# Supplementary material for: Genes of susceptibility to early neurodegenerative changes in the rat retina and brain: analysis by means of congenic strains
Source: BMC Genet. 2016 Dec 22;17(Suppl 3):153. doi: 10.1186/s12863-016-0461-7 (PMC5249004; doi:10.1186/s12863-016-0461-7)
Supplement: Additional file 2: — Contains the lists of RNO1 genes which are located within examined regions of rat chromosome 1 (Additional file 2: Tables S1, S2, S3, S4 and S5) (XLSX 349 kb) [file 12863_2016_461_MOESM2_ESM.xlsx]

## Sheet: Read me
Lists of genes, located within examined RNO1 QTL-derived regions according to RGD gene report
RGD ID	Locus	Name	Start	End	LOD (if reported)	Trait
	QTL1	QTL1
	QTL2	QTL2
1354647	Despr8	Despair related QTL 8	1	24368159		locomotor activity trait (VT:0001392)
1354653	Despr9	Despair related QTL 8	185390068	230390068		locomotor activity trait (VT:0001392)
738028	Anxrr12	Anxiety related response QTL 12	141296374	186296374	4.9	locomotor activity trait (VT:0001392)
738022	Anxrr13	Anxiety related response QTL 13	91093646	136093646	4.6	locomotor activity trait (VT:0001392)
738006	Anxrr14	Anxiety related response QTL 14	141296374	186296374	4	locomotor activity trait (VT:0001392)
2313402	Anxrr24	Anxiety related response QTL 24	49147799	156446783		aggression-related behavior trait (VT:0015014)
QTL1	previously identified suggestive QTL (Korbolina et al., 2012)
QTL2	previously identified suggestive QTL (Korbolina et al., 2012)
Segm1	congenic RNO1 region, introgressed into WAG/OXYS-1.1 rat strain, mapped by RNA-seq (Korbolina et al., 2014)
Segm2	congenic RNO1 region, introgressed into WAG/OXYS-1.2 rat strain, mapped by RNA-seq (Korbolina et al., 2014)
Anxrr	RGD-reported QTLs Anxrr12,13,14,24
Despr	RGD-reported QTLs Despr8,9

## Sheet: Supplementary table 1_QTL1+QTL2
RGD ID	Symbol	Name		Start	Stop	Description
1596803	A26c2	ANKRD26-like family C, member 2		124715915	124758350
1561459	Aamdc	adipogenesis associated, Mth938 domain containing				INVOLVED IN negative regulation of apoptotic process (ortholog)
1561491	Abca14	ATP-binding cassette, subfamily A (ABC1), member 14				ENCODES a protein that exhibits ATP binding (inferred)
1305981	Abca15	ATP-binding cassette, subfamily A (ABC1), member 15				ENCODES a protein that exhibits ATP binding (inferred)
1563534	Abca16	ATP-binding cassette, subfamily A (ABC1), member 16				ENCODES a protein that exhibits ATP binding (inferred)
620268	Abcc6	ATP binding cassette subfamily C member 6				ENCODES a protein that exhibits ATP binding
3786	Abcc8	ATP binding cassette subfamily C member 8				ENCODES a protein that exhibits ATP binding
1562128	Abcd1	ATP binding cassette subfamily D member 1				ENCODES a protein that exhibits ATP binding
1305246	Abhd17b	abhydrolase domain containing 17B				ENCODES a protein that exhibits hydrolase activity (inferred)
1308210	Abhd17c	abhydrolase domain containing 17C				INTERACTS WITH 6-propyl-2-thiouracil
1311389	Abhd2	abhydrolase domain containing 2				ENCODES a protein that exhibits acylglycerol lipase activity (ortholog)
2013	Acadsb	acyl-CoA dehydrogenase, short/branched chain				ENCODES a protein that exhibits acyl-CoA dehydrogenase activity
68358	Acan	aggrecan				ENCODES a protein that exhibits calcium ion binding
1561254	Acer3	alkaline ceramidase 3				ENCODES a protein that exhibits phytoceramidase activity (ortholog)
1308270	Acpt	acid phosphatase, testicular				ENCODES a protein that exhibits acid phosphatase activity (inferred)
1306813	Acsm1	acyl-CoA synthetase medium-chain family member 1				ENCODES a protein that exhibits acyl-CoA ligase activity (ortholog)
708383	Acsm2a	acyl-CoA synthetase medium-chain family member 2A				ENCODES a protein that exhibits butyrate-CoA ligase activity (ortholog)
62086	Acsm3	acyl-CoA synthetase medium-chain family member 3				ENCODES a protein that exhibits fatty acid ligase activity (ortholog)
727928	Acsm4	acyl-CoA synthetase medium-chain family member 4				ENCODES a protein that exhibits fatty-acyl-CoA synthase activity
1309578	Acsm5	acyl-CoA synthetase medium-chain family member 5				ENCODES a protein that exhibits ATP binding (inferred)
621792	Actn3	actinin alpha 3				ENCODES a protein that exhibits actin filament binding (ortholog)
1305394	Acy3	aminoacylase 3				ENCODES a protein that exhibits aminoacylase activity (ortholog)
1583652	Adam12	ADAM metallopeptidase domain 12				ENCODES a protein that exhibits SH3 domain binding (ortholog)
1566394	Adam8	ADAM metallopeptidase domain 8				ENCODES a protein that exhibits calcium ion binding (ortholog)
1308783	Adamts17	ADAM metallopeptidase with thrombospondin type 1 motif, 17				ENCODES a protein that exhibits metalloendopeptidase activity (inferred)
1305155	Adamtsl3	ADAMTS-like 3				ENCODES a protein that exhibits metallopeptidase activity (inferred)
1308241	Adgra1	adhesion G protein-coupled receptor A1				INTERACTS WITH 6-propyl-2-thiouracil
2047	Adm	adrenomedullin				ENCODES a protein that exhibits adrenomedullin receptor binding
2062	Adrbk1	adrenergic, beta, receptor kinase 1				ENCODES a protein that exhibits beta-adrenergic receptor kinase activity
1305051	Aen	apoptosis enhancing nuclease				ENCODES a protein that exhibits exonuclease activity (ortholog)
1565592	Aff2	AF4/FMR2 family, member 2				ENCODES a protein that exhibits G-quadruplex RNA binding (ortholog)
1560280	Agbl1	ATP/GTP binding protein-like 1				ENCODES a protein that exhibits metallocarboxypeptidase activity (ortholog)
619779	Ahnak	AHNAK nucleoprotein				ENCODES a protein that exhibits poly(A) RNA binding (ortholog)
1306725	Ahsp	alpha hemoglobin stabilizing protein				ENCODES a protein that exhibits hemoglobin binding (inferred)
628619	Aip	aryl-hydrocarbon receptor-interacting protein				ENCODES a protein that exhibits aryl hydrocarbon receptor binding (ortholog)
727893	Akap13	A-kinase anchoring protein 13				ENCODES a protein that exhibits MAP-kinase scaffold activity
1306959	Akip1	A-kinase interacting protein 1				INVOLVED IN substrate adhesion-dependent cell spreading (ortholog)
1312049	Akt1s1	AKT1 substrate 1				INVOLVED IN negative regulation of cell size (ortholog)
1566295	Aldh16a1	aldehyde dehydrogenase 16 family, member A1				INVOLVED IN oxidation-reduction process (inferred)
2087	Aldh1a1	aldehyde dehydrogenase 1 family, member A1				ENCODES a protein that exhibits aldehyde dehydrogenase (NAD) activity
628662	Aldh1a3	aldehyde dehydrogenase 1 family, member A3				ENCODES a protein that exhibits aldehyde dehydrogenase [NAD(P)+] activity
620252	Aldh1a7	aldehyde dehydrogenase family 1, subfamily A7				ENCODES a protein that exhibits 3-chloroallyl aldehyde dehydrogenase activity
1359546	Aldh3b1	aldehyde dehydrogenase 3 family, member B1				ENCODES a protein that exhibits aldehyde dehydrogenase (NAD) activity (ortholog)
1584166	Aldh3b2	aldehyde dehydrogenase 3 family, member B2				ENCODES a protein that exhibits aldehyde dehydrogenase (NAD) activity (ortholog)
2089	Aldoa	aldolase, fructose-bisphosphate A				ENCODES a protein that exhibits cytoskeletal protein binding (ortholog)
1305468	Alg8	ALG8, alpha-1,3-glucosyltransferase				ENCODES a protein that exhibits alpha-1,3-mannosyltransferase activity (ortholog)
1309860	Alpk3	alpha-kinase 3				ENCODES a protein that exhibits ATP binding (inferred)
2111	Ampd3	adenosine monophosphate deaminase 3				ENCODES a protein that exhibits AMP deaminase activity
1311634	Anapc15	anaphase promoting complex subunit 15				INVOLVED IN regulation of mitotic cell cycle spindle assembly checkpoint (ortholog)
1309156	Ankrd13d	ankyrin repeat domain 13 family, member D				INTERACTS WITH 2,6-dinitrotoluene
1310789	Ankrd42	ankyrin repeat domain 42				ENCODES a protein that exhibits NF-kappaB binding (ortholog)
1584204	Anks4b	ankyrin repeat and sterile alpha motif domain containing 4B				INVOLVED IN brush border assembly (ortholog)
1310786	Ano1	anoctamin 1				ENCODES a protein that exhibits intracellular calcium activated chloride channel activity
1564265	Ano5	anoctamin 5				ENCODES a protein that exhibits protein dimerization activity (inferred)
1560565	Ano9	anoctamin 9				ENCODES a protein that exhibits phospholipid scramblase activity (ortholog)
2991	Anpep	alanyl aminopeptidase, membrane				ENCODES a protein that exhibits aminopeptidase activity
2118	Anxa1	annexin A1				ENCODES a protein that exhibits annealing helicase activity
1306254	Ap2a1	adaptor-related protein complex 2, alpha 1 subunit				ENCODES a protein that exhibits protein C-terminus binding
71015	Ap2a2	adaptor-related protein complex 2, alpha 2 subunit				ENCODES a protein that exhibits protein complex binding
1308950	Ap3b2	adaptor-related protein complex 3, beta 2 subunit				INVOLVED IN anterograde axonal transport (ortholog)
1586888	Ap3s2	adaptor-related protein complex 3, sigma 2 subunit				ENCODES a protein that exhibits protein transporter activity (inferred)
1562657	Ap5b1	adaptor-related protein complex 5, beta 1 subunit				INVOLVED IN endosomal transport (ortholog)
620844	Apba1	amyloid beta precursor protein binding family A member 1				ENCODES a protein that exhibits beta-amyloid binding
620845	Apba2	amyloid beta precursor protein binding family A member 2				ENCODES a protein that exhibits beta-amyloid binding
2122	Apbb1	amyloid beta precursor protein binding family B member 1				ENCODES a protein that exhibits beta-amyloid binding
1565169	Apobr	apolipoprotein B receptor				ENCODES a protein that exhibits very-low-density lipoprotein particle receptor activity (ortholog)
628763	Aqp11	aquaporin 11				ENCODES a protein that exhibits water channel activity (ortholog)
2146	Aqp8	aquaporin 8				ENCODES a protein that exhibits water channel activity
1310385	Arap1	ArfGAP with RhoGAP domain, ankyrin repeat and PH domain 1				ENCODES a protein that exhibits type 1 angiotensin receptor binding
1303204	Arfip2	ADP-ribosylation factor interacting protein 2				ENCODES a protein that exhibits GTP-dependent protein binding (ortholog)
628767	Arhgap17	Rho GTPase activating protein 17				ENCODES a protein that exhibits GTPase activator activity (inferred)
628901	Arhgap4	Rho GTPase activating protein 4				ENCODES a protein that exhibits GTPase activator activity
1309890	Arhgef17	Rho guanine nucleotide exchange factor 17				ENCODES a protein that exhibits guanyl-nucleotide exchange factor activity (ortholog)
69326	Arl2	ADP-ribosylation factor like GTPase 2				ENCODES a protein that exhibits GDP binding (ortholog)
735205	Arl6ip1	ADP-ribosylation factor like GTPase 6 interacting protein 1				INVOLVED IN cotranslational protein targeting to membrane (ortholog)
1306553	Armc5	armadillo repeat containing 5				FOUND IN cytoplasm (ortholog)
2154	Arnt2	aryl hydrocarbon receptor nuclear translocator 2				ENCODES a protein that exhibits protein heterodimerization activity
62003	Arntl	aryl hydrocarbon receptor nuclear translocator-like				ENCODES a protein that exhibits aryl hydrocarbon receptor binding (ortholog)
1311021	Arpin	actin-related protein 2/3 complex inhibitor				INVOLVED IN directional locomotion (ortholog)
2156	Arrb1	arrestin, beta 1				ENCODES a protein that exhibits alpha-1A adrenergic receptor binding
1311763	Arrdc4	arrestin domain containing 4				INVOLVED IN positive regulation of ubiquitin-protein transferase activity (ortholog)
1304591	Art1	ADP-ribosyltransferase 1				ENCODES a protein that exhibits NAD+ ADP-ribosyltransferase activity (ortholog)
3521	Art2b	ADP-ribosyltransferase 2b				ENCODES a protein that exhibits NAD(P)+-protein-arginine ADP-ribosyltransferase activity
628834	Art5	ADP-ribosyltransferase 5				ENCODES a protein that exhibits NAD+ ADP-ribosyltransferase activity (ortholog)
1305154	Asb7	ankyrin repeat and SOCS box-containing 7				INVOLVED IN intracellular signal transduction (inferred)
2159	Ascl2	achaete-scute family bHLH transcription factor 2				ENCODES a protein that exhibits transcription factor activity, sequence-specific DNA binding
621631	Ascl3	achaete-scute family bHLH transcription factor 3				ENCODES a protein that exhibits DNA binding (ortholog)
1310111	Aspdh	aspartate dehydrogenase domain containing				ENCODES a protein that exhibits aspartate dehydrogenase activity (inferred)
1306636	Asphd1	aspartate beta-hydroxylase domain containing 1				INVOLVED IN peptidyl-amino acid modification (inferred)
708526	Asrgl1	asparaginase like 1				ENCODES a protein that exhibits asparaginase activity
1309335	Ate1	arginyltransferase 1				ENCODES a protein that exhibits arginyltransferase activity (ortholog)
1309335	Ate1	arginyltransferase 1				ENCODES a protein that exhibits arginyltransferase activity (ortholog)
628902	Atf5	activating transcription factor 5				ENCODES a protein that exhibits chromatin binding
1311400	Atg16l2	autophagy related 16-like 2				INVOLVED IN negative stranded viral RNA replication (ortholog)
1589890	Atg2a	autophagy related 2A				INTERACTS WITH bisphenol A
1306015	Athl1	ATH1, acid trehalase-like 1 (yeast)				INVOLVED IN carbohydrate metabolic process (inferred)
1309871	Atl3	atlastin GTPase 3				ENCODES a protein that exhibits identical protein binding (ortholog)
1306150	Atp10a	ATPase phospholipid transporting 10A (putative)				ENCODES a protein that exhibits ATP binding (inferred)
621293	Atp2a1	ATPase sarcoplasmic/endoplasmic reticulum Ca2+ transporting 1				ENCODES a protein that exhibits ATP binding
621304	Atp2b3	ATPase plasma membrane Ca2+ transporting 3				ENCODES a protein that exhibits PDZ domain binding
620423	Atp6ap1	ATPase H+ transporting accessory protein 1				ENCODES a protein that exhibits Rab GTPase binding (ortholog)
1565868	Atxn2l	ataxin 2-like				ENCODES a protein that exhibits poly(A) RNA binding (ortholog)
2186	Avpr2	arginine vasopressin receptor 2				ENCODES a protein that exhibits vasopressin receptor activity
1311968	B3gat3	beta-1,3-glucuronyltransferase 3				ENCODES a protein that exhibits glucuronosyltransferase activity (ortholog)
1310926	B3gnt6	UDP-GlcNAc:betaGal beta-1,3-N-acetylglucosaminyltransferase 6				ENCODES a protein that exhibits galactosyltransferase activity (ortholog)
1310052	B4galnt4	beta-1,4-N-acetyl-galactosaminyl transferase 4				ENCODES a protein that exhibits acetylgalactosaminyltransferase activity (ortholog)
1309541	B4gat1	beta-1,4-glucuronyltransferase 1				ENCODES a protein that exhibits glucuronosyltransferase activity (ortholog)
620103	Bad	BCL2-associated agonist of cell death				ENCODES a protein that exhibits 14-3-3 protein binding
1307794	Bag3	Bcl2-associated athanogene 3				ENCODES a protein that exhibits protein complex binding
620662	Banf1	barrier to autointegration factor 1				ENCODES a protein that exhibits protein homodimerization activity
1311481	Batf2	basic leucine zipper ATF-like transcription factor 2				INVOLVED IN defense response to protozoan (ortholog)
2192	Bax	Bcl2-associated X protein				ENCODES a protein that exhibits BH domain binding
1307581	Bbs1	Bardet-Biedl syndrome 1				ENCODES a protein that exhibits patched binding (ortholog)
2193	Bc1	brain cytoplasmic RNA 1		224944745	224944897	INVOLVED IN regulation of translational initiation
1302944	Bcap31	B-cell receptor-associated protein 31				ENCODES a protein that exhibits MHC class I protein binding (ortholog)
68948	Bcat2	branched chain amino acid transaminase 2				ENCODES a protein that exhibits branched-chain-amino-acid transaminase activity
1307362	Bccip	BRCA2 and CDKN1A interacting protein				ENCODES a protein that exhibits kinase regulator activity (ortholog)
2198	Bckdk	branched chain ketoacid dehydrogenase kinase				ENCODES a protein that exhibits [3-methyl-2-oxobutanoate dehydrogenase (acetyl-transferring)] kinase activity
1593913	Bcl2l1-ps1	Bcl2-like 1, pseudogene 1				ENCODES a protein that exhibits BH3 domain binding (inferred)
1307361	Bcl2l12	BCL2 like 12				ENCODES a protein that exhibits p53 binding (ortholog)
1308439	Bcl7c	B-cell CLL/lymphoma 7C				INTERACTS WITH 4-amino-2,6-dinitrotoluene
1311656	Best1	bestrophin 1				ENCODES a protein that exhibits chloride channel activity (ortholog)
71051	Bet1l	Bet1 golgi vesicular membrane trafficking protein-like				ENCODES a protein that exhibits SNAP receptor activity (ortholog)
2207	Bgn	biglycan				ENCODES a protein that exhibits extracellular matrix binding (ortholog)
628612	Bles03	basophilic leukemia expressed protein BLES03				ENCODES a protein that exhibits poly(A) RNA binding (ortholog)
1308810	Blm	Bloom syndrome RecQ like helicase				ENCODES a protein that exhibits annealing helicase activity (ortholog)
1309042	Bnc1	basonuclin 1				ENCODES a protein that exhibits metal ion binding (inferred)
1309042	Bnc1	basonuclin 1				ENCODES a protein that exhibits metal ion binding (inferred)
620800	Bnip3	BCL2/adenovirus E1B interacting protein 3				ENCODES a protein that exhibits GTPase binding (ortholog)
1311057	Brms1	breast cancer metastasis-suppressor 1				ENCODES a protein that exhibits NF-kappaB binding (ortholog)
1566256	Brsk2	BR serine/threonine kinase 2				ENCODES a protein that exhibits ATP binding (ortholog)
1308135	Bscl2	Berardinelli-Seip congenital lipodystrophy 2 (seipin)				INVOLVED IN fat cell differentiation (ortholog)
1310962	Btbd1	BTB domain containing 1				FOUND IN cytoplasmic mRNA processing body (ortholog)
1306301	Btbd10	BTB domain containing 10				INVOLVED IN type B pancreatic cell proliferation
1311454	Btbd16	BTB domain containing 16				ASSOCIATED WITH Prostatic Neoplasms (ortholog)
1306654	Bub3	BUB3 mitotic checkpoint protein				INVOLVED IN attachment of spindle microtubules to kinetochore (ortholog)
1307366	C2cd3	C2 calcium-dependent domain containing 3				INVOLVED IN brain development (ortholog)
1563670	Cabp2	calcium binding protein 2				ENCODES a protein that exhibits calcium ion binding (inferred)
1306083	Cabp4	calcium binding protein 4				ENCODES a protein that exhibits calcium channel regulator activity (inferred)
628803	Cacng3	calcium voltage-gated channel auxiliary subunit gamma 3				INVOLVED IN regulation of alpha-amino-3-hydroxy-5-methyl-4-isoxazole propionate selective glutamate receptor activity
2254	Calca	calcitonin-related polypeptide alpha				ENCODES a protein that exhibits calcitonin receptor binding (ortholog)
620997	Calcb	calcitonin-related polypeptide, beta				ENCODES a protein that exhibits hormone activity (inferred)
621719	Caly	calcyon neuron-specific vesicular protein				ENCODES a protein that exhibits protein complex binding
2267	Capn1	calpain 1				ENCODES a protein that exhibits calcium ion binding
620084	Capn5	calpain 5				ENCODES a protein that exhibits calcium-dependent cysteine-type endopeptidase activity (inferred)
735155	Car11	carbonic anhydrase 11				FOUND IN basolateral plasma membrane (ortholog)
1311863	Carnmt1	carnosine N-methyltransferase 1				ENCODES a protein that exhibits carnosine N-methyltransferase activity
1308234	Carns1	carnosine synthase 1				ENCODES a protein that exhibits ATPase activity (ortholog)
1310747	Cars	cysteinyl-tRNA synthetase				ENCODES a protein that exhibits ATP binding (ortholog)
1593515	Catsper1	cation channel, sperm associated 1				ENCODES a protein that exhibits voltage-gated calcium channel activity (ortholog)
708495	Cbwd1	COBW domain containing 1				ENCODES a protein that exhibits ATP binding (inferred)
1308141	Ccdc114	coiled-coil domain containing 114				INVOLVED IN cilium movement (ortholog)
1561972	Ccdc155	coiled-coil domain containing 155				ENCODES a protein that exhibits dynein complex binding (ortholog)
1559980	Ccdc179	coiled-coil domain containing 179				INTERACTS WITH 2,2',5,5'-tetrachlorobiphenyl
1593368	Ccdc189	coiled-coil domain containing 189				INTERACTS WITH bisphenol A
1306766	Ccdc81	coiled-coil domain containing 81				ENCODES a protein that exhibits DNA binding (inferred)
1565319	Ccdc85b	coiled-coil domain containing 85B				INVOLVED IN negative regulation of cell growth (ortholog)
1359280	Ccdc86	coiled-coil domain containing 86				ENCODES a protein that exhibits poly(A) RNA binding (ortholog)
1596153	Ccdc87	coiled-coil domain containing 87				INTERACTS WITH bisphenol A
1311475	Ccdc88b	coiled-coil domain containing 88B				PARTICIPATES IN mitogen activated protein kinase signaling pathway
1305335	Ccdc89	coiled-coil domain containing 89				FOUND IN cytoplasm (inferred)
1308637	Ccdc90b	coiled-coil domain containing 90B				FOUND IN mitochondrion (ortholog)
2290	Cckbr	cholecystokinin B receptor				ENCODES a protein that exhibits gastrin receptor activity
68384	Ccnd1	cyclin D1				ENCODES a protein that exhibits protein complex binding
1310509	Ccp110	centriolar coiled coil protein 110kDa				INVOLVED IN centriole replication (ortholog)
620403	Ccs	copper chaperone for superoxide dismutase				ENCODES a protein that exhibits enzyme binding
1562884	Cct7-ps1	chaperonin containing Tcp1, subunit 7 (eta), pseudogene 1		237085300	237087169
621290	Cd151	CD151 molecule (Raph blood group)				ENCODES a protein that exhibits integrin binding
1307378	Cd163l1	CD163 molecule-like 1				ENCODES a protein that exhibits scavenger receptor activity (inferred)
1309086	Cd19	CD19 molecule				INVOLVED IN B cell receptor signaling pathway (ortholog)
1310404	Cd248	CD248 molecule				ENCODES a protein that exhibits extracellular matrix binding (ortholog)
1311741	Cd2bp2	Cd2 (cytoplasmic tail) binding protein 2				ENCODES a protein that exhibits ribonucleoprotein complex binding (ortholog)
62035	Cd37	CD37 molecule				INVOLVED IN defense response to protozoan (ortholog)
2309	Cd5	Cd5 molecule				ENCODES a protein that exhibits glycoprotein binding
2312	Cd6	Cd6 molecule				ENCODES a protein that exhibits glycoprotein binding
2315	Cd81	Cd81 molecule				ENCODES a protein that exhibits MHC class II protein complex binding (ortholog)
1307260	Cdc42bpg	CDC42 binding protein kinase gamma				ENCODES a protein that exhibits ATP binding (ortholog)
1310253	Cdc42ep2	CDC42 effector protein 2				ENCODES a protein that exhibits GTP-Rho binding (ortholog)
1560863	Cdca5	cell division cycle associated 5				INVOLVED IN double-strand break repair (ortholog)
620504	Cdhr5	cadherin-related family member 5				ENCODES a protein that exhibits calcium ion binding
620576	Cdipt	CDP-diacylglycerol--inositol 3-phosphatidyltransferase				ENCODES a protein that exhibits alcohol binding
1588883	Cdk2ap2	cyclin-dependent kinase 2 associated protein 2				INTERACTS WITH 17alpha-ethynylestradiol
727892	Cdkn1c	cyclin-dependent kinase inhibitor 1C				ENCODES a protein that exhibits cyclin-dependent protein serine/threonine kinase inhibitor activity (inferred)
1310578	Cdr2	cerebellar degeneration-related protein 2				FOUND IN cytoplasm (ortholog)
1563539	Ceacam18	carcinoembryonic antigen-related cell adhesion molecule 18		100628617	100644834	FOUND IN integral component of membrane (inferred)
1305254	Cemip	cell migration-inducing hyaluronan binding protein				ENCODES a protein that exhibits clathrin heavy chain binding (ortholog)
1309401	Cend1	cell cycle exit and neuronal differentiation 1				INVOLVED IN adult walking behavior (ortholog)
620464	Cep78	centrosomal protein 78				FOUND IN centrosome (ortholog)
1564356	Cers3	ceramide synthase 3				ENCODES a protein that exhibits sphingosine N-acyltransferase activity (ortholog)
620247	Cetn2	centrin 2				ENCODES a protein that exhibits G-protein beta/gamma-subunit complex binding (ortholog)
1310371	Cfap161	cilia and flagella associated protein 161				FOUND IN membrane (inferred)
1559985	Cfap46	cilia and flagella associated protein 46				INTERACTS WITH bisphenol A
69285	Cfl1	cofilin 1				ENCODES a protein that exhibits actin binding
1310056	Chd2	chromodomain helicase DNA binding protein 2				ENCODES a protein that exhibits core promoter sequence-specific DNA binding (ortholog)
1308955	Chid1	chitinase domain containing 1				ENCODES a protein that exhibits oligosaccharide binding (ortholog)
61944	Chka	choline kinase alpha				ENCODES a protein that exhibits ATP binding
727796	Chp2	calcineurin-like EF hand protein 2				ENCODES a protein that exhibits calcium ion binding (ortholog)
1306179	Chrdl2	chordin-like 2				INVOLVED IN cell differentiation (ortholog)
2342	Chrm1	cholinergic receptor, muscarinic 1				ENCODES a protein that exhibits drug binding
620142	Chrna10	cholinergic receptor nicotinic alpha 10 subunit				ENCODES a protein that exhibits acetylcholine-activated cation-selective channel activity
2348	Chrna7	cholinergic receptor nicotinic alpha 7 subunit				ENCODES a protein that exhibits acetylcholine binding
628881	Chst15	carbohydrate (N-acetylgalactosamine 4-sulfate 6-O) sulfotransferase 15				ENCODES a protein that exhibits 3'-phosphoadenosine 5'-phosphosulfate binding (ortholog)
1311904	Chsy1	chondroitin sulfate synthase 1				ENCODES a protein that exhibits glucuronosyl-N-acetylgalactosaminyl-proteoglycan 4-beta-N-acetylgalactosaminyltransferase activity (ortholog)
620133	Cib1	calcium and integrin binding 1				ENCODES a protein that exhibits protein C-terminus binding
1303171	Clcf1	cardiotrophin-like cytokine factor 1				ENCODES a protein that exhibits ciliary neurotrophic factor receptor binding (ortholog)
3627	Clec11a	C-type lectin domain family 11, member A				ENCODES a protein that exhibits growth factor activity (ortholog)
6503302	Clec19a	C-type lectin domain family 19, member A				INTERACTS WITH benzo[a]pyrene (ortholog)
1359537	Cln3	ceroid-lipofuscinosis, neuronal 3				ENCODES a protein that exhibits calcium-dependent protein binding (ortholog)
61884	Clns1a	chloride nucleotide-sensitive channel 1A				ENCODES a protein that exhibits poly(A) RNA binding (ortholog)
621328	Clpb	ClpB homolog, mitochondrial AAA ATPase chaperonin				ENCODES a protein that exhibits ATP binding (inferred)
1305043	Clrn3	clarin 3				FOUND IN extracellular exosome (ortholog)
619844	Cnga4	cyclic nucleotide gated channel alpha 4				ENCODES a protein that exhibits cGMP binding
1304930	Cnih2	cornichon family AMPA receptor auxiliary protein 2				INVOLVED IN localization within membrane
2370	Cntf	ciliary neurotrophic factor				ENCODES a protein that exhibits ciliary neurotrophic factor receptor binding
1562228	Coa4	cytochrome c oxidase assembly factor 4 homolog				INTERACTS WITH cobalt dichloride
1566058	Cog7	component of oligomeric golgi complex 7				INVOLVED IN intracellular protein transport (ortholog)
1566058	Cog7	component of oligomeric golgi complex 7				INVOLVED IN intracellular protein transport (ortholog)
620861	Copb1	coatomer protein complex, subunit beta 1				ENCODES a protein that exhibits structural molecule activity (inferred)
2381	Coq7	coenzyme Q7, hydroxylase				ENCODES a protein that exhibits chromatin binding (ortholog)
620009	Coro1a	coronin 1A				ENCODES a protein that exhibits actin binding (ortholog)
2382	Coro1b	coronin 1B				ENCODES a protein that exhibits Arp2/3 complex binding
2385	Cox6a2	cytochrome c oxidase subunit 6A2				ENCODES a protein that exhibits cytochrome-c oxidase activity (inferred)
620638	Cox8a	cytochrome c oxidase subunit 8A				ENCODES a protein that exhibits cytochrome-c oxidase activity (inferred)
2386	Cox8b	cytochrome c oxidase, subunit VIIIb				ENCODES a protein that exhibits cytochrome-c oxidase activity (inferred)
1310421	Cpeb1	cytoplasmic polyadenylation element binding protein 1				ENCODES a protein that exhibits mRNA 3'-UTR binding
1305441	Cpsf7	cleavage and polyadenylation specific factor 7				ENCODES a protein that exhibits poly(A) RNA binding (ortholog)
2396	Cpt1a	carnitine palmitoyltransferase 1A				ENCODES a protein that exhibits carnitine O-palmitoyltransferase activity
1305384	Cpt1c	carnitine palmitoyltransferase 1c				ENCODES a protein that exhibits carnitine O-palmitoyltransferase activity
1310955	Cpxm2	carboxypeptidase X (M14 family), member 2				ENCODES a protein that exhibits zinc ion binding (inferred)
1560911	Cracr2b	calcium release activated channel regulator 2B				ENCODES a protein that exhibits calcium ion binding (inferred)
1565584	Crebzf	CREB/ATF bZIP transcription factor				ENCODES a protein that exhibits identical protein binding (ortholog)
1309666	Crtc3	CREB regulated transcription coactivator 3				INVOLVED IN energy homeostasis (ortholog)
620943	Crym	crystallin, mu				ENCODES a protein that exhibits hormone binding (ortholog)
71092	Csrp3	cysteine and glycine rich protein 3				ENCODES a protein that exhibits MRF binding
628799	Cst6	cystatin E/M				ENCODES a protein that exhibits cysteine-type endopeptidase inhibitor activity (inferred)
68372	Ctbp2	C-terminal binding protein 2				ENCODES a protein that exhibits chromatin binding (ortholog)
2442	Ctf1	cardiotrophin 1				ENCODES a protein that exhibits cytokine activity
1308254	Ctf2	cardiotrophin 2				ENCODES a protein that exhibits ciliary neurotrophic factor receptor binding (inferred)
1311097	Ctr9	CTR9 homolog, Paf1/RNA polymerase II complex component				ENCODES a protein that exhibits SH2 domain binding (ortholog)
2445	Ctsc	cathepsin C				ENCODES a protein that exhibits chaperone binding
621511	Ctsd	cathepsin D				ENCODES a protein that exhibits endopeptidase activity
1308181	Ctsf	cathepsin F				ASSOCIATED WITH Ceroid Lipofuscinosis, Neuronal, 13 (ortholog)
1309354	Ctsw	cathepsin W				FOUND IN membrane (ortholog)
619839	Cttn	cortactin				ENCODES a protein that exhibits proline-rich region binding
619839	Cttn	cortactin				ENCODES a protein that exhibits proline-rich region binding
1308740	Ctu1	cytosolic thiouridylase subunit 1				ENCODES a protein that exhibits tRNA binding (ortholog)
619771	Cuzd1	CUB and zona pellucida-like domains 1				INVOLVED IN hormone-mediated signaling pathway
1304670	Cyb561a3	cytochrome b561 family, member A3				ENCODES a protein that exhibits metal ion binding (inferred)
1308421	Cyb5r2	cytochrome b5 reductase 2				ENCODES a protein that exhibits cytochrome-b5 reductase activity, acting on NAD(P)H (ortholog)
1310332	Cyfip1	cytoplasmic FMR1 interacting protein 1				ENCODES a protein that exhibits protein complex binding (ortholog)
2323810	Cylc1	cylicin 1				ENCODES a protein that exhibits structural constituent of cytoskeleton (inferred)
619934	Cyp2c6v1	cytochrome P450, family 2, subfamily C, polypeptide 6, variant 1				ENCODES a protein that exhibits enzyme binding (ortholog)
619934	Cyp2c6v1	cytochrome P450, family 2, subfamily C, polypeptide 6, variant 1				ENCODES a protein that exhibits enzyme binding (ortholog)
620379	Cyp2c7	cytochrome P450, family 2, subfamily c, polypeptide 7				ENCODES a protein that exhibits aromatase activity (inferred)
1308166	Cyp2c79	cytochrome P450, family 2, subfamily c, polypeptide 79				ENCODES a protein that exhibits caffeine oxidase activity (ortholog)
2475	Cyp2e1	cytochrome P450, family 2, subfamily e, polypeptide 1				ENCODES a protein that exhibits oxidoreductase activity, acting on paired donors, with incorporation or reduction of molecular oxygen, reduced flavin or flavoprotein as one donor, and incorporation of one atom of oxygen
1311866	Cyp2r1	cytochrome P450, family 2, subfamily r, polypeptide 1				ENCODES a protein that exhibits vitamin D3 25-hydroxylase activity (ortholog)
620398	Cyth2	cytohesin 2				ENCODES a protein that exhibits ARF guanyl-nucleotide exchange factor activity (ortholog)
1359461	Dagla	diacylglycerol lipase, alpha				ENCODES a protein that exhibits hydrolase activity (inferred)
2491	Dbp	D-box binding PAR bZIP transcription factor				ENCODES a protein that exhibits transcriptional activator activity, RNA polymerase II core promoter proximal region sequence-specific binding
1308896	Dbx1	developing brain homeobox 1				ENCODES a protein that exhibits sequence-specific DNA binding (inferred)
1309878	Dchs1	dachsous cadherin-related 1				ENCODES a protein that exhibits calcium ion binding (inferred)
1305654	Dctn5	dynactin subunit 5				INVOLVED IN aorta development (ortholog)
620933	Dctpp1	dCTP pyrophosphatase 1				ENCODES a protein that exhibits identical protein binding (ortholog)
1308893	Dcun1d3	defective in cullin neddylation 1 domain containing 3				INVOLVED IN negative regulation of cell growth (ortholog)
621889	Ddb1	damage-specific DNA binding protein 1				ENCODES a protein that exhibits damaged DNA binding
1559690	Ddias	DNA damage-induced apoptosis suppressor				INVOLVED IN cellular response to cytokine stimulus (ortholog)
620671	Deaf1	DEAF1 transcription factor				ENCODES a protein that exhibits DNA binding (inferred)
1306759	Dennd5a	DENN domain containing 5A				ENCODES a protein that exhibits Rab GTPase binding (ortholog)
1309793	Det1	de-etiolated homolog 1 (Arabidopsis)				PARTICIPATES IN ubiquitin/proteasome degradation pathway
620329	Dgat2	diacylglycerol O-acyltransferase 2				ENCODES a protein that exhibits diacylglycerol O-acyltransferase activity
621769	Dhcr7	7-dehydrocholesterol reductase				ENCODES a protein that exhibits 7-dehydrocholesterol reductase activity
1588686	Dhdh	dihydrodiol dehydrogenase				ENCODES a protein that exhibits D-xylose 1-dehydrogenase (NADP+) activity (ortholog)
1311740	Dhx32	DEAH-box helicase 32 (putative)				INTERACTS WITH bisphenol A
621780	Dkc1	dyskerin pseudouridine synthase 1				ENCODES a protein that exhibits box H/ACA snoRNA binding (ortholog)
621846	Dkk3	dickkopf WNT signaling pathway inhibitor 3				INVOLVED IN adrenal gland development (ortholog)
1563523	Dkkl1	dickkopf like acrosomal protein 1				INVOLVED IN mitophagy in response to mitochondrial depolarization (ortholog)
619895	Dlg2	discs large homolog 2				ENCODES a protein that exhibits PDZ domain binding
619895	Dlg2	discs large homolog 2				ENCODES a protein that exhibits PDZ domain binding
70949	Dll1	delta-like 1 (Drosophila)				ENCODES a protein that exhibits Notch binding
61984	Dmbt1	deleted in malignant brain tumors 1				ENCODES a protein that exhibits zymogen binding (ortholog)
61984	Dmbt1	deleted in malignant brain tumors 1				ENCODES a protein that exhibits zymogen binding (ortholog)
1305855	Dnah3	dynein, axonemal, heavy chain 3				ENCODES a protein that exhibits microtubule motor activity (inferred)
1359131	Dnajb13	DnaJ heat shock protein family (Hsp40) member B13				ENCODES a protein that exhibits unfolded protein binding (inferred)
1308693	Dnajc4	DnaJ heat shock protein family (Hsp40) member C4				FOUND IN mitochondrion (ortholog)
1359588	Dnase1l1	deoxyribonuclease 1-like 1				ENCODES a protein that exhibits deoxyribonuclease activity (inferred)
1584052	Dnhd1	dynein heavy chain domain 1				ENCODES a protein that exhibits microtubule motor activity (inferred)
620518	Doc2a	double C2 domain alpha				INVOLVED IN synaptic vesicle exocytosis
1307473	Doc2g	double C2-like domains, gamma		226119898	226124440
1566072	Dock1	dedicator of cyto-kinesis 1				ENCODES a protein that exhibits guanyl-nucleotide exchange factor activity (ortholog)
1561588	Dock8	dedicator of cytokinesis 8				ENCODES a protein that exhibits guanyl-nucleotide exchange factor activity (ortholog)
1311699	Dpf2	double PHD fingers 2				ENCODES a protein that exhibits RNA polymerase II core promoter proximal region sequence-specific DNA binding (ortholog)
621127	Dpp3	dipeptidylpeptidase 3				ENCODES a protein that exhibits zinc ion binding
2409	Dpysl4	dihydropyrimidinase-like 4				ENCODES a protein that exhibits filamin binding (ortholog)
1308477	Drap1	Dr1 associated protein 1				ENCODES a protein that exhibits transcription corepressor activity (ortholog)
2522	Drd4	dopamine receptor D4				ENCODES a protein that exhibits dopamine binding
1311767	Dtx4	deltex 4, E3 ubiquitin ligase				ENCODES a protein that exhibits zinc ion binding (inferred)
1306425	Dusp8	dual specificity phosphatase 8				ENCODES a protein that exhibits MAP kinase tyrosine/serine/threonine phosphatase activity (inferred)
1565535	Dusp9	dual specificity phosphatase 9				ENCODES a protein that exhibits MAP kinase tyrosine/serine/threonine phosphatase activity (ortholog)
1308091	E2f8	E2F transcription factor 8				ENCODES a protein that exhibits core promoter binding (ortholog)
1307904	Ears2	glutamyl-tRNA synthetase 2, mitochondrial				ENCODES a protein that exhibits glutamate-tRNA ligase activity (ortholog)
1307904	Ears2	glutamyl-tRNA synthetase 2, mitochondrial				ENCODES a protein that exhibits glutamate-tRNA ligase activity (ortholog)
1304956	Ebf3	early B-cell factor 3				ENCODES a protein that exhibits RNA polymerase II core promoter proximal region sequence-specific DNA binding (ortholog)
69330	Echs1	enoyl CoA hydratase, short chain, 1, mitochondrial				ENCODES a protein that exhibits enoyl-CoA hydratase activity
1306820	Edrf1	erythroid differentiation regulatory factor 1				INTERACTS WITH cefaloridine
1309782	Eed	embryonic ectoderm development				ENCODES a protein that exhibits chromatin binding
1302939	Eef1g	eukaryotic translation elongation factor 1 gamma				INVOLVED IN response to virus (ortholog)
2538	Eef2k	eukaryotic elongation factor-2 kinase				ENCODES a protein that exhibits elongation factor-2 kinase activity
1359496	Efemp2	EGF-containing fibulin-like extracellular matrix protein 2				ENCODES a protein that exhibits calcium ion binding (inferred)
1306521	Efl1	elongation factor like GTPase 1				ENCODES a protein that exhibits GTPase activity (ortholog)
1563823	Ehbp1l1	EH domain binding protein 1-like 1				FOUND IN membrane (ortholog)
1309017	Ehd1	EH-domain containing 1				ENCODES a protein that exhibits Rab GTPase binding (ortholog)
1304686	Eif1ad	eukaryotic translation initiation factor 1A domain containing				ENCODES a protein that exhibits translation initiation factor activity (inferred)
1308871	Eif3c	eukaryotic translation initiation factor 3, subunit C				ENCODES a protein that exhibits poly(A) RNA binding (ortholog)
1306112	Eif3f	eukaryotic translation initiation factor 3, subunit F				ENCODES a protein that exhibits thiol-dependent ubiquitin-specific protease activity (ortholog)
1305294	Eif4g2	eukaryotic translation initiation factor 4, gamma 2				ENCODES a protein that exhibits poly(A) RNA binding (ortholog)
1303214	Emc10	ER membrane protein complex subunit 10				FOUND IN ER membrane protein complex (ortholog)
2551	Emd	emerin				ENCODES a protein that exhibits actin binding (ortholog)
7630023	Eml3	echinoderm microtubule associated protein like 3				INTERACTS WITH 2,3,7,8-tetrachlorodibenzodioxine (ortholog)
621094	Emp3	epithelial membrane protein 3				INVOLVED IN bleb assembly (ortholog)
1310712	Emsy	EMSY BRCA2-interacting transcriptional repressor				ENCODES a protein that exhibits protein homodimerization activity (ortholog)
1310912	Eps8l2	EPS8-like 2				ENCODES a protein that exhibits actin binding (ortholog)
1583889	Eri2	ERI1 exoribonuclease family member 2				ENCODES a protein that exhibits nucleic acid binding (inferred)
1308743	Ern2	endoplasmic reticulum to nucleus signaling 2				ENCODES a protein that exhibits ATP binding (ortholog)
1583866	Esrra	estrogen related receptor, alpha				ENCODES a protein that exhibits sequence-specific DNA binding
1305412	Exnef	exonuclease NEF-sp				ENCODES a protein that exhibits exonuclease activity (inferred)
1566014	F8a1	coagulation factor VIII-associated 1				FOUND IN cytoplasm (ortholog)
628700	Fadd	Fas associated via death domain				ENCODES a protein that exhibits death receptor binding
621678	Fads1	fatty acid desaturase 1				ENCODES a protein that exhibits oxidoreductase activity, acting on paired donors, with oxidation of a pair of donors resulting in the reduction of molecular oxygen to two molecules of water
68339	Fads2	fatty acid desaturase 2				ENCODES a protein that exhibits stearoyl-CoA 9-desaturase activity (ortholog)
68339	Fads2	fatty acid desaturase 2				ENCODES a protein that exhibits stearoyl-CoA 9-desaturase activity (ortholog)
628876	Fads3	fatty acid desaturase 3				ENCODES a protein that exhibits oxidoreductase activity (inferred)
61932	Fah	fumarylacetoacetate hydrolase				ENCODES a protein that exhibits fumarylacetoacetase activity (ortholog)
1310022	Fam103a1	family with sequence similarity 103, member A1				ENCODES a protein that exhibits poly(A) RNA binding (ortholog)
1560913	Fam111a	family with sequence similarity 111, member A				INVOLVED IN DNA replication (ortholog)
1310304	Fam120b	family with sequence similarity 120B				INVOLVED IN fat cell differentiation (ortholog)
1310316	Fam122a	family with sequence similarity 122A				INTERACTS WITH bisphenol A
1359585	Fam160a2	family with sequence similarity 160, member A2				INVOLVED IN early endosome to late endosome transport (ortholog)
1308929	Fam168a	family with sequence similarity 168, member A				INTERACTS WITH bisphenol A
1585883	Fam169b	family with sequence similarity 169, member B				INTERACTS WITH bisphenol A
1596692	Fam174b	family with sequence similarity 174, member B				FOUND IN integral component of membrane (inferred)
1308918	Fam175b	family with sequence similarity 175, member B				ENCODES a protein that exhibits microtubule binding (ortholog)
1564695	Fam181b	family with sequence similarity 181, member B				INTERACTS WITH 6-propyl-2-thiouracil
1592985	Fam189a1	family with sequence similarity 189, member A1				FOUND IN integral component of membrane (inferred)
1307524	Fam189a2	family with sequence similarity 189, member A2				ASSOCIATED WITH Prostatic Neoplasms (ortholog)
1306343	Fam18b-ps1	family with sequence similarity 18, member B, pseudogene 1		225845358	225846990
2302685	Fam196a	family with sequence similarity 196, member A				INTERACTS WITH pirinixic acid (ortholog)
1560948	Fam24a	family with sequence similarity 24, member A				FOUND IN extracellular region (inferred)
1562076	Fam3a	family with sequence similarity 3, member A				FOUND IN integral component of membrane (inferred)
1560964	Fam50a	family with sequence similarity 50, member A				ENCODES a protein that exhibits poly(A) RNA binding (ortholog)
1310799	Fam53b	family with sequence similarity 53, member B				INTERACTS WITH 6-propyl-2-thiouracil
1308215	Fam57b	family with sequence similarity 57, member B				ENCODES a protein that exhibits sphingosine N-acyltransferase activity (ortholog)
2323309	FAM58A-ps1	family with sequence similarity 58, member A, pseudogene 1		152974124	152981590
1311142	Fam71e1	family with sequence similarity 71, member E1				INTERACTS WITH 6-propyl-2-thiouracil
1309316	Fam83e	family with sequence similarity 83, member E				ENCODES a protein that exhibits protein kinase binding (ortholog)
1311544	Fam89b	family with sequence similarity 89, member B				ENCODES a protein that exhibits transcription corepressor binding (ortholog)
1566323	Fan1	FANCD2/FANCI-associated nuclease 1				ENCODES a protein that exhibits 5'-3' exonuclease activity (ortholog)
1561456	Fancf	Fanconi anemia, complementation group F				ENCODES a protein that exhibits ubiquitin protein ligase activity (ortholog)
2321863	Fanci	Fanconi anemia, complementation group I				ENCODES a protein that exhibits DNA polymerase binding (ortholog)
1304756	Fank1	fibronectin type 3 and ankyrin repeat domains 1				FOUND IN nucleoplasm (ortholog)
1306647	Far1	fatty acyl CoA reductase 1				ENCODES a protein that exhibits fatty-acyl-CoA reductase (alcohol-forming) activity (ortholog)
61938	Fau	Finkel-Biskis-Reilly murine sarcoma virus (FBR-MuSV) ubiquitously expressed				ENCODES a protein that exhibits poly(A) RNA binding (ortholog)
1594591	Fbrs	fibrosin				ENCODES a protein that exhibits growth factor activity (ortholog)
1310989	Fbxl19	F-box and leucine-rich repeat protein 19				ENCODES a protein that exhibits DNA binding (inferred)
61811	Fcgrt	Fc fragment of IgG receptor and transporter				ENCODES a protein that exhibits beta-2-microglobulin binding
1304812	Fchsd2	FCH and double SH3 domains 2				INTERACTS WITH 2,3,7,8-tetrachlorodibenzodioxine
1304812	Fchsd2	FCH and double SH3 domains 2				INTERACTS WITH 2,3,7,8-tetrachlorodibenzodioxine
621821	Fen1	flap structure-specific endonuclease 1				ENCODES a protein that exhibits 5'-3' exonuclease activity (ortholog)
1310168	Fermt3	fermitin family member 3				ENCODES a protein that exhibits integrin binding (ortholog)
1564385	Fes	FES proto-oncogene, tyrosine kinase				ENCODES a protein that exhibits immunoglobulin receptor binding (ortholog)
620166	Fgf19	fibroblast growth factor 19				ENCODES a protein that exhibits fibroblast growth factor receptor binding (ortholog)
620175	Fgf21	fibroblast growth factor 21				ENCODES a protein that exhibits fibroblast growth factor receptor binding (inferred)
620126	Fgf3	fibroblast growth factor 3				ENCODES a protein that exhibits fibroblast growth factor receptor binding (inferred)
620127	Fgf4	fibroblast growth factor 4				ENCODES a protein that exhibits fibroblast growth factor receptor binding (ortholog)
2611	Fgfr2	fibroblast growth factor receptor 2				ENCODES a protein that exhibits fibroblast growth factor binding
628715	Fibp	FGF1 intracellular binding protein				ENCODES a protein that exhibits fibroblast growth factor binding (ortholog)
1560660	Fkbp2	FK506 binding protein 2				INVOLVED IN protein peptidyl-prolyl isomerization (inferred)
1560614	Flna	filamin A				ENCODES a protein that exhibits mu-type opioid receptor binding
1565152	Flrt1	fibronectin leucine rich transmembrane protein 1				ENCODES a protein that exhibits fibroblast growth factor receptor binding (ortholog)
2322792	Flt3lg	fms-related tyrosine kinase 3 ligand				ENCODES a protein that exhibits protein homodimerization activity (ortholog)
2623	Fmr1	fragile X mental retardation 1				ENCODES a protein that exhibits RNA binding
1564059	Fmr1nb	fragile X mental retardation 1 neighbor				FOUND IN nucleolus (ortholog)
70963	Folh1	folate hydrolase 1				ENCODES a protein that exhibits Ac-Asp-Glu binding (ortholog)
71032	Folr1	folate receptor 1 (adult)				ENCODES a protein that exhibits folic acid binding
1308515	Folr2	folate receptor beta				ENCODES a protein that exhibits drug binding (ortholog)
2627	Fosl1	fos-like antigen 1				ENCODES a protein that exhibits DNA binding
1585019	Foxb2	forkhead box B2				INTERACTS WITH methoxychlor
1585019	Foxb2	forkhead box B2				INTERACTS WITH methoxychlor
621716	Foxd4	forkhead box D4				ENCODES a protein that exhibits sequence-specific DNA binding (inferred)
621739	Foxi2	forkhead box I2				ENCODES a protein that exhibits sequence-specific DNA binding (inferred)
1566044	Fpr3	formyl peptide receptor 3				ENCODES a protein that exhibits receptor activity (ortholog)
1310323	Frmd8	FERM domain containing 8				FOUND IN cytoskeleton (inferred)
1305167	Fsd2	fibronectin type III and SPRY domain containing 2				INTERACTS WITH bis(2-ethylhexyl) phthalate
2635	Fth1	ferritin, heavy polypeptide 1				ENCODES a protein that exhibits iron ion binding (ortholog)
61813	Ftl1	ferritin light chain 1				ENCODES a protein that exhibits identical protein binding (ortholog)
1311186	Fuom	fucose mutarotase				ENCODES a protein that exhibits fucose binding (ortholog)
3274	Furin	furin (paired basic amino acid cleaving enzyme)				ENCODES a protein that exhibits serine-type endopeptidase activity
1308864	Fus	fused in sarcoma RNA binding protein				ENCODES a protein that exhibits estrogen receptor binding
2638	Fut1	fucosyltransferase 1				ENCODES a protein that exhibits galactoside 2-alpha-L-fucosyltransferase activity (ortholog)
2639	Fut2	fucosyltransferase 2				ENCODES a protein that exhibits galactoside 2-alpha-L-fucosyltransferase activity
1310608	Fuz	fuzzy planar cell polarity protein				INVOLVED IN anterior/posterior pattern specification (ortholog)
1309326	Fv1	Friend virus susceptibility 1				INTERACTS WITH afimoxifene (ortholog)
1565754	Fxn	frataxin				ENCODES a protein that exhibits enzyme binding
1565754	Fxn	frataxin				ENCODES a protein that exhibits enzyme binding
71017	Fzd4	frizzled class receptor 4				ENCODES a protein that exhibits Wnt-protein binding
2645	G6pd	glucose-6-phosphate dehydrogenase				ENCODES a protein that exhibits carbohydrate binding
621367	Gab2	GRB2-associated binding protein 2				ENCODES a protein that exhibits protein domain specific binding
2648	Gabra3	gamma-aminobutyric acid type A receptor alpha3 subunit				ENCODES a protein that exhibits GABA-A receptor activity
61859	Gabra5	gamma-aminobutyric acid type A receptor alpha 5 subunit				ENCODES a protein that exhibits GABA receptor binding
2651	Gabrb3	gamma-aminobutyric acid type A receptor beta 3 subunit				ENCODES a protein that exhibits AP-2 adaptor complex binding
68320	Gabre	gamma-aminobutyric acid type A receptor epsilon subunit				ENCODES a protein that exhibits GABA-A receptor activity
621735	Gabrg3	gamma-aminobutyric acid type A receptor gamma 3 subunit				ENCODES a protein that exhibits chloride channel activity
68331	Gabrq	gamma-aminobutyric acid type A receptor theta subunit				ENCODES a protein that exhibits extracellular ligand-gated ion channel activity (inferred)
61954	Gal	galanin and GMAP prepropeptide				ENCODES a protein that exhibits galanin receptor activity (ortholog)
1564991	Gal3st3	galactose-3-O-sulfotransferase 3				ENCODES a protein that exhibits galactose 3-O-sulfotransferase activity (ortholog)
1309623	Galnt18	polypeptide N-acetylgalactosaminyltransferase 18				ENCODES a protein that exhibits carbohydrate binding (inferred)
1309775	Ganab	glucosidase II alpha subunit				ENCODES a protein that exhibits poly(A) RNA binding (ortholog)
1563167	Gas2	growth arrest-specific 2				INVOLVED IN apoptotic process (inferred)
621370	Gcnt1	glucosaminyl (N-acetyl) transferase 1, core 2				ENCODES a protein that exhibits beta-1,3-galactosyl-O-glycosyl-glycoprotein beta-1,6-N-acetylglucosaminyltransferase activity
621617	Gda	guanine deaminase				ENCODES a protein that exhibits guanine deaminase activity
621788	Gde1	glycerophosphodiester phosphodiesterase 1				ENCODES a protein that exhibits glycerophosphodiester phosphodiesterase activity (inferred)
2676	Gdi1	GDP dissociation inhibitor 1				ENCODES a protein that exhibits Rab GDP-dissociation inhibitor activity
1308386	Gdpd3	glycerophosphodiester phosphodiesterase domain containing 3				ENCODES a protein that exhibits lysophospholipase activity (ortholog)
1585799	Gdpd4	glycerophosphodiester phosphodiesterase domain containing 4				ENCODES a protein that exhibits glycerophosphodiester phosphodiesterase activity (inferred)
1559673	Gdpd5	glycerophosphodiester phosphodiesterase domain containing 5				ENCODES a protein that exhibits glycerophosphocholine phosphodiesterase activity (ortholog)
1560277	Gdpgp1	GDP-D-glucose phosphorylase 1				ENCODES a protein that exhibits GDP-D-glucose phosphorylase activity (ortholog)
6500406	Gfy	golgi-associated, olfactory signaling regulator				INVOLVED IN cilium morphogenesis (ortholog)
1304800	Gga2	golgi associated, gamma adaptin ear containing, ARF binding protein 2				ENCODES a protein that exhibits ADP-ribosylation factor binding (ortholog)
62084	Gif	gastric intrinsic factor				ENCODES a protein that exhibits cobalamin binding
69414	Glrx3	glutaredoxin 3				ENCODES a protein that exhibits protein kinase C binding
1307163	Glyat	glycine-N-acyltransferase				ENCODES a protein that exhibits glycine N-benzoyltransferase activity (ortholog)
1564894	Glyatl1	glycine-N-acyltransferase-like 1				ENCODES a protein that exhibits glycine N-acyltransferase activity (inferred)
621231	Glyatl2	glycine-N-acyltransferase-like 2				ENCODES a protein that exhibits glycine N-acyltransferase activity (inferred)
1308122	Gna14	guanine nucleotide binding protein, alpha 14				ENCODES a protein that exhibits G-protein beta/gamma-subunit complex binding (inferred)
620770	Gnaq	G protein subunit alpha q				ENCODES a protein that exhibits alkylglycerophosphoethanolamine phosphodiesterase activity
620805	Gng3	G protein subunit gamma 3				ENCODES a protein that exhibits G-protein coupled receptor binding
621695	Gp2	glycoprotein 2				ENCODES a protein that exhibits antigen binding (ortholog)
621748	Gpha2	glycoprotein hormone alpha 2				ENCODES a protein that exhibits hormone activity (inferred)
1586317	Gpr137	G protein-coupled receptor 137				FOUND IN integral component of membrane (inferred)
1311729	Gpr139	G protein-coupled receptor 139				ENCODES a protein that exhibits neuropeptide receptor activity (ortholog)
1584082	Gpr152	G protein-coupled receptor 152				INTERACTS WITH bisphenol A
619843	Gpr26	G protein-coupled receptor 26				ENCODES a protein that exhibits G-protein coupled receptor activity (ortholog)
1309510	Gprc5b	G protein-coupled receptor, class C, group 5, member B				ENCODES a protein that exhibits protein kinase activator activity (ortholog)
2740	Grin2d	glutamate ionotropic receptor NMDA type subunit 2D				ENCODES a protein that exhibits cation channel activity
2746	Grm5	glutamate metabotropic receptor 5				ENCODES a protein that exhibits A2A adenosine receptor binding
1310649	Grwd1	glutamate-rich WD repeat containing 1				ENCODES a protein that exhibits poly(A) RNA binding (ortholog)
1562278	Gsg1l	GSG1-like				INVOLVED IN regulation of alpha-amino-3-hydroxy-5-methyl-4-isoxazole propionate selective glutamate receptor activity
2758	Gstp1	glutathione S-transferase pi 1				ENCODES a protein that exhibits drug binding
1308225	Gtf2h1	general transcription factor IIH subunit 1				ENCODES a protein that exhibits chromatin binding
621048	Gtf3c1	general transcription factor IIIC subunit 1				ENCODES a protein that exhibits DNA binding (inferred)
69322	Gucy2e	guanylate cyclase 2E				ENCODES a protein that exhibits ATP binding (inferred)
1308274	Gvinp1	GTPase, very large interferon inducible 1		180313497	180344771
1589798	Gys1	glycogen synthase 1				ENCODES a protein that exhibits glucose binding
2775	H19	H19, imprinted maternally expressed transcript (non-protein coding)				INVOLVED IN in utero embryonic development
1308098	Hapln3	hyaluronan and proteoglycan link protein 3				FOUND IN extracellular space (ortholog)
1562991	Haus7	HAUS augmin-like complex, subunit 7				ENCODES a protein that exhibits thioesterase binding (ortholog)
2783	Hbb	hemoglobin subunit beta				ENCODES a protein that exhibits hemoglobin alpha binding
1595848	Hbb-b1	hemoglobin, beta adult major chain				ENCODES a protein that exhibits heme binding (inferred)
1305115	Hbe1	hemoglobin subunit epsilon 1				ENCODES a protein that exhibits hemoglobin alpha binding
1564524	Hbe2	hemoglobin, epsilon 2				ENCODES a protein that exhibits heme binding (inferred)
620306	Hbg1	hemoglobin subunit gamma 1				ENCODES a protein that exhibits heme binding
1563804	Hcfc1	host cell factor C1				ENCODES a protein that exhibits chromatin binding (ortholog)
1311839	Hddc3	HD domain containing 3				INTERACTS WITH 17alpha-ethynylestradiol
628773	Hdgfrp3	hepatoma-derived growth factor, related protein 3				ENCODES a protein that exhibits microtubule binding (ortholog)
1307989	Herc2	HECT and RLD domain containing E3 ubiquitin protein ligase 2				ENCODES a protein that exhibits SUMO binding (ortholog)
1306463	Hirip3	HIRA interacting protein 3				ASSOCIATED WITH Autism Spectrum Disorder (ortholog)
1596834	Hmgb1-ps4	high-mobility group box 1, pseudogene 4		250372024	250373622
1308736	Hmgn5b	high mobility group nucleosome binding domain 5B				ENCODES a protein that exhibits nucleosomal DNA binding (inferred)
1565366	Hmx2	H6 family homeobox 2				ENCODES a protein that exhibits sequence-specific DNA binding (inferred)
1559927	Hmx3	H6 family homeobox 3				ENCODES a protein that exhibits RNA polymerase II regulatory region sequence-specific DNA binding (ortholog)
1562784	Hnrnpul2	heterogeneous nuclear ribonucleoprotein U-like 2				ENCODES a protein that exhibits poly(A) RNA binding (ortholog)
620705	Homer2	homer scaffolding protein 2				ENCODES a protein that exhibits G-protein coupled glutamate receptor binding
1311916	Hps5	Hermansky-Pudlak syndrome 5				INVOLVED IN blood coagulation (ortholog)
62040	Hpx	hemopexin				ENCODES a protein that exhibits heme transporter activity (inferred)
2827	Hras	Harvey rat sarcoma virus oncogene				ENCODES a protein that exhibits GTP binding (ortholog)
1308376	Hrasls5	HRAS-like suppressor family, member 5				ENCODES a protein that exhibits N-acyltransferase activity
727864	Hrc	histidine rich calcium binding protein				ENCODES a protein that exhibits ATPase binding (ortholog)
727787	Hs3st2	heparan sulfate-glucosamine 3-sulfotransferase 2				ENCODES a protein that exhibits [heparan sulfate]-glucosamine 3-sulfotransferase 1 activity (inferred)
1588673	Hsd17b14	hydroxysteroid (17-beta) dehydrogenase 14				ENCODES a protein that exhibits estradiol 17-beta-dehydrogenase activity (ortholog)
628727	Hsd3b7	hydroxy-delta-5-steroid dehydrogenase, 3 beta- and steroid delta-isomerase 7				ENCODES a protein that exhibits cholest-5-ene-3-beta,7-alpha-diol 3-beta-dehydrogenase activity
1588550	Hspd1-ps5	heat shock protein 1, pseudogene 5		197066186	197068367
1593285	Hspd1-ps7	heat shock protein 1, pseudogene 7		110659479	110661986
1309941	Htatip2	HIV-1 Tat interactive protein 2				INVOLVED IN nuclear import (ortholog)
69235	Htra1	HtrA serine peptidase 1				ENCODES a protein that exhibits serine-type endopeptidase activity (ortholog)
1597139	Idh2	isocitrate dehydrogenase (NADP(+)) 2, mitochondrial				ENCODES a protein that exhibits isocitrate dehydrogenase (NADP+) activity (ortholog)
2863	Idh3g	isocitrate dehydrogenase 3 (NAD), gamma				ENCODES a protein that exhibits isocitrate dehydrogenase (NAD+) activity
1307601	Ifitm1	interferon induced transmembrane protein 1				INVOLVED IN heart development
1563319	Ifitm10	interferon induced transmembrane protein 10				FOUND IN integral component of membrane (inferred)
69332	Ifitm2	interferon induced transmembrane protein 2				INVOLVED IN heart development
1595844	Ifitm3	interferon induced transmembrane protein 3				INVOLVED IN cardiac muscle cell differentiation
1307900	Ifitm5	interferon induced transmembrane protein 5				INVOLVED IN bone mineralization (ortholog)
1304718	Ifitm6	interferon induced transmembrane protein 6		220736969	220738364	FOUND IN integral component of membrane (inferred)
2869	Igf1r	insulin-like growth factor 1 receptor				ENCODES a protein that exhibits G-protein alpha-subunit binding
2870	Igf2	insulin-like growth factor 2				ENCODES a protein that exhibits growth factor activity (ortholog)
68325	Ighmbp2	immunoglobulin mu binding protein 2				ENCODES a protein that exhibits DNA binding
620663	Igsf6	immunoglobulin superfamily, member 6				FOUND IN integral component of membrane (inferred)
735223	Ikbkg	inhibitor of kappa light polypeptide gene enhancer in B-cells, kinase gamma				ENCODES a protein that exhibits peroxisome proliferator activated receptor binding
1310965	Ikzf5	IKAROS family zinc finger 5				ENCODES a protein that exhibits metal ion binding (inferred)
1583872	Il16	interleukin 16				ENCODES a protein that exhibits cytokine activity (ortholog)
620042	Il18bp	interleukin 18 binding protein				ENCODES a protein that exhibits interleukin-18 binding (ortholog)
1304950	Il21r	interleukin 21 receptor				ENCODES a protein that exhibits cytokine receptor activity (ortholog)
1561420	Il27	interleukin 27				ENCODES a protein that exhibits interleukin-27 receptor binding (ortholog)
1304831	Il4i1	interleukin 4 induced 1				ENCODES a protein that exhibits L-amino-acid oxidase activity (ortholog)
2899	Il4r	interleukin 4 receptor				ENCODES a protein that exhibits cytokine receptor activity (inferred)
620063	Ilk	integrin-linked kinase				ENCODES a protein that exhibits integrin binding
1305292	Incenp	inner centromere protein				INVOLVED IN chromosome segregation (ortholog)
1359572	Ino80e	INO80 complex subunit E				INVOLVED IN DNA recombination (inferred)
1306168	Inpp5a	inositol polyphosphate-5-phosphatase A				ENCODES a protein that exhibits PH domain binding (ortholog)
1305777	Inpp5f	inositol polyphosphate-5-phosphatase F				ENCODES a protein that exhibits inositol monophosphate 4-phosphatase activity (ortholog)
1305777	Inpp5f	inositol polyphosphate-5-phosphatase F				ENCODES a protein that exhibits inositol monophosphate 4-phosphatase activity (ortholog)
68396	Inppl1	inositol polyphosphate phosphatase-like 1				ENCODES a protein that exhibits inositol-polyphosphate 5-phosphatase activity
2916	Ins2	insulin 2				ENCODES a protein that exhibits protease binding
1311379	Insc	inscuteable homolog (Drosophila)				INVOLVED IN establishment of mitotic spindle orientation (ortholog)
1305036	Ints4	integrator complex subunit 4				INVOLVED IN snRNA processing (ortholog)
1309370	Ints5	integrator complex subunit 5				INVOLVED IN snRNA processing (ortholog)
1310849	Ipo7	importin 7				ENCODES a protein that exhibits histone binding (ortholog)
6502881	Iqck	IQ motif containing K				INTERACTS WITH 2-methylcholine (ortholog)
1311884	Iqgap1	IQ motif containing GTPase activating protein 1				ENCODES a protein that exhibits mitogen-activated protein kinase binding
1563841	Irak1	interleukin-1 receptor-associated kinase 1				ENCODES a protein that exhibits heat shock protein binding
1549774	Irf3	interferon regulatory factor 3				ENCODES a protein that exhibits identical protein binding (ortholog)
1307828	Irf7	interferon regulatory factor 7				ENCODES a protein that exhibits DNA binding (ortholog)
1306407	Isg20	interferon stimulated exonuclease gene 20				ENCODES a protein that exhibits 3'-5'-exoribonuclease activity (ortholog)
71075	Itgad	integrin subunit alpha D				ENCODES a protein that exhibits protein heterodimerization activity
631424	Itgal	integrin subunit alpha L				ENCODES a protein that exhibits protein complex binding
2926	Itgam	integrin, alpha M				ENCODES a protein that exhibits protein heterodimerization activity
1561123	Itgax	integrin subunit alpha X				INVOLVED IN defense response to virus (ortholog)
1564255	Itpripl2	inositol 1,4,5-trisphosphate receptor interacting protein-like 2				INTERACTS WITH bisphenol A
1565454	Izumo1	izumo sperm-egg fusion 1				ENCODES a protein that exhibits protein homodimerization activity
1562619	Izumo2	IZUMO family member 2				FOUND IN integral component of membrane (inferred)
1307177	Jakmip3	janus kinase and microtubule interacting protein 3				ENCODES a protein that exhibits kinase binding (inferred)
1307305	Josd2	Josephin domain containing 2				ENCODES a protein that exhibits thiol-dependent ubiquitin-specific protease activity (ortholog)
621061	Kat5	lysine acetyltransferase 5				ENCODES a protein that exhibits chromatin binding
1311512	Kat8	lysine acetyltransferase 8				ENCODES a protein that exhibits acetyltransferase activity (ortholog)
1309632	Kcna7	potassium voltage-gated channel subfamily A member 7				INVOLVED IN potassium ion transmembrane transport (inferred)
2955	Kcnc1	potassium voltage-gated channel subfamily C member 1				ENCODES a protein that exhibits delayed rectifier potassium channel activity
621358	Kcnc3	potassium voltage-gated channel subfamily C member 3				ENCODES a protein that exhibits voltage-gated potassium channel activity (ortholog)
621384	Kcne3	potassium voltage-gated channel subfamily E regulatory subunit 3				ENCODES a protein that exhibits ion channel binding
69247	Kcnj11	potassium voltage-gated channel subfamily J member 11				ENCODES a protein that exhibits ankyrin binding
628872	Kcnj14	potassium voltage-gated channel subfamily J member 14				ENCODES a protein that exhibits inward rectifier potassium channel activity
621449	Kcnk4	potassium two pore domain channel subfamily K member 4				ENCODES a protein that exhibits mechanically-gated potassium channel activity
1565025	Kcnk7	potassium two pore domain channel subfamily K member 7				INTERACTS WITH bisphenol A
621503	Kcnq1	potassium voltage-gated channel subfamily Q member 1				ENCODES a protein that exhibits delayed rectifier potassium channel activity
735189	Kctd13	potassium channel tetramerization domain containing 13				ENCODES a protein that exhibits protein domain specific binding
1306430	Kctd14	potassium channel tetramerization domain containing 14				INVOLVED IN protein homooligomerization (inferred)
1559529	Kctd21	potassium channel tetramerization domain containing 21				INVOLVED IN protein homooligomerization (inferred)
1306764	Kdelr1	KDEL endoplasmic reticulum protein retention receptor 1				ENCODES a protein that exhibits ER retention sequence binding (inferred)
1309419	Kdm2a	lysine demethylase 2A				ENCODES a protein that exhibits unmethylated CpG binding (ortholog)
1304823	Kdm8	lysine demethylase 8				ENCODES a protein that exhibits chromatin binding (ortholog)
1311886	Kif22	kinesin family member 22				ENCODES a protein that exhibits ATP binding (inferred)
1310310	Kif7	kinesin family member 7				ENCODES a protein that exhibits microtubule motor activity (ortholog)
1307377	Klc2	kinesin light chain 2				ENCODES a protein that exhibits kinesin binding (ortholog)
1565099	Klf13	Kruppel-like factor 13				ENCODES a protein that exhibits DNA binding (ortholog)
70934	Klf9	Kruppel-like factor 9				ENCODES a protein that exhibits RNA polymerase II regulatory region sequence-specific DNA binding (ortholog)
1310815	Klhl25	kelch-like family member 25				INVOLVED IN protein ubiquitination (ortholog)
1565895	Klhl35	kelch-like family member 35				INTERACTS WITH 6-propyl-2-thiouracil
2969	Klk1	kallikrein 1				ENCODES a protein that exhibits endopeptidase activity
1303242	Klk10	kallikrein related-peptidase 10				ENCODES a protein that exhibits serine-type endopeptidase activity (inferred)
1308690	Klk11	kallikrein related-peptidase 11				INVOLVED IN proteolysis (inferred)
1308975	Klk12	kallikrein related-peptidase 12				ENCODES a protein that exhibits peptidase activity (ortholog)
1309337	Klk13	kallikrein related-peptidase 13				ENCODES a protein that exhibits endopeptidase activity (ortholog)
1308606	Klk14	kallikrein related-peptidase 14				ENCODES a protein that exhibits serine-type endopeptidase activity (ortholog)
3175	Klk1b3	kallikrein 1-related peptidase B3				ENCODES a protein that exhibits receptor signaling protein activity (ortholog)
1561403	Klk1c10	kallikrein 1-related peptidase C10				INVOLVED IN proteolysis (inferred)
3888	Klk1c2	kallikrein 1-related peptidase C2				ENCODES a protein that exhibits serine-type peptidase activity
735032	Klk1c3	kallikrein 1-related peptidase C3				ENCODES a protein that exhibits serine-type endopeptidase activity (inferred)
735032	Klk1c3	kallikrein 1-related peptidase C3				ENCODES a protein that exhibits serine-type endopeptidase activity (inferred)
1303220	Klk1c6	kallikrein 1-related peptidase C6				INVOLVED IN proteolysis (inferred)
1305359	Klk1c8	kallikrein 1-related peptidase C8				ENCODES a protein that exhibits serine-type endopeptidase activity (inferred)
727805	Klk1c9	kallikrein 1-related peptidase C9				INVOLVED IN positive regulation of vasoconstriction
1303228	Klk4	kallikrein-related peptidase 4				ENCODES a protein that exhibits serine-type peptidase activity (inferred)
1593461	Klk5	kallikrein related-peptidase 5				ENCODES a protein that exhibits peptidase activity (ortholog)
1598667	Klk5l	kallikrein 5-like				ENCODES a protein that exhibits serine-type endopeptidase activity (inferred)
3419	Klk6	kallikrein related-peptidase 6				ENCODES a protein that exhibits peptidase activity
1306420	Klk7	kallikrein-related peptidase 7				ENCODES a protein that exhibits peptidase activity (ortholog)
1305998	Klk8	kallikrein related-peptidase 8				ENCODES a protein that exhibits serine-type endopeptidase activity (ortholog)
1308280	Klk9	kallikrein related-peptidase 9				ENCODES a protein that exhibits serine-type endopeptidase activity (inferred)
1311637	Kmt5b	lysine methyltransferase 5B				ENCODES a protein that exhibits histone methyltransferase activity (H4-K20 specific) (ortholog)
1565261	Kndc1	kinase non-catalytic C-lobe domain (KIND) containing 1				ENCODES a protein that exhibits Ras guanyl-nucleotide exchange factor activity (ortholog)
1565096	Knop1	lysine-rich nucleolar protein 1				ENCODES a protein that exhibits poly(A) RNA binding (ortholog)
619777	L1cam	L1 cell adhesion molecule				ENCODES a protein that exhibits PDZ domain binding
1359455	l7Rn6	lethal, Chr 7, Rinchik 6				ENCODES a protein that exhibits Hsp70 protein binding (ortholog)
1562476	Lage3	L antigen family, member 3				INTERACTS WITH bisphenol A
735078	Lamtor1	late endosomal/lysosomal adaptor, MAPK and MTOR activator 1				ENCODES a protein that exhibits guanyl-nucleotide exchange factor activity (ortholog)
620802	Lat	linker for activation of T cells				ENCODES a protein that exhibits protein kinase binding (ortholog)
7607090	Lbhd1	LBH domain containing 1				INTERACTS WITH chloropicrin (ortholog)
1597339	Lbhd1l1	LBH domain containing 1-like 1		232022942	232024908
735118	Lcmt1	leucine carboxyl methyltransferase 1				ENCODES a protein that exhibits protein C-terminal carboxyl O-methyltransferase activity (ortholog)
2996	Ldha	lactate dehydrogenase A				ENCODES a protein that exhibits identical protein binding
69366	Ldhc	lactate dehydrogenase C				ENCODES a protein that exhibits L-lactate dehydrogenase activity (ortholog)
1306914	Lgals12	lectin, galactoside-binding, soluble, 12				ENCODES a protein that exhibits lactose binding (ortholog)
3006	Lhb	luteinizing hormone beta polypeptide				ENCODES a protein that exhibits hormone activity (inferred)
1359187	Lhpp	phospholysine phosphohistidine inorganic pyrophosphate phosphatase				ENCODES a protein that exhibits inorganic diphosphatase activity (ortholog)
620730	Lin7b	lin-7 homolog B, crumbs cell polarity complex component				ENCODES a protein that exhibits PDZ domain binding
1308792	Lins1	lines homolog 1				INVOLVED IN cognition (ortholog)
1305211	Lipt2	lipoyl(octanoyl) transferase 2 (putative)				ENCODES a protein that exhibits lipoyl(octanoyl) transferase activity (inferred)
1307439	Lmntd2	lamin tail domain containing 2				INVOLVED IN positive regulation of mRNA splicing, via spliceosome (ortholog)
621166	Lmo1	LIM domain only 1				ENCODES a protein that exhibits zinc ion binding (inferred)
1588641	Lmtk3	lemur tyrosine kinase 3				INVOLVED IN negative regulation of phosphatase activity (ortholog)
1642415	LOC100125384	hypothetical protein LOC100125384				ENCODES a protein that exhibits ATP binding (inferred)
2290038	LOC100134871	beta globin minor gene				ENCODES a protein that exhibits heme binding (inferred)
2304343	LOC100271845	hypothetical protein LOC100271845		203724528	203726928
2311471	LOC100302465	hypothetical LOC100302465				ENCODES a protein that exhibits histone deacetylase binding (ortholog)
2323653	LOC100359541	rCG47147-like		234223938	234229418
2323640	LOC100359554	Cytochrome P450 2C26-like		153986755	153995400
2323622	LOC100359572	luteinizing hormone beta-like		102489407	102491691
2325035	LOC100359696	lysophospholipase-like 1-like		117327165	117327567
2323522	LOC100359718	COP9 signalosome subunit 8		237784539	237785065
2323453	LOC100359787	hypothetical LOC100359787		103181340	103182592
2323335	LOC100359806	hypothetical LOC100359806		234676257	234676559
2323284	LOC100359858	protein S100-A11-like		192308902	192324653
2323248	LOC100359895	hypothetical LOC100359895		152699162	152700511
2323246	LOC100359897	hypothetical LOC100359897		104095721	104102936
2323103	LOC100359942	transcription elongation factor B (SIII), polypeptide 2-like		104112056	104112406
2323102	LOC100359943	hypothetical LOC100359943		212149409	212200975
2323071	LOC100359974	DDB1 and CUL4 associated factor 12		132211055	132213748
2322933	LOC100360012	mCG17902-like		132660140	132728620
2322921	LOC100360024	neuromedin-U receptor 1-like		213197343	213203125
2322889	LOC100360056	6.8 kDa mitochondrial proteolipid				FOUND IN mitochondrial proton-transporting ATP synthase complex
2322689	LOC100360160	nucleolin-like		216629084	216632450
2322541	LOC100360209	mas-related G-protein coupled receptor member B8-like		104633685	104659059
2322503	LOC100360248	hypothetical LOC100360248		136065399	136107198
2322453	LOC100360298	hypothetical LOC100360298		136161585	136172167
2322334	LOC100360319	hypothetical LOC100360319		156384253	156391980
2322298	LOC100360355	hypothetical protein LOC100360355		151134864	151137124
2322257	LOC100360396	hypothetical protein LOC100360396		136715348	136715701
2322143	LOC100360413	eukaryotic translation elongation factor 1 alpha 1-like				ENCODES a protein that exhibits GTP binding (inferred)
2322130	LOC100360426	translocase of outer mitochondrial membrane 5 homolog-like		152815933	152816270
2322128	LOC100360428	hypothetical LOC100360428		197771610	197771965
2322114	LOC100360442	hypothetical LOC100360442		189570440	189571022
2322111	LOC100360445	hypothetical LOC100360445		137254525	137279995
2322090	LOC100360466	hypothetical LOC100360466		105323076	105332841
2322076	LOC100360480	hypothetical LOC100360480		236982542	236983515
2321957	LOC100360500	hypothetical LOC100360500		138447261	138449062
2321947	LOC100360510	BRCA1/BRCA2-containing complex, subunit 3-like		156968163	157090640
2321900	LOC100360557	olfactory receptor 525-like				ENCODES a protein that exhibits G-protein coupled receptor activity (inferred)
2321718	LOC100360639	cullin 4B		142317488	142331938
2321520	LOC100360738	chromobox homolog 3-like		143469068	143474891
2321314	LOC100360844	ataxin 1-like		109345721	109346815
2321277	LOC100360881	ribosomal protein L26-like		143679211	143679623
2321261	LOC100360897	Uncharacterized protein C8orf59 homolog		163530536	163530833
2321127	LOC100360933	cDNA sequence BC048679-like		144258210	144262014
2321095	LOC100360965	ribosomal protein S29-like		173544316	173544484
2321089	LOC100360971	hypothetical LOC100360971		165340207	165387483
2321079	LOC100360981	ribosomal protein L23-like		171261371	171261789
2320959	LOC100361001	family with sequence similarity 98, member A-like		163634933	163637811
2320911	LOC100361049	hypothetical protein LOC100361049		211088721	211093043
2320900	LOC100361060	ribosomal protein L36-like		204795595	204796043
2320865	LOC100361095	ataxin 1-like		110685735	110687701
2320864	LOC100361096	prolylcarboxypeptidase isoform 1 preproprotein-like		164059249	164089478
2320863	LOC100361097	potassium channel tetramerization domain containing 18-like		222053767	222054517
2320729	LOC100361131	androgen receptor N-terminal-interacting protein-like		146923194	146924200
2320719	LOC100361142	zinc finger protein 390-like		165034171	165213398
2320676	LOC100361185	ATP/GTP-binding protein		113153248	113154107
2320559	LOC100361204	mas-related G-protein coupled receptor member B8-like		104682915	104683901	INVOLVED IN G-protein coupled receptor signaling pathway (inferred)
2320533	LOC100361230	mCG50433-like		113096793	113100189
2320478	LOC100361285	heat shock 90kDa protein 1, beta-like		114496226	114504363
2320477	LOC100361286	PDZ domain containing 11-like		166112480	166112898
2320476	LOC100361287	hypothetical LOC100361287		224880909	224882222
2320363	LOC100361302	hypothetical LOC100361302		107156908	107157673
2320273	LOC100361392	thymosin, beta 10-like		129933343	129933477
2320132	LOC100361433	hypothetical LOC100361433		130619063	130619491
2320131	LOC100361434	hypothetical LOC100361434		153738043	153888855
2320092	LOC100361473	ribosomal protein L35a-like		226265897	226266330
2319920	LOC100361547	Cytochrome P450, family 2, subfamily c, polypeptide 7-like				ENCODES a protein that exhibits heme binding (inferred)
2319903	LOC100361565	hypothetical LOC100361565		205740089	205740769
2319766	LOC100361605	hypothetical LOC100361605		114377158	114377924
2319730	LOC100361642	olfactory receptor Olr122-like		175005140	175007057
2319686	LOC100361687	SET translocation-like		116532640	116533741
2319538	LOC100361736	glutaredoxin-1-like		188519785	188521457
2319321	LOC100361856	6.8 kDa mitochondrial proteolipid-like		142179882	142180237
2319308	LOC100361870	Sec61 gamma subunit-like		220508505	220508710
2319166	LOC100361914	6.8 kDa mitochondrial proteolipid		205870042	205870223
2319142	LOC100361938	motile sperm domain containing 3-like		210439214	210520898
2319082	LOC100361998	protein (peptidyl-prolyl cis/trans isomerase) NIMA-interacting, 4 (parvulin)-like		142402207	142402603
2318548	LOC100362237	ribosomal protein L35a-like		143092332	143092664
2318538	LOC100362247	glutaredoxin-1-like		186102416	186103592
2318344	LOC100362342	rCG47764-like		216634986	216674189
2318325	LOC100362361	interferon alpha responsive-like		151452227	151453575
2318309	LOC100362378	rCG24243-like		180224068	180229139
2318160	LOC100362428	replication factor C (activator 1) 4		177851008	177856939
2318129	LOC100362459	hypothetical LOC100362459		236377266	236377593
2318128	LOC100362460	hypothetical LOC100362460		150733310	150733621
2324470	LOC100362585	mCG2375-like		178136387	178143422
2324357	LOC100362601	PBPC1BS-like				ENCODES a protein that exhibits protein heterodimerization activity (ortholog)
2324276	LOC100362682	enhancer of rudimentary homolog		231623674	231623988
2324099	LOC100362759	ribosomal protein S19-like		159075775	159076266
2323952	LOC100362826	hypothetical LOC100362826		234974621	234981091
2323907	LOC100362872	hypothetical LOC100362872		124740288	124741872
2323906	LOC100362873	hypothetical LOC100362873		232001568	232002018
2323742	LOC100362951	hypothetical LOC100362951		163619698	163620606
2324759	LOC100363131	hypothetical LOC100363131		235439308	235446570
2324714	LOC100363176	mCG145114-like		235515160	235515654
2323541	LOC100363199	kallikrein 1-like		101205717	101207157
2323439	LOC100363201	nucleophosmin 1-like		244861687	244862614
2323389	LOC100363251	G protein-coupled receptor 32-like		101311905	101312937
2323343	LOC100363298	Bxdc5 protein-like		101352193	101353118
2323231	LOC100363312	selenocysteine lyase		180426965	180429965
2323216	LOC100363327	Small nuclear ribonucleoprotein-associated protein B-like		123503322	123504221
2322982	LOC100363463	hypothetical LOC100363463		182900359	182900633
2322646	LOC100363603	hypothetical LOC100363603		220487968	220488545
2321177	LOC100364382	hypothetical LOC100364382		190420715	190424581
2320653	LOC100364608	normal mucosa of esophagus specific 1-like		148620093	148620344
2324580	LOC100364769	LRRG00136-like		224555954	224592483
2320229	LOC100364836	hypothetical LOC100364836		104394039	104433893
2319063	LOC100365417	hypothetical LOC100365417		240417788	240418007
2318675	LOC100365609	hypothetical LOC100365609		219977269	219977737
2318263	LOC100365824	vomeronasal 2 receptor, 22-like				ENCODES a protein that exhibits G-protein coupled receptor activity (inferred)
2324216	LOC100366142	hypothetical LOC100366142		127089504	127092368
2324027	LOC100366231	X-linked lymphocyte-regulated 5C-like		153355610	153371752
6504259	LOC100909406	uncharacterized LOC100909406		212088830	212132189
6503515	LOC100909429	phosphorylase b kinase gamma catalytic chain, testis/liver isoform-like		206041966	206054696
6503548	LOC100909430	uncharacterized LOC100909430		228493053	228530619
6503647	LOC100909454	RNA-binding protein 4B-like		121245281	121246355
6503649	LOC100909455	CREB-regulated transcription coactivator 3-like		143340576	143348449
6503727	LOC100909467	Y-linked testis-specific protein 1-like		188620757	188621146
6503746	LOC100909468	serine/threonine-protein phosphatase 2A 56 kDa regulatory subunit beta isoform-like		228534440	228542613
6503199	LOC100909482	ATP synthase subunit g, mitochondrial-like		212218784	212219159
6503209	LOC100909483	uncharacterized LOC100909483		249662325	249665931
6503347	LOC100909513	glycoprotein hormone alpha-2-like		228532800	228534443
6502901	LOC100909536	la-related protein 7-like		104596133	104597871
6503023	LOC100909557	60S ribosomal protein L19-like		188904691	188907605
6503143	LOC100909583	nucleoside diphosphate kinase B-like		195947257	195966429
6503137	LOC100909584	uncharacterized LOC100909584		201894460	202028606
6502589	LOC100909602	olfactory receptor 5AN1-like		236644388	236665744
6502607	LOC100909609	dedicator of cytokinesis protein 1-like		213472780	213514945
6502712	LOC100909623	non-histone chromosomal protein HMG-14-like		196010357	196014099
6502773	LOC100909639	60S ribosomal protein L19-like		189267281	189270235
6502415	LOC100909686	olfactory receptor 52N1-like		175877192	175878569
6502518	LOC100909711	Y-linked testis-specific protein 1-like		189358464	189359257
6501895	LOC100909718	putative olfactory receptor 56B2-like		175936951	175937910
6501977	LOC100909737	uncharacterized LOC100909737		222732931	222739225
6502161	LOC100909767	glandular kallikrein-10-like		101225277	101229007
6502208	LOC100909769	Y-linked testis-specific protein 1-like		189451538	189454802
6501521	LOC100909789	60S ribosomal protein L18-like		205157054	205157563
6501620	LOC100909805	Y-linked testis-specific protein 1-like		189537993	189538786
6501645	LOC100909818	putative olfactory receptor 52P1-like		176535354	176536280
6501685	LOC100909825	probable isocitrate dehydrogenase [NAD] gamma 2, mitochondrial-like		106982263	106984130
6501701	LOC100909826	importin subunit alpha-8-like		143712190	143752943
6501778	LOC100909837	Y-linked testis-specific protein 1-like		189543562	189544355
6500871	LOC100909904	uncharacterized LOC100909904		101553032	101555857
6500861	LOC100909906	60S ribosomal protein L31-like		239943112	239943331
6500974	LOC100909934	60S acidic ribosomal protein P0-like		107455911	107456270
6500977	LOC100909935	olfactory receptor 6F1-like				ENCODES a protein that exhibits G-protein coupled receptor activity (inferred)
6501042	LOC100909948	RNA-binding protein 14-like		226977114	226980045
6500541	LOC100909965	coiled-coil-helix-coiled-coil-helix domain-containing protein 10, mitochondrial-like		107474700	107475096
6500576	LOC100909966	olfactory receptor 6F1-like				ENCODES a protein that exhibits G-protein coupled receptor activity (inferred)
6500654	LOC100909979	40S ribosomal protein S27-like		228224941	228225195
6500802	LOC100910009	olfactory receptor 14A2-like				ENCODES a protein that exhibits G-protein coupled receptor activity (inferred)
6500854	LOC100910022	60S ribosomal protein L19-like		189918712	189919293
6500416	LOC100910048	ferritin light chain 1-like		107756456	107757306
6500417	LOC100910049	olfactory receptor 14A2-like		156116444	156119221
6500485	LOC100910058	60S ribosomal protein L19-like		190336788	190337369
6500484	LOC100910059	high mobility group protein B1-like		240020302	240026584
6500532	LOC100910075	olfactory receptor 52N4-like		175834475	175835440
6499974	LOC100910085	olfactory receptor 14C36-like		156137494	156138431
6500127	LOC100910107	ubiquitin carboxyl-terminal hydrolase DUB-1-like		175856225	175857588
6500223	LOC100910125	uncharacterized LOC100910125		146032687	146077211
6500206	LOC100910126	olfactory receptor 14C36-like		156203321	156204296
6500269	LOC100910142	olfactory receptor 52N4-like		175905407	175906371
6499723	LOC100910160	L-lactate dehydrogenase A chain-like		156209067	156210090
6499824	LOC100910186	putative olfactory receptor 56B2-like		175929983	175931489
6499943	LOC100910197	L-lactate dehydrogenase A chain-like		156225757	156226833
6499393	LOC100910208	glutaredoxin-1-like		190424625	190429218
6499542	LOC100910241	glutaredoxin-1-like		190429262	190456699
6499582	LOC100910252	sororin-like				FOUND IN cytoplasm (inferred)
6499143	LOC100910271	Y-linked testis-specific protein 1-like		190522329	190523017
6499177	LOC100910279	olfactory receptor 52D1-like		176515884	176528697
6499307	LOC100910307	Y-linked testis-specific protein 1-like		190538713	190539401
6499337	LOC100910320	putative olfactory receptor 52P1-like		176553536	176554525
6499369	LOC100910322	signal-regulatory protein beta-1 isoform 3-like		230317996	230324114
6498800	LOC100910339	40S ribosomal protein S4, X isoform-like		157102879	157103377
6498884	LOC100910353	60S ribosomal protein L7a-like		235946505	235946786
6498966	LOC100910376	nuclease-sensitive element-binding protein 1-like		109054516	109060312
6499051	LOC100910386	protein FAM111A-like		235952926	235979830
6498427	LOC100910499	Y-linked testis-specific protein 1-like		230905333	230905721
6498482	LOC100910513	dnaJ homolog subfamily B member 6-like		109766740	109767891
6498492	LOC100910514	U1 small nuclear ribonucleoprotein C-like		146735603	146736080
6498493	LOC100910515	putative olfactory receptor 52P1-like		176590499	176591470
6497920	LOC100910542	60S ribosomal protein L19-like		231085679	231088205
6497944	LOC100910549	dnaJ homolog subfamily B member 6-like		109779773	109780887
6497948	LOC100910551	putative olfactory receptor 52P1-like		176608726	176609715
6497951	LOC100910552	60S acidic ribosomal protein P0-like		180358860	180364970
6497641	LOC100910597	olfactory receptor 56B1-like		176630233	176631192
6497648	LOC100910598	olfactory receptor 10A3-like		180408945	180409933
6497258	LOC100910637	olfactory receptor 52N4-like		176673139	176674107
6497292	LOC100910639	60S ribosomal protein L35-like		242391761	242392136
6497429	LOC100910670	putative olfactory receptor 56B2-like		176682587	176683546
6496982	LOC100910716	putative olfactory receptor 56B2-like		176696370	176697329
6497143	LOC100910749	uncharacterized LOC100910749		191945187	191951094
6496485	LOC100910765	hemoglobin subunit beta-2-like		176575503	176576095
6496810	LOC100910803	evolutionarily conserved signaling intermediate in Toll pathway, mitochondrial-like		111742821	111743850
6496745	LOC100910804	olfactory receptor 52N4-like		176634077	176639614
6496081	LOC100910825	uncharacterized LOC100910825		222640917	222652829
6496266	LOC100910851	serine protease inhibitor Kazal-type 5-like		236425482	236499418
6495781	LOC100910888	60S ribosomal protein L36-like		138511893	138512248
6495782	LOC100910889	pepsin F-like		233666683	233677890
6495895	LOC100910918	nucleoside diphosphate kinase B-like		153255500	153255835
6495933	LOC100910929	vacuolar protein sorting-associated protein 37C-like		233686897	233712490
6495965	LOC100910941	putative 60S ribosomal protein L37a-like		219219487	219220028
6495575	LOC100910972	uncharacterized LOC100910972		141548363	141552514
6495605	LOC100910973	uncharacterized LOC100910973		234177787	234180695
6495689	LOC100910988	type I inositol 1,4,5-trisphosphate 5-phosphatase-like		219384017	219397111
6495666	LOC100910989	60S ribosomal protein L9-like		220458197	220458774
6495748	LOC100911002	synaptonemal complex protein 3-like		153267694	153285011
6495769	LOC100911003	fragile X mental retardation syndrome-related protein 2-like		243774457	243775480
6495190	LOC100911014	60S ribosomal protein L27a-like		141849150	141849606
6495300	LOC100911028	5-hydroxyisourate hydrolase-like		220472571	220476019
6495244	LOC100911030	uncharacterized LOC100911030		234158666	234175445
6495416	LOC100911047	X-linked lymphocyte-regulated protein 3A-like		153296831	153306982
6494949	LOC100911081	uncharacterized LOC100911081		207801669	207804952
6495007	LOC100911092	high mobility group protein B1-like		148494420	148500702
6494996	LOC100911093	CCA tRNA nucleotidyltransferase 1, mitochondrial-like		192143145	192145139
6495087	LOC100911105	60S ribosomal protein L10-like		233304701	233305236
6494662	LOC100911148	PWWP domain-containing protein MUM1-like		153371847	153377937
6494685	LOC100911150	uncharacterized LOC100911150		244796255	244800789
6494848	LOC100911174	protein transport protein Sec61 subunit gamma-like		220478734	220478939
6494098	LOC100911186	enoyl-CoA hydratase, mitochondrial-like				INVOLVED IN fatty acid beta-oxidation (inferred)
6494097	LOC100911187	nucleoside diphosphate kinase B-like		153386092	153386427
6494111	LOC100911189	fructose-bisphosphate aldolase A-like		244740771	244742218
6494271	LOC100911215	T-cell surface glycoprotein CD5-like				ENCODES a protein that exhibits scavenger receptor activity (inferred)
6494411	LOC100911225	fucose mutarotase-like				ENCODES a protein that exhibits isomerase activity (inferred)
6494428	LOC100911226	glycosyltransferase-like protein LARGE1-like		151784906	151833677
6493693	LOC100911250	von Willebrand factor C and EGF domain-containing protein-like		233744112	233782663
6493736	LOC100911259	60S ribosomal protein L34-like		114903477	114903830
6493784	LOC100911260	host cell factor 1-like		152507437	152519198
6493379	LOC100911323	developmental pluripotency-associated protein 4-like		162167737	162168645
6493486	LOC100911344	deleted in malignant brain tumors 1 protein-like		210165018	210176609
6493654	LOC100911364	40S ribosomal protein S29-like		127858301	127858471
6493620	LOC100911365	Parkinson disease 7 domain-containing protein 1-like		221306160	221311579
6493632	LOC100911366	T-cell differentiation antigen CD6-like		234236757	234243382
6493086	LOC100911375	heat shock protein HSP 90-beta-like		114504226	114508736
6493071	LOC100911376	olfactory receptor 226-like				ENCODES a protein that exhibits G-protein coupled receptor activity (inferred)
6493217	LOC100911402	cell cycle exit and neuronal differentiation protein 1-like				INVOLVED IN cerebellum development (inferred)
6493207	LOC100911403	membrane-spanning 4-domains subfamily A member 4A-like		234284886	234299269	FOUND IN integral component of membrane (inferred)
6493277	LOC100911412	histone H2A-like		153321198	153321596
6493252	LOC100911413	deleted in malignant brain tumors 1 protein-like		210274978	210390748
6492572	LOC100911440	mitochondrial glutamate carrier 1-like				INVOLVED IN transmembrane transport (inferred)
6492661	LOC100911450	dnaJ homolog subfamily C member 8-like		153387380	153388235
6492754	LOC100911469	membrane-spanning 4-domains subfamily A member 6D-like		234355854	234357226
6492303	LOC100911519	p53-induced protein with a death domain-like				INVOLVED IN apoptotic process (inferred)
6492505	LOC100911552	cytochrome P450 2C7-like		153718060	153723319
6491849	LOC100911566	uncharacterized LOC100911566		226883651	226889186
6491878	LOC100911574	uncharacterized LOC100911574		104123854	104127413
6491911	LOC100911575	60S acidic ribosomal protein P2-like		221345157	221347663	INVOLVED IN translational elongation (inferred)
6491988	LOC100911588	helicase SRCAP-like		201774454	201781036
6492004	LOC100911589	copper chaperone for superoxide dismutase-like		226940133	226961720
6492092	LOC100911601	olfactory receptor 51F2-like		174120904	174126654
6492173	LOC100911615	patatin-like phospholipase domain-containing protein 2-like				ENCODES a protein that exhibits triglyceride lipase activity (ortholog)
6491559	LOC100911631	coiled-coil domain-containing protein 87-like		226961750	226964577
6491667	LOC100911647	uncharacterized LOC100911647		246586925	246593864
6491809	LOC100911676	60S ribosomal protein L36a-like		201802515	201804171
6491112	LOC100911677	RNA-binding protein 14-like		226987035	226998116
6491192	LOC100911691	olfactory receptor 51F2-like		174230301	174232532
6491207	LOC100911692	EF-hand calcium-binding domain-containing protein 4A-like				ENCODES a protein that exhibits calcium ion binding (inferred)
6491275	LOC100911716	rho-related GTP-binding protein RhoQ-like		115180760	115182173
6491302	LOC100911718	cytochrome P450 2C6-like		154173344	154176981
6491324	LOC100911720	guanine nucleotide-binding protein subunit beta-2-like 1-like		177906263	177909285
6491308	LOC100911721	equilibrative nucleoside transporter 2-like				INVOLVED IN nucleoside transmembrane transport
6491394	LOC100911730	CD151 antigen-like		221363708	221367784
6490831	LOC100911748	dynein light chain 1, cytoplasmic-like		115238204	115238649
6490846	LOC100911749	olfactory receptor 6-like		178060357	178063267
6490825	LOC100911750	N-acetyllactosaminide beta-1,3-N-acetylglucosaminyltransferase-like		227253829	227256101	ENCODES a protein that exhibits transferase activity, transferring glycosyl groups (inferred)
6490894	LOC100911766	tetraspanin-4-like		221371208	221390899
6490999	LOC100911775	60S ribosomal protein L7a-like		104147603	104148353
6490972	LOC100911776	coiled-coil domain-containing protein 89-like				FOUND IN cytoplasm (inferred)
6490977	LOC100911777	uncharacterized LOC100911777		182879654	182881218
6491095	LOC100911791	cytochrome P450 2C7-like		154483104	154485259
6491064	LOC100911792	UV radiation resistance-associated gene protein-like		170047877	170061190
6491077	LOC100911794	ras and Rab interactor 1-like		227266073	227273342	INVOLVED IN signal transduction (inferred)
6490460	LOC100911811	peptidyl-prolyl cis-trans isomerase A-like		130286368	130286841
6490509	LOC100911824	synaptotagmin-like protein 2-like		162580256	162686343
6490623	LOC100911839	olfactory receptor 2D3-like				ENCODES a protein that exhibits G-protein coupled receptor activity (inferred)
6490627	LOC100911840	DNA-directed RNA polymerases I, II, and III subunit RPABC5-like		221369078	221371165	ENCODES a protein that exhibits DNA binding (inferred)
6490633	LOC100911841	breast cancer metastasis-suppressor 1 homolog				INVOLVED IN negative regulation of NF-kappaB transcription factor activity (ortholog)
6490675	LOC100911842	uncharacterized LOC100911842		246440464	246445536
6489976	LOC100911864	uncharacterized LOC100911864		182961276	182967288
6490137	LOC100911879	cytochrome P450 2C29-like		154635489	154668385
6490164	LOC100911880	sorting nexin-18-like		178246109	178257207
6490147	LOC100911881	chitinase domain-containing protein 1-like				ENCODES a protein that exhibits chitinase activity (inferred)
6490171	LOC100911882	endosialin-like				ENCODES a protein that exhibits calcium ion binding (inferred)
6490240	LOC100911900	60S ribosomal protein L7a-like		163415227	163416036
6489729	LOC100911932	endosialin-like				ENCODES a protein that exhibits calcium ion binding (inferred)
6489700	LOC100911933	60S ribosomal protein L17-like		247132157	247132707
6489594	LOC100911978	transmembrane protein 151A-like		227393557	227398370
6489576	LOC100911979	ubiquitin-conjugating enzyme E2 D2-like		247159888	247160232
6489209	LOC100911991	elongation factor 1-alpha 1-like		150631958	150633702
6489301	LOC100912006	exportin-6-like		204484086	204574007
6489367	LOC100912014	vomeronasal type-2 receptor 26-like		155096150	155127662
6489382	LOC100912015	elongation factor 1-alpha 1-like		178586243	178587153
6489372	LOC100912017	NACHT, LRR and PYD domains-containing protein 6-like		220610929	220618213
6489406	LOC100912018	mitochondrial import inner membrane translocase subunit Tim23-like		247338970	247340167
6489457	LOC100912031	uncharacterized LOC100912031		163805524	163816795
6489539	LOC100912041	uncharacterized LOC100912041		231858478	231862047
6488912	LOC100912049	40S ribosomal protein S12-like		247840215	247840386
6488981	LOC100912071	uncharacterized LOC100912071		171382716	171393275
6489170	LOC100912097	olfactory receptor 10A5-like				ENCODES a protein that exhibits G-protein coupled receptor activity (inferred)
6489139	LOC100912099	60S ribosomal protein L7a-like		172475040	172475896
6488528	LOC100912108	nuclear protein 1-like		205021877	205023912
6488513	LOC100912109	uncharacterized LOC100912109		231876209	231876699
6488631	LOC100912123	glutaredoxin-1-like		186181963	186182290
6488729	LOC100912147	glutaredoxin-1-like		186837439	186837766
6488235	LOC100912169	uncharacterized LOC100912169		117831809	117833450
6488239	LOC100912171	60S ribosomal protein L37-like		227850740	227851034
6488322	LOC100912195	protein BEX1-like				FOUND IN cytoplasm (ortholog)
6488326	LOC100912196	synaptonemal complex protein 3-like		151477081	151494744
6488376	LOC100912205	uncharacterized LOC100912205		135907641	135909796
6488460	LOC100912217	olfactory receptor 10A3-like				ENCODES a protein that exhibits G-protein coupled receptor activity (inferred)
6488014	LOC100912249	olfactory receptor 10A3-like		180013394	180014331
6488065	LOC100912263	zinc finger and SCAN domain-containing protein 5B-like				ENCODES a protein that exhibits metal ion binding (inferred)
6487603	LOC100912297	aldose reductase-related protein 2-like		118293562	118298895
6487744	LOC100912320	40S ribosomal protein S3a-like		163764223	163770405
6487804	LOC100912335	peptidyl-prolyl cis-trans isomerase D-like		170664537	170706155
6487805	LOC100912336	membrane-spanning 4-domains subfamily A member 12-like		234394920	234426207
6487185	LOC100912351	60S ribosomal protein L19-like		189937167	189937749
6487265	LOC100912367	keratin-associated protein 10-7-like		221970247	221981234
6487402	LOC100912382	uncharacterized LOC100912382		205545087	205549523
6487424	LOC100912383	uncharacterized LOC100912383		228084241	228086178
6487510	LOC100912398	60S ribosomal protein L19-like		190067198	190067775
6487601	LOC100912407	14-3-3 protein eta-like		164980052	164980612
6486846	LOC100912408	olfactory receptor 10A3-like				ENCODES a protein that exhibits G-protein coupled receptor activity (inferred)
6486864	LOC100912409	short/branched chain specific acyl-CoA dehydrogenase, mitochondrial-like		210433033	210437200
6486850	LOC100912411	uncharacterized LOC100912411		228089256	228091206
6486912	LOC100912427	nuclease-sensitive element-binding protein 1-like				ENCODES a protein that exhibits DNA binding (inferred)
6486970	LOC100912438	spindlin-2-like		187288159	187289285
6487025	LOC100912446	uncharacterized LOC100912446		228133290	228136285
6486569	LOC100912474	mas-related G-protein coupled receptor member B8-like		104743036	104744022	INVOLVED IN G-protein coupled receptor signaling pathway (inferred)
6486561	LOC100912476	uncharacterized LOC100912476		187311468	187312024
6486812	LOC100912515	olfactory receptor 51F2-like				ENCODES a protein that exhibits G-protein coupled receptor activity (inferred)
6486783	LOC100912516	60S ribosomal protein L19-like		187434921	187437815
6486213	LOC100912552	olfactory receptor 4E1-like		188417496	188447444
6486212	LOC100912553	nocturnin-like		232756237	232769280
6486315	LOC100912572	pyruvate kinase isozymes M1/M2-like		120074291	120075024
6486317	LOC100912573	membrane-spanning 4-domains subfamily A member 6B-like				FOUND IN integral component of membrane (inferred)
6485887	LOC100912673	high mobility group protein B1-like		174202379	174203027
6485832	LOC100912774	kallikrein-15-like		101075966	101099940
6485359	LOC100912860	coiled-coil domain-containing protein 83-like		162731170	162755516
6485222	LOC100912938	metabotropic glutamate receptor 4-like		155685441	155688128
6484998	LOC100912976	uncharacterized LOC100912976		135943982	135946061
7673441	LOC102546301	uncharacterized LOC102546301		206810212	206821914
7556390	LOC102546338	U11/U12 small nuclear ribonucleoprotein 48 kDa protein-like		144153182	144153864
7631854	LOC102546344	uncharacterized LOC102546344		227983463	227984558
7677134	LOC102546381	uncharacterized LOC102546381		206926997	206932720
7609286	LOC102546461	uncharacterized LOC102546461		127175834	127193394
7746703	LOC102546463	uncharacterized LOC102546463		144289004	144291659
7551939	LOC102546464	uncharacterized LOC102546464		172612836	172617897
7608695	LOC102546538	uncharacterized LOC102546538		127604632	127614247
7724903	LOC102546541	uncharacterized LOC102546541		172608033	172614930
7694977	LOC102546568	uncharacterized LOC102546568		102825962	102837508
7703472	LOC102546569	uncharacterized LOC102546569		105654493	105696966
7601335	LOC102546570	uncharacterized LOC102546570		144296762	144299448
7570963	LOC102546575	uncharacterized LOC102546575		202014205	202017366
7682592	LOC102546649	uncharacterized LOC102546649		105531973	105534217
7660686	LOC102546656	uncharacterized LOC102546656		201974058	201976836
7721677	LOC102546680	uncharacterized LOC102546680		127577564	127589618
7528358	LOC102546714	uncharacterized LOC102546714		105443980	105449606
7619837	LOC102546715	uncharacterized LOC102546715		123161949	123195681
7505425	LOC102546718	uncharacterized LOC102546718		201909213	201913357
7500523	LOC102546719	uncharacterized LOC102546719		222313345	222320340
7676053	LOC102546760	uncharacterized LOC102546760		127323512	127328314
7747342	LOC102546796	uncharacterized LOC102546796		106087734	106098545
7636846	LOC102546798	uncharacterized LOC102546798		201908753	202057991
7552934	LOC102546801	uncharacterized LOC102546801		222484614	222496893
7697895	LOC102546835	uncharacterized LOC102546835		123957173	123991095
7697895	LOC102546835	uncharacterized LOC102546835		124295240	124296223
7562802	LOC102546840	uncharacterized LOC102546840		198122814	198123786
7667275	LOC102546874	prostate-specific antigen-like		100986797	101013463
7615489	LOC102546878	uncharacterized LOC102546878		201885747	201904823
7706319	LOC102546880	uncharacterized LOC102546880		222519991	222523944
7665775	LOC102546918	uncharacterized LOC102546918		123507616	123823118
7647815	LOC102546919	uncharacterized LOC102546919		127697699	127703251
7599436	LOC102546924	uncharacterized LOC102546924		198125994	198136006
7689479	LOC102546963	protein prune homolog 2-like		244183478	244250634
7690508	LOC102546987	kallikrein-2-like		101023720	101043260
7664376	LOC102546990	transforming acidic coiled-coil-containing protein 3-like		154724592	154727541
7504980	LOC102546993	uncharacterized LOC102546993		198158887	198163055
7608714	LOC102547029	cAMP-dependent protein kinase catalytic subunit beta-like		205797449	205801187
7580217	LOC102547060	small nuclear ribonucleoprotein-associated protein B'-like		123503229	123505942
7546197	LOC102547067	uncharacterized LOC102547067		198172558	198174301
7538117	LOC102547096	uncharacterized LOC102547096		136807625	136814844
7499198	LOC102547099	uncharacterized LOC102547099		172918514	172924117
7524397	LOC102547100	uncharacterized LOC102547100		202081081	202087074
7718374	LOC102547101	uncharacterized LOC102547101		228082465	228090539
7709300	LOC102547144	uncharacterized LOC102547144		198594289	198602486
7636321	LOC102547174	uncharacterized LOC102547174		123461023	123482299
7606674	LOC102547177	uncharacterized LOC102547177		173066424	173073404
7677078	LOC102547183	uncharacterized LOC102547183		202109248	202117901
7671602	LOC102547186	uncharacterized LOC102547186		228096685	228101404
7554390	LOC102547214	uncharacterized LOC102547214		127756816	127760896
7606925	LOC102547219	uncharacterized LOC102547219				INTERACTS WITH all-trans-retinoic acid (ortholog)
7730578	LOC102547221	uncharacterized LOC102547221		222641952	222646341
7736376	LOC102547245	60S ribosomal protein L12-like		173112948	173113445
7529058	LOC102547250	integrin alpha-D-like		206617880	206632050
7660271	LOC102547253	uncharacterized LOC102547253		228093778	228099532
7590809	LOC102547296	rho-related GTP-binding protein RhoG-like		202155871	202160172
7672242	LOC102547298	uncharacterized LOC102547298		222617104	222622338
7664128	LOC102547354	uncharacterized LOC102547354		140928225	140949125
7691647	LOC102547356	uncharacterized LOC102547356		183299534	183321174
7747667	LOC102547389	uncharacterized LOC102547389		171018458	171026285
7544215	LOC102547390	vomeronasal type-2 receptor 26-like		156893331	156918587
7648907	LOC102547415	uncharacterized LOC102547415		123992277	123997323
7500992	LOC102547416	uncharacterized LOC102547416		141544685	141546739
7738007	LOC102547418	uncharacterized LOC102547418		183602326	183612551
7585495	LOC102547456	uncharacterized LOC102547456		171090267	171105385
7644917	LOC102547519	uncharacterized LOC102547519		184225123	184227563
7705176	LOC102547520	uncharacterized LOC102547520		240419184	240424035
7742101	LOC102547609	uncharacterized LOC102547609		141613454	141617545
7530905	LOC102547643	uncharacterized LOC102547643		228131931	228141456
7700681	LOC102547675	glyceraldehyde-3-phosphate dehydrogenase-like		158563489	158564479
7578731	LOC102547676	eukaryotic translation initiation factor 2 subunit 2-like		242525894	242527005
7706326	LOC102547714	uncharacterized LOC102547714		228305372	228318659
7679992	LOC102547774	uncharacterized LOC102547774		203236001	203237292
7498126	LOC102547843	uncharacterized LOC102547843		203165366	203264745
7692197	LOC102547943	uncharacterized LOC102547943		142167498	142172616
7631858	LOC102547976	F-box/WD repeat-containing protein 11-like		124740666	124742449
7694563	LOC102547978	uncharacterized LOC102547978		184858624	184870610
7565604	LOC102548041	uncharacterized LOC102548041		203684001	203706982
7545650	LOC102548067	uncharacterized LOC102548067		124623819	124686619
7565570	LOC102548136	uncharacterized LOC102548136		142213426	142220286
7538108	LOC102548137	uncharacterized LOC102548137		185419986	185424368
7507344	LOC102548138	uncharacterized LOC102548138		203769068	203779675
7728972	LOC102548165	uncharacterized LOC102548165		125349257	125360620
7528337	LOC102548166	uncharacterized LOC102548166		171605321	171608815
7530530	LOC102548201	uncharacterized LOC102548201		185492225	185494288
7662031	LOC102548203	uncharacterized LOC102548203		203820333	203823054
7539054	LOC102548233	uncharacterized LOC102548233		171791636	171795913
7593729	LOC102548271	uncharacterized LOC102548271		185556718	185576641
7626586	LOC102548273	uncharacterized LOC102548273		228720390	228722071
7572835	LOC102548292	uncharacterized LOC102548292		142345270	142352735
7508565	LOC102548323	uncharacterized LOC102548323		125396922	125428281
7677983	LOC102548327	uncharacterized LOC102548327		228712135	228725294
7613888	LOC102548378	uncharacterized LOC102548378		152119486	152121355
7542494	LOC102548380	uncharacterized LOC102548380		228758623	228759997
7515716	LOC102548413	uncharacterized LOC102548413		171894861	171900113
7571771	LOC102548438	uncharacterized LOC102548438		125902467	125912735
7701504	LOC102548442	uncharacterized LOC102548442		228942245	228945503
7677364	LOC102548504	uncharacterized LOC102548504		204597282	204605332
7669488	LOC102548505	uncharacterized LOC102548505		222613030	222691118
7526936	LOC102548507	60S ribosomal protein L29-like		228949067	228949690
7732438	LOC102548543	uncharacterized LOC102548543		125939616	125947137
7749877	LOC102548567	uncharacterized LOC102548567		204575605	204589484
7711326	LOC102548568	vegetative cell wall protein gp1-like		222739445	222742352
7625624	LOC102548601	uncharacterized LOC102548601		125976542	125983034
7647442	LOC102548663	uncharacterized LOC102548663		126771974	126773456
7592935	LOC102548665	uncharacterized LOC102548665		190706164	190709013
7578494	LOC102548667	uncharacterized LOC102548667		239515902	239571970
7676646	LOC102548730	uncharacterized LOC102548730		117836210	117905668
7721685	LOC102548734	proline-rich protein HaeIII subfamily 1-like		204573507	204578846
7649611	LOC102548735	uncharacterized LOC102548735		222814208	222859431
7554600	LOC102548818	uncharacterized LOC102548818		142899764	142901202
7541351	LOC102548820	uncharacterized LOC102548820		204723079	204727114
7599879	LOC102548821	putative uncharacterized protein FLJ37770-like		169863936	169866326
7638459	LOC102548889	uncharacterized LOC102548889		142911732	142919335
7667300	LOC102548890	ubiquitin-like protein FUBI-like		190886542	190887082
7746979	LOC102549044	uncharacterized LOC102549044		191787025	191798500
7508220	LOC102549121	uncharacterized LOC102549121		192536800	192556281
7657917	LOC102549124	uncharacterized LOC102549124		229188951	229189271
7692070	LOC102549151	uncharacterized LOC102549151		223036038	223042965
7714941	LOC102549207	uncharacterized LOC102549207		208873213	208878670
7519039	LOC102549208	uncharacterized LOC102549208		229422457	229427294
7740120	LOC102549238	kallikrein-15-like		101124994	101135069
7728004	LOC102549240	uncharacterized LOC102549240		137288192	137342603
7562450	LOC102549284	uncharacterized LOC102549284		173272679	173273819
7612387	LOC102549305	uncharacterized LOC102549305		127791744	127797902
7666636	LOC102549306	uncharacterized LOC102549306		137842588	137851324
7710887	LOC102549310	uncharacterized LOC102549310		202317460	202368451
7557829	LOC102549343	kallikrein-15-like		101142292	101148564
7564047	LOC102549401	uncharacterized LOC102549401		127791726	127812727
7551247	LOC102549467	uncharacterized LOC102549467		115386077	115416461
7569258	LOC102549468	uncharacterized LOC102549468		127819546	127830426
7573581	LOC102549469	disks large homolog 5-like		149973460	149996629
7692537	LOC102549471	short transient receptor potential channel 2-like				ENCODES a protein that exhibits damaged DNA binding (inferred)
7683193	LOC102549532	uncharacterized LOC102549532		128174913	128180583
7514166	LOC102549533	uncharacterized LOC102549533		138451734	138454232
7716912	LOC102549565	thioredoxin-dependent peroxide reductase, mitochondrial-like		115329712	115331223
7644049	LOC102549571	uncharacterized LOC102549571		202482284	202496389
7577468	LOC102549616	uncharacterized LOC102549616		128209153	128242157
7640573	LOC102549619	uncharacterized LOC102549619		222819241	222849265
7695047	LOC102549645	glyceraldehyde-3-phosphate dehydrogenase-like		106827996	106829097
7585540	LOC102549678	uncharacterized LOC102549678		128430422	128431447
7712961	LOC102549682	uncharacterized LOC102549682		198798255	198802666
7736901	LOC102549748	uncharacterized LOC102549748		128551718	128557573
7585225	LOC102549750	uncharacterized LOC102549750		222775828	222812486
7597278	LOC102549781	uncharacterized LOC102549781		124298355	124301538
7550309	LOC102549783	uncharacterized LOC102549783		160165935	160166412
7720592	LOC102549815	uncharacterized LOC102549815		128620783	128632929
7744051	LOC102549818	uncharacterized LOC102549818		202727458	202729258
7625414	LOC102549852	ferritin light chain 1-like				ENCODES a protein that exhibits ferric iron binding (inferred)
7573144	LOC102549881	vomeronasal type-2 receptor 26-like		155368918	155388180
7578304	LOC102549884	uncharacterized LOC102549884		202874183	202894941
7624400	LOC102549909	phospholipid hydroperoxide glutathione peroxidase, mitochondrial-like		173475201	173477308
7592151	LOC102549914	uncharacterized LOC102549914		234492334	234496258
7544889	LOC102549940	uncharacterized LOC102549940		194918327	194924511
7665855	LOC102549970	vomeronasal type-2 receptor 26-like		155333051	155589021
7499284	LOC102550036	uncharacterized LOC102550036		160676370	160681508
7556413	LOC102550144	heat shock cognate 71 kDa protein-like		128841602	128843604
7676243	LOC102550181	uncharacterized LOC102550181		145819583	145824272
7577477	LOC102550186	uncharacterized LOC102550186		223092338	223098183
7587865	LOC102550214	uncharacterized LOC102550214		168538861	168541616
7668224	LOC102550249	uncharacterized LOC102550249		145873634	145893885
7696408	LOC102550251	uncharacterized LOC102550251		223307608	223308085
7709992	LOC102550279	cold shock domain-containing protein E1-like		107956858	107959071
7524548	LOC102550282	uncharacterized LOC102550282		168627620	168627846
7738107	LOC102550317	uncharacterized LOC102550317		223234950	223239167
7554841	LOC102550352	uncharacterized LOC102550352		195106044	195115293
7649139	LOC102550381	uncharacterized LOC102550381		161777735	161798808
7646681	LOC102550384	uncharacterized LOC102550384		223217446	223224190
7712245	LOC102550404	uncharacterized LOC102550404		116781008	116786830
7654065	LOC102550408	uncharacterized LOC102550408		228567149	228577549
7510096	LOC102550435	uncharacterized LOC102550435		125194452	125199263
7735827	LOC102550468	uncharacterized LOC102550468		195121559	195122833
7701116	LOC102550534	ubiquitin-like protein FUBI-like		195147052	195147564
7711357	LOC102550562	uncharacterized LOC102550562		168945032	168950475
7613381	LOC102550625	uncharacterized LOC102550625		129675796	129678893
7508582	LOC102550628	uncharacterized LOC102550628		195201016	195204621
7745971	LOC102550653	uncharacterized LOC102550653		107902917	107916490
7625507	LOC102550685	60S ribosomal protein L29-like		155970077	155974386
7497117	LOC102550756	uncharacterized LOC102550756		108182150	108208313
7539517	LOC102550764	uncharacterized LOC102550764		225063581	225097675
7748347	LOC102550828	band 4.1-like protein 5-like		103180263	103184055
7578316	LOC102550833	uncharacterized LOC102550833		225483811	225500671
7708683	LOC102550887	uncharacterized LOC102550887		225437342	225441849
7662543	LOC102550913	uncharacterized LOC102550913		103587546	103590932
7520019	LOC102550914	uncharacterized LOC102550914		130547855	130550776
7633183	LOC102550917	uncharacterized LOC102550917		195652172	195681253
7726978	LOC102550957	uncharacterized LOC102550957		231755146	231764924
7553300	LOC102550985	uncharacterized LOC102550985		195637846	195649237
7740165	LOC102551020	uncharacterized LOC102551020		130582525	130606462
7666167	LOC102551091	uncharacterized LOC102551091		225793215	225797011
7561432	LOC102551117	testis-specific protein TEX28-like		151523092	151535939
7660362	LOC102551177	uncharacterized LOC102551177		117906754	117929230
7571772	LOC102551178	uncharacterized LOC102551178		130657229	130672497
7496846	LOC102551182	uncharacterized LOC102551182		195787248	195793530
7591504	LOC102551255	tetraspanin-7-like		130673390	130675140
7656358	LOC102551259	uncharacterized LOC102551259		196310636	196313268
7497106	LOC102551282	uncharacterized LOC102551282		117896343	117896934
7684888	LOC102551319	uncharacterized LOC102551319		219434685	219447810
7600346	LOC102551346	uncharacterized LOC102551346		117870903	117877376
7657219	LOC102551351	uncharacterized LOC102551351		246004662	246046921
7598744	LOC102551452	uncharacterized LOC102551452		234898205	234908161
7528927	LOC102551542	uncharacterized LOC102551542		229450619	229457313
7584671	LOC102551543	uncharacterized LOC102551543		232022431	232022866
7618157	LOC102551544	uncharacterized LOC102551544		246148217	246161682
7626399	LOC102551569	uncharacterized LOC102551569		196446212	196448945
7689572	LOC102551572	uncharacterized LOC102551572		205121220	205124716
7597569	LOC102551606	heterogeneous nuclear ribonucleoprotein R-like		229473039	229475490
7587874	LOC102551607	uncharacterized LOC102551607		232028849	232030031
7647492	LOC102551634	uncharacterized LOC102551634		196565544	196579725
7576854	LOC102551661	olfactory receptor 5B3-like		237312268	237313251
7610772	LOC102551693	uncharacterized LOC102551693		229727514	229732735
7589735	LOC102551747	uncharacterized LOC102551747		108603690	108608936
7665911	LOC102551752	uncharacterized LOC102551752		211173110	211178283
7744082	LOC102551753	uncharacterized LOC102551753		214506315	214509792
7735490	LOC102551755	uncharacterized LOC102551755		246596120	246608420
7595014	LOC102551806	uncharacterized LOC102551806		205144838	205155178
7498183	LOC102551807	uncharacterized LOC102551807		211404694	211413785
7626395	LOC102551864	uncharacterized LOC102551864		232207159	232210612
7642633	LOC102551894	uncharacterized LOC102551894		193163391	193168703
7594177	LOC102551897	uncharacterized LOC102551897		214661742	214662716
7632678	LOC102551900	uncharacterized LOC102551900		246685511	246693330
7625948	LOC102551927	uncharacterized LOC102551927		220458105	220471977
7571422	LOC102551929	melanoma-associated antigen G1-like				INVOLVED IN positive regulation of protein ubiquitination (inferred)
7663401	LOC102551957	uncharacterized LOC102551957		118131292	118147381
7544311	LOC102551962	uncharacterized LOC102551962		211507775	211519278
7725240	LOC102551963	uncharacterized LOC102551963		214879111	214887185
7503291	LOC102552001	uncharacterized LOC102552001		247660881	247668772
7603345	LOC102552029	uncharacterized LOC102552029		151567632	151571224
7589362	LOC102552031	uncharacterized LOC102552031		211801243	211806908
7579034	LOC102552032	uncharacterized LOC102552032		215406038	215430076
7746010	LOC102552034	keratin-associated protein 5-1-like		222268911	222309194
7650520	LOC102552035	uncharacterized LOC102552035		235424544	235425909
7610010	LOC102552061	uncharacterized LOC102552061		118284207	118299661
7539927	LOC102552094	putative per-hexamer repeat protein 5-like		211672492	211676795
7708200	LOC102552112	uncharacterized LOC102552112		170304770	170322770
7735548	LOC102552113	uncharacterized LOC102552113		182236695	182253235
7512548	LOC102552153	uncharacterized LOC102552153		109647972	109701075
7513564	LOC102552154	uncharacterized LOC102552154		118466215	118561072
7694619	LOC102552157	uncharacterized LOC102552157		215447370	215464434
7585162	LOC102552182	L antigen family member 3-like		151893709	151895864
7670154	LOC102552183	replication protein A 14 kDa subunit-like		196789993	196790365
7638489	LOC102552187	uncharacterized LOC102552187		211660242	211662118
7542649	LOC102552220	uncharacterized LOC102552220		101230914	101232145
7589413	LOC102552225	uncharacterized LOC102552225		182694914	182705330
7567314	LOC102552226	uncharacterized LOC102552226		215583446	215600668
7593766	LOC102552255	uncharacterized LOC102552255		170431378	170436400
7601470	LOC102552259	uncharacterized LOC102552259		247319262	247322546
7612505	LOC102552286	formyl peptide receptor-related sequence 4-like				INTERACTS WITH (+)-catechin (ortholog)
7518732	LOC102552287	uncharacterized LOC102552287		109727124	109733680
7515774	LOC102552288	60S ribosomal protein L29-like		156065418	156069727
7506405	LOC102552318	actin-like		223908098	223924601
7710971	LOC102552345	uncharacterized LOC102552345		118722511	118739759
7648534	LOC102552349	RING-box protein 2-like		182900060	182901618
7647141	LOC102552353	dapper homolog 3-like		246511245	246559431
7730966	LOC102552387	uncharacterized LOC102552387		109861751	109875508
7704907	LOC102552394	2'-deoxynucleoside 5'-phosphate N-hydrolase 1-like		232956636	232957852
7728068	LOC102552419	uncharacterized LOC102552419		118695174	118721383
7622996	LOC102552425	uncharacterized LOC102552425		226333856	226378128
7622947	LOC102552426	something about silencing protein 10-like		225674416	225675217
7731725	LOC102552485	uncharacterized LOC102552485		101274909	101282749
7719623	LOC102552486	uncharacterized LOC102552486		118767938	118842648
7593052	LOC102552489	uncharacterized LOC102552489		215974818	215978359
7569269	LOC102552491	uncharacterized LOC102552491		232952623	232963929
7558267	LOC102552531	uncharacterized LOC102552531		103860633	103863244
7536919	LOC102552565	uncharacterized LOC102552565		216431661	216437125
7587044	LOC102552566	uncharacterized LOC102552566		232908367	232978954
7575323	LOC102552605	uncharacterized LOC102552605		180630326	180633299
7636379	LOC102552634	uncharacterized LOC102552634		103951792	103956105
7676737	LOC102552638	putative uncharacterized protein LOC440356-like		205385841	205389449
7696400	LOC102552639	uncharacterized LOC102552639		211920324	211923099
7624435	LOC102552640	REST corepressor 2-like		229507797	229514823	INVOLVED IN transcription, DNA-templated (inferred)
7715404	LOC102552677	uncharacterized LOC102552677		233090935	233095970
7616536	LOC102552701	uncharacterized LOC102552701		182980679	182994534
7636011	LOC102552703	uncharacterized LOC102552703		212264622	212271100
7636386	LOC102552731	uncharacterized LOC102552731		101268682	101274847
7726655	LOC102552733	uncharacterized LOC102552733		226587425	226593077
7603864	LOC102552734	uncharacterized LOC102552734		239944726	239949347
7622122	LOC102552773	uncharacterized LOC102552773		212335123	212335998
7610792	LOC102552789	60S ribosomal protein L29-like		156154116	156158425
7700222	LOC102552790	uncharacterized LOC102552790		216685395	216693612
7678474	LOC102552824	uncharacterized LOC102552824		118946215	118947935
7510373	LOC102552825	uncharacterized LOC102552825		146376631	146378545
7578832	LOC102552830	uncharacterized LOC102552830		212624821	212638356
7597286	LOC102552860	uncharacterized LOC102552860		152800494	152804990
7678479	LOC102552863	uncharacterized LOC102552863		183069285	183078129
7498653	LOC102552864	uncharacterized LOC102552864		217045460	217062636
7661917	LOC102552904	uncharacterized LOC102552904		119023303	119112075
7654924	LOC102552905	uncharacterized LOC102552905		146454243	146465330
7749502	LOC102552907	uncharacterized LOC102552907		212620920	212635004
7613825	LOC102552936	uncharacterized LOC102552936		217317275	217321149
7672748	LOC102552966	uncharacterized LOC102552966		119189098	119223849
7703191	LOC102552969	uncharacterized LOC102552969		212618198	212618639
7556971	LOC102552971	uncharacterized LOC102552971		220851673	220853854
7557864	LOC102552972	uncharacterized LOC102552972		233305713	233318381
7556453	LOC102553005	heat shock cognate 71 kDa protein-like		108870607	108871565
7655709	LOC102553035	kallikrein-15-like		101254617	101261616	INVOLVED IN proteolysis (inferred)
7634655	LOC102553036	uncharacterized LOC102553036		119230042	119265686
7730965	LOC102553041	charged multivesicular body protein 1b-like		181260534	181261580
7670186	LOC102553043	uncharacterized LOC102553043		221124949	221126246
7689565	LOC102553046	uncharacterized LOC102553046		226830594	226838055
7507834	LOC102553047	uncharacterized LOC102553047		233449851	233453027
7751286	LOC102553078	ubiquitin-like protein FUBI-like		171009966	171010487
7752312	LOC102553080	uncharacterized LOC102553080		212710639	212718502
7658049	LOC102553108	uncharacterized LOC102553108		119237082	119264121
7594664	LOC102553111	uncharacterized LOC102553111		199921111	199931182
7646471	LOC102553112	uncharacterized LOC102553112		221194664	221195835
7649681	LOC102553137	uncharacterized LOC102553137		101493740	101500021
7510661	LOC102553142	uncharacterized LOC102553142		213028306	213053022
7752353	LOC102553143	uncharacterized LOC102553143		217438894	217445147
7651236	LOC102553172	uncharacterized LOC102553172		119278293	119279855
7651236	LOC102553172	uncharacterized LOC102553172		119341004	119343948
7683637	LOC102553173	uncharacterized LOC102553173		132421336	132427941
7696967	LOC102553178	uncharacterized LOC102553178		221222064	221222649
7691708	LOC102553228	uncharacterized LOC102553228		119281604	119333211
7629144	LOC102553230	uncharacterized LOC102553230		147234545	147246438
7586076	LOC102553236	uncharacterized LOC102553236		233670413	233676223
7575700	LOC102553262	kinesin-like protein KIF22-like		205455499	205467643
7528121	LOC102553263	uncharacterized LOC102553263		217554337	217572093
7557291	LOC102553298	uncharacterized LOC102553298		147588138	147632686
7563494	LOC102553300	uncharacterized LOC102553300		162716359	162731045
7661531	LOC102553329	uncharacterized LOC102553329		132498373	132659897
7658511	LOC102553331	uncharacterized LOC102553331		178189912	178192726
7594631	LOC102553367	uncharacterized LOC102553367		163277676	163284495
7648939	LOC102553368	60S ribosomal protein L27a-like		181542859	181543185
7548640	LOC102553370	uncharacterized LOC102553370		205480578	205481808
7564536	LOC102553372	uncharacterized LOC102553372		217805136	217840565
7545313	LOC102553398	uncharacterized LOC102553398		119411917	119420269
7653744	LOC102553399	uncharacterized LOC102553399		178513174	178514469
7743231	LOC102553401	U1 small nuclear ribonucleoprotein C-like		210652763	210728859
7736515	LOC102553402	uncharacterized LOC102553402		240356601	240370448
7643665	LOC102553428	uncharacterized LOC102553428		205549607	205555610
7738532	LOC102553462	uncharacterized LOC102553462		133025448	133029450
7648001	LOC102553463	uncharacterized LOC102553463		200114453	200121006
7562050	LOC102553466	uncharacterized LOC102553466		218178155	218181269
7552785	LOC102553492	uncharacterized LOC102553492		110488759	110501296
7553817	LOC102553541	uncharacterized LOC102553541		218198303	218204242
7514967	LOC102553567	uncharacterized LOC102553567		181662842	181665995
7545369	LOC102553602	uncharacterized LOC102553602		205718745	205729685
7654977	LOC102553622	uncharacterized LOC102553622		181815481	181848912
7545739	LOC102553647	uncharacterized LOC102553647		133740497	133752662
7638496	LOC102553651	uncharacterized LOC102553651		218635490	218640690
7496860	LOC102553696	uncharacterized LOC102553696		181924820	181927085
7646072	LOC102553731	uncharacterized LOC102553731		219206478	219209649
7537804	LOC102553800	uncharacterized LOC102553800		140162167	140183891
7565709	LOC102553801	uncharacterized LOC102553801		143136641	143138360
7698364	LOC102553828	spermatogenesis-associated protein 13-like		134750030	134755470
7676282	LOC102553862	uncharacterized LOC102553862		140756054	140762154
7595093	LOC102553864	uncharacterized LOC102553864		143173140	143175055
7540019	LOC102553866	zinc finger protein 764-like				ENCODES a protein that exhibits metal ion binding (inferred)
7747043	LOC102553867	uncharacterized LOC102553867		207693906	207704671
7721337	LOC102553869	uncharacterized LOC102553869		233858990	233909190
7680972	LOC102553901	uncharacterized LOC102553901		213546748	213552212
7727226	LOC102553926	uncharacterized LOC102553926		135263061	135269217
7532803	LOC102553932	uncharacterized LOC102553932		207745721	207752439
7625557	LOC102553959	uncharacterized LOC102553959		175178253	175181869
7529525	LOC102553960	N-lysine methyltransferase SETD8-like		182169726	182170401
7536918	LOC102553992	60S ribosomal protein L7a-like		162478393	162479187
7742217	LOC102553996	uncharacterized LOC102553996		207772801	207777141
7713030	LOC102554027	uncharacterized LOC102554027		153293702	153314826
7611209	LOC102554029	ras GTPase-activating protein-binding protein 1-like		175634154	175637261
7634877	LOC102554078	uncharacterized LOC102554078		135453642	135456846
7628643	LOC102554080	DDB1- and CUL4-associated factor 8-like		163584157	163596318
7690555	LOC102554105	ornithine decarboxylase-like		205846348	205848320
7509269	LOC102554107	60S ribosomal protein L36-like		219263361	219266098
7555496	LOC102554141	uncharacterized LOC102554141		183832778	183901211
7637520	LOC102554175	uncharacterized LOC102554175		248045083	248048348
7685325	LOC102554209	uncharacterized LOC102554209		181220184	181276710
7523580	LOC102554212	serine/arginine repetitive matrix protein 3-like		214708493	214819259
7597324	LOC102554272	uncharacterized LOC102554272		227288492	227292300
7641515	LOC102554298	uncharacterized LOC102554298		120644025	120648501
7690929	LOC102554299	uncharacterized LOC102554299		141710129	141732216
7499900	LOC102554327	uncharacterized LOC102554327		185163885	185169734
7566996	LOC102554331	uncharacterized LOC102554331		248117899	248122448
7719219	LOC102554358	uncharacterized LOC102554358		120622133	120631947
7741028	LOC102554359	uncharacterized LOC102554359		135899349	135913188
7613394	LOC102554361	UPF0462 protein C4orf33 homolog		232986107	232987333
7587972	LOC102554384	uncharacterized LOC102554384		207947591	207950873
7599198	LOC102554385	glyceraldehyde-3-phosphate dehydrogenase-like		248746750	248759967
7699389	LOC102554417	uncharacterized LOC102554417		135930918	135932904
7722047	LOC102554421	uncharacterized LOC102554421		227297200	227301013
7694107	LOC102554466	uncharacterized LOC102554466		227381681	227385490
7679510	LOC102554467	uncharacterized LOC102554467		249192010	249208859
7534565	LOC102554518	uncharacterized LOC102554518		135964198	135968613
7662576	LOC102554522	TD and POZ domain-containing protein 2-like		233542819	233547508
7694142	LOC102554547	uncharacterized LOC102554547		153321162	153346918
7671937	LOC102554614	uncharacterized LOC102554614		208325595	208335456
7547519	LOC102554619	junctional adhesion molecule A-like		227541602	227543145
7530564	LOC102554620	von Willebrand factor C and EGF domain-containing protein-like		233630574	233662640
7602751	LOC102554649	uncharacterized LOC102554649		240818037	240847180
7641285	LOC102554680	uncharacterized LOC102554680		158221530	158225701
7540525	LOC102554683	uncharacterized LOC102554683		208303155	208307222
7604307	LOC102554709	uncharacterized LOC102554709		227444026	227446509
7668904	LOC102554711	uncharacterized LOC102554711		241734673	241739391
7692674	LOC102554712	uncharacterized LOC102554712		248773433	248778961
7596944	LOC102554747	uncharacterized LOC102554747		136156220	136165800
7682801	LOC102554750	uncharacterized LOC102554750		208395607	208401717
7662577	LOC102554777	Y-linked testis-specific protein 1-like		186485244	186485976
7655769	LOC102554779	uncharacterized LOC102554779		205953313	205958874
7657298	LOC102554783	uncharacterized LOC102554783		241729212	241760461
7602723	LOC102554804	zonadhesin-like		208425196	208426786
7645753	LOC102554805	uncharacterized LOC102554805		248872238	249012538
7654105	LOC102554833	uncharacterized LOC102554833		120672911	120716453
7609205	LOC102554868	uncharacterized LOC102554868		186627205	186668320
7655760	LOC102554885	uncharacterized LOC102554885		177253783	177271379
7669914	LOC102554888	uncharacterized LOC102554888		208544526	208547421
7654573	LOC102554891	uncharacterized LOC102554891		241456589	241466828
7750416	LOC102554921	alpha-1,3-mannosyl-glycoprotein 4-beta-N-acetylglucosaminyltransferase A-like		121131371	121133902
7529800	LOC102554925	uncharacterized LOC102554925		206224567	206227072
7652533	LOC102554954	uncharacterized LOC102554954		114165613	114172042
7636641	LOC102554956	uncharacterized LOC102554956		159294166	159298207
7568536	LOC102554957	uncharacterized LOC102554957		177324097	177361449
7649665	LOC102554958	uncharacterized LOC102554958		208882954	208883304
7658951	LOC102554959	uncharacterized LOC102554959		241374140	241378692
7644665	LOC102554987	uncharacterized LOC102554987		206215058	206215973
7572872	LOC102555017	splicing factor 3A subunit 1-like		157640256	157643746
7601535	LOC102555018	uncharacterized LOC102555018		186766417	186768325
7584012	LOC102555021	uncharacterized LOC102555021		208879712	208880778
7620837	LOC102555053	uncharacterized LOC102555053		136517017	136524581
7682791	LOC102555056	uncharacterized LOC102555056		206287477	206292801
7525336	LOC102555082	uncharacterized LOC102555082		186755749	186761347
7748684	LOC102555105	eukaryotic translation initiation factor 5-like		157704552	157708675
7737504	LOC102555135	uncharacterized LOC102555135		186803937	186805712
7593353	LOC102555167	ras-related protein Rab-1B-like				ENCODES a protein that exhibits GTP binding (inferred)
7520917	LOC102555197	olfactory receptor 52A1-like		174899003	174903533
7564611	LOC102555257	uncharacterized LOC102555257		197523612	197527747
7565686	LOC102555280	uncharacterized LOC102555280		114678349	114680713
7582377	LOC102555315	uncharacterized LOC102555315		125742773	125766981
7562864	LOC102555316	uncharacterized LOC102555316		134232844	134238062
7530616	LOC102555346	homeobox protein unc-4 homolog		142185280	142210279
7749987	LOC102555350	uncharacterized LOC102555350		186983659	186985265
7523255	LOC102555352	uncharacterized LOC102555352		197451545	197480244
7658496	LOC102555354	uncharacterized LOC102555354		227409028	227424531
7681109	LOC102555383	potassium channel subfamily K member 6-like		153149363	153151275
7613404	LOC102555386	uncharacterized LOC102555386		249709093	249717472
7536089	LOC102555412	uncharacterized LOC102555412		121840589	121845707
7524167	LOC102555414	uncharacterized LOC102555414		209202463	209205542
7634635	LOC102555470	uncharacterized LOC102555470		121988847	121996297
7603068	LOC102555474	uncharacterized LOC102555474		220650716	220655697
7641296	LOC102555499	uncharacterized LOC102555499		125734053	125736904
7685881	LOC102555555	uncharacterized LOC102555555		121997809	122086447
7646482	LOC102555557	MLV-related proviral Env polyprotein-like		175324533	175328756
7598034	LOC102555561	40S ribosomal protein SA-like		241993197	241993895
7650527	LOC102555617	uncharacterized LOC102555617		122140901	122147968
7721854	LOC102555618	uncharacterized LOC102555618		167322211	167326262
7623754	LOC102555674	uncharacterized LOC102555674		167597243	167607003
7583741	LOC102555676	uncharacterized LOC102555676		227700574	227703604
7580676	LOC102555710	uncharacterized LOC102555710		122314705	122318945
7514636	LOC102555737	uncharacterized LOC102555737		168204055	168206491
7617624	LOC102555738	tripartite motif-containing protein 30A-like		175607542	175618796
7704573	LOC102555739	uncharacterized LOC102555739		209849180	209860285
7511549	LOC102555775	uncharacterized LOC102555775		122341908	122347438
7580311	LOC102555777	uncharacterized LOC102555777		206360387	206361461
7607475	LOC102555804	uncharacterized LOC102555804		143872692	143875067
7599959	LOC102555805	uncharacterized LOC102555805		209849169	209852481
7704145	LOC102555840	uncharacterized LOC102555840		197655471	197660965
7515786	LOC102555841	uncharacterized LOC102555841		206471123	206476091
7544339	LOC102555866	uncharacterized LOC102555866		122386704	122424390
7647188	LOC102555867	uncharacterized LOC102555867		143845350	143848878
7563526	LOC102555895	uncharacterized LOC102555895		104216861	104223348
7742951	LOC102555899	Y-linked testis-specific protein 1-like		188701953	188705586
7663810	LOC102555900	uncharacterized LOC102555900		197597569	197607788
7525325	LOC102555901	exportin-6-like		206500540	206505278
7609569	LOC102555928	uncharacterized LOC102555928		144257783	144270258
7498296	LOC102555930	uncharacterized LOC102555930		153933504	153934661
7544325	LOC102555933	histone H3.3-like		250034293	250036353
7732136	LOC102555965	uncharacterized LOC102555965		210119222	210128900
7689683	LOC102555987	uncharacterized LOC102555987		122515058	122539909
7711962	LOC102556019	uncharacterized LOC102556019		242938057	242950911
7501680	LOC102556020	uncharacterized LOC102556020		250135087	250143719
7546170	LOC102556076	uncharacterized LOC102556076		206490956	206509959
7722223	LOC102556103	uncharacterized LOC102556103		104332272	104346644
7624587	LOC102556135	uncharacterized LOC102556135		206515218	206520893
7715008	LOC102556159	uncharacterized LOC102556159		122507904	122513242
7628264	LOC102556190	uncharacterized LOC102556190		102615522	102637858
7669860	LOC102556194	uncharacterized LOC102556194		197702360	197704555
7634722	LOC102556195	deleted in malignant brain tumors 1 protein-like		208855985	208870623
7615098	LOC102556224	uncharacterized LOC102556224		144299908	144305663
7557666	LOC102556257	uncharacterized LOC102556257		122506438	122523888
7672741	LOC102556283	uncharacterized LOC102556283		144620021	144621638
7509490	LOC102556285	glyceraldehyde-3-phosphate dehydrogenase-like		148868188	148869180
7722862	LOC102556288	putative ZP domain-containing protein LOC729800-like		208886368	208909129
7510674	LOC102556290	nipped-B-like protein B-like		227820376	227840914
7569283	LOC102556404	uncharacterized LOC102556404		122974311	122979215
7562136	LOC102556405	uncharacterized LOC102556405		127114178	127162643
7585207	LOC102556439	uncharacterized LOC102556439		206751587	206762734
7601219	LOC102556440	keratin-associated protein 5-4-like		222017055	222077793
7529897	LOC102556511	uncharacterized LOC102556511		122897731	122968531
7643677	LOC102556513	uncharacterized LOC102556513		144785668	144800627
9411500	LOC103690151	uncharacterized LOC103690151		119278293	119279855
9411500	LOC103690151	uncharacterized LOC103690151		119341004	119343948
9202400	LOC103691107	NADH dehydrogenase [ubiquinone] 1 beta subcomplex subunit 4 pseudogene				ENCODES a protein that exhibits NADH dehydrogenase (ubiquinone) activity (inferred)
9228673	LOC103691116	ribosome biogenesis protein NSA2 homolog pseudogene		107156908	107157673
9356319	LOC103691125	uncharacterized LOC103691125		117831809	117833450
9442962	LOC103691130	heat shock protein HSP 90-beta pseudogene		114504226	114508736
9273422	LOC103691160	28S ribosomal protein S18c, mitochondrial pseudogene		130619063	130619491
9383371	LOC103691174	U11/U12 small nuclear ribonucleoprotein 48 kDa protein pseudogene		144153182	144153864
9089371	LOC103691176	U6 snRNA-associated Sm-like protein LSm5 pseudogene		145153668	145153916
9249251	LOC103691177	histone H2A.Z pseudogene		136065399	136107198
9275501	LOC103691183	uncharacterized LOC103691183		154483104	154485259
9229744	LOC103691193	60S acidic ribosomal protein P1-like		156488952	156498857
9444072	LOC103691202	glyceraldehyde-3-phosphate dehydrogenase pseudogene		179132971	179133976
9445951	LOC103691211	uncharacterized LOC103691211		191945187	191951094
9149734	LOC103691226	olfactory receptor 52R1-like		174173646	174174353
9447146	LOC103691234	60S ribosomal protein L18 pseudogene		205157054	205157563
9271178	LOC103691261	sperm flagellar protein 1-like		219230073	219236189
9457059	LOC103691291	nocturnin-like		232756237	232769280
9088826	LOC103691292	60S ribosomal protein L6 pseudogene		234479291	234480280
9107141	LOC103691294	uncharacterized LOC103691294		235446378	235447328
9261194	LOC103691298	acyl-protein thioesterase 1 pseudogene				ENCODES a protein that exhibits hydrolase activity (inferred)
9464512	LOC103691300	olfactory receptor 5B2-like		236982542	236983515
9121299	LOC103691301	olfactory receptor 5B3-like				ENCODES a protein that exhibits G-protein coupled receptor activity (inferred)
9347574	LOC103691303	60S ribosomal protein L31 pseudogene		239943112	239943331
9080106	LOC103691304	60S ribosomal protein L31 pseudogene		240417788	240418007
9111077	LOC103691307	fatty acid-binding protein, epidermal pseudogene				ENCODES a protein that exhibits lipid binding (inferred)
9335366	LOC103691318	NADH dehydrogenase [ubiquinone] 1 alpha subcomplex subunit 11 pseudogene		248562452	248564407
9285450	LOC103694855	hemoglobin subunit beta-2-like				ENCODES a protein that exhibits heme binding (inferred)
1590921	LOC293116	similar to H326		162142308	162144071
1590920	LOC293133	similar to pyruvate kinase 3		169139635	169142991
1588594	LOC293386	similar to Glyceraldehyde-3-phosphate dehydrogenase (GAPDH)		179132971	179133976
1587385	LOC293458	similar to Glyceraldehyde-3-phosphate dehydrogenase (GAPDH)		199809912	199810928
1586193	LOC293553	similar to Glyceraldehyde-3-phosphate dehydrogenase (GAPDH)		194587366	194588441
1586192	LOC293567	similar to Cofilin-1 (Cofilin, non-muscle isoform)		211504781	211505300
1585009	LOC293646	similar to ribosomal protein S10		224955415	224955869
1583865	LOC293712	similar to 60S ribosomal protein L7		229944358	229945194
1583864	LOC293740	similar to Sorting nexin-5		234184672	234186116
1583862	LOC293775	similar to fibrillarin		235969397	235972852
1583861	LOC293778	similar to Glyceraldehyde-3-phosphate dehydrogenase (GAPDH)		236180347	236181361
1598356	LOC293834	similar to type II keratin Kb14		148418701	148420126
1598355	LOC293842	similar to DnaJ (Hsp40) homolog, subfamily C, member 8		153256788	153257643
1597183	LOC293917	similar to heterogeneous nuclear ribonucleoprotein H2		150448404	150453341
1590913	LOC298314	similar to solute carrier family 25, member 5		114744004	114744977
1559691	LOC308670	Dnmt3a-ps2 pseudogene		115704557	115706206
1590894	LOC308706	similar to glyceraldehyde-3-phosphate dehydrogenase		129432140	129433008
1564503	LOC308990	hypothetical protein LOC308990				ASSOCIATED WITH Autism Spectrum Disorder (ortholog)
1584974	LOC309220	similar to mortality factor 4 like 1 isoform b		235293725	235294659
1584972	LOC309292	similar to DAZ associated protein 1		151842824	151844255
1564485	LOC361635	similar to RIKEN cDNA 9030624J02				INVOLVED IN Golgi to plasma membrane transport (ortholog)
1595846	LOC361646	similar to K04F10.2				ASSOCIATED WITH Joubert Syndrome 1 (ortholog)
1589713	LOC364718	similar to TAF5-like RNA polymerase II, p300/CBP-associated factor (PCAF)-associated factor		187486791	187488831
1583794	LOC365251	similar to male sterility domain containing 2		104876264	104877803
1583792	LOC365255	similar to ribosomal protein L18a		108150875	108151396
1583791	LOC365256	hypothetical pseudogene on chromosome 1q22		108858470	108870591
1583790	LOC365260	similar to evolutionarily conserved signaling intermediate in Toll pathway		111529896	111530925
1583789	LOC365263	similar to hydroxysteroid dehydrogenase like 1		114355345	114357333
1583788	LOC365268	similar to COMM domain containing 9		202483641	202484396
1583787	LOC365286	similar to Macrophage migration inhibitory factor (MIF) (Phenylpyruvate tautomerase) (Glycosylation-inhibiting factor) (GIF) (Delayed early response protein 6) (DER6)		135370721	135371145
1583786	LOC365287	similar to 60S ribosomal protein L26		136247256	136247737
1598293	LOC365305	similar to Phosphoglycerate kinase 1		158893968	158906648
1598292	LOC365307	similar to ras homolog gene family, member N		160551819	160552571
1598291	LOC365309	similar to 60S ribosomal protein L23a		167023692	167024214
1598290	LOC365317	similar to L-lactate dehydrogenase A chain (LDH-A) (LDH muscle subunit) (LDH-M)		172918244	172919297
1598287	LOC365335	similar to heat shock 70kDa protein 1B		176105766	176107661
1598285	LOC365348	similar to nucleolar protein family A, member 2		181630423	181631061
1598284	LOC365354	similar to Alpha-enolase (2-phospho-D-glycerate hydro-lyase) (Non-neural enolase) (NNE) (Enolase 1)		185286534	185288025
1598283	LOC365356	similar to 60S ribosomal protein L27a		190598278	190598742
1598282	LOC365366	similar to heat shock protein 1, alpha		203117298	203119535
1598281	LOC365370	similar to 60S ribosomal protein L8		205161365	205162174
1598280	LOC365373	similar to NADH dehydrogenase (ubiquinone) 1 alpha subcomplex, 13		205732284	205732795
1597112	LOC365418	similar to periodic tryptophan protein 1 homolog		240766123	240768441
1597111	LOC365433	hypothetical LOC365433		248562452	248564407
1588464	LOC367476	similar to Spindlin-like protein 3 (SPIN-3) (Protein DXF34)		231153344	231154133
1587279	LOC367545	similar to spindlin-like		189350402	189351195
1583735	LOC499179	similar to topoisomerase (DNA) I		136015591	136023875
1598223	LOC499207	similar to 60S ribosomal protein L3 (L4)		164583153	164584377
1598222	LOC499215	similar to nuclear receptor binding factor 2		174905761	174908257
1565298	LOC499219	hypothetical protein LOC499219		175297761	175304351
1598221	LOC499224	similar to eukaryotic translation elongation factor 1 alpha 2		175685479	175686842
1598220	LOC499229	similar to very large inducible GTPase 1 isoform A		180225787	180252086	ENCODES a protein that exhibits GTP binding (inferred)
1598219	LOC499230	similar to ATM/ATR-Substrate Chk2-Interacting Zn2+-finger protein		180180384	180183610
1565730	LOC499235	LRRGT00141				ENCODES a protein that exhibits protein dimerization activity (ortholog)
1565905	LOC499240	similar to predicted gene ICRFP703B1614Q5.5				INTERACTS WITH bisphenol A
1598217	LOC499248	similar to initiation factor 2 associated 67 kDa protein		185440417	185443063
1598215	LOC499258	similar to Heterogeneous nuclear ribonucleoprotein A1 (Helix-destabilizing protein) (Single-strand RNA-binding protein) (hnRNP core protein A1) (HDP)		197143016	197144073
1598214	LOC499261	similar to Pyruvate kinase isozyme M2		200648778	200650491
1562283	LOC499276	similar to RIKEN cDNA 1700022C21		208733646	208736473	INTERACTS WITH bisphenol A
1598213	LOC499284	similar to 40S ribosomal protein S2		219144669	219150441
1563886	LOC499306	hypothetical gene supported by BC078985				ENCODES a protein that exhibits DNA binding (inferred)
1597038	LOC499329	similar to ribonucleic acid binding protein S1		242248828	242249937
1563237	LOC499331	similar to hypothetical protein D030056L22				INTERACTS WITH bisphenol A
1589611	LOC501266	similar to serine/threonine protein kinase 24		188741876	188743897
1586010	LOC501545	hypothetical LOC501545		241826144	241827450
1591914	LOC502339	hypothetical LOC502339		114752418	114761453
1591913	LOC502342	hypothetical LOC502342		124216210	124218240
1591911	LOC502350	similar to 60S acidic ribosomal protein P1		156488952	156498857
1591909	LOC502358	similar to Hemoglobin epsilon subunit (Hemoglobin epsilon chain) (Epsilon-globin)		175150814	175152405
1591908	LOC502362	similar to eukaryotic translation initiation factor 3, subunit 12		194633883	194634841
1591907	LOC502368	similar to Proteasome activator complex subunit 2 (Proteasome activator 28-beta subunit) (PA28beta) (PA28b) (Activator of multicatalytic protease subunit 2) (11S regulator complex beta subunit) (REG-beta)		205517308	205518060
1591905	LOC502377	similar to ribosomal protein L6		234479291	234480280
1595650	LOC503332	similar to ribosomal protein L19		189378727	189379338
1595641	LOC503348	similar to ribosomal protein L19		231171978	231176522
1595640	LOC503349	similar to ribosomal protein L19		189254607	189257436
1596942	LOC678742	similar to ras homolog gene family, member G		202158692	202159339
1591805	LOC679194	similar to High mobility group protein 1 (HMG-1) (High mobility group protein B1) (Amphoterin) (Heparin-binding protein p30)		212222822	212223468
1587160	LOC679523	similar to ribosomal protein L27		211507665	211508079
1587109	LOC679574	similar to putative pheromone receptor (Go-VN3)		155688631	155765749
1584836	LOC679705	similar to L-lactate dehydrogenase A chain (LDH-A) (LDH muscle subunit) (LDH-M)		156025583	156026606
1584793	LOC679749	similar to ribosomal protein S11		246620156	246620649
1598109	LOC679961	similar to mortality factor 4 like 1		124248666	124249687
1596870	LOC680017	similar to Zinc finger CCCH-type domain-containing protein 11A		124317779	124321178
1596829	LOC680059	similar to non-POU domain containing, octamer-binding		124569337	124571026
1595473	LOC680151	similar to ribosomal protein L36		125511456	125511839
1591721	LOC680479	similar to pantothenate kinase 1 beta		163738079	163747708
1590620	LOC680540	similar to RIKEN cDNA 0610040D20		127744540	127745284
1590594	LOC680566	hypothetical protein LOC680566		164105737	164106258
1589383	LOC680693	similar to Sperm flagellar protein 1		219230073	219236189
1588225	LOC680741	similar to 5-nucleotidase, cytosolic III		219421937	219422793
1588205	LOC680761	hypothetical protein LOC680761		168894137	168894902
1587035	LOC680848	similar to 60S ribosomal protein L29 (P23)		129926661	129927788
1585882	LOC680907	similar to scavenger receptor cysteine-rich type 1 protein M160 precursor				ENCODES a protein that exhibits scavenger receptor activity (inferred)
1585814	LOC680975	similar to High mobility group protein 1 (HMG-1) (High mobility group protein B1) (Amphoterin) (Heparin-binding protein p30)		168996891	168997489
1584686	LOC681058	similar to RAN, member RAS oncogene family		169514458	169515251
1583564	LOC681127	similar to Tubulin alpha-6 chain (Alpha-tubulin 6)		169699235	169700572
1583496	LOC681195	similar to ribosomal protein L21		132833136	132833618
1598059	LOC681212	similar to transmembrane protein 49		220429817	220441813
1596763	LOC681327	similar to U6 snRNA-associated Sm-like protein LSm2 (SnRNP core Sm-like protein Sm-x5) (G7b protein)		135527355	135527681
1596700	LOC681390	similar to ribosomal protein L19		188497376	188497957
1585733	LOC682259	similar to Tetraspanin-7 (Tspan-7) (Transmembrane 4 superfamily member 2) (Cell surface glycoprotein A15) (T-cell acute lymphoblastic leukemia-associated antigen 1) (TALLA-1) (Membrane component, X chromosome, surface marker 1) (CD231 antigen)...		130674000	130674774
1597933	LOC682542	similar to 60S ribosomal protein L12		220781839	220782019
1590441	LOC683125	similar to 40S ribosomal protein SA (p40) (34/67 kDa laminin receptor)		141864150	141866183
1586793	LOC683498	similar to Actin, aortic smooth muscle (Alpha-actin-2)		223896007	223900766
1595243	LOC684001	similar to olfactory receptor 556		174017584	174018560
1593886	LOC684170	similar to olfactory receptor 566				ENCODES a protein that exhibits olfactory receptor activity (inferred)
1593885	LOC684171	similar to olfactory receptor 555				ENCODES a protein that exhibits G-protein coupled receptor activity (inferred)
1593877	LOC684179	similar to olfactory receptor 556				ENCODES a protein that exhibits G-protein coupled receptor activity (inferred)
1592737	LOC684208	similar to olfactory receptor 557				ENCODES a protein that exhibits G-protein coupled receptor activity (inferred)
1591497	LOC684315	similar to olfactory receptor Olr74		174173646	174174353
1591447	LOC684365	similar to olfactory receptor 572		174246797	174247752
1591436	LOC684376	similar to olfactory receptor 555		174256378	174259468
1584368	LOC684992	similar to tropomyosin 3, gamma isoform 2		116247702	116250620
1597707	LOC685176	similar to Spindlin-like protein 2 (SPIN-2)		189819012	189819713
1592604	LOC685544	hypothetical protein LOC685544				INVOLVED IN hematopoietic progenitor cell differentiation (ortholog)
1592552	LOC685596	similar to ubiquinol-cytochrome c reductase binding protein		142176270	142176617
1589010	LOC685876	similar to MAK31-like protein		142884032	142884501
1585448	LOC686151	similar to cell division cycle associated 5		229797052	229798727
1583117	LOC686388	similar to Prostatic steroid-binding protein C1 chain precursor (Prostatein peptide C1)		232515946	232533325
1597673	LOC686411	similar to Prostatic steroid-binding protein C1 chain precursor (Prostatein peptide C1)		232580486	232586338
1596344	LOC686554	similar to TD and POZ domain containing 5		233545760	233546873
1594988	LOC686660	similar to olfactory receptor 692				INVOLVED IN detection of chemical stimulus involved in sensory perception of smell (inferred)
1593725	LOC686736	similar to H3 histone, family 3B		233306115	233306525
1591254	LOC686967	similar to olfactory receptor 1442				ENCODES a protein that exhibits G-protein coupled receptor activity (inferred)
1590087	LOC687082	similar to olfactory receptor 508				ENCODES a protein that exhibits G-protein coupled receptor activity (inferred)
1590081	LOC687088	similar to olfactory receptor 1467				ENCODES a protein that exhibits G-protein coupled receptor activity (inferred)
1590077	LOC687092	similar to olfactory receptor Olr363		237376540	237377472
1590072	LOC687097	similar to Olfactory receptor 5B2 (OST073) (Olfactory receptor OR11-240)				ENCODES a protein that exhibits G-protein coupled receptor activity (inferred)
1588967	LOC687119	similar to olfactory receptor 513				ENCODES a protein that exhibits G-protein coupled receptor activity (inferred)
1588958	LOC687128	similar to guanine nucleotide binding protein, alpha inhibiting 2		180072096	180073172
1588954	LOC687132	similar to COP9 (constitutive photomorphogenic) homolog, subunit 7b		180076407	180077204
1587717	LOC687261	similar to olfactory receptor 1463		237350193	237351125
1586523	LOC687374	hypothetical protein LOC687374		240883526	240884251
1597558	LOC687726	similar to large subunit ribosomal protein L36a		205007659	205009315
1596229	LOC687874	similar to 40S ribosomal protein S19		206922758	206923813
1596223	LOC687880	similar to Kallikrein-1 precursor (Tissue kallikrein) (Kidney/pancreas/salivary gland kallikrein)		100933026	100954385
1593645	LOC688017	similar to glyceraldehyde-3-phosphate dehydrogenase		106311659	106333120
1585270	LOC688738	similar to LSM5 homolog, U6 small nuclear RNA associated		145153668	145153916
1585230	LOC688778	similar to fatty aldehyde dehydrogenase-like				ENCODES a protein that exhibits aldehyde dehydrogenase [NAD(P)+] activity (inferred)
1597422	LOC689064	beta-globin				ENCODES a protein that exhibits heme binding (inferred)
1597421	LOC689065	hypothetical protein LOC689065				INTERACTS WITH bisphenol A
1597413	LOC689073	similar to solute carrier family 25, member 5		226616011	226623462
1596113	LOC689191	hypothetical protein LOC689191		175303642	175304979
1594809	LOC689243	similar to sorting nexin 12		175339273	175339808
1592308	LOC689454	similar to DnaJ-like protein 2		150606914	150608124
1592296	LOC689466	similar to Mitochondrial ornithine transporter 1 (Solute carrier family 25 member 15)		150498363	150501006
1592282	LOC689480	similar to Adhesion-regulating molecule 1 precursor (110 kDa cell membrane glycoprotein) (Gp110) (ARM-1)		150455500	150459313
1591096	LOC689531	similar to Saccharomyces cerevisiae Nip7p homolog		150046889	150047463
1589978	LOC689600	hypothetical protein LOC689600		149182246	149182927
1588758	LOC689730	similar to ubiquitin specific peptidase 17 (homolog)				ENCODES a protein that exhibits thiol-dependent ubiquitinyl hydrolase activity (inferred)
1586339	LOC689961	similar to ATP synthase lipid-binding protein, mitochondrial precursor		229132902	229133365
1585131	LOC690082	similar to melanoma ubiquitous mutated protein		153261509	153267599
1583990	LOC690182	similar to Egl nine homolog 1 (Hypoxia-inducible factor prolyl hydroxylase 2) (HIF-prolyl hydroxylase 2) (HIF-PH2) (HPH-2) (SM-20)		180275383	180282407
1583989	LOC690183	similar to DnaJ homolog subfamily B member 6 (Heat shock protein J2) (HSJ-2) (MRJ) (mDj4)		230525217	230526084
1583981	LOC690192	similar to integral membrane transport protein UST4r		230546459	230551453
1582907	LOC690200	similar to ribosomal protein L24-like		180198588	180199077
1582879	LOC690231	similar to ribosomal protein S12		231709295	231720498
1582860	LOC690251	similar to SUMO/sentrin specific protease 5		231865152	231868351
1597340	LOC690348	similar to ESO3 protein		151967928	151975148
1596096	LOC690409	hypothetical protein LOC690409		232182565	232183195
1596054	LOC690454	similar to dendritic cell-derived ubiquitin-like protein		232518049	232536036
1596035	LOC690475	similar to ribosomal protein S24		232607834	232608277
1594710	LOC690550	similar to NADH dehydrogenase (ubiquinone) 1 beta subcomplex, 4, 15kDa		100701189	100701593
1594700	LOC690560	similar to Nucleoside 2-deoxyribosyltransferase domain containing protein RGD620382		232957198	232957694
1593460	LOC690604	similar to esterase D/formylglutathione hydrolase		233175027	233175830
1593423	LOC690646	similar to S-phase kinase-associated protein 2 (F-box protein Skp2) (Cyclin A/CDK2-associated protein p45) (F-box/WD-40 protein 1) (FWD1)		179376045	179377341
1593397	LOC690674	similar to kallikrein 15		101055573	101068664
1592242	LOC690722	similar to Kallikrein-2 precursor (Tissue kallikrein-2) (Glandular kallikrein-1) (hGK-1)		101161568	101166457
1592241	LOC690723	hypothetical protein LOC690723		179704362	179704913
1592234	LOC690730	similar to kallikrein 15		101186159	101194626
1590996	LOC690836	similar to membrane-spanning 4-domains, subfamily A, member 4C		234955451	234967795
1590971	LOC690862	similar to membrane-spanning 4-domains, subfamily A, member 4C		234796532	234814308
1590965	LOC690869	similar to 60S ribosomal protein L21		180995401	180996355
1590964	LOC690870	similar to Eukaryotic translation initiation factor 5 (eIF-5)		234748614	234750219
1590961	LOC690873	similar to ribosomal protein L19		190344392	190344973
1588676	LOC691015	similar to NADH dehydrogenase (ubiquinone) 1 alpha subcomplex, 2				INVOLVED IN oxidation-reduction process (inferred)
1588628	LOC691073	similar to karyopherin (importin) alpha 2		182475990	182477525
1588627	LOC691074	hypothetical protein LOC691074		236128631	236130238
1587443	LOC691143	similar to Serum amyloid A-3 protein precursor				INVOLVED IN acute-phase response (inferred)
1587415	LOC691173	similar to cytoskeleton associated protein 2		184882621	184892361
1587412	LOC691177	similar to 60S ribosomal protein L7a		104211242	104232429
1587393	LOC691199	hypothetical protein LOC691199		185299132	185300044
1586292	LOC691211	similar to Cytochrome c, somatic		185335544	185335860
1586288	LOC691216	similar to transducer of ERBB2, 1b		237279667	237280813
1586285	LOC691220	hypothetical protein LOC691220		104628489	104633674
1586255	LOC691255	similar to ribosomal protein S14		190600849	190601365
1586243	LOC691268	similar to Fatty acid-binding protein, epidermal (E-FABP) (Cutaneous fatty acid-binding protein) (C-FABP) (DA11)		237715221	237715612
1585077	LOC691340	similar to stress-induced phosphoprotein 1		108720962	108722721
1585067	LOC691350	hypothetical protein LOC691350		109180440	109229144
1585050	LOC691367	similar to nuclease sensitive element binding protein 1		110107769	110125203
1583973	LOC691400	similar to Y-linked testis-specific protein		189627235	189629593
1583958	LOC691415	hypothetical protein LOC691415		113085758	113087267
1583954	LOC691419	similar to Heterogeneous nuclear ribonucleoprotein A1 (Helix-destabilizing protein) (Single-strand RNA-binding protein) (hnRNP core protein A1) (HDP)		114950004	114951326
1583906	LOC691467	hypothetical protein LOC691467		114031976	114032638
1583887	LOC691486	similar to ribosomal protein L19		190400378	190400953
1582811	LOC691503	similar to Ornithine decarboxylase (ODC)		117617193	117618689
1582803	LOC691511	similar to vomeronasal 2, receptor, 10		197311387	197315554
1582795	LOC691519	similar to ankyrin repeat domain 26		197415112	197474883
1582791	LOC691523	hypothetical protein LOC691523		197471792	197472132
1582786	LOC691528	similar to acidic ribosomal phosphoprotein P0		197560174	197561007
1582766	LOC691548	similar to ribosomal protein L19		188469677	188479828
1582763	LOC691551	similar to F28B3.5a		197840974	197873129	FOUND IN integral component of membrane (inferred)
1596013	LOC691700	similar to heparan sulfate D-glucosaminyl 3-O-sulfotransferase 4		200889181	201295293
1596000	LOC691716	similar to ribosomal protein S15a				ENCODES a protein that exhibits structural constituent of ribosome (inferred)
1595928	LOC691797	similar to developmental pluripotency-associated 3		205062398	205063782
1593335	LOC691951	hypothetical protein LOC691951		209567537	209599144
1593328	LOC691962	hypothetical protein LOC691962		209921645	209922279
1593322	LOC691970	similar to deleted in malignant brain tumors 1 isoform c precursor				ENCODES a protein that exhibits scavenger receptor activity (inferred)
1304981	Lpxn	leupaxin				ENCODES a protein that exhibits transcription cofactor activity (ortholog)
1585286	Lrfn4	leucine rich repeat and fibronectin type III domain containing 4				FOUND IN cell surface (ortholog)
1309329	Lrp5	LDL receptor related protein 5				ENCODES a protein that exhibits coreceptor activity involved in Wnt signaling pathway (ortholog)
1564983	Lrrc10b	leucine rich repeat containing 10B				INTERACTS WITH 2-methoxyethanol
1559981	Lrrc27	leucine rich repeat containing 27				INTERACTS WITH bisphenol A
1307209	Lrrc28	leucine rich repeat containing 28				INTERACTS WITH 1-naphthyl isothiocyanate
1309087	Lrrc32	leucine rich repeat containing 32				INVOLVED IN negative regulation of activated T cell proliferation (ortholog)
1307121	Lrrc4b	leucine rich repeat containing 4B				ENCODES a protein that exhibits receptor binding (ortholog)
1565856	Lrrc51	leucine rich repeat containing 51		173188730	173207955	FOUND IN cytoplasm (inferred)
1311654	Lrrc56	leucine rich repeat containing 56				ASSOCIATED WITH Carcinoma, Non-Small-Cell Lung (ortholog)
1308000	Lrrk1	leucine-rich repeat kinase 1				ENCODES a protein that exhibits identical protein binding (ortholog)
1597359	Lrrn4cl	LRRN4 C-terminal like				FOUND IN integral component of membrane (inferred)
1561509	Lrtomt	leucine rich transmembrane and O-methyltransferase domain containing				ENCODES a protein that exhibits catechol O-methyltransferase activity (ortholog)
1306133	Lsp1	lymphocyte-specific protein 1				ENCODES a protein that exhibits signal transducer activity (inferred)
62057	Ltbp3	latent transforming growth factor beta binding protein 3				ENCODES a protein that exhibits transforming growth factor beta binding (ortholog)
6496163	Luzp2	leucine zipper protein 2				INTERACTS WITH vinclozolin
6496163	Luzp2	leucine zipper protein 2				INTERACTS WITH vinclozolin
1563498	Lyrm1	LYR motif containing 1				FOUND IN intercellular bridge (ortholog)
1592887	Lysmd4	LysM domain containing 4				FOUND IN integral component of membrane (inferred)
1310864	Lyve1	lymphatic vessel endothelial hyaluronan receptor 1				ENCODES a protein that exhibits hyaluronic acid binding (ortholog)
628701	Macrod1	MACRO domain containing 1				ENCODES a protein that exhibits deacetylase activity (ortholog)
1563693	Magea10	MAGE family member A10				INTERACTS WITH vinclozolin
1587522	Magea4	melanoma antigen, family A, 4				INTERACTS WITH bisphenol A
1562030	Magea9	melanoma antigen, family A, 9		148614052	148617299
1583615	Magel2	MAGE family member L2				ENCODES a protein that exhibits ubiquitin-protein transferase activity (ortholog)
1305129	Mamdc2	MAM domain containing 2				ENCODES a protein that exhibits glycosaminoglycan binding (ortholog)
1588652	Mamstr	MEF2 activating motif and SAP domain containing transcriptional regulator				ENCODES a protein that exhibits transcription factor activity, RNA polymerase II transcription factor binding (ortholog)
1310238	Man2a2	mannosidase, alpha, class 2A, member 2				ENCODES a protein that exhibits hydrolase activity, hydrolyzing N-glycosyl compounds (ortholog)
1359261	Map3k11	mitogen-activated protein kinase kinase kinase 11				ENCODES a protein that exhibits ATP binding
1308199	Map4k2	mitogen activated protein kinase kinase kinase kinase 2				ENCODES a protein that exhibits ATP binding (ortholog)
61804	Map6	microtubule-associated protein 6				ENCODES a protein that exhibits microtubule binding (ortholog)
1565431	Mapk1ip1	mitogen-activated protein kinase 1 interacting protein 1		218121557	218132392	ENCODES a protein that exhibits identical protein binding (inferred)
3046	Mapk3	mitogen activated protein kinase 3				ENCODES a protein that exhibits ATP binding
708483	Mark2	microtubule affinity regulating kinase 2				ENCODES a protein that exhibits protein serine/threonine kinase activity
1594632	Maz	MYC associated zinc finger protein				ENCODES a protein that exhibits chromatin binding (ortholog)
1309966	Mcee	methylmalonyl CoA epimerase				ENCODES a protein that exhibits methylmalonyl-CoA epimerase activity (ortholog)
1306730	Mcmbp	minichromosome maintenance complex binding protein				ENCODES a protein that exhibits chromatin binding (ortholog)
1562967	Mctp2	multiple C2 domains, transmembrane 2				ENCODES a protein that exhibits calcium ion binding (ortholog)
1311070	Me3	malic enzyme 3				ENCODES a protein that exhibits malate dehydrogenase (decarboxylating) (NADP+) activity (ortholog)
3075	Mecp2	methyl CpG binding protein 2				ENCODES a protein that exhibits chromatin DNA binding
1305137	Med25	mediator complex subunit 25				ENCODES a protein that exhibits retinoic acid receptor binding (ortholog)
1359360	Mef2a	myocyte enhancer factor 2a				ENCODES a protein that exhibits RNA polymerase II transcription factor activity, sequence-specific DNA binding
3078	Men1	menin 1				ENCODES a protein that exhibits chromatin binding
1311666	Mesdc1	mesoderm development candidate 1				ASSOCIATED WITH Long QT Syndrome (ortholog)
1310344	Mesdc2	mesoderm development candidate 2				ENCODES a protein that exhibits low-density lipoprotein particle receptor binding (ortholog)
1311751	Mesp1	mesoderm posterior bHLH transcription factor 1				ENCODES a protein that exhibits enhancer binding (ortholog)
1305959	Mesp2	mesoderm posterior bHLH transcription factor 2				ENCODES a protein that exhibits DNA binding (ortholog)
1306300	Mettl10	methyltransferase like 10				ENCODES a protein that exhibits methyltransferase activity (inferred)
2311609	Mettl9	methyltransferase like 9				INTERACTS WITH 6-propyl-2-thiouracil
1306790	Mex3b	mex-3 RNA binding family member B				ENCODES a protein that exhibits GTPase activating protein binding (ortholog)
3083	Mfge8	milk fat globule-EGF factor 8 protein				ENCODES a protein that exhibits integrin binding (ortholog)
3087	Mgmt	O-6-methylguanine-DNA methyltransferase				ENCODES a protein that exhibits calcium ion binding
1311773	Mical2	microtubule associated monooxygenase, calponin and LIM domain containing 2				ENCODES a protein that exhibits actin binding (ortholog)
735042	Micalcl	MICAL C-terminal like				ENCODES a protein that exhibits mitogen-activated protein kinase binding (ortholog)
2325340	Mir105	microRNA 105		148316256	148316328
2325383	Mir139	microRNA 139				INTERACTS WITH choline
2325455	Mir150	microRNA 150				INVOLVED IN cellular response to lipopolysaccharide (ortholog)
2325427	Mir192	microRNA 192				INVOLVED IN cellular response to amino acid stimulus (ortholog)
2325554	Mir194-2	microRNA 194-2				INVOLVED IN cellular response to amino acid stimulus (ortholog)
2325476	Mir201	microRNA 201		151058608	151058687
2325486	Mir202	microRNA 202				INVOLVED IN cellular response to lipopolysaccharide (ortholog)
2325551	Mir204	microRNA 204				ASSOCIATED WITH RETINAL DYSTROPHY AND IRIS COLOBOMA WITH OR WITHOUT CONGENITAL CATARACT (ortholog)
2314887	Mir210	microRNA 210				INVOLVED IN BMP signaling pathway (ortholog)
2325549	Mir211	microRNA 211				ASSOCIATED WITH Autism Spectrum Disorder (ortholog)
2325530	Mir224	microRNA 224				INTERACTS WITH Hexanal
2325623	Mir326	microRNA 326				INTERACTS WITH bleomycin A2
4888565	Mir344a-2	microRNA 344a-2		123441045	123441151	microRNAs (miRNAs) are short (20-24 nt) non-coding RNAs that are involved in post-transcriptional regulation of gene expression in multicellular organisms by affecting both the stability and translation of mRNAs. miRNAs are transcribed by RNA polymerase II as part of capped and polyadenylated primary transcripts (pri-miRNAs) that can be either protein-coding or non-coding. The primary transcript …
4888550	Mir344b-1	microRNA 344b-1		122322862	122322959	microRNAs (miRNAs) are short (20-24 nt) non-coding RNAs that are involved in post-transcriptional regulation of gene expression in multicellular organisms by affecting both the stability and translation of mRNAs. miRNAs are transcribed by RNA polymerase II as part of capped and polyadenylated primary transcripts (pri-miRNAs) that can be either protein-coding or non-coding. The primary transcript …
4888587	Mir3574	microRNA 3574		221125888	221126005	microRNAs (miRNAs) are short (20-24 nt) non-coding RNAs that are involved in post-transcriptional regulation of gene expression in multicellular organisms by affecting both the stability and translation of mRNAs. miRNAs are transcribed by RNA polymerase II as part of capped and polyadenylated primary transcripts (pri-miRNAs) that can be either protein-coding or non-coding. The primary transcript …
4888578	Mir3585	microRNA 3585				INVOLVED IN cellular response to interferon-gamma (ortholog)
4888559	Mir3597-3	microRNA 3597-3		142191168	142191282	microRNAs (miRNAs) are short (20-24 nt) non-coding RNAs that are involved in post-transcriptional regulation of gene expression in multicellular organisms by affecting both the stability and translation of mRNAs. miRNAs are transcribed by RNA polymerase II as part of capped and polyadenylated primary transcripts (pri-miRNAs) that can be either protein-coding or non-coding. The primary transcript …
2314879	Mir483	microRNA 483		222726907	222726979
2325473	Mir547	microRNA 547		151058309	151058389
2314883	Mir675	microRNA 675				INTERACTS WITH 17beta-estradiol (ortholog)
2325357	Mir708	microRNA 708				INVOLVED IN cellular response to amino acid stimulus (ortholog)
2325398	Mir7a-2	microRNA 7a-2				INVOLVED IN cellular response to inorganic substance (ortholog)
2325463	Mir9-3	microRNA 9-3				INVOLVED IN cellular hyperosmotic salinity response (ortholog)
1305476	Mki67	marker of proliferation Ki-67				ENCODES a protein that exhibits poly(A) RNA binding (ortholog)
1311197	Mkrn3	makorin, ring finger protein, 3				ENCODES a protein that exhibits zinc ion binding (inferred)
1309332	Mmp21	matrix metallopeptidase 21				ENCODES a protein that exhibits calcium ion binding (inferred)
1562983	Mob2	MOB kinase activator 2				INVOLVED IN actin cytoskeleton organization (ortholog)
1598060	Mogat2	monoacylglycerol O-acyltransferase 2				ENCODES a protein that exhibits 2-acylglycerol O-acyltransferase activity (ortholog)
69275	Mpeg1	macrophage expressed 1				FOUND IN integral component of membrane (inferred)
1307633	Mphosph10	M-phase phosphoprotein 10				ENCODES a protein that exhibits poly(A) RNA binding (ortholog)
1594331	Mpp1	membrane palmitoylated protein 1				INVOLVED IN regulation of neutrophil chemotaxis (ortholog)
738051	Mrgprb13	MAS-related GPR, member B13				ENCODES a protein that exhibits G-protein coupled receptor activity (inferred)
1587398	Mrgprb3	MAS-related GPR, member B3		104962266	104963273	INVOLVED IN G-protein coupled receptor signaling pathway (inferred)
738043	Mrgprb4	MAS-related GPR, member B4				ENCODES a protein that exhibits G-protein coupled receptor activity (inferred)
738052	Mrgprb5	MAS-related G protein-coupled receptor, member B5				ENCODES a protein that exhibits G-protein coupled receptor activity (inferred)
738040	Mrgprd	MAS related GPR family member D				ENCODES a protein that exhibits G-protein coupled receptor activity (inferred)
738045	Mrgpre	MAS related GPR family member E				ENCODES a protein that exhibits G-protein coupled receptor activity (inferred)
708478	Mrgprf	MAS related GPR family member F				ENCODES a protein that exhibits G-protein coupled receptor activity (inferred)
738044	Mrgprg	MAS related GPR family member G				ENCODES a protein that exhibits G-protein coupled receptor activity (inferred)
1591915	Mrgprx1	MAS-related GPR, member X1				ENCODES a protein that exhibits G-protein coupled receptor activity (inferred)
738048	Mrgprx2	MAS-related GPR, member X2				ENCODES a protein that exhibits G-protein coupled receptor activity (ortholog)
738053	Mrgprx2l	MAS-related G protein-coupled receptor, member X2-like				ENCODES a protein that exhibits G-protein coupled receptor activity (inferred)
632282	Mrgprx3	MAS related GPR family member X3				ENCODES a protein that exhibits G-protein coupled receptor activity (inferred)
632284	Mrgprx4	MAS related GPR family member X4				ENCODES a protein that exhibits G-protein coupled receptor activity (inferred)
1359665	mrpl11	mitochondrial ribosomal protein L11				ENCODES a protein that exhibits poly(A) RNA binding (ortholog)
735195	Mrpl16	mitochondrial ribosomal protein L16				FOUND IN mitochondrion (ortholog)
70943	Mrpl17	mitochondrial ribosomal protein L17				ENCODES a protein that exhibits protein domain specific binding (ortholog)
1310203	Mrpl21	mitochondrial ribosomal protein L21				ENCODES a protein that exhibits poly(A) RNA binding (ortholog)
68343	Mrpl23	mitochondrial ribosomal protein L23				ENCODES a protein that exhibits nucleotide binding (inferred)
1309123	Mrpl46	mitochondrial ribosomal protein L46				ENCODES a protein that exhibits hydrolase activity (inferred)
1307576	Mrpl48	mitochondrial ribosomal protein L48				FOUND IN mitochondrial ribosome (ortholog)
1309920	Mrpl49	mitochondrial ribosomal protein L49				INVOLVED IN translation (inferred)
1559901	Mrps11	mitochondrial ribosomal protein S11				ENCODES a protein that exhibits poly(A) RNA binding (ortholog)
1309828	Mrvi1	murine retrovirus integration site 1 homolog				INVOLVED IN cGMP-mediated signaling (ortholog)
1311999	Ms4a1	membrane spanning 4-domains A1				ENCODES a protein that exhibits epidermal growth factor receptor binding
1307478	Ms4a10	membrane spanning 4-domains A10				FOUND IN integral component of membrane (inferred)
1307162	Ms4a12	membrane spanning 4-domains A12				FOUND IN integral component of membrane (inferred)
1564175	Ms4a13-ps1	membrane-spanning 4-domains, subfamily A, member 13, pseudogene 1				FOUND IN integral component of membrane (inferred)
727900	Ms4a14	membrane spanning 4-domains A14				FOUND IN integral component of membrane (inferred)
1561158	Ms4a15	membrane spanning 4-domains A15				FOUND IN integral component of membrane (inferred)
2323808	Ms4a18	membrane spanning 4-domains A18		234116037	234137017	FOUND IN integral component of membrane (inferred)
2598	Ms4a2	membrane spanning 4-domains A2				ENCODES a protein that exhibits IgE receptor activity
1310598	Ms4a3	membrane spanning 4-domains A3				INVOLVED IN regulation of cell cycle (inferred)
1307006	Ms4a4a	membrane-spanning 4-domains, subfamily A, member 4A		234640163	234672339	FOUND IN integral component of membrane (inferred)
1583863	Ms4a4c	membrane-spanning 4-domains, subfamily A, member 4C				FOUND IN integral component of membrane (inferred)
1594968	Ms4a5	membrane spanning 4-domains A5				FOUND IN integral component of membrane (inferred)
1305800	Ms4a6a	membrane spanning 4-domains A6A				FOUND IN integral component of membrane (inferred)
1311761	Ms4a6b	membrane-spanning 4-domains, subfamily A, member 6B		234354100	234357226	FOUND IN integral component of membrane (inferred)
1311761	Ms4a6b	membrane-spanning 4-domains, subfamily A, member 6B		234861998	234882066	FOUND IN integral component of membrane (inferred)
1359381	Ms4a6bl	membrane-spanning 4-domains, subfamily A, member 6B-like				FOUND IN integral component of membrane (inferred)
1589849	Ms4a6c	membrane-spanning 4-domains, subfamily A, member 6C		234733422	234743187	FOUND IN integral component of membrane (inferred)
1305549	Ms4a7	membrane spanning 4-domains A7				FOUND IN integral component of membrane (inferred)
1309035	Ms4a8	membrane spanning 4-domains A8				FOUND IN integral component of membrane (inferred)
620932	Msx3	msh homeobox 3				ENCODES a protein that exhibits sequence-specific DNA binding (inferred)
3118	Mt1-ps1	metallothionein 1, pseudogene 1		204941458	204941832	no detectable transcripts from this pseudogene
1306743	Mta2	metastasis associated 1 family, member 2				ENCODES a protein that exhibits histone deacetylase binding
6497155	Mtg1	mitochondrial ribosome-associated GTPase 1				ENCODES a protein that exhibits GTPase activity (ortholog)
1305958	Mtmr10	myotubularin related protein 10				ASSOCIATED WITH Autism Spectrum Disorder (ortholog)
3123	Muc2	mucin 2, oligomeric mucus/gel-forming				ENCODES a protein that exhibits protein homodimerization activity
62001	Muc5ac	mucin 5AC, oligomeric mucus/gel-forming				INVOLVED IN cellular response to epidermal growth factor stimulus
1561983	Muc5b	mucin 5B, oligomeric mucus/gel-forming				INVOLVED IN defense response to bacterium (ortholog)
628826	Muc6	mucin 6, oligomeric mucus/gel-forming				INVOLVED IN maintenance of gastrointestinal epithelium (inferred)
1311957	Mus81	MUS81 structure-specific endonuclease subunit				ENCODES a protein that exhibits 3'-flap endonuclease activity (ortholog)
70932	Mvp	major vault protein				ENCODES a protein that exhibits protein kinase binding (ortholog)
1311596	Mybpc2	myosin binding protein C, fast-type				INVOLVED IN muscle contraction (ortholog)
1306821	Myh14	myosin, heavy chain 14, non-muscle				ENCODES a protein that exhibits actin filament binding (ortholog)
3141	Mylpf	myosin light chain, phosphorylatable, fast skeletal muscle				ENCODES a protein that exhibits structural constituent of muscle (ortholog)
628830	Myo7a	myosin VIIA				ENCODES a protein that exhibits actin binding
631429	Myod1	myogenic differentiation 1				ENCODES a protein that exhibits E-box binding
1306622	Myrf	myelin regulatory factor				ENCODES a protein that exhibits DNA binding (inferred)
1565315	Naa10	N(alpha)-acetyltransferase 10, NatA catalytic subunit				ENCODES a protein that exhibits acetyltransferase activity (ortholog)
1565838	Naa40	N(alpha)-acetyltransferase 40, NatD catalytic subunit				ENCODES a protein that exhibits N-acetyltransferase activity (inferred)
620987	Naaladl1	N-acetylated alpha-linked acidic dipeptidase-like 1				ENCODES a protein that exhibits carboxypeptidase activity (inferred)
727801	Nadsyn1	NAD synthetase 1				ENCODES a protein that exhibits ATP binding (inferred)
1305391	Nap1l4	nucleosome assembly protein 1-like 4				ENCODES a protein that exhibits poly(A) RNA binding (ortholog)
61940	Napsa	napsin A aspartic peptidase				ENCODES a protein that exhibits endopeptidase activity (ortholog)
1305145	Nars2	asparaginyl-tRNA synthetase 2 (mitochondrial)(putative)				ENCODES a protein that exhibits aminoacyl-tRNA ligase activity (inferred)
619778	Nav2	neuron navigator 2				ENCODES a protein that exhibits heparin binding (ortholog)
1588614	Ncr3lg1	natural killer cell cytotoxicity receptor 3 ligand 1				INTERACTS WITH bisphenol A
1310526	Ndn	necdin, MAGE family member				ENCODES a protein that exhibits gamma-tubulin binding (ortholog)
1309206	Ndnl2	necdin-like 2				INVOLVED IN positive regulation of protein ubiquitination (ortholog)
1305619	Ndufab1	NADH dehydrogenase (ubiquinone) 1, alpha/beta subcomplex, 1				INVOLVED IN protein lipoylation (ortholog)
1307511	Ndufc2	NADH:ubiquinone oxidoreductase subunit C2				ENCODES a protein that exhibits NADH dehydrogenase (ubiquinone) activity (inferred)
1309436	Ndufs8	NADH:ubiquinone oxidoreductase core subunit S8				ENCODES a protein that exhibits NADH dehydrogenase (ubiquinone) activity (ortholog)
1359247	Ndufv1	NADH:ubiquinone oxidoreductase core subunit V1				ENCODES a protein that exhibits NADH dehydrogenase (ubiquinone) activity (inferred)
620998	Nell1	neural EGFL like 1				ENCODES a protein that exhibits heparin binding
619881	Neu3	neuraminidase 3				ENCODES a protein that exhibits alpha-sialidase activity (ortholog)
1359096	Nfatc2ip	nuclear factor of activated T-cells 2 interacting protein				INVOLVED IN cytokine production (ortholog)
1583734	Ngrn	neugrin, neurite outgrowth associated				ENCODES a protein that exhibits poly(A) RNA binding (ortholog)
1305401	Nipa1	non imprinted in Prader-Willi/Angelman syndrome 1				ENCODES a protein that exhibits magnesium ion transmembrane transporter activity (inferred)
1306051	Nipa2	non imprinted in Prader-Willi/Angelman syndrome 2				ENCODES a protein that exhibits magnesium ion transmembrane transporter activity (inferred)
1306744	Nkx1-2	NK1 homeobox 2				ENCODES a protein that exhibits sequence-specific DNA binding (inferred)
1307280	Nkx6-2	NK6 homeobox 2				ENCODES a protein that exhibits RNA polymerase II core promoter proximal region sequence-specific DNA binding (ortholog)
1307387	Nlrp10	NLR family, pyrin domain containing 10				ENCODES a protein that exhibits ATP binding (inferred)
1598218	Nlrp14	NLR family, pyrin domain containing 14				ENCODES a protein that exhibits ATP binding (inferred)
708549	Nlrp6	NLR family, pyrin domain containing 6				ENCODES a protein that exhibits peptide binding
1562710	Nmb	neuromedin B				ENCODES a protein that exhibits neuromedin B receptor binding
1564687	Nmrk1	nicotinamide riboside kinase 1				ENCODES a protein that exhibits ATP binding (inferred)
1305240	Nomo1	nodal modulator 1				ENCODES a protein that exhibits carbohydrate binding (inferred)
1309992	Nosip	nitric oxide synthase interacting protein				ENCODES a protein that exhibits poly(A) RNA binding (ortholog)
620600	Nox4	NADPH oxidase 4				ENCODES a protein that exhibits NAD(P)H oxidase activity
620600	Nox4	NADPH oxidase 4				ENCODES a protein that exhibits NAD(P)H oxidase activity
628866	Npas4	neuronal PAS domain protein 4				ENCODES a protein that exhibits protein heterodimerization activity
2324597	Nps	neuropeptide S				INVOLVED IN positive regulation of circadian sleep/wake cycle, wakefulness
61906	Nr1h2	nuclear receptor subfamily 1, group H, member 2				ENCODES a protein that exhibits retinoid X receptor binding
69305	Nr2f2	nuclear receptor subfamily 2, group F, member 2				ENCODES a protein that exhibits sequence-specific DNA binding
3207	Nras-ps1	neuroblastoma RAS viral (v-ras) oncogene homolog , pseudogene 1		174301255	174302512	one of two N-ras pseudogenes present in the rat genome
1304777	Nrip3	nuclear receptor interacting protein 3				ENCODES a protein that exhibits aspartic-type endopeptidase activity (inferred)
620211	Nrxn2	neurexin 2				ENCODES a protein that exhibits calcium channel regulator activity (ortholog)
1359337	Nsdhl	NAD(P) dependent steroid dehydrogenase-like				ENCODES a protein that exhibits 3-beta-hydroxy-delta5-steroid dehydrogenase activity (inferred)
1307760	Nsmce1	NSE1 homolog, SMC5-SMC6 complex component				ENCODES a protein that exhibits ubiquitin-protein transferase activity (ortholog)
1309025	Nsmce4a	NSE4 homolog A, SMC5-SMC6 complex component				INVOLVED IN positive regulation of response to DNA damage stimulus (ortholog)
3212	Ntf4	neurotrophin 4				INVOLVED IN adult locomotory behavior (ortholog)
1565197	Ntn5	netrin 5				FOUND IN extracellular region (inferred)
3214	Ntrk3	neurotrophic receptor tyrosine kinase 3				ENCODES a protein that exhibits GPI-linked ephrin receptor activity
620030	Nucb1	nucleobindin 1				ENCODES a protein that exhibits calcium ion binding
620888	Nucb2	nucleobindin 2				ENCODES a protein that exhibits tumor necrosis factor receptor binding
735224	Nudt22	nudix hydrolase 22				ENCODES a protein that exhibits hydrolase activity (inferred)
1309040	Nudt8	nudix hydrolase 8				ENCODES a protein that exhibits hydrolase activity (inferred)
1308777	Numa1	nuclear mitotic apparatus protein 1				ENCODES a protein that exhibits microtubule binding
619938	Nup62	nucleoporin 62				ENCODES a protein that exhibits kinesin binding
71033	Nup98	nucleoporin 98				ENCODES a protein that exhibits nuclear localization sequence binding
69363	Nupr1	nuclear protein 1, transcriptional regulator				ENCODES a protein that exhibits chromatin binding (ortholog)
62014	Nxf1	nuclear RNA export factor 1				ENCODES a protein that exhibits mRNA binding (ortholog)
621724	Oat	ornithine aminotransferase				ENCODES a protein that exhibits ornithine-oxo-acid transaminase activity (ortholog)
2318412	Oca2	OCA2 melanosomal transmembrane protein				INVOLVED IN cell proliferation (ortholog)
2318412	Oca2	OCA2 melanosomal transmembrane protein				INVOLVED IN cell proliferation (ortholog)
1310028	Odf3	outer dense fiber of sperm tails 3				FOUND IN outer dense fiber (ortholog)
1311854	Olfml1	olfactomedin-like 1				FOUND IN extracellular region (inferred)
1333043	Olr100-ps	olfactory receptor pseudogene 100		174706755	174706975	olfactory receptor pseudogene
1333874	Olr101	olfactory receptor 101				ENCODES a protein that exhibits G-protein coupled receptor activity (inferred)
1333432	Olr102-ps	olfactory receptor pseudogene 102		174725893	174726848	olfactory receptor pseudogene
1333435	Olr103	olfactory receptor 103				ENCODES a protein that exhibits G-protein coupled receptor activity (inferred)
1333997	Olr104	olfactory receptor 104				ENCODES a protein that exhibits G-protein coupled receptor activity (inferred)
1333791	Olr105	olfactory receptor 105				ENCODES a protein that exhibits G-protein coupled receptor activity (inferred)
1334302	Olr106	olfactory receptor 106				ENCODES a protein that exhibits G-protein coupled receptor activity (inferred)
1334037	Olr107	olfactory receptor 107				ENCODES a protein that exhibits G-protein coupled receptor activity (inferred)
1332894	Olr108	olfactory receptor 108				ENCODES a protein that exhibits G-protein coupled receptor activity (inferred)
1333707	Olr109	olfactory receptor 109				ENCODES a protein that exhibits G-protein coupled receptor activity (inferred)
1333316	Olr110	olfactory receptor 110				ENCODES a protein that exhibits G-protein coupled receptor activity (inferred)
1333560	Olr111	olfactory receptor 111				ENCODES a protein that exhibits olfactory receptor activity (inferred)
1334238	Olr112	olfactory receptor 112				ENCODES a protein that exhibits olfactory receptor activity (inferred)
1333416	Olr113	olfactory receptor 113				ENCODES a protein that exhibits G-protein coupled receptor activity (inferred)
1334390	Olr114	olfactory receptor 114				ENCODES a protein that exhibits G-protein coupled receptor activity (inferred)
1334316	Olr115	olfactory receptor 115				ENCODES a protein that exhibits G-protein coupled receptor activity (inferred)
1333820	Olr116-ps	olfactory receptor pseudogene 116		174913637	174914590	olfactory receptor pseudogene
1332852	Olr117-ps	olfactory receptor pseudogene 117		174921636	174922669	olfactory receptor pseudogene
1333589	Olr118-ps	olfactory receptor pseudogene 118		174945954	174946920	olfactory receptor pseudogene
1334425	Olr119	olfactory receptor 119				ENCODES a protein that exhibits G-protein coupled receptor activity (inferred)
1333584	Olr12	olfactory receptor 12				ENCODES a protein that exhibits G-protein coupled receptor activity (inferred)
1334212	Olr120	olfactory receptor 120				ENCODES a protein that exhibits G-protein coupled receptor activity (inferred)
1332659	Olr121	olfactory receptor 121				ENCODES a protein that exhibits G-protein coupled receptor activity (inferred)
1334424	Olr122	olfactory receptor 122				ENCODES a protein that exhibits G-protein coupled receptor activity (inferred)
1333546	Olr124	olfactory receptor 124				ENCODES a protein that exhibits G-protein coupled receptor activity (inferred)
1332630	Olr125	olfactory receptor 125				ENCODES a protein that exhibits G-protein coupled receptor activity (inferred)
1333008	Olr126	olfactory receptor 126				ENCODES a protein that exhibits G-protein coupled receptor activity (inferred)
1333141	Olr127	olfactory receptor 127				ENCODES a protein that exhibits G-protein coupled receptor activity (inferred)
1334327	Olr128	olfactory receptor 128				ENCODES a protein that exhibits G-protein coupled receptor activity (inferred)
1332980	Olr129	olfactory receptor 129				ENCODES a protein that exhibits G-protein coupled receptor activity (inferred)
1334399	Olr13	olfactory receptor 13				ENCODES a protein that exhibits G-protein coupled receptor activity (inferred)
1333816	Olr130	olfactory receptor 130				ENCODES a protein that exhibits G-protein coupled receptor activity (inferred)
1333394	Olr131	olfactory receptor 131				ENCODES a protein that exhibits G-protein coupled receptor activity (inferred)
1333371	Olr132	olfactory receptor 132				ENCODES a protein that exhibits G-protein coupled receptor activity (inferred)
1332595	Olr133-ps	olfactory receptor pseudogene 133		175249688	175250645	olfactory receptor pseudogene
1333257	Olr134-ps	olfactory receptor pseudogene 134		175264198	175264578	olfactory receptor pseudogene
1334260	Olr135	olfactory receptor 135				ENCODES a protein that exhibits G-protein coupled receptor activity (inferred)
1333481	Olr136	olfactory receptor 136				ENCODES a protein that exhibits G-protein coupled receptor activity (inferred)
1334354	Olr137	olfactory receptor 137				ENCODES a protein that exhibits G-protein coupled receptor activity (inferred)
1333984	Olr138-ps	olfactory receptor pseudogene 138		175311604	175312597	olfactory receptor pseudogene
1333861	Olr139	olfactory receptor 139				ENCODES a protein that exhibits G-protein coupled receptor activity (inferred)
1332929	Olr14	olfactory receptor 14				ENCODES a protein that exhibits G-protein coupled receptor activity (inferred)
1334277	Olr140	olfactory receptor 140				ENCODES a protein that exhibits G-protein coupled receptor activity (inferred)
1332931	Olr141	olfactory receptor 141				ENCODES a protein that exhibits G-protein coupled receptor activity (inferred)
1334127	Olr142	olfactory receptor 142				ENCODES a protein that exhibits G-protein coupled receptor activity (inferred)
1332767	Olr143	olfactory receptor 143				ENCODES a protein that exhibits G-protein coupled receptor activity (inferred)
1333953	Olr144	olfactory receptor 144				ENCODES a protein that exhibits G-protein coupled receptor activity (inferred)
1333379	Olr145	olfactory receptor 145				ENCODES a protein that exhibits G-protein coupled receptor activity (inferred)
1334175	Olr146-ps	olfactory receptor pseudogene 146		175426737	175427685	olfactory receptor pseudogene
1334236	Olr147-ps	olfactory receptor pseudogene 147		175439371	175440245	olfactory receptor pseudogene
1333972	Olr148	olfactory receptor 148				ENCODES a protein that exhibits G-protein coupled receptor activity (inferred)
1333715	Olr149	olfactory receptor 149				ENCODES a protein that exhibits G-protein coupled receptor activity (inferred)
1333967	Olr15-ps	olfactory receptor pseudogene 15		155953453	155954390	olfactory receptor pseudogene
1333444	Olr150	olfactory receptor 150				ENCODES a protein that exhibits G-protein coupled receptor activity (inferred)
1333202	Olr151-ps	olfactory receptor pseudogene 151		175541726	175542692	olfactory receptor pseudogene
1333771	Olr152	olfactory receptor 152				ENCODES a protein that exhibits G-protein coupled receptor activity (inferred)
1332939	Olr153	olfactory receptor 153				ENCODES a protein that exhibits G-protein coupled receptor activity (inferred)
1333320	Olr154	olfactory receptor 154				ENCODES a protein that exhibits G-protein coupled receptor activity (inferred)
1332954	Olr155	olfactory receptor 155				ENCODES a protein that exhibits G-protein coupled receptor activity (inferred)
1332984	Olr156	olfactory receptor 156				ENCODES a protein that exhibits G-protein coupled receptor activity (inferred)
1334093	Olr157	olfactory receptor 157				ENCODES a protein that exhibits G-protein coupled receptor activity (inferred)
1334411	Olr158	olfactory receptor 158				ENCODES a protein that exhibits G-protein coupled receptor activity (inferred)
1333201	Olr159	olfactory receptor 159				ENCODES a protein that exhibits G-protein coupled receptor activity (inferred)
1333647	Olr16	olfactory receptor 16				ENCODES a protein that exhibits G-protein coupled receptor activity (inferred)
1334089	Olr160	olfactory receptor 160				ENCODES a protein that exhibits G-protein coupled receptor activity (inferred)
1333757	Olr161	olfactory receptor 161				ENCODES a protein that exhibits G-protein coupled receptor activity (inferred)
1333452	Olr162	olfactory receptor 162				ENCODES a protein that exhibits G-protein coupled receptor activity (inferred)
1333167	Olr163	olfactory receptor 163				ENCODES a protein that exhibits G-protein coupled receptor activity (inferred)
1333818	Olr164	olfactory receptor 164				ENCODES a protein that exhibits olfactory receptor activity (inferred)
1332871	Olr165	olfactory receptor 165				ENCODES a protein that exhibits G-protein coupled receptor activity (inferred)
1334090	Olr166-ps	olfactory receptor pseudogene 166		176808188	176808945	olfactory receptor pseudogene
1332985	Olr167	olfactory receptor 167				ENCODES a protein that exhibits G-protein coupled receptor activity (inferred)
1333841	Olr168	olfactory receptor 168				ENCODES a protein that exhibits G-protein coupled receptor activity (inferred)
1333998	Olr17	olfactory receptor 17				ENCODES a protein that exhibits G-protein coupled receptor activity (inferred)
1333881	Olr170	olfactory receptor 170				ENCODES a protein that exhibits G-protein coupled receptor activity (inferred)
1333974	Olr171	olfactory receptor 171				ENCODES a protein that exhibits G-protein coupled receptor activity (inferred)
1332903	Olr172	olfactory receptor 172				ENCODES a protein that exhibits G-protein coupled receptor activity (inferred)
1334174	Olr173-ps	olfactory receptor pseudogene 173		176058268	176058886	olfactory receptor pseudogene
1334393	Olr174	olfactory receptor 174				ENCODES a protein that exhibits G-protein coupled receptor activity (inferred)
1332599	Olr175	olfactory receptor 175				ENCODES a protein that exhibits G-protein coupled receptor activity (inferred)
1332638	Olr176	olfactory receptor 176				ENCODES a protein that exhibits G-protein coupled receptor activity (inferred)
1333290	Olr1768	olfactory receptor 1768				ENCODES a protein that exhibits G-protein coupled receptor activity (inferred)
1334166	Olr1782-ps	olfactory receptor pseudogene 1782		186435450	186435769	olfactory receptor pseudogene
1333871	Olr1789-ps	olfactory receptor pseudogene 1789		189212070	189212707	olfactory receptor pseudogene
1334060	Olr179	olfactory receptor 179				ENCODES a protein that exhibits G-protein coupled receptor activity (inferred)
1333037	Olr18-ps	olfactory receptor pseudogene 18		156019928	156020903	olfactory receptor pseudogene
1334364	Olr180	olfactory receptor 180				ENCODES a protein that exhibits G-protein coupled receptor activity (inferred)
1333507	Olr1804-ps	olfactory receptor pseudogene 1804		189435033	189435414	olfactory receptor pseudogene
1333484	Olr1807-ps	olfactory receptor pseudogene 1807		190287750	190288388	olfactory receptor pseudogene
1333770	Olr181	olfactory receptor 181				ENCODES a protein that exhibits G-protein coupled receptor activity (inferred)
1333388	Olr1811-ps	olfactory receptor pseudogene 1811		189777730	189778360	olfactory receptor pseudogene
1334247	Olr1814-ps	olfactory receptor pseudogene 1814		231208217	231208552	olfactory receptor pseudogene
1334024	Olr182-ps	olfactory receptor pseudogene 182		176899697	176900121	olfactory receptor pseudogene
1333727	Olr1824-ps	olfactory receptor pseudogene 1824		187394404	187395041	olfactory receptor pseudogene
1333157	Olr183	olfactory receptor 183				ENCODES a protein that exhibits G-protein coupled receptor activity (inferred)
1333755	Olr1830-ps	olfactory receptor pseudogene 1830		186577245	186577788	olfactory receptor pseudogene
1334101	Olr1836-ps	olfactory receptor pseudogene 1836		189441103	189441767	olfactory receptor pseudogene
1333955	Olr184	olfactory receptor 184				ENCODES a protein that exhibits G-protein coupled receptor activity (inferred)
1333919	Olr1848-ps	olfactory receptor pseudogene 1848		231049966	231050328	olfactory receptor pseudogene
1332841	Olr185	olfactory receptor 185				ENCODES a protein that exhibits G-protein coupled receptor activity (inferred)
1333274	Olr1857-ps	olfactory receptor pseudogene 1857		230646988	230647626	olfactory receptor pseudogene
1332760	Olr186	olfactory receptor 186				ENCODES a protein that exhibits G-protein coupled receptor activity (inferred)
1333718	Olr1864-ps	olfactory receptor pseudogene 1864		190465725	190466343	olfactory receptor pseudogene
1332618	Olr187-ps	olfactory receptor pseudogene 187		176939838	176940785	olfactory receptor pseudogene
2323421	Olr1872	olfactory receptor 1872		179968230	179969176
1593675	Olr1874	olfactory receptor 1874				ENCODES a protein that exhibits G-protein coupled receptor activity (inferred)
1592197	Olr1875	olfactory receptor 1875				ENCODES a protein that exhibits G-protein coupled receptor activity (inferred)
1332780	Olr188	olfactory receptor 188				ENCODES a protein that exhibits G-protein coupled receptor activity (inferred)
1333390	Olr189	olfactory receptor 189				ENCODES a protein that exhibits G-protein coupled receptor activity (inferred)
1333281	Olr19	olfactory receptor 19				ENCODES a protein that exhibits G-protein coupled receptor activity (inferred)
1332687	Olr190	olfactory receptor 190				ENCODES a protein that exhibits G-protein coupled receptor activity (inferred)
1334270	Olr191-ps	olfactory receptor pseudogene 191				ENCODES a protein that exhibits G-protein coupled receptor activity (inferred)
1332789	Olr192	olfactory receptor 192				ENCODES a protein that exhibits olfactory receptor activity (inferred)
1332887	Olr193	olfactory receptor 193				ENCODES a protein that exhibits olfactory receptor activity (inferred)
1334283	Olr194	olfactory receptor 194				ENCODES a protein that exhibits G-protein coupled receptor activity (inferred)
1333130	Olr195-ps	olfactory receptor pseudogene 195		177058896	177059814	olfactory receptor pseudogene
1332776	Olr196	olfactory receptor 196				ENCODES a protein that exhibits G-protein coupled receptor activity (inferred)
1333835	Olr197	olfactory receptor 197				ENCODES a protein that exhibits G-protein coupled receptor activity (inferred)
1333227	Olr198	olfactory receptor 198				ENCODES a protein that exhibits olfactory receptor activity (inferred)
1334153	Olr199	olfactory receptor 199				ENCODES a protein that exhibits G-protein coupled receptor activity (inferred)
1332905	Olr20	olfactory receptor 20				ENCODES a protein that exhibits G-protein coupled receptor activity (inferred)
1334048	Olr200	olfactory receptor 200				ENCODES a protein that exhibits G-protein coupled receptor activity (inferred)
1333229	Olr201	olfactory receptor 201				ENCODES a protein that exhibits G-protein coupled receptor activity (inferred)
1332958	Olr202	olfactory receptor 202				ENCODES a protein that exhibits G-protein coupled receptor activity (inferred)
1333669	Olr203	olfactory receptor 203				ENCODES a protein that exhibits G-protein coupled receptor activity (inferred)
1333949	Olr207-ps	olfactory receptor pseudogene 207		177727192	177728140	olfactory receptor pseudogene
1333636	Olr208	olfactory receptor 208				ENCODES a protein that exhibits G-protein coupled receptor activity (inferred)
1332741	Olr209	olfactory receptor 209				ENCODES a protein that exhibits G-protein coupled receptor activity (inferred)
1332817	Olr21-ps	olfactory receptor pseudogene 21		156308375	156309412	olfactory receptor pseudogene
1333691	Olr210	olfactory receptor 210				ENCODES a protein that exhibits G-protein coupled receptor activity (inferred)
1334173	Olr211	olfactory receptor 211				ENCODES a protein that exhibits G-protein coupled receptor activity (inferred)
1334402	Olr212-ps	olfactory receptor pseudogene 212		177834017	177834419	olfactory receptor pseudogene
1332902	Olr213	olfactory receptor 213				ENCODES a protein that exhibits G-protein coupled receptor activity (inferred)
1333664	Olr214	olfactory receptor 214				ENCODES a protein that exhibits G-protein coupled receptor activity (inferred)
[truncated: 848 more rows]

## Sheet: Supplementary table 2_Segm1
RGD ID	Symbol	Name		Start	Stop	Type	Description
69366	Ldhc	lactate dehydrogenase C					ENCODES a protein that exhibits L-lactate dehydrogenase activity (ortholog)
2323246	LOC100359897	hypothetical LOC100359897		104095721	104102936	gene, pseudo
2323103	LOC100359942	transcription elongation factor B (SIII), polypeptide 2-like		104112056	104112406	gene, pseudo
2322541	LOC100360209	mas-related G-protein coupled receptor member B8-like		104633685	104659059	gene, protein-coding, MODEL [RefSeq]
2320559	LOC100361204	mas-related G-protein coupled receptor member B8-like		104682915	104683901	gene, protein-coding, MODEL [RefSeq]	INVOLVED IN G-protein coupled receptor signaling pathway (inferred)
2320229	LOC100364836	hypothetical LOC100364836		104394039	104433893	gene, pseudo, MODEL [RefSeq]
6502901	LOC100909536	la-related protein 7-like		104596133	104597871	gene, protein-coding
6491878	LOC100911574	uncharacterized LOC100911574		104123854	104127413	gene, ncrna, MODEL [RefSeq]
6490999	LOC100911775	60S ribosomal protein L7a-like		104147603	104148353	gene, pseudo
6486569	LOC100912474	mas-related G-protein coupled receptor member B8-like		104743036	104744022	gene, protein-coding, MODEL [RefSeq]	INVOLVED IN G-protein coupled receptor signaling pathway (inferred)
7563526	LOC102555895	uncharacterized LOC102555895		104216861	104223348	gene, ncrna
7722223	LOC102556103	uncharacterized LOC102556103		104332272	104346644	gene, ncrna
1583794	LOC365251	similar to male sterility domain containing 2		104876264	104877803	gene, pseudo, MODEL [RefSeq]
1587412	LOC691177	similar to 60S ribosomal protein L7a		104211242	104232429	gene, pseudo
1586285	LOC691220	hypothetical protein LOC691220		104628489	104633674	gene, pseudo
738051	Mrgprb13	MAS-related GPR, member B13					ENCODES a protein that exhibits G-protein coupled receptor activity (inferred)
1587398	Mrgprb3	MAS-related GPR, member B3		104962266	104963273	gene, protein-coding, MODEL [RefSeq]	INVOLVED IN G-protein coupled receptor signaling pathway (inferred)
738043	Mrgprb4	MAS-related GPR, member B4					ENCODES a protein that exhibits G-protein coupled receptor activity (inferred)
738052	Mrgprb5	MAS-related G protein-coupled receptor, member B5					ENCODES a protein that exhibits G-protein coupled receptor activity (inferred)
738048	Mrgprx2	MAS-related GPR, member X2					ENCODES a protein that exhibits G-protein coupled receptor activity (ortholog)
738053	Mrgprx2l	MAS-related G protein-coupled receptor, member X2-like					ENCODES a protein that exhibits G-protein coupled receptor activity (inferred)
632282	Mrgprx3	MAS related GPR family member X3					ENCODES a protein that exhibits G-protein coupled receptor activity (inferred)
632284	Mrgprx4	MAS related GPR family member X4					ENCODES a protein that exhibits G-protein coupled receptor activity (inferred)
3448	Ptpn5	protein tyrosine phosphatase, non-receptor type 5					ENCODES a protein that exhibits glutamate receptor binding
1560454	Spty2d1	SPT2, Suppressor of Ty, domain containing 1 (S. cerevisiae)		104131923	104133296	gene, protein-coding
2319415	Spty2d1	SPT2 chromatin protein domain containing 1					ENCODES a protein that exhibits DNA binding (ortholog)
1305749	Tmem86a	transmembrane protein 86A					FOUND IN integral component of membrane (inferred)
3909	Tsg101	tumor susceptibility 101					ENCODES a protein that exhibits ligand-dependent nuclear receptor transcription coactivator activity
1587416	Uevld	UEV and lactate/malate dehyrogenase domains					ENCODES a protein that exhibits oxidoreductase activity, acting on the CH-OH group of donors, NAD or NADP as acceptor (inferred)
1549710	Vom1r70	vomeronasal 1 receptor 70					ENCODES a protein that exhibits pheromone receptor activity (inferred)
1566318	Alkbh6	alkB homolog 6					ENCODES a protein that exhibits oxidoreductase activity (inferred)
1307106	Ankrd27	ankyrin repeat domain 27					ENCODES a protein that exhibits guanyl-nucleotide exchange factor activity (ortholog)
1596105	Apbh	androgen-binding protein eta		90936251	90937541	gene, protein-coding, PROVISIONAL [RefSeq]
69257	Aplp1	amyloid beta precursor like protein 1					ENCODES a protein that exhibits alpha-2A adrenergic receptor binding (ortholog)
2318374	Arhgap33	Rho GTPase activating protein 33					ENCODES a protein that exhibits GTPase activator activity (ortholog)
2177	Atp4a	ATPase H+/K+ transporting alpha subunit					ENCODES a protein that exhibits hydrogen:potassium-exchanging ATPase activity (ortholog)
2270	Capns1	calpain, small subunit 1					ENCODES a protein that exhibits calcium-dependent cysteine-type endopeptidase activity
1310942	Catsperg1	catsper channel auxiliary subunit gamma 1					FOUND IN CatSper complex (inferred)
2294	Ccne1	cyclin E1					ENCODES a protein that exhibits protein complex binding
1311610	Cd22	CD22 molecule					PARTICIPATES IN B cell receptor signaling pathway
2326	Cebpa	CCAAT/enhancer binding protein alpha					ENCODES a protein that exhibits DNA binding
2330	Cebpg	CCAAT/enhancer binding protein gamma					ENCODES a protein that exhibits DNA binding
1311730	Cep89	centrosomal protein 89					INVOLVED IN cilium assembly (ortholog)
1308979	Chst8	carbohydrate sulfotransferase 8					ENCODES a protein that exhibits N-acetylgalactosamine 4-O-sulfotransferase activity (ortholog)
1306245	Clip3	CAP-GLY domain containing linker protein 3					ENCODES a protein that exhibits ganglioside binding (ortholog)
1584097	Cox6b1	cytochrome c oxidase subunit VIb polypeptide 1					ENCODES a protein that exhibits cytochrome-c oxidase activity (inferred)
6496527	Cox7a1	cytochrome c oxidase subunit 7A1					ENCODES a protein that exhibits cytochrome-c oxidase activity (inferred)
1561521	Dmkn	dermokine					INVOLVED IN cornified envelope assembly (ortholog)
1308334	Dpy19l3	dpy-19-like 3 (C. elegans)					FOUND IN integral component of membrane (inferred)
1309221	Eif3k	eukaryotic translation initiation factor 3, subunit K					ENCODES a protein that exhibits translation initiation factor activity (ortholog)
1310603	Etv2	ets variant 2					ENCODES a protein that exhibits RNA polymerase II core promoter proximal region sequence-specific DNA binding (ortholog)
1564719	Faap24	Fanconi anemia core complex associated protein 24					ENCODES a protein that exhibits chromatin binding (ortholog)
1597448	Fam187b	family with sequence similarity 187, member B					FOUND IN integral component of membrane (inferred)
1303117	Fam98c	family with sequence similarity 98, member C					INTERACTS WITH bisphenol A
628613	Ffar1	free fatty acid receptor 1					ENCODES a protein that exhibits fatty acid binding
1359614	Ffar2	free fatty acid receptor 2					ENCODES a protein that exhibits G-protein coupled receptor activity
1311035	Ffar3	free fatty acid receptor 3					ENCODES a protein that exhibits G-protein coupled receptor activity
69306	Fxyd1	FXYD domain-containing ion transport regulator 1					ENCODES a protein that exhibits ATPase binding
620825	Fxyd3	FXYD domain-containing ion transport regulator 3					ENCODES a protein that exhibits ATPase binding (ortholog)
620827	Fxyd5	FXYD domain-containing ion transport regulator 5					ENCODES a protein that exhibits actin binding (ortholog)
620830	Fxyd7	FXYD domain-containing ion transport regulator 7					ENCODES a protein that exhibits ATPase binding
620150	Gapdhs	glyceraldehyde-3-phosphate dehydrogenase, spermatogenic					ENCODES a protein that exhibits glyceraldehyde-3-phosphate dehydrogenase (NAD+) (phosphorylating) activity (ortholog)
1306765	Ggn	gametogenetin					ENCODES a protein that exhibits protein dimerization activity (ortholog)
1308935	Gpatch1	G patch domain containing 1					ENCODES a protein that exhibits nucleic acid binding (inferred)
2727	Gpi	glucose-6-phosphate isomerase					ENCODES a protein that exhibits glucose-6-phosphate isomerase activity
1311022	Gramd1a	GRAM domain containing 1A					FOUND IN integral component of membrane (inferred)
70971	Hamp	hepcidin antimicrobial peptide					ENCODES a protein that exhibits copper ion binding (ortholog)
2318093	Haus5	HAUS augmin-like complex, subunit 5					INVOLVED IN centrosome organization (ortholog)
1359238	Hcst	hematopoietic cell signal transducer					ENCODES a protein that exhibits phosphatidylinositol 3-kinase binding (ortholog)
61982	Hpn	hepsin					ENCODES a protein that exhibits calcium-activated potassium channel activity (ortholog)
621554	Hspb6	heat shock protein family B (small) member 6					ENCODES a protein that exhibits protein homodimerization activity
1563574	Igflr1	IGF-like family receptor 1					FOUND IN plasma membrane (ortholog)
621450	Kcnk6	potassium two pore domain channel subfamily K member 6					ENCODES a protein that exhibits potassium channel activity
1583737	Kctd15	potassium channel tetramerization domain containing 15					INVOLVED IN protein homooligomerization (inferred)
1308456	Kirrel2	kin of IRRE like 2 (Drosophila)					INVOLVED IN negative regulation of protein phosphorylation (ortholog)
7678027	Kmt2b	lysine methyltransferase 2B					ENCODES a protein that exhibits histone methyltransferase activity (H3-K4 specific) (ortholog)
735035	Lgi4	leucine-rich repeat LGI family, member 4					INVOLVED IN adult locomotory behavior (ortholog)
1308901	Lin37	lin-37 DREAM MuvB core complex component					FOUND IN transcriptional repressor complex (inferred)
2323671	LOC100359523	zinc finger protein 570-like					INTERACTS WITH cyclosporin A (ortholog)
2323671	LOC100359523	zinc finger protein 570-like					INTERACTS WITH cyclosporin A (ortholog)
2321262	LOC100360896	rCG64362-like		95945282	95971337	gene, protein-coding
2320881	LOC100361079	ribosomal protein L36-like		90414163	90427439	gene, protein-coding, MODEL [RefSeq]
2318957	LOC100362023	CDC42 small effector 2-like					INVOLVED IN regulation of signal transduction (inferred)
2318640	LOC100365645	hypothetical LOC100365645		90781774	90785806	gene, ncrna
6501427	LOC100909893	protein FAM187B-like					FOUND IN integral component of membrane (inferred)
6500724	LOC100909991	60S ribosomal protein L19-like		96738964	96739546	gene, pseudo
6500374	LOC100910037	Y-linked testis-specific protein 1-like		96771912	96772300	gene, pseudo
6500531	LOC100910074	60S ribosomal protein L19-like		96958981	96961507	gene, pseudo
6499588	LOC100910258	zinc finger protein 599-like					INTERACTS WITH nickel atom (ortholog)
6498645	LOC100910426	60S ribosomal protein L27-like		89300853	89302301	gene, pseudo, MODEL [RefSeq]
6497330	LOC100910651	zinc finger protein 566-like		89576952	89597701	gene, protein-coding
6495874	LOC100910905	uncharacterized LOC100910905		91637516	91638559	gene, protein-coding, MODEL [RefSeq]
6493655	LOC100911363	calpain small subunit 1-like					ENCODES a protein that exhibits calcium ion binding (inferred)
6493192	LOC100911401	40S ribosomal protein S24-like		92213482	92216224	gene, pseudo, MODEL [RefSeq]
6490962	LOC100911774	tubulin-folding cofactor B-like		89838339	89844110	gene, protein-coding
6490499	LOC100911822	DNA-directed RNA polymerase II subunit RPB9-like		89844569	89845653	gene, protein-coding
6490021	LOC100911863	WD repeat-containing protein 62-like		89852230	89890304	gene, protein-coding
6490327	LOC100911911	CAP-Gly domain-containing linker protein 3-like					ENCODES a protein that exhibits ganglioside binding (ortholog)
6489499	LOC100912030	succinate dehydrogenase assembly factor 1, mitochondrial-like					INVOLVED IN mitochondrial respiratory chain complex II assembly (ortholog)
6488970	LOC100912070	dermokine-like		92287313	92291979	gene, protein-coding, MODEL [RefSeq]
6489199	LOC100912106	programmed cell death protein 5-like		92303942	92309494	gene, protein-coding, MODEL [RefSeq]	ENCODES a protein that exhibits DNA binding (inferred)
6487705	LOC100912309	ankyrin repeat domain-containing protein 27-like		92298916	92301656	gene, ncrna, MODEL [RefSeq]
6487791	LOC100912333	uncharacterized LOC100912333		90287125	90287972	gene, ncrna, MODEL [RefSeq]
6487181	LOC100912350	zinc finger protein 507-like		92335800	92341614	gene, protein-coding, MODEL [RefSeq]
6487412	LOC100912380	calpain small subunit 1-like		89809413	89816240	gene, protein-coding, MODEL [RefSeq]
6486902	LOC100912426	nucleoside diphosphate-linked moiety X motif 19, mitochondrial-like		94332422	94334041	gene, protein-coding, MODEL [RefSeq]
6487140	LOC100912458	probable alpha-ketoglutarate-dependent dioxygenase ABH6-like					ENCODES a protein that exhibits oxidoreductase activity (inferred)
6485475	LOC100912787	zinc finger protein 850-like		89672468	89686684	gene, protein-coding, MODEL [RefSeq]
6484969	LOC100912964	zinc finger protein 567-like					INTERACTS WITH 17beta-estradiol (ortholog)
7557793	LOC102546377	uncharacterized LOC102546377		93933732	93943722	gene, ncrna
7540355	LOC102546458	uncharacterized LOC102546458		94048528	94050044	gene, ncrna
7507044	LOC102546536	uncharacterized LOC102546536		94238241	94245616	gene, ncrna
7692488	LOC102546755	uncharacterized LOC102546755		89983368	89985172	gene, ncrna
7510295	LOC102547059	zinc finger protein 420-like					ENCODES a protein that exhibits metal ion binding (inferred)
7510295	LOC102547059	zinc finger protein 420-like					ENCODES a protein that exhibits metal ion binding (inferred)
7576501	LOC102547241	zinc finger protein 82-like					ENCODES a protein that exhibits metal ion binding (inferred)
7621928	LOC102547320	uncharacterized LOC102547320		95537778	95543590	gene, ncrna
7544198	LOC102547570	uncharacterized LOC102547570		95774657	95785389	gene, ncrna, MODEL [RefSeq]
7598618	LOC102548014	uncharacterized LOC102548014		96513970	96515250	gene, ncrna, MODEL [RefSeq]
7588669	LOC102548065	uncharacterized LOC102548065		95900220	95901939	gene, ncrna
7539079	LOC102548133	zinc finger protein 420-like		96488651	96498687	gene, protein-coding, MODEL [RefSeq]
7679883	LOC102548135	ATP-dependent RNA helicase DDX18-like		89562482	89564313	gene, pseudo, MODEL [RefSeq]
7710512	LOC102548231	zinc finger protein 850-like		95947732	95967358	gene, protein-coding, MODEL [RefSeq]
7683572	LOC102548320	zinc finger protein 845-like		95971519	95995278	gene, protein-coding, MODEL [RefSeq]
7516055	LOC102548322	THAP domain-containing protein 8-like		92116841	92120617	gene, pseudo, MODEL [RefSeq]
7570969	LOC102548696	uncharacterized LOC102548696		96329282	96332020	gene, ncrna, MODEL [RefSeq]
7585942	LOC102548760	uncharacterized LOC102548760		96332047	96337186	gene, ncrna
7585977	LOC102549041	uncharacterized LOC102549041		89611394	89613669	gene, ncrna
7517220	LOC102549115	zinc finger protein 260-like					ENCODES a protein that exhibits DNA binding (inferred)
7615619	LOC102549436	uncharacterized LOC102549436		91779346	91781797	gene, ncrna
7610725	LOC102549503	uncharacterized LOC102549503		91711631	91714585	gene, ncrna
7733626	LOC102549644	uncharacterized LOC102549644		91705678	91711569	gene, ncrna
7542123	LOC102549711	uncharacterized LOC102549711		89624905	89645338	gene, ncrna
7588972	LOC102549847	uncharacterized LOC102549847		89621181	89623473	gene, ncrna
7496385	LOC102550094	uncharacterized LOC102550094		94925025	94927978	gene, ncrna
7698012	LOC102550142	uncharacterized LOC102550142		94884131	94908228	gene, ncrna
7530922	LOC102550277	zinc finger protein 27-like		89717030	89721615	gene, protein-coding, MODEL [RefSeq]
7581438	LOC102550378	uncharacterized LOC102550378		95372431	95412798	gene, ncrna
7621199	LOC102550501	uncharacterized LOC102550501		95495798	95497815	gene, ncrna
7701295	LOC102550559	uncharacterized LOC102550559		95479064	95479548	gene, ncrna
7514646	LOC102550624	uncharacterized LOC102550624		95501825	95507726	gene, ncrna
7606124	LOC102550652	ATP-dependent RNA helicase DDX18-like		89550625	89557724	gene, pseudo, MODEL [RefSeq]
7650459	LOC102551045	uncharacterized LOC102551045		89772485	89774668	gene, ncrna
7562859	LOC102551281	uncharacterized LOC102551281		89787752	89792748	gene, ncrna
7732905	LOC102551537	uncharacterized LOC102551537		95892427	95904693	gene, ncrna
7516202	LOC102552385	uncharacterized LOC102552385		96308932	96310986	gene, ncrna
7720555	LOC102552600	zinc finger protein 135-like		95909209	95913158	gene, protein-coding
7707514	LOC102552698	zinc finger protein 568-like		89063304	89067360	gene, protein-coding, MODEL [RefSeq]
7503332	LOC102553105	uncharacterized LOC102553105		96485159	96487001	gene, ncrna
7611246	LOC102553491	uncharacterized LOC102553491		96543538	96544818	gene, ncrna, MODEL [RefSeq]
7619938	LOC102553692	Y-linked testis-specific protein 1-like		96810318	96811853	gene, pseudo
7698901	LOC102554169	uncharacterized LOC102554169		90433973	90453915	gene, ncrna, MODEL [RefSeq]
7496170	LOC102554355	uncharacterized LOC102554355		90493402	90494887	gene, ncrna, MODEL [RefSeq]
7741381	LOC102554919	uncharacterized LOC102554919		90807024	90808541	gene, ncrna
7604390	LOC102555648	uncharacterized LOC102555648		92457003	92461949	gene, ncrna, MODEL [RefSeq]
7703231	LOC102555707	uncharacterized LOC102555707		92533095	92534730	gene, ncrna, MODEL [RefSeq]
7575724	LOC102555770	uncharacterized LOC102555770		92538523	92550084	gene, ncrna, MODEL [RefSeq]
7752700	LOC102555835	uncharacterized LOC102555835		92557532	92562369	gene, ncrna
7650549	LOC102556280	uncharacterized LOC102556280		89890454	89903070	gene, ncrna
7511869	LOC102556434	uncharacterized LOC102556434		93327509	93329427	gene, ncrna
7743741	LOC102556507	uncharacterized LOC102556507		93464696	93478870	gene, ncrna
9168486	LOC103691101	60S ribosomal protein L13a-like		95838010	95838575	gene, pseudo, MODEL [RefSeq]
1597141	LOC361559	hypothetical gene supported by AB012133
1583799	LOC365231	similar to heat shock protein 1, alpha		90978569	90980600	gene, pseudo, MODEL [RefSeq]
1583798	LOC365232	similar to karyopherin (importin) alpha 4		91020962	91022532	gene, pseudo, MODEL [RefSeq]
1583796	LOC365238	similar to CG15432-PA		95881454	95885255	gene, protein-coding, PREDICTED [RefSeq]
1359129	LOC494538	ABP beta		91089147	91090930	gene, protein-coding, MODEL [RefSeq]
1591916	LOC502323	similar to mitochondrial ribosomal protein L32		95587626	95591584	gene, pseudo, MODEL [RefSeq]
1596988	LOC503284	similar to ribosomal protein L19		96617028	96617610	gene, pseudo
1584257	LOC687508	similar to Cytochrome c oxidase polypeptide VIIa-heart, mitochondrial precursor (Cytochrome c oxidase subunit VIIa-H) (COX VIIa-M)					ENCODES a protein that exhibits cytochrome-c oxidase activity (inferred)
1584238	LOC687527	hypothetical protein LOC687527		89801299	89803600	gene, pseudo, MODEL [RefSeq]
1583054	LOC687653	similar to 40S ribosomal protein S2		91504805	91509046	gene, pseudo, MODEL [RefSeq]
1583028	LOC687679	similar to small nuclear ribonucleoprotein polypeptide G		92715868	92716263	gene, protein-coding, MODEL [RefSeq]	FOUND IN small nucleolar ribonucleoprotein complex (inferred)
1586434	LOC688666	similar to actin, gamma 2, smooth muscle, enteric		90017382	90018623	gene, pseudo, MODEL [RefSeq]
1582983	LOC688924	hypothetical protein LOC688924		90304202	90305787	gene, protein-coding, PREDICTED [RefSeq]	FOUND IN integral component of membrane (inferred)
1589954	LOC689624	similar to 40S ribosomal protein S2		92873665	92874475	gene, pseudo
1585208	LOC690000	similar to CG3740-PA					ASSOCIATED WITH Neurodegeneration with Brain Iron Accumulation 4 (ortholog)
1584060	LOC690107	hypothetical protein LOC690107		95838010	95838575	gene, pseudo
1584053	LOC690114	hypothetical protein LOC690114		95858070	95865694	gene, protein-coding, MODEL [RefSeq]
1584044	LOC690124	similar to Protein C9orf82		95872886	95873755	gene, pseudo, MODEL [RefSeq]
1305567	Lrfn3	leucine rich repeat and fibronectin type III domain containing 3					INVOLVED IN cell adhesion (inferred)
619729	Lrp3	LDL receptor related protein 3					INVOLVED IN endocytosis (inferred)
1305695	Lsm14a	LSM14A mRNA processing body assembly factor					ENCODES a protein that exhibits double-stranded DNA binding (ortholog)
69236	Lsr	lipolysis stimulated lipoprotein receptor					ENCODES a protein that exhibits fatty acid binding (inferred)
3035	Mag	myelin-associated glycoprotein					ENCODES a protein that exhibits protein kinase binding
1305463	Map4k1	mitogen activated protein kinase kinase kinase kinase 1					ENCODES a protein that exhibits ATP binding (ortholog)
4888591	Mir3569	microRNA 3569		90197442	90197517	gene, ncrna, PROVISIONAL [RefSeq]	microRNAs (miRNAs) are short (20-24 nt) non-coding RNAs that are involved in post-transcriptional regulation of gene expression in multicellular organisms by affecting both the stability and translation of mRNAs. miRNAs are transcribed by RNA polymerase II as part of capped and polyadenylated primary transcripts (pri-miRNAs) that can be either protein-coding or non-coding. The primary transcript …
1308055	Nfkbid	NFKB inhibitor delta					ENCODES a protein that exhibits NF-kappaB binding (ortholog)
620460	Nphs1	NPHS1 nephrin					ENCODES a protein that exhibits alpha-actinin binding
1302935	Nudt19	nudix hydrolase 19					ENCODES a protein that exhibits receptor binding (ortholog)
1333065	Olr1810-ps	olfactory receptor pseudogene 1810		96572360	96572998	gene, pseudo, REVIEWED [RefSeq]	olfactory receptor pseudogene
1583800	Ovol3	ovo-like zinc finger 3					ENCODES a protein that exhibits metal ion binding (inferred)
1589941	Pdcd2l	programmed cell death 2-like					FOUND IN membrane (ortholog)
1310561	Pdcd5	programmed cell death 5					ENCODES a protein that exhibits acetyltransferase activator activity (ortholog)
1594571	Pepd	peptidase D					ENCODES a protein that exhibits peptidase activity (ortholog)
1594571	Pepd	peptidase D					ENCODES a protein that exhibits peptidase activity (ortholog)
1594571	Pepd	peptidase D					ENCODES a protein that exhibits peptidase activity (ortholog)
1310544	Plekhf1	pleckstrin homology and FYVE domain containing 1					ENCODES a protein that exhibits phosphatidylinositol-3-phosphate binding (ortholog)
1309395	Polr2i	polymerase (RNA) II (DNA directed) polypeptide I					ENCODES a protein that exhibits DNA binding (inferred)
1305955	Pop4	POP4 homolog, ribonuclease P/MRP subunit					INVOLVED IN mRNA cleavage (inferred)
1306761	Prodh2	proline dehydrogenase 2					ENCODES a protein that exhibits proline dehydrogenase activity (inferred)
1565712	Proser3	proline and serine rich 3					INTERACTS WITH bisphenol A
1312037	Psenen	presenilin enhancer gamma secretase subunit					INVOLVED IN membrane protein ectodomain proteolysis (ortholog)
1309842	Psmd8	proteasome 26S subunit, non-ATPase 8					INVOLVED IN positive regulation of protein targeting to mitochondrion (ortholog)
620476	Rasgrp4	RAS guanyl releasing protein 4					ENCODES a protein that exhibits Ras guanyl-nucleotide exchange factor activity (ortholog)
1306184	Rbm42	RNA binding motif protein 42					ENCODES a protein that exhibits poly(A) RNA binding (ortholog)
1308428	RGD1308428	similar to RIKEN cDNA 4931406P16					INTERACTS WITH bisphenol A
1560088	RGD1560088	similar to NADH:ubiquinone oxidoreductase B15 subunit					ENCODES a protein that exhibits NADH dehydrogenase (ubiquinone) activity (inferred)
1560986	RGD1560986	similar to Gene model 1082		90125691	90132610	gene, protein-coding, MODEL [RefSeq]
1561430	RGD1561430	similar to ABO histo-blood group B transferase		90789374	90792617	gene, protein-coding, MODEL [RefSeq]
1562402	RGD1562402	similar to 60S ribosomal protein L27a					INVOLVED IN translation (inferred)
1563307	RGD1563307	similar to Set beta isoform					INVOLVED IN nucleosome assembly (inferred)
1584023	RGD1584023	similar to zinc finger protein 11B		95889529	95939175	gene, protein-coding, MODEL [RefSeq]
1561747	Rgs9bp	regulator of G protein signaling 9 binding protein					INVOLVED IN detection of light stimulus involved in visual perception (ortholog)
1308366	Rhpn2	rhophilin, Rho GTPase binding protein 2					INVOLVED IN signal transduction (inferred)
1586637	Ryr1	ryanodine receptor 1					ENCODES a protein that exhibits ryanodine-sensitive calcium-release channel activity
1562305	Sbsn	suprabasin					FOUND IN cytoplasm (ortholog)
1549713	Scgb1b24	secretoglobin, family 1B, member 24		90870128	90870192	gene, protein-coding, VALIDATED [RefSeq]
1311531	Scgb1b30	secretoglobin, family 1B, member 30					exhibits binding activity
1549752	Scgb2b2	secretoglobin, family 2B, member 2		90875878	90879819	gene, protein-coding, MODEL [RefSeq]	FOUND IN extracellular space (inferred)
1560154	Scgb2b24	secretoglobin, family 2B, member 24		90929577	90930489	gene, protein-coding, MODEL [RefSeq]	FOUND IN extracellular space (inferred)
3631	Scn1b	sodium voltage-gated channel beta subunit 1					ENCODES a protein that exhibits sodium channel regulator activity
1562079	Sdhaf1	succinate dehydrogenase complex assembly factor 1					INVOLVED IN mitochondrial respiratory chain complex II assembly (ortholog)
621672	Slc7a10	solute carrier family 7 member 10					ENCODES a protein that exhibits neutral amino acid transmembrane transporter activity (ortholog)
619905	Slc7a9	solute carrier family 7 member 9					ENCODES a protein that exhibits amino acid transmembrane transporter activity
1311713	Spred3	sprouty-related, EVH1 domain containing 3					INVOLVED IN inactivation of MAPK activity (ortholog)
6489870	Syne4	spectrin repeat containing, nuclear envelope family member 4					INVOLVED IN establishment of epithelial cell apical/basal polarity (ortholog)
1304580	Syne4l1	spectrin repeat containing, nuclear envelope family member 4-like 1					INVOLVED IN establishment of epithelial cell apical/basal polarity (ortholog)
1309965	Tbcb	tubulin folding cofactor B					FOUND IN cytoplasm (ortholog)
1562792	Tdrd12	tudor domain containing 12					ENCODES a protein that exhibits ATP binding (inferred)
1304706	Tmem147	transmembrane protein 147					INVOLVED IN protein destabilization (ortholog)
6576114	Trnat-agu	transfer RNA threonine (anticodon AGU)		92616999	92617072	gene, trna, MODEL [RefSeq]	This record serves to anchor the annotation of tRNAs of this class on the rat genome. The placement is predicted using tRNAscan-SE (Lowe, T.M. and Eddy, S.R. 1997. Nucleic Acids Res. 25:955-964, PubMed 9023104).[provided by RefSeq, May 2010]
1306322	Tshz3	teashirt zinc finger homeobox 3					ENCODES a protein that exhibits chromatin binding (ortholog)
1303081	Tyrobp	Tyro protein tyrosine kinase binding protein					ENCODES a protein that exhibits identical protein binding (ortholog)
1305600	U2af1l4	U2 small nuclear RNA auxiliary factor 1-like 4					ENCODES a protein that exhibits metal ion binding (inferred)
1312023	Uba2	ubiquitin-like modifier activating enzyme 2					ENCODES a protein that exhibits protein heterodimerization activity (ortholog)
1309849	Upk1a	uroplakin 1A					ENCODES a protein that exhibits monosaccharide binding (ortholog)
1585163	Uqcrb-ps1	ubiquinol-cytochrome c reductase binding protein, pseudogene 1		95819083	95819563	gene, pseudo, INFERRED [RefSeq]
1310358	Uri1	URI1, prefoldin-like chaperone					ENCODES a protein that exhibits chromatin binding (ortholog)
620975	Usf2	upstream transcription factor 2, c-fos interacting					ENCODES a protein that exhibits double-stranded DNA binding
1306714	Wdr62	WD repeat domain 62					INVOLVED IN centriole replication (ortholog)
1560122	Wdr88	WD repeat domain 88					INTERACTS WITH bisphenol A
1306411	Wtip	Wilms tumor 1 interacting protein					ENCODES a protein that exhibits transcription corepressor activity (ortholog)
1584121	Zbtb32	zinc finger and BTB domain containing 32					ENCODES a protein that exhibits DNA binding (ortholog)
1560188	Zfp14	ZFP14 zinc finger protein					ENCODES a protein that exhibits metal ion binding (inferred)
621205	Zfp260	zinc finger protein 260					ENCODES a protein that exhibits DNA binding (inferred)
708385	Zfp382	zinc finger protein 382					ENCODES a protein that exhibits metal ion binding (inferred)
2318764	Zfp383	zinc finger protein 383					ENCODES a protein that exhibits metal ion binding (inferred)
2323829	Zfp420	zinc finger protein 420					ENCODES a protein that exhibits metal ion binding (inferred)
1307017	Zfp507	zinc finger protein 507					ENCODES a protein that exhibits metal ion binding (inferred)
1563363	Zfp536	zinc finger protein 536					ENCODES a protein that exhibits retinoic acid-responsive element binding (ortholog)
1563239	Zfp566	zinc finger protein 566					ENCODES a protein that exhibits metal ion binding (inferred)
1559509	Zfp569	zinc finger protein 569					INTERACTS WITH ammonium chloride
1563223	Zfp74	zinc finger protein 74					ENCODES a protein that exhibits metal ion binding (inferred)
1563223	Zfp74	zinc finger protein 74					ENCODES a protein that exhibits metal ion binding (inferred)
1584032	Zfp939	zinc finger protein 939					ENCODES a protein that exhibits metal ion binding (inferred)

## Sheet: Supplementary table 3_Segm2
RGD ID	Symbol	Name	Start	Stop	Description
619834	A1cf	APOBEC1 complementation factor			ENCODES a protein that exhibits mRNA binding
2366	Abcc2	ATP binding cassette subfamily C member 2			ENCODES a protein that exhibits protein domain specific binding
1305246	Abhd17b	abhydrolase domain containing 17B			ENCODES a protein that exhibits hydrolase activity (inferred)
621676	Acta2	actin, alpha 2, smooth muscle, aorta			ENCODES a protein that exhibits protein kinase binding (ortholog)
1307025	Actr1a	ARP1 actin-related protein 1 homolog A, centractin alpha			ENCODES a protein that exhibits ATP binding (inferred)
619885	Ak3	adenylate kinase 3			ENCODES a protein that exhibits adenylate kinase activity
1311431	Aldh18a1	aldehyde dehydrogenase 18 family, member A1			ENCODES a protein that exhibits delta1-pyrroline-5-carboxylate synthetase activity (ortholog)
1311431	Aldh18a1	aldehyde dehydrogenase 18 family, member A1			ENCODES a protein that exhibits delta1-pyrroline-5-carboxylate synthetase activity (ortholog)
2087	Aldh1a1	aldehyde dehydrogenase 1 family, member A1			ENCODES a protein that exhibits aldehyde dehydrogenase (NAD) activity
620252	Aldh1a7	aldehyde dehydrogenase family 1, subfamily A7			ENCODES a protein that exhibits 3-chloroallyl aldehyde dehydrogenase activity
61989	Ankrd1	ankyrin repeat domain 1			ENCODES a protein that exhibits transcription factor binding
1305104	Ankrd2	ankyrin repeat domain 2			ENCODES a protein that exhibits chromatin binding (ortholog)
1307862	Ankrd22	ankyrin repeat domain 22			FOUND IN integral component of membrane (inferred)
2118	Anxa1	annexin A1			ENCODES a protein that exhibits annealing helicase activity
620844	Apba1	amyloid beta precursor protein binding family A member 1			ENCODES a protein that exhibits beta-amyloid binding
1593044	Arhgap19	Rho GTPase activating protein 19			INVOLVED IN signal transduction (inferred)
69327	Arl3	ADP ribosylation factor like GTPase 3			ENCODES a protein that exhibits GDP binding
621325	As3mt	arsenite methyltransferase			ENCODES a protein that exhibits arsenite methyltransferase activity
69410	Asah2	N-acylsphingosine amidohydrolase (non-lysosomal ceramidase) 2			ENCODES a protein that exhibits ceramidase activity (ortholog)
1308570	Atad1	ATPase family, AAA domain containing 1			ENCODES a protein that exhibits ATPase activity (ortholog)
621721	Avpi1	arginine vasopressin-induced 1			INVOLVED IN activation of MAPK activity (ortholog)
1561933	Blnk	B-cell linker			ENCODES a protein that exhibits SH3/SH2 adaptor activity (ortholog)
1306551	Bloc1s2	biogenesis of lysosomal organelles complex-1, subunit 2			ENCODES a protein that exhibits protein C-terminus binding
1311783	Borcs7	BLOC-1 related complex subunit 7			INTERACTS WITH bisphenol A
1564130	Btaf1	B-TFIID TATA-box binding protein associated factor 1			ENCODES a protein that exhibits ATP binding (inferred)
1359721	Btrc	beta-transducin repeat containing E3 ubiquitin protein ligase			ENCODES a protein that exhibits beta-catenin binding (ortholog)
1564891	Calhm1	calcium homeostasis modulator 1			ENCODES a protein that exhibits calcium activated cation channel activity (ortholog)
1308276	Calhm2	calcium homeostasis modulator 2			INTERACTS WITH 3,3',4,4',5-pentachlorobiphenyl
1560215	Calhm3	calcium homeostasis modulator 3			INTERACTS WITH 6-propyl-2-thiouracil
1311863	Carnmt1	carnosine N-methyltransferase 1			ENCODES a protein that exhibits carnosine N-methyltransferase activity
708495	Cbwd1	COBW domain containing 1			ENCODES a protein that exhibits ATP binding (inferred)
1310408	Cc2d2b	coiled-coil and C2 domain containing 2B	267281331	267367424	INTERACTS WITH propanal (ortholog)
1310408	Cc2d2b	coiled-coil and C2 domain containing 2B	267441913	267533809	INTERACTS WITH propanal (ortholog)
1359280	Ccdc86	coiled-coil domain containing 86			ENCODES a protein that exhibits poly(A) RNA binding (ortholog)
1306399	Ccnj	cyclin J			FOUND IN nucleus (inferred)
1562884	Cct7-ps1	chaperonin containing Tcp1, subunit 7 (eta), pseudogene 1	237085300	237087169
1566211	Cd274	CD274 molecule			INVOLVED IN positive regulation of cell migration
1309295	Cdc37l1	cell division cycle 37-like 1			FOUND IN cytoplasm (ortholog)
1305340	Cep55	centrosomal protein 55			INVOLVED IN cell separation after cytokinesis (ortholog)
620464	Cep78	centrosomal protein 78			FOUND IN centrosome (ortholog)
1560545	Cfap43	cilia and flagella associated protein 43			ASSOCIATED WITH Prostatic Neoplasms (ortholog)
1310575	Ch25h	cholesterol 25-hydroxylase			ENCODES a protein that exhibits steroid hydroxylase activity (ortholog)
1306661	Chuk	conserved helix-loop-helix ubiquitous kinase			ENCODES a protein that exhibits IkappaB kinase activity
1308728	Cnnm1	cyclin and CBS domain divalent metal cation transport mediator 1			ASSOCIATED WITH Carcinoma, Ductal, Breast (ortholog)
1308162	Cnnm2	cyclin and CBS domain divalent metal cation transport mediator 2			ENCODES a protein that exhibits ATP binding (ortholog)
2370	Cntf	ciliary neurotrophic factor			ENCODES a protein that exhibits ciliary neurotrophic factor receptor binding
1311130	Col17a1	collagen, type XVII, alpha 1			INVOLVED IN hemidesmosome assembly (ortholog)
1312043	Cox15	COX15 cytochrome c oxidase assembly homolog			ENCODES a protein that exhibits cytochrome-c oxidase activity (ortholog)
1564670	Cpeb3	cytoplasmic polyadenylation element binding protein 3			ENCODES a protein that exhibits mRNA 3'-UTR AU-rich region binding (ortholog)
70931	Cpn1	carboxypeptidase N subunit 1			ENCODES a protein that exhibits carboxypeptidase activity
621085	Crtac1	cartilage acidic protein 1			ENCODES a protein that exhibits calcium ion binding (inferred)
1310026	Cstf2t	cleavage stimulation factor subunit 2, tau variant			ENCODES a protein that exhibits poly(A) RNA binding (ortholog)
1308096	Cuedc2	CUE domain containing 2			INVOLVED IN negative regulation of cytokine production involved in inflammatory response (ortholog)
1304966	Cutc	cutC copper transporter			ENCODES a protein that exhibits copper ion binding (ortholog)
1304716	Cwf19l1	CWF19-like 1, cell cycle control (S. pombe)			ENCODES a protein that exhibits catalytic activity (inferred)
2456	Cyp17a1	cytochrome P450, family 17, subfamily a, polypeptide 1			ENCODES a protein that exhibits steroid 17-alpha-monooxygenase activity
620161	Cyp26a1	cytochrome P450, family 26, subfamily a, polypeptide 1			ENCODES a protein that exhibits retinoic acid 4-hydroxylase activity (ortholog)
1308843	Cyp26c1	cytochrome P450, family 26, subfamily C, polypeptide 1			ENCODES a protein that exhibits retinoic acid 4-hydroxylase activity (ortholog)
1596474	Cyp2b15	cytochrome P450, family 2, subfamily b, polypeptide 15			ENCODES a protein that exhibits aromatase activity (inferred)
2469	Cyp2c11	cytochrome P450, subfamily 2, polypeptide 11			ENCODES a protein that exhibits testosterone 16-alpha-hydroxylase activity
2470	Cyp2c12	cytochrome P450, family 2, subfamily c, polypeptide 12			ENCODES a protein that exhibits aromatase activity (inferred)
620363	Cyp2c13	cytochrome P450, family 2, subfamily c, polypeptide 13			ENCODES a protein that exhibits aromatase activity (inferred)
620368	Cyp2c22	cytochrome P450, family 2, subfamily c, polypeptide 22			ENCODES a protein that exhibits aromatase activity (inferred)
620370	Cyp2c23	cytochrome P450, family 2, subfamily c, polypeptide 23			ENCODES a protein that exhibits arachidonic acid epoxygenase activity
1563697	Cyp2c24	cytochrome P450, family 2, subfamily c, polypeptide 24			ENCODES a protein that exhibits arachidonic acid epoxygenase activity (ortholog)
1307313	Dkk1	dickkopf WNT signaling pathway inhibitor 1			ENCODES a protein that exhibits co-receptor binding (ortholog)
70949	Dll1	delta-like 1 (Drosophila)			ENCODES a protein that exhibits Notch binding
621640	Dmrt1	doublesex and mab-3 related transcription factor 1			ENCODES a protein that exhibits chromatin binding (ortholog)
1309047	Dmrt2	doublesex and mab-3 related transcription factor 2			ENCODES a protein that exhibits protein homodimerization activity (ortholog)
1306043	Dmrt3	doublesex and mab-3 related transcription factor 3			ENCODES a protein that exhibits protein heterodimerization activity (ortholog)
1583840	Dnmbp	dynamin binding protein			ENCODES a protein that exhibits Rho guanyl-nucleotide exchange factor activity (inferred)
1305054	Dntt	DNA nucleotidylexotransferase			ENCODES a protein that exhibits DNA nucleotidylexotransferase activity (ortholog)
1561588	Dock8	dedicator of cytokinesis 8			ENCODES a protein that exhibits guanyl-nucleotide exchange factor activity (ortholog)
1307648	Dpcd	deleted in primary ciliary dyskinesia			INVOLVED IN determination of left/right symmetry (ortholog)
1311767	Dtx4	deltex 4, E3 ubiquitin ligase			ENCODES a protein that exhibits zinc ion binding (inferred)
1596451	Ears2l1	glutamyl-tRNA synthetase 2-like 1	260515024	260522810
1307263	Elovl3	ELOVL fatty acid elongase 3			ENCODES a protein that exhibits fatty acid elongase activity (ortholog)
69265	Entpd1	ectonucleoside triphosphate diphosphohydrolase 1			ENCODES a protein that exhibits adenosine-diphosphatase activity
69265	Entpd1	ectonucleoside triphosphate diphosphohydrolase 1			ENCODES a protein that exhibits adenosine-diphosphatase activity
1310638	Entpd7	ectonucleoside triphosphate diphosphohydrolase 7			ENCODES a protein that exhibits hydrolase activity (inferred)
1310638	Entpd7	ectonucleoside triphosphate diphosphohydrolase 7			ENCODES a protein that exhibits hydrolase activity (inferred)
1307058	Erlin1	ER lipid raft associated 1			ENCODES a protein that exhibits cholesterol binding (ortholog)
727831	Ermp1	endoplasmic reticulum metallopeptidase 1			ENCODES a protein that exhibits metal ion binding (inferred)
3653	Exoc6	exocyst complex component 6			INVOLVED IN erythrocyte differentiation (ortholog)
1591855	Exosc1	exosome component 1			ENCODES a protein that exhibits RNA binding (inferred)
1560913	Fam111a	family with sequence similarity 111, member A			INVOLVED IN DNA replication (ortholog)
1310304	Fam120b	family with sequence similarity 120B			INVOLVED IN fat cell differentiation (ortholog)
1310316	Fam122a	family with sequence similarity 122A			INTERACTS WITH bisphenol A
1307524	Fam189a2	family with sequence similarity 189, member A2			ASSOCIATED WITH Prostatic Neoplasms (ortholog)
619831	Fas	Fas cell surface death receptor			ENCODES a protein that exhibits protease binding
1306444	Fbxl15	F-box and leucine-rich repeat protein 15			ENCODES a protein that exhibits ubiquitin-protein transferase activity (ortholog)
1306518	Fbxw4	F-box and WD repeat domain containing 4			INVOLVED IN cartilage development (ortholog)
1308252	Ffar4	free fatty acid receptor 4			ENCODES a protein that exhibits fatty acid binding (ortholog)
70891	Fgf8	fibroblast growth factor 8			ENCODES a protein that exhibits chemoattractant activity
1560326	Fgfbp3	fibroblast growth factor binding protein 3			ENCODES a protein that exhibits fibroblast growth factor binding (ortholog)
1585019	Foxb2	forkhead box B2			INTERACTS WITH methoxychlor
1585019	Foxb2	forkhead box B2			INTERACTS WITH methoxychlor
621716	Foxd4	forkhead box D4			ENCODES a protein that exhibits sequence-specific DNA binding (inferred)
1309482	Fra10ac1	fragile site, folic acid type, rare, fra(10)(q23.3) or fra(10)(q24.2) candidate 1			FOUND IN nucleus (inferred)
9147096	Frat1	frequently rearranged in advanced T-cell lymphomas 1			INVOLVED IN embryonic axis specification (ortholog)
1591882	Frat2	frequently rearranged in advanced T-cell lymphomas 2			INVOLVED IN Wnt signaling pathway (ortholog)
1565754	Fxn	frataxin			ENCODES a protein that exhibits enzyme binding
1565754	Fxn	frataxin			ENCODES a protein that exhibits enzyme binding
1307160	Gbf1	golgi brefeldin A resistant guanine nucleotide exchange factor 1			ENCODES a protein that exhibits phosphatidylinositol-3,4,5-trisphosphate binding (ortholog)
621370	Gcnt1	glucosaminyl (N-acetyl) transferase 1, core 2			ENCODES a protein that exhibits beta-1,3-galactosyl-O-glycosyl-glycoprotein beta-1,6-N-acetylglucosaminyltransferase activity
621617	Gda	guanine deaminase			ENCODES a protein that exhibits guanine deaminase activity
62084	Gif	gastric intrinsic factor			ENCODES a protein that exhibits cobalamin binding
1308660	Gldc	glycine decarboxylase			ENCODES a protein that exhibits enzyme binding
1565505	Glis3	GLIS family zinc finger 3			ENCODES a protein that exhibits DNA binding (ortholog)
1307163	Glyat	glycine-N-acyltransferase			ENCODES a protein that exhibits glycine N-benzoyltransferase activity (ortholog)
1564894	Glyatl1	glycine-N-acyltransferase-like 1			ENCODES a protein that exhibits glycine N-acyltransferase activity (inferred)
621231	Glyatl2	glycine-N-acyltransferase-like 2			ENCODES a protein that exhibits glycine N-acyltransferase activity (inferred)
1308122	Gna14	guanine nucleotide binding protein, alpha 14			ENCODES a protein that exhibits G-protein beta/gamma-subunit complex binding (inferred)
620770	Gnaq	G protein subunit alpha q			ENCODES a protein that exhibits alkylglycerophosphoethanolamine phosphodiesterase activity
1583839	Golga7b	golgin A7 family, member B			INTERACTS WITH 6-propyl-2-thiouracil
2721	Got1	glutamic-oxaloacetic transaminase 1			ENCODES a protein that exhibits carboxylic acid binding
1305536	Hectd2	HECT domain E3 ubiquitin protein ligase 2			ENCODES a protein that exhibits ubiquitin-protein transferase activity (ortholog)
1309820	Hells	helicase, lymphoid specific			ENCODES a protein that exhibits chromatin binding (ortholog)
619932	Hhex	hematopoietically expressed homeobox			ENCODES a protein that exhibits sequence-specific DNA binding
1308281	Hif1an	hypoxia-inducible factor 1, alpha subunit inhibitor			ENCODES a protein that exhibits ankyrin repeat binding (ortholog)
1596834	Hmgb1-ps4	high-mobility group box 1, pseudogene 4	250372024	250373622
1310475	Hoga1	4-hydroxy-2-oxoglutarate aldolase 1			ENCODES a protein that exhibits 4-hydroxy-2-oxoglutarate aldolase activity (ortholog)
69193	Hps1	HPS1, biogenesis of lysosomal organelles complex 3 subunit 1			ENCODES a protein that exhibits protein dimerization activity (ortholog)
631341	Hps6	Hermansky-Pudlak syndrome 6			ENCODES a protein that exhibits GTP-dependent protein binding (ortholog)
1307959	Hpse2	heparanase 2			ENCODES a protein that exhibits heparan sulfate proteoglycan binding (ortholog)
1307959	Hpse2	heparanase 2			ENCODES a protein that exhibits heparan sulfate proteoglycan binding (ortholog)
71034	Htr7	5-hydroxytryptamine receptor 7			ENCODES a protein that exhibits G-protein coupled serotonin receptor activity
2861	Ide	insulin degrading enzyme			ENCODES a protein that exhibits ATP binding
620599	Ifit1	interferon-induced protein with tetratricopeptide repeats 1			INVOLVED IN cellular response to interferon-alpha (ortholog)
1304872	Ifit1bl	interferon-induced protein with tetratricopeptide repeats 1B-like	260136169	260144509	PARTICIPATES IN hepatitis C virus infection pathway
1307804	Ifit2	interferon-induced protein with tetratricopeptide repeats 2			ENCODES a protein that exhibits poly(A) RNA binding (ortholog)
1359681	Ifit3	interferon-induced protein with tetratricopeptide repeats 3			ENCODES a protein that exhibits identical protein binding (ortholog)
1311155	Il33	interleukin 33			ENCODES a protein that exhibits cytokine activity (ortholog)
2911	Ina	internexin neuronal intermediate filament protein, alpha			ENCODES a protein that exhibits protein heterodimerization activity
62061	Insl6	insulin-like 6			ENCODES a protein that exhibits hormone activity (inferred)
2939	Jak2	Janus kinase 2			ENCODES a protein that exhibits acetylcholine receptor binding
1307714	Kank1	KN motif and ankyrin repeat domains 1			ENCODES a protein that exhibits beta-catenin binding (ortholog)
1310698	Kazald1	Kazal-type serine peptidase inhibitor domain 1			ENCODES a protein that exhibits insulin-like growth factor binding (inferred)
70887	Kcnip2	potassium voltage-gated channel interacting protein 2			ENCODES a protein that exhibits calcium ion binding
1309271	Kcnv2	potassium voltage-gated channel modifier subfamily V member 2			INVOLVED IN potassium ion transmembrane transport (inferred)
621258	Kif11	kinesin family member 11			ENCODES a protein that exhibits protein complex binding (ortholog)
1308497	Kif20b	kinesin family member 20B			ENCODES a protein that exhibits ATP-dependent microtubule motor activity, plus-end-directed (ortholog)
70934	Klf9	Kruppel-like factor 9			ENCODES a protein that exhibits RNA polymerase II regulatory region sequence-specific DNA binding (ortholog)
1564197	Lbx1	ladybird homeobox 1			ENCODES a protein that exhibits transcription factor activity, sequence-specific DNA binding (ortholog)
1311704	Lcor	ligand dependent nuclear receptor corepressor			ENCODES a protein that exhibits transcription factor activity, sequence-specific DNA binding (ortholog)
1310359	Ldb1	LIM domain binding 1			ENCODES a protein that exhibits chromatin binding (ortholog)
628742	Lgi1	leucine-rich, glioma inactivated 1			INVOLVED IN positive regulation of synaptic transmission
3008	Lipa	lipase A, lysosomal acid type			ENCODES a protein that exhibits lipase activity
708441	Lipf	lipase F, gastric type			ENCODES a protein that exhibits malate dehydrogenase activity
1309724	Lipk	lipase, family member K			ENCODES a protein that exhibits hydrolase activity, acting on ester bonds (inferred)
1304912	Lipm	lipase, family member M			ENCODES a protein that exhibits hydrolase activity, acting on ester bonds (inferred)
1560354	Lipn	lipase, family member N			ENCODES a protein that exhibits hydrolase activity, acting on ester bonds (inferred)
1565682	Lipo1	lipase, member O1			ENCODES a protein that exhibits hydrolase activity, acting on ester bonds (inferred)
2323653	LOC100359541	rCG47147-like	234223938	234229418
2323621	LOC100359573	RAN, member RAS oncogene family	250727010	250727642
2325100	LOC100359627	chromatin modifying protein 1A-like	252689682	252690080
2325091	LOC100359637	cystatin-B-like	270997245	270997537
2325049	LOC100359682	eukaryotic translation initiation factor 4E-like	253018112	253041961
2323522	LOC100359718	COP9 signalosome subunit 8	237784539	237785065
2323335	LOC100359806	hypothetical LOC100359806	234676257	234676559
2322352	LOC100360300	hypothetical LOC100360300	254555851	254578817
2322076	LOC100360480	hypothetical LOC100360480	236982542	236983515
2321667	LOC100360690	tear acid-lipase-like protein-like			ENCODES a protein that exhibits hydrolase activity, acting on ester bonds (inferred)
2321519	LOC100360739	lipase family member-like	259425284	259449289
2320073	LOC100361492	cytochrome P450, family 2, subfamily c, polypeptide 55-like			ENCODES a protein that exhibits heme binding (inferred)
2319280	LOC100361898	coiled-coil-helix-coiled-coil-helix domain containing 4			ENCODES a protein that exhibits protein disulfide oxidoreductase activity (ortholog)
2318129	LOC100362459	hypothetical LOC100362459	236377266	236377593
2323952	LOC100362826	hypothetical LOC100362826	234974621	234981091
2324796	LOC100363093	ATP synthase, H+ transporting, mitochondrial Fo complex, subunit G-like	273333142	273333535
2324759	LOC100363131	hypothetical LOC100363131	235439308	235446570
2324714	LOC100363176	mCG145114-like	235515160	235515654
2323439	LOC100363201	nucleophosmin 1-like	244861687	244862614
2323148	LOC100363396	hypothetical LOC100363396	272052200	272052461
2322962	LOC100363483	hypothetical LOC100363483	260642313	260644667
2322594	LOC100363655	hypothetical LOC100363655	255659714	255660139
2322010	LOC100363947	high mobility group nucleosomal binding domain 1-like	259805711	259807166
2319063	LOC100365417	hypothetical LOC100365417	240417788	240418007
6503209	LOC100909483	uncharacterized LOC100909483	249662325	249665931
6502589	LOC100909602	olfactory receptor 5AN1-like	236644388	236665744
6502175	LOC100909771	cyclin-J-like	267369673	267387472	FOUND IN nucleus (inferred)
6501621	LOC100909806	cytochrome P450 2C40-like	266610899	266625371
6501328	LOC100909877	uncharacterized LOC100909877	267280101	267304593
6500861	LOC100909906	60S ribosomal protein L31-like	239943112	239943331
6500484	LOC100910059	high mobility group protein B1-like	240020302	240026584
6500207	LOC100910127	cytochrome P450 2B15-like	258584870	258597306
6498884	LOC100910353	60S ribosomal protein L7a-like	235946505	235946786
6498974	LOC100910377	negative elongation factor E-like	261057063	261059442
6499051	LOC100910386	protein FAM111A-like	235952926	235979830
6497292	LOC100910639	60S ribosomal protein L35-like	242391761	242392136
6497444	LOC100910671	protein phosphatase 1 regulatory subunit 3C-like	262669353	262674538
6496922	LOC100910717	tankyrase-2-like	262776670	262829438
6496266	LOC100910851	serine protease inhibitor Kazal-type 5-like	236425482	236499418
6495932	LOC100910930	40S ribosomal protein S17-like	252242431	252264810
6495605	LOC100910973	uncharacterized LOC100910973	234177787	234180695
6495769	LOC100911003	fragile X mental retardation syndrome-related protein 2-like	243774457	243775480
6495244	LOC100911030	uncharacterized LOC100911030	234158666	234175445
6494685	LOC100911150	uncharacterized LOC100911150	244796255	244800789
6494111	LOC100911189	fructose-bisphosphate aldolase A-like	244740771	244742218
6494565	LOC100911240	glyceraldehyde-3-phosphate dehydrogenase-like	251151277	251151468
6493947	LOC100911281	uncharacterized LOC100911281	252137673	252139951
6493414	LOC100911325	uncharacterized LOC100911325	267450377	267474358
6493570	LOC100911354	coiled-coil and C2 domain-containing protein 2A-like	267476111	267532269
6493632	LOC100911366	T-cell differentiation antigen CD6-like	234236757	234243382
6493207	LOC100911403	membrane-spanning 4-domains subfamily A member 4A-like	234284886	234299269	FOUND IN integral component of membrane (inferred)
6492977	LOC100911430	uncharacterized LOC100911430	268280242	268285359
6492715	LOC100911460	uncharacterized LOC100911460	268509986	268527716
6492754	LOC100911469	membrane-spanning 4-domains subfamily A member 6D-like	234355854	234357226
6492554	LOC100911555	uncharacterized LOC100911555	264186259	264214775
6491856	LOC100911567	tumor protein D55-like	255434861	255445465
6491667	LOC100911647	uncharacterized LOC100911647	246586925	246593864
6491645	LOC100911648	cytochrome c, somatic-like	255652198	255657760
6491699	LOC100911660	lymphocyte-specific helicase-like	265106313	265151792	ENCODES a protein that exhibits ATP binding (inferred)
6491232	LOC100911700	bifunctional protein NCOAT-like	270368421	270377020
6491012	LOC100911778	60S ribosomal protein L27a-like	265166129	265166616
6491000	LOC100911779	cytochrome c oxidase assembly protein COX15 homolog	270451516	270459052
6490472	LOC100911814	glycine dehydrogenase [decarboxylating], mitochondrial-like	255911745	255958034
6490535	LOC100911826	cytochrome P450 2C11-like	265167455	265181727
6490543	LOC100911827	uncharacterized LOC100911827	272512722	272521113
6490675	LOC100911842	uncharacterized LOC100911842	246440464	246445536
6490749	LOC100911854	mannose-binding protein C-like			INVOLVED IN complement activation, classical pathway (inferred)
6490763	LOC100911855	F-box/WD repeat-containing protein 4-like	272756537	272853349
6490058	LOC100911865	TBC1 domain family member 12-like	265212425	265222560
6490344	LOC100911914	TBC1 domain family member 12-like	265229676	265241872
6489700	LOC100911933	60S ribosomal protein L17-like	247132157	247132707
6489795	LOC100911951	Kv channel-interacting protein 2-like			ENCODES a protein that exhibits potassium channel regulator activity
6489920	LOC100911964	lymphoid-specific helicase-like	265257898	265259475
6489576	LOC100911979	ubiquitin-conjugating enzyme E2 D2-like	247159888	247160232
6489406	LOC100912018	mitochondrial import inner membrane translocase subunit Tim23-like	247338970	247340167
6488912	LOC100912049	40S ribosomal protein S12-like	247840215	247840386
6488889	LOC100912050	dickkopf-related protein 1-like			INVOLVED IN multicellular organism development (inferred)
6489110	LOC100912084	cAMP-dependent protein kinase catalytic subunit PRKX-like	256155170	256165123
6488521	LOC100912110	uncharacterized LOC100912110	273479857	273482833
6488824	LOC100912161	uncharacterized LOC100912161	274075965	274076772
6488119	LOC100912265	cytochrome P450 2C26-like	265735409	265749997
6487635	LOC100912298	60S ribosomal protein L19-like	265895051	265902541
6487805	LOC100912336	membrane-spanning 4-domains subfamily A member 12-like	234394920	234426207
6486877	LOC100912412	tRNA dimethylallyltransferase, mitochondrial-like	270721679	270747058
6486473	LOC100912537	tectonic-3-like	266545012	266555164
6486252	LOC100912559	60S ribosomal protein L17-like	274699271	274699795
6486317	LOC100912573	membrane-spanning 4-domains subfamily A member 6B-like			FOUND IN integral component of membrane (inferred)
6486355	LOC100912575	heterogeneous nuclear ribonucleoproteins C1/C2-like	266555327	266559579
6485969	LOC100912601	40S ribosomal protein S8-like	274782718	274784001
7715694	LOC102546345	uncharacterized LOC102546345	254167089	254178782
7597574	LOC102546348	uncharacterized LOC102546348	270729711	270742021
7615968	LOC102546429	60S ribosomal protein L27a-like	254244505	254249282
7733544	LOC102546432	uncharacterized LOC102546432	270715028	270725354
7555190	LOC102546509	cystatin-B-like	270997215	270997880
7633730	LOC102546613	uncharacterized LOC102546613	271155266	271156763
7710008	LOC102546806	prohibitin-like	254725049	254726882
7564386	LOC102546883	uncharacterized LOC102546883	271459203	271460556
7689479	LOC102546963	protein prune homolog 2-like	244183478	244250634
7691232	LOC102547032	uncharacterized LOC102547032	254815698	254819684
7619986	LOC102547070	uncharacterized LOC102547070	271492310	271493897
7737723	LOC102547105	uncharacterized LOC102547105	254837690	254851471
7752741	LOC102547146	uncharacterized LOC102547146	262860097	262921943
7657894	LOC102547188	uncharacterized LOC102547188	254828334	254837334
7570008	LOC102547301	uncharacterized LOC102547301	255045389	255054198
7609152	LOC102547321	uncharacterized LOC102547321	255720493	255723132
7556391	LOC102547391	uncharacterized LOC102547391	255727050	255745736
7501631	LOC102547392	uncharacterized LOC102547392	268936091	268946891
7627766	LOC102547457	uncharacterized LOC102547457	257121272	257149105
7705176	LOC102547520	uncharacterized LOC102547520	240419184	240424035
7733197	LOC102547521	uncharacterized LOC102547521	269217493	269233598
7613689	LOC102547572	uncharacterized LOC102547572	269327865	269332891
7578731	LOC102547676	eukaryotic translation initiation factor 2 subunit 2-like	242525894	242527005
7711286	LOC102547677	uncharacterized LOC102547677	257933544	257938874
7716094	LOC102547678	uncharacterized LOC102547678	269655826	269658281
7697182	LOC102547745	uncharacterized LOC102547745	258415320	258420864
7722425	LOC102547746	uncharacterized LOC102547746	269481321	269486067
7716028	LOC102547813	glutathione S-transferase P 1-like	258616927	258617593
7736367	LOC102547845	uncharacterized LOC102547845	270745780	270749704
7552279	LOC102547905	uncharacterized LOC102547905	258841573	258852057
7659550	LOC102548095	uncharacterized LOC102548095	258981250	259052323
7606074	LOC102548666	uncharacterized LOC102548666	260106425	260110716
7578494	LOC102548667	uncharacterized LOC102548667	239515902	239571970
7716077	LOC102548668	uncharacterized LOC102548668	271928023	271933177
7687782	LOC102548859	uncharacterized LOC102548859	272323247	272335246
7597255	LOC102548928	uncharacterized LOC102548928	272382426	272390022
7501351	LOC102548956	uncharacterized LOC102548956	260278367	260281777
7551474	LOC102549012	uncharacterized LOC102549012	260431793	260438543
7614348	LOC102549013	uncharacterized LOC102549013	272416377	272422306
7526703	LOC102549070	uncharacterized LOC102549070	260429265	260430425
7603051	LOC102549072	uncharacterized LOC102549072	272471529	272483684
7732471	LOC102549247	uncharacterized LOC102549247	263371038	263378525
7597238	LOC102549441	uncharacterized LOC102549441	263863140	263864932
7707436	LOC102549624	uncharacterized LOC102549624	264257946	264258780
7699243	LOC102549647	uncharacterized LOC102549647	255101491	255103797
7670126	LOC102549788	uncharacterized LOC102549788	264428988	264431052
7592151	LOC102549914	uncharacterized LOC102549914	234492334	234496258
7555446	LOC102549941	uncharacterized LOC102549941	272853337	272862075
7638898	LOC102549974	uncharacterized LOC102549974	258604098	258632916
7662178	LOC102550000	uncharacterized LOC102550000	264601277	264606317
7536824	LOC102550070	selenide, water dikinase 1-like	264716053	264717744
7573700	LOC102550220	uncharacterized LOC102550220	272905170	272917958
7719645	LOC102550442	uncharacterized LOC102550442	255703776	255717263
7517961	LOC102550663	THO complex subunit 3-like	253311004	253312316
7711868	LOC102550766	phosphatidylethanolamine-binding protein 1-like	253938125	253956343
7657219	LOC102551351	uncharacterized LOC102551351	246004662	246046921
7653319	LOC102551389	60S ribosomal protein L19-like	273466369	273466955
7598744	LOC102551452	uncharacterized LOC102551452	234898205	234908161
7672409	LOC102551485	uncharacterized LOC102551485	273479774	273481061
7618157	LOC102551544	uncharacterized LOC102551544	246148217	246161682
7676250	LOC102551545	uncharacterized LOC102551545	273649516	273651622
7591513	LOC102551608	uncharacterized LOC102551608	273679210	273682664
7576854	LOC102551661	olfactory receptor 5B3-like	237312268	237313251
7618153	LOC102551662	uncharacterized LOC102551662	273719785	273723662
7720631	LOC102551694	killin-like	258647937	258650855
7735490	LOC102551755	uncharacterized LOC102551755	246596120	246608420
7632678	LOC102551900	uncharacterized LOC102551900	246685511	246693330
7503291	LOC102552001	uncharacterized LOC102552001	247660881	247668772
7650520	LOC102552035	uncharacterized LOC102552035	235424544	235425909
7513185	LOC102552121	uncharacterized LOC102552121	266038927	266046042
7669753	LOC102552122	uncharacterized LOC102552122	274506539	274518935
7601470	LOC102552259	uncharacterized LOC102552259	247319262	247322546
7647141	LOC102552353	dapper homolog 3-like	246511245	246559431
7676727	LOC102552354	uncharacterized LOC102552354	274769411	274772643
7553340	LOC102552396	uncharacterized LOC102552396	266466981	266482674
7661491	LOC102552567	uncharacterized LOC102552567	256226754	256228076
7603864	LOC102552734	uncharacterized LOC102552734	239944726	239949347
7577957	LOC102552831	uncharacterized LOC102552831	261720901	261721940
7602717	LOC102552909	uncharacterized LOC102552909	262028273	262034395
7746001	LOC102552910	uncharacterized LOC102552910	267751913	267758173
7668858	LOC102552974	uncharacterized LOC102552974	262058350	262060902
7736515	LOC102553402	uncharacterized LOC102553402	240356601	240370448
7551642	LOC102553433	uncharacterized LOC102553433	268400742	268404505
7560038	LOC102553543	uncharacterized LOC102553543	266908428	266911914
7512270	LOC102553604	uncharacterized LOC102553604	266829672	266833723
7595572	LOC102553702	uncharacterized LOC102553702	262716003	262720437
7718071	LOC102553733	uncharacterized LOC102553733	268513006	268522986
7749943	LOC102553906	uncharacterized LOC102553906	262734253	262739140
7509876	LOC102553965	uncharacterized LOC102553965	262747502	262763029
7706429	LOC102554110	uncharacterized LOC102554110	268786425	268789959
7637520	LOC102554175	uncharacterized LOC102554175	248045083	248048348
7605594	LOC102554176	uncharacterized LOC102554176	268826980	268827864
7566996	LOC102554331	uncharacterized LOC102554331	248117899	248122448
7599198	LOC102554385	glyceraldehyde-3-phosphate dehydrogenase-like	248746750	248759967
7679510	LOC102554467	uncharacterized LOC102554467	249192010	249208859
7598394	LOC102554493	casein kinase II subunit alpha'-like	271198592	271200938
7602751	LOC102554649	uncharacterized LOC102554649	240818037	240847180
7668904	LOC102554711	uncharacterized LOC102554711	241734673	241739391
7692674	LOC102554712	uncharacterized LOC102554712	248773433	248778961
7600426	LOC102554752	uncharacterized LOC102554752	250556143	250566866
7657298	LOC102554783	uncharacterized LOC102554783	241729212	241760461
7645753	LOC102554805	uncharacterized LOC102554805	248872238	249012538
7654573	LOC102554891	uncharacterized LOC102554891	241456589	241466828
7692162	LOC102554893	uncharacterized LOC102554893	269476990	269480414
7658951	LOC102554959	uncharacterized LOC102554959	241374140	241378692
7554188	LOC102554961	TD and POZ domain-containing protein 4-like	269505276	269506464
7550329	LOC102554991	uncharacterized LOC102554991	251163364	251171169
7539997	LOC102555059	uncharacterized LOC102555059	251463345	251466465
7546946	LOC102555060	serine/threonine-protein kinase PAK 1-like	269674741	269677739
7594231	LOC102555110	uncharacterized LOC102555110	251509910	251524460
7640229	LOC102555231	uncharacterized LOC102555231	267045112	267060772
7695461	LOC102555355	uncharacterized LOC102555355	251698386	251700012
7613404	LOC102555386	uncharacterized LOC102555386	249709093	249717472
7561502	LOC102555416	uncharacterized LOC102555416	252109829	252111218
7524986	LOC102555475	uncharacterized LOC102555475	252190508	252218982
7717295	LOC102555476	uncharacterized LOC102555476	267271771	267280328
7598034	LOC102555561	40S ribosomal protein SA-like	241993197	241993895
7656472	LOC102555714	uncharacterized LOC102555714	252557000	252607957
7700759	LOC102555808	uncharacterized LOC102555808	252764373	252788854
7544325	LOC102555933	histone H3.3-like	250034293	250036353
7566943	LOC102555989	uncharacterized LOC102555989	252939835	252981386
7711962	LOC102556019	uncharacterized LOC102556019	242938057	242950911
7501680	LOC102556020	uncharacterized LOC102556020	250135087	250143719
7639731	LOC102556200	uncharacterized LOC102556200	253511341	253515781
7628278	LOC102556263	uncharacterized LOC102556263	253812733	253815190
7737495	LOC102556475	uncharacterized LOC102556475	254096946	254101810
9088826	LOC103691292	60S ribosomal protein L6 pseudogene	234479291	234480280
9107141	LOC103691294	uncharacterized LOC103691294	235446378	235447328
9261194	LOC103691298	acyl-protein thioesterase 1 pseudogene			ENCODES a protein that exhibits hydrolase activity (inferred)
9464512	LOC103691300	olfactory receptor 5B2-like	236982542	236983515
9121299	LOC103691301	olfactory receptor 5B3-like			ENCODES a protein that exhibits G-protein coupled receptor activity (inferred)
9347574	LOC103691303	60S ribosomal protein L31 pseudogene	239943112	239943331
9080106	LOC103691304	60S ribosomal protein L31 pseudogene	240417788	240418007
9111077	LOC103691307	fatty acid-binding protein, epidermal pseudogene			ENCODES a protein that exhibits lipid binding (inferred)
9335366	LOC103691318	NADH dehydrogenase [ubiquinone] 1 alpha subcomplex subunit 11 pseudogene	248562452	248564407
1583864	LOC293740	similar to Sorting nexin-5	234184672	234186116
1583862	LOC293775	similar to fibrillarin	235969397	235972852
1583861	LOC293778	similar to Glyceraldehyde-3-phosphate dehydrogenase (GAPDH)	236180347	236181361
1595909	LOC294057	similar to Glyceraldehyde-3-phosphate dehydrogenase (GAPDH)	266693568	266694571
1584974	LOC309220	similar to mortality factor 4 like 1 isoform b	235293725	235294659
1597112	LOC365418	similar to periodic tryptophan protein 1 homolog	240766123	240768441
1597111	LOC365433	hypothetical LOC365433	248562452	248564407
1597110	LOC365443	similar to prohibitin	254725378	254726140
1597109	LOC365444	similar to CGI-09 protein	255297093	255298872
1597106	LOC365475	similar to 60S ribosomal protein L7a	274685540	274689775
1597038	LOC499329	similar to ribonucleic acid binding protein S1	242248828	242249937
1563237	LOC499331	similar to hypothetical protein D030056L22			INTERACTS WITH bisphenol A
1586010	LOC501545	hypothetical LOC501545	241826144	241827450
1591905	LOC502377	similar to ribosomal protein L6	234479291	234480280
1594347	LOC503413	similar to Y-linked testis-specific protein	265927715	265935597
1584793	LOC679749	similar to ribosomal protein S11	246620156	246620649
1589453	LOC680623	hypothetical protein LOC680623	253385561	253386779
1588239	LOC680727	similar to Phytanoyl-CoA dioxygenase, peroxisomal precursor (Phytanoyl-CoA alpha-hydroxylase) (PhyH) (Phytanic acid oxidase)	254333314	254334207
1585881	LOC680908	hypothetical protein LOC680908	254804142	254804940
1584666	LOC681078	similar to eukaryotic translation elongation factor 1 beta 2	255460744	255461498
1583563	LOC681128	similar to 60S ribosomal protein L7a	255750147	255750903
1597998	LOC681274	similar to cytokine induced apoptosis inhibitor 1	258234863	258235955
1595370	LOC681458	similar to stearoyl-coenzyme A desaturase 3			ENCODES a protein that exhibits palmitoyl-CoA 9-desaturase activity (inferred)
1595362	LOC681469	similar to stearoyl-Coenzyme A desaturase 2	271464780	271471390
1596438	LOC685259	similar to Proteasome subunit alpha type 5 (Proteasome zeta chain) (Macropain zeta chain) (Multicatalytic endopeptidase complex zeta chain)	260594257	260594978
1595146	LOC685302	similar to initiation factor 2 associated 67 kDa protein	261236158	261238315
1587841	LOC685933	hypothetical protein LOC685933	265008762	265091267
1587841	LOC685933	hypothetical protein LOC685933	265297434	265341184
1587819	LOC685956	similar to 60S ribosomal protein L27a	265416499	265417009
1591254	LOC686967	similar to olfactory receptor 1442			ENCODES a protein that exhibits G-protein coupled receptor activity (inferred)
1590081	LOC687088	similar to olfactory receptor 1467			ENCODES a protein that exhibits G-protein coupled receptor activity (inferred)
1590077	LOC687092	similar to olfactory receptor Olr363	237376540	237377472
1590072	LOC687097	similar to Olfactory receptor 5B2 (OST073) (Olfactory receptor OR11-240)			ENCODES a protein that exhibits G-protein coupled receptor activity (inferred)
1587717	LOC687261	similar to olfactory receptor 1463	237350193	237351125
1586523	LOC687374	hypothetical protein LOC687374	240883526	240884251
1597562	LOC687722	similar to death effector domain-containing	259779186	259780708
1596256	LOC687847	similar to ribosomal protein S8	265615891	265616505
1590996	LOC690836	similar to membrane-spanning 4-domains, subfamily A, member 4C	234955451	234967795
1590971	LOC690862	similar to membrane-spanning 4-domains, subfamily A, member 4C	234796532	234814308
1590964	LOC690870	similar to Eukaryotic translation initiation factor 5 (eIF-5)	234748614	234750219
1588627	LOC691074	hypothetical protein LOC691074	236128631	236130238
1586288	LOC691216	similar to transducer of ERBB2, 1b	237279667	237280813
1586243	LOC691268	similar to Fatty acid-binding protein, epidermal (E-FABP) (Cutaneous fatty acid-binding protein) (C-FABP) (DA11)	237715221	237715612
1308588	Loxl4	lysyl oxidase-like 4			ENCODES a protein that exhibits protein-lysine 6-oxidase activity (ortholog)
1304981	Lpxn	leupaxin			ENCODES a protein that exhibits transcription cofactor activity (ortholog)
1359249	Lzts2	leucine zipper, putative tumor suppressor 2			INVOLVED IN positive regulation of cell death
1305129	Mamdc2	MAM domain containing 2			ENCODES a protein that exhibits glycosaminoglycan binding (ortholog)
1305617	March5	membrane associated ring-CH-type finger 5			ENCODES a protein that exhibits GTPase binding (ortholog)
1309811	Marveld1	MARVEL domain containing 1			INTERACTS WITH 1,3,5-trinitro-1,3,5-triazinane
67380	Mbl2	mannose-binding lectin (protein C) 2			ENCODES a protein that exhibits calcium ion binding
1309313	Mfsd13a	major facilitator superfamily domain containing 13A			FOUND IN integral component of membrane (inferred)
1588156	MGC93861	hypothetical protein LOC682010	268750619	268751978
621077	Mgea5	meningioma expressed antigen 5 (hyaluronidase)			ENCODES a protein that exhibits beta-N-acetylglucosaminidase activity
3089	Minpp1	multiple inositol-polyphosphate phosphatase 1			ENCODES a protein that exhibits inositol-1,3,4,5,6-pentakisphosphate 3-phosphatase activity
2325609	Mir101-2	microRNA 101-2			INVOLVED IN cellular response to amino acid stimulus (ortholog)
2325578	Mir107	microRNA 107			INTERACTS WITH bis(2-ethylhexyl) phthalate
2314885	Mir146b	microRNA 146b			INVOLVED IN cellular response to lipopolysaccharide (ortholog)
2325551	Mir204	microRNA 204			ASSOCIATED WITH RETINAL DYSTROPHY AND IRIS COLOBOMA WITH OR WITHOUT CONGENITAL CATARACT (ortholog)
4888610	Mir3085	microRNA 3085	268976707	268976795	microRNAs (miRNAs) are short (20-24 nt) non-coding RNAs that are involved in post-transcriptional regulation of gene expression in multicellular organisms by affecting both the stability and translation of mRNAs. miRNAs are transcribed by RNA polymerase II as part of capped and polyadenylated primary transcripts (pri-miRNAs) that can be either protein-coding or non-coding. The primary transcript …
1306525	Mlana	melan-A			FOUND IN endoplasmic reticulum membrane (ortholog)
727890	Mms19	MMS19 homolog, cytosolic iron-sulfur assembly component			ENCODES a protein that exhibits enzyme binding (ortholog)
1307336	Morn4	MORN repeat containing 4			INTERACTS WITH 2,3,7,8-tetrachlorodibenzodioxine
69275	Mpeg1	macrophage expressed 1			FOUND IN integral component of membrane (inferred)
735195	Mrpl16	mitochondrial ribosomal protein L16			FOUND IN mitochondrion (ortholog)
1307593	Mrpl43	mitochondrial ribosomal protein L43			ENCODES a protein that exhibits poly(A) RNA binding (ortholog)
1311999	Ms4a1	membrane spanning 4-domains A1			ENCODES a protein that exhibits epidermal growth factor receptor binding
1307478	Ms4a10	membrane spanning 4-domains A10			FOUND IN integral component of membrane (inferred)
1307162	Ms4a12	membrane spanning 4-domains A12			FOUND IN integral component of membrane (inferred)
1564175	Ms4a13-ps1	membrane-spanning 4-domains, subfamily A, member 13, pseudogene 1			FOUND IN integral component of membrane (inferred)
727900	Ms4a14	membrane spanning 4-domains A14			FOUND IN integral component of membrane (inferred)
1561158	Ms4a15	membrane spanning 4-domains A15			FOUND IN integral component of membrane (inferred)
2323808	Ms4a18	membrane spanning 4-domains A18	234116037	234137017	FOUND IN integral component of membrane (inferred)
2598	Ms4a2	membrane spanning 4-domains A2			ENCODES a protein that exhibits IgE receptor activity
1310598	Ms4a3	membrane spanning 4-domains A3			INVOLVED IN regulation of cell cycle (inferred)
1307006	Ms4a4a	membrane-spanning 4-domains, subfamily A, member 4A	234640163	234672339	FOUND IN integral component of membrane (inferred)
1583863	Ms4a4c	membrane-spanning 4-domains, subfamily A, member 4C			FOUND IN integral component of membrane (inferred)
1594968	Ms4a5	membrane spanning 4-domains A5			FOUND IN integral component of membrane (inferred)
1305800	Ms4a6a	membrane spanning 4-domains A6A			FOUND IN integral component of membrane (inferred)
1311761	Ms4a6b	membrane-spanning 4-domains, subfamily A, member 6B	234354100	234357226	FOUND IN integral component of membrane (inferred)
1311761	Ms4a6b	membrane-spanning 4-domains, subfamily A, member 6B	234861998	234882066	FOUND IN integral component of membrane (inferred)
1359381	Ms4a6bl	membrane-spanning 4-domains, subfamily A, member 6B-like			FOUND IN integral component of membrane (inferred)
1589849	Ms4a6c	membrane-spanning 4-domains, subfamily A, member 6C	234733422	234743187	FOUND IN integral component of membrane (inferred)
1305549	Ms4a7	membrane spanning 4-domains A7			FOUND IN integral component of membrane (inferred)
1309035	Ms4a8	membrane spanning 4-domains A8			FOUND IN integral component of membrane (inferred)
1564216	Myof	myoferlin			ENCODES a protein that exhibits phospholipid binding (ortholog)
1309129	Ndufb8	NADH:ubiquinone oxidoreductase subunit B8			ENCODES a protein that exhibits NADH dehydrogenase (ubiquinone) activity (inferred)
1307021	Neurl1	neuralized E3 ubiquitin protein ligase 1			ENCODES a protein that exhibits translation factor activity, non-nucleic acid binding (ortholog)
1307189	Nfkb2	nuclear factor kappa B subunit 2			ENCODES a protein that exhibits RNA polymerase II core promoter proximal region sequence-specific DNA binding (ortholog)
1308521	Nkx2-3	NK2 homeobox 3			ENCODES a protein that exhibits sequence-specific DNA binding (inferred)
1564687	Nmrk1	nicotinamide riboside kinase 1			ENCODES a protein that exhibits ATP binding (inferred)
1560656	Noc3l	NOC3-like DNA replication regulator			ENCODES a protein that exhibits poly(A) RNA binding (ortholog)
621578	Nolc1	nucleolar and coiled-body phosphoprotein 1			ENCODES a protein that exhibits box C/D snoRNA binding
1565542	Npm3	nucleophosmin/nucleoplasmin, 3			ENCODES a protein that exhibits poly(A) RNA binding (ortholog)
2323387	Nt5c2	5'-nucleotidase, cytosolic II			ENCODES a protein that exhibits 5'-nucleotidase activity
1598008	Nutf2-ps1	nuclear transport factor 2, pseudogene 1	258218183	258218563
1305637	Obfc1	oligonucleotide/oligosaccharide-binding fold containing 1			ENCODES a protein that exhibits single-stranded DNA binding (ortholog)
1593675	Olr1874	olfactory receptor 1874			ENCODES a protein that exhibits G-protein coupled receptor activity (inferred)
1334072	Olr318	olfactory receptor 318			ENCODES a protein that exhibits G-protein coupled receptor activity (inferred)
1333276	Olr319	olfactory receptor 319			ENCODES a protein that exhibits G-protein coupled receptor activity (inferred)
1333895	Olr320-ps	olfactory receptor pseudogene 320	235521451	235522277	olfactory receptor pseudogene
1334346	Olr321	olfactory receptor 321			ENCODES a protein that exhibits G-protein coupled receptor activity (inferred)
1332621	Olr322	olfactory receptor 322			ENCODES a protein that exhibits G-protein coupled receptor activity (inferred)
1333126	Olr323	olfactory receptor 323			ENCODES a protein that exhibits G-protein coupled receptor activity (inferred)
1333150	Olr324	olfactory receptor 324			ENCODES a protein that exhibits G-protein coupled receptor activity (inferred)
1333601	Olr325	olfactory receptor 325			ENCODES a protein that exhibits G-protein coupled receptor activity (inferred)
1333796	Olr326	olfactory receptor 326			ENCODES a protein that exhibits G-protein coupled receptor activity (inferred)
1333219	Olr327	olfactory receptor 327			ENCODES a protein that exhibits G-protein coupled receptor activity (inferred)
1333108	Olr328-ps	olfactory receptor pseudogene 328	235701723	235702641	olfactory receptor pseudogene
1333987	Olr329	olfactory receptor 329			ENCODES a protein that exhibits G-protein coupled receptor activity (inferred)
1334070	Olr330	olfactory receptor 330			ENCODES a protein that exhibits G-protein coupled receptor activity (inferred)
1333238	Olr331	olfactory receptor 331			ENCODES a protein that exhibits G-protein coupled receptor activity (inferred)
1333575	Olr332	olfactory receptor 332			ENCODES a protein that exhibits olfactory receptor activity (ortholog)
1332879	Olr333-ps	olfactory receptor pseudogene 333	236608254	236608768	olfactory receptor pseudogene
1334079	Olr334	olfactory receptor 334			ENCODES a protein that exhibits G-protein coupled receptor activity (inferred)
1333889	Olr335-ps	olfactory receptor pseudogene 335	236555212	236556092	olfactory receptor pseudogene
1333328	Olr336	olfactory receptor 336			ENCODES a protein that exhibits G-protein coupled receptor activity (inferred)
1333015	Olr337	olfactory receptor 337			ENCODES a protein that exhibits G-protein coupled receptor activity (inferred)
1334154	Olr338	olfactory receptor 338			ENCODES a protein that exhibits G-protein coupled receptor activity (inferred)
1334091	Olr339	olfactory receptor 339			ENCODES a protein that exhibits G-protein coupled receptor activity (inferred)
1334063	Olr340	olfactory receptor 340			ENCODES a protein that exhibits G-protein coupled receptor activity (inferred)
1333323	Olr341	olfactory receptor 341			ENCODES a protein that exhibits G-protein coupled receptor activity (inferred)
1332989	Olr342-ps	olfactory receptor pseudogene 342	236932085	236933005	olfactory receptor pseudogene
1334374	Olr343	olfactory receptor 343			ENCODES a protein that exhibits G-protein coupled receptor activity (inferred)
1333125	Olr344	olfactory receptor 344			ENCODES a protein that exhibits G-protein coupled receptor activity (inferred)
1333625	Olr346	olfactory receptor 346			ENCODES a protein that exhibits G-protein coupled receptor activity (inferred)
1333760	Olr347	olfactory receptor 347			ENCODES a protein that exhibits G-protein coupled receptor activity (inferred)
1333475	Olr348	olfactory receptor 348			ENCODES a protein that exhibits G-protein coupled receptor activity (inferred)
1334406	Olr349	olfactory receptor 349			ENCODES a protein that exhibits G-protein coupled receptor activity (inferred)
1332605	Olr350-ps	olfactory receptor pseudogene 350	237108630	237109561	olfactory receptor pseudogene
1334131	Olr351-ps	olfactory receptor pseudogene 351	237135554	237136518	olfactory receptor pseudogene
1332654	Olr352	olfactory receptor 352			ENCODES a protein that exhibits G-protein coupled receptor activity (inferred)
1333991	Olr353-ps	olfactory receptor pseudogene 353	237167022	237167306	olfactory receptor pseudogene
1333250	Olr354	olfactory receptor 354			ENCODES a protein that exhibits G-protein coupled receptor activity (inferred)
1333071	Olr355-ps	olfactory receptor pseudogene 355	237180281	237181162	olfactory receptor pseudogene
1332853	Olr356-ps	olfactory receptor pseudogene 356	237187083	237187277	olfactory receptor pseudogene
1333477	Olr357	olfactory receptor 357			ENCODES a protein that exhibits G-protein coupled receptor activity (inferred)
1333912	Olr358	olfactory receptor 358			ENCODES a protein that exhibits G-protein coupled receptor activity (inferred)
1333674	Olr359-ps	olfactory receptor pseudogene 359	237238922	237239879	olfactory receptor pseudogene
1333366	Olr360	olfactory receptor 360			ENCODES a protein that exhibits G-protein coupled receptor activity (inferred)
1333423	Olr361	olfactory receptor 361			ENCODES a protein that exhibits G-protein coupled receptor activity (inferred)
1332962	Olr362-ps	olfactory receptor pseudogene 362	237335332	237336205	olfactory receptor pseudogene
1334416	Olr363	olfactory receptor 363			ENCODES a protein that exhibits G-protein coupled receptor activity (inferred)
1332812	Olr365	olfactory receptor 365			ENCODES a protein that exhibits G-protein coupled receptor activity (inferred)
1333508	Olr366-ps	olfactory receptor pseudogene 366	237486044	237486984	olfactory receptor pseudogene
1333483	Olr367	olfactory receptor 367			ENCODES a protein that exhibits G-protein coupled receptor activity (inferred)
1333876	Olr368-ps	olfactory receptor pseudogene 368	237527802	237528299	olfactory receptor pseudogene
1334125	Olr369-ps	olfactory receptor pseudogene 369	237550534	237551476	olfactory receptor pseudogene
1333313	Olr370-ps	olfactory receptor pseudogene 370	237569315	237570167	olfactory receptor pseudogene
1333922	Olr371	olfactory receptor 371			ENCODES a protein that exhibits G-protein coupled receptor activity (inferred)
1333289	Olr372	olfactory receptor 372			ENCODES a protein that exhibits G-protein coupled receptor activity (inferred)
1334396	Olr373	olfactory receptor 373			ENCODES a protein that exhibits G-protein coupled receptor activity (inferred)
1333050	Olr374	olfactory receptor 374			ENCODES a protein that exhibits G-protein coupled receptor activity (inferred)
1333045	Olr375	olfactory receptor 375			ENCODES a protein that exhibits G-protein coupled receptor activity (inferred)
1333888	Olr376	olfactory receptor 376			ENCODES a protein that exhibits G-protein coupled receptor activity (inferred)
1333595	Olr377	olfactory receptor 377			ENCODES a protein that exhibits G-protein coupled receptor activity (inferred)
1333303	Olr378	olfactory receptor 378			ENCODES a protein that exhibits G-protein coupled receptor activity (inferred)
1334108	Olr379	olfactory receptor 379			ENCODES a protein that exhibits G-protein coupled receptor activity (inferred)
1333030	Olr380	olfactory receptor 380			ENCODES a protein that exhibits G-protein coupled receptor activity (inferred)
1333317	Olr381-ps	olfactory receptor pseudogene 381	237842083	237843030	olfactory receptor pseudogene
1333288	Olr382	olfactory receptor 382			ENCODES a protein that exhibits G-protein coupled receptor activity (inferred)
1333181	Olr383	olfactory receptor 383			ENCODES a protein that exhibits G-protein coupled receptor activity (inferred)
1333930	Olr384	olfactory receptor 384			ENCODES a protein that exhibits G-protein coupled receptor activity (inferred)
1590944	Oosp1	oocyte secreted protein 1	235098340	235133711	INTERACTS WITH titanium dioxide (ortholog)
1590948	Oosp2	oocyte secreted protein 2			INTERACTS WITH bisphenol A
1307776	Opalin	oligodendrocytic myelin paranodal and inner loop protein			FOUND IN cell-cell contact zone (ortholog)
1308069	Osbp	oxysterol binding protein			ENCODES a protein that exhibits phosphatidylinositol-4-phosphate binding (ortholog)
628849	Ostf1	osteoclast stimulating factor 1			ENCODES a protein that exhibits SH3 domain binding (ortholog)
1304677	Pank1	pantothenate kinase 1			ENCODES a protein that exhibits pantothenate kinase activity (ortholog)
1307012	Papss2	3'-phosphoadenosine 5'-phosphosulfate synthase 2			ENCODES a protein that exhibits adenylylsulfate kinase activity (ortholog)
1305514	Patl1	PAT1 homolog 1, processing body mRNA decay factor			ENCODES a protein that exhibits poly(A) RNA binding (ortholog)
1305568	Pax2	paired box 2			ENCODES a protein that exhibits C2H2 zinc finger domain binding (ortholog)
1583513	Pcgf5	polycomb group ring finger 5			ENCODES a protein that exhibits zinc ion binding (inferred)
1306904	Pcgf6	polycomb group ring finger 6			ENCODES a protein that exhibits DNA binding (ortholog)
620326	Pcsk5	proprotein convertase subtilisin/kexin type 5			ENCODES a protein that exhibits endopeptidase activity (ortholog)
1304933	Pdcd11	programmed cell death 11			ENCODES a protein that exhibits poly(A) RNA binding (ortholog)
1306403	Pdcd1lg2	programmed cell death 1 ligand 2			INVOLVED IN negative regulation of activated T cell proliferation (ortholog)
1309844	Pde6c	phosphodiesterase 6C			ENCODES a protein that exhibits 3',5'-cyclic-nucleotide phosphodiesterase activity (inferred)
68324	Pdlim1	PDZ and LIM domain 1			ENCODES a protein that exhibits transcription coactivator activity (ortholog)
1309882	Pdzd7	PDZ domain containing 7			ENCODES a protein that exhibits protein heterodimerization activity (ortholog)
1307884	Peo1	progressive external ophthalmoplegia 1			ENCODES a protein that exhibits 5'-3' DNA helicase activity (ortholog)
1564458	Pfpl	pore forming protein-like	235848467	235850069
3312	Pgam1	phosphoglycerate mutase 1			ENCODES a protein that exhibits phosphoglycerate mutase activity
1307969	Pgm5	phosphoglucomutase 5			ENCODES a protein that exhibits magnesium ion binding (inferred)
620485	Pi4k2a	phosphatidylinositol 4-kinase type 2 alpha			ENCODES a protein that exhibits 1-phosphatidylinositol 4-kinase activity
1307744	Pik3ap1	phosphoinositide-3-kinase adaptor protein 1			ENCODES a protein that exhibits identical protein binding (ortholog)
1310914	Pip5k1b	phosphatidylinositol-4-phosphate 5-kinase type 1 beta			ENCODES a protein that exhibits 1-phosphatidylinositol-4-phosphate 5-kinase activity (ortholog)
3332	Pitx3	paired-like homeodomain 3			ENCODES a protein that exhibits RNA polymerase II core promoter proximal region sequence-specific DNA binding (ortholog)
1306261	Pkd2l1	polycystin 2 like 1, transient receptor potential cation channel			ENCODES a protein that exhibits alpha-actinin binding (ortholog)
69424	Plce1	phospholipase C, epsilon 1			ENCODES a protein that exhibits phosphatidylinositol phospholipase C activity
1306839	Plgrkt	plasminogen receptor with a C-terminal lysine			INVOLVED IN positive regulation of plasminogen activation (ortholog)
1566000	Plpp6	phospholipid phosphatase 6			ENCODES a protein that exhibits hydrolase activity (inferred)
1308053	Poll	polymerase (DNA) lambda			ENCODES a protein that exhibits DNA-directed DNA polymerase activity (ortholog)
1309132	Ppp1r3c	protein phosphatase 1, regulatory subunit 3C			ENCODES a protein that exhibits enzyme binding
1309688	Pprc1	peroxisome proliferator-activated receptor gamma, coactivator-related 1			ENCODES a protein that exhibits poly(A) RNA binding (ortholog)
1587390	Prkg1	protein kinase, cGMP-dependent, type 1			ENCODES a protein that exhibits mitogen-activated protein kinase p38 binding
708496	Prpf19	pre-mRNA processing factor 19			ENCODES a protein that exhibits identical protein binding (ortholog)
1311350	Prune2	prune homolog 2 (Drosophila)			FOUND IN cytoplasm (inferred)
735170	Psat1	phosphoserine aminotransferase 1			INVOLVED IN L-serine biosynthetic process (inferred)
620297	Psd	pleckstrin and Sec7 domain containing			ENCODES a protein that exhibits ARF guanyl-nucleotide exchange factor activity (inferred)
708369	Ptar1	protein prenyltransferase alpha subunit repeat containing 1			INTERACTS WITH 2,4-dinitrotoluene
61995	Pten	phosphatase and tensin homolog			ENCODES a protein that exhibits PDZ domain binding
1311986	Ptgdr2	prostaglandin D2 receptor 2			ENCODES a protein that exhibits G-protein coupled receptor activity (ortholog)
1564753	Pum3	pumilio RNA-binding family member 3			ENCODES a protein that exhibits poly(A) RNA binding (ortholog)
1303232	Pyroxd2	pyridine nucleotide-disulphide oxidoreductase domain 2			ENCODES a protein that exhibits oxidoreductase activity (inferred)
1307934	R3hcc1l	R3H domain and coiled-coil containing 1-like			ENCODES a protein that exhibits nucleotide binding (inferred)
1305165	Ranbp6	RAN binding protein 6			INTERACTS WITH 2,4-dinitrotoluene
3546	Rbp4	retinol binding protein 4			ENCODES a protein that exhibits protein heterodimerization activity
1305320	Rcl1	RNA terminal phosphate cyclase-like 1			INVOLVED IN endonucleolytic cleavage in 5'-ETS of tricistronic rRNA transcript (SSU-rRNA, 5.8S rRNA, LSU-rRNA) (ortholog)
1549748	Rfk	riboflavin kinase			ENCODES a protein that exhibits riboflavin kinase activity (inferred)
1307779	Rfx3	regulatory factor X3			ENCODES a protein that exhibits sequence-specific DNA binding (ortholog)
1305704	RGD1305704	similar to c-Mpl binding protein	236360263	236363757	INTERACTS WITH chloroprene
1311595	RGD1311595	similar to KIAA2026 protein			INTERACTS WITH bisphenol A
1359158	RGD1359158	similar to RIKEN cDNA 1110059E24			INTERACTS WITH 6-propyl-2-thiouracil
1559854	RGD1559854	similar to ribosomal protein S8	237262990	237263640
1559996	RGD1559996	similar to 60S ribosomal protein L7a	246122139	246122798
1560242	RGD1560242	similar to RIKEN cDNA 1700028P14			INTERACTS WITH bisphenol A
1561135	RGD1561135	similar to ribosomal protein L21	238199373	238199855
1561251	RGD1561251	RGD1561251	264407856	264417273
1561453	RGD1561453	similar to ribosomal protein S12			INVOLVED IN translation (inferred)
1561986	RGD1561986	similar to RIKEN cDNA 3110001I22	238500085	238501008
1562225	RGD1562225	similar to 40S ribosomal protein SA (p40) (34/67 kDa laminin receptor)	239875740	239876732
1562542	RGD1562542	similar to ribosomal protein S12			INTERACTS WITH ammonium chloride
1562774	RGD1562774	similar to proteasome (prosome, macropain) subunit, beta type 6	251632609	251633312
1563029	RGD1563029	similar to RIKEN cDNA 1110007C05	268916418	268917227
1563350	RGD1563350	similar to Fatty acid-binding protein, epidermal (E-FABP)	246606594	246607052
1563560	RGD1563560	similar to ribosomal protein L27a	235446378	235447328
1563931	RGD1563931	similar to basic transcription factor 3	244872630	244876035
1564018	RGD1564018	similar to lysophospholipase I	243833453	243834007
1564433	RGD1564433	similar to glyceraldehyde-3-phosphate dehydrogenase (phosphorylating) (EC 1.2.1.12)	248744415	248748702	INTERACTS WITH ammonium chloride
1564887	RGD1564887	similar to 9130011E15Rik protein			INTERACTS WITH bisphenol A
1564887	RGD1564887	similar to 9130011E15Rik protein			INTERACTS WITH bisphenol A
1565057	RGD1565057	similar to hypothetical protein FLJ32871	254334389	254349885
1565695	RGD1565695	similar to Aldo-keto reductase family 1, member B8	258828802	258829511
1565853	RGD1565853	similar to Glyceraldehyde-3-phosphate dehydrogenase (GAPDH)	246080113	246081110
1310016	Ric1	RIC1 homolog, RAB6A GEF complex partner 1			ENCODES a protein that exhibits Rab GTPase binding (ortholog)
3579	Rln1	relaxin 1			ENCODES a protein that exhibits receptor binding (ortholog)
1309804	Rnls	renalase, FAD-dependent amine oxidase			ENCODES a protein that exhibits oxidoreductase activity (ortholog)
1306778	Rorb	RAR-related orphan receptor B			ENCODES a protein that exhibits melatonin receptor activity
1595116	Rpp30	ribonuclease P/MRP 30 subunit			ENCODES a protein that exhibits poly(A) RNA binding (ortholog)
1598012	Rps27a-ps28	ribosomal protein S27a, pseudogene 28	263048697	263049275
7666330	Rps4x-ps1	ribosomal protein S4, X-linked, pseudogene 1	259223746	259225281
1591867	Rrp12	ribosomal RNA processing 12 homolog			ENCODES a protein that exhibits poly(A) RNA binding (ortholog)
621176	Scd	stearoyl-CoA desaturase			ENCODES a protein that exhibits iron ion binding
621177	Scd2	stearoyl-Coenzyme A desaturase 2			ENCODES a protein that exhibits stearoyl-CoA 9-desaturase activity
1563648	Scd4	stearoyl-coenzyme A desaturase 4			ENCODES a protein that exhibits palmitoyl-CoA 9-desaturase activity (ortholog)
1598329	Sec31b	SEC31 homolog B, COPII coat complex component			PARTICIPATES IN Endoplasmic Reticulum-associated degradation pathway
1310436	Sema4g	semaphorin 4G			FOUND IN integral component of membrane (inferred)
1305481	Sfr1	SWI5-dependent homologous recombination repair protein 1			ENCODES a protein that exhibits ligand-dependent nuclear receptor transcription coactivator activity (ortholog)
1310369	Sfrp5	secreted frizzled-related protein 5			INVOLVED IN convergent extension involved in axis elongation (ortholog)
1306131	Sfxn2	sideroflexin 2			ENCODES a protein that exhibits ion transmembrane transporter activity (inferred)
620716	Sfxn3	sideroflexin 3			ENCODES a protein that exhibits ion transmembrane transporter activity (inferred)
727912	Sgms1	sphingomyelin synthase 1			ENCODES a protein that exhibits ceramide cholinephosphotransferase activity (ortholog)
1311185	Sh3pxd2a	SH3 and PX domains 2A			ENCODES a protein that exhibits phosphatidylinositol binding (inferred)
1311468	Slc16a12	solute carrier family 16, member 12			ENCODES a protein that exhibits creatine transmembrane transporter activity (ortholog)
3696	Slc1a1	solute carrier family 1 member 1			ENCODES a protein that exhibits glutamate binding
1584155	Slc25a28	solute carrier family 25 member 28			ENCODES a protein that exhibits ferrous iron transmembrane transporter activity (ortholog)
1595908	Slc35g1	solute carrier family 35, member G1			INVOLVED IN calcium ion export from cell (ortholog)
1560300	Slf2	SMC5-SMC6 complex localization factor 2			ENCODES a protein that exhibits protein complex binding (ortholog)
69307	Slit1	slit guidance ligand 1			ENCODES a protein that exhibits heparan sulfate proteoglycan binding
3780	Slk	STE20-like kinase			ENCODES a protein that exhibits protein kinase activity
1302988	Smarca2	SWI/SNF related, matrix associated, actin dependent regulator of chromatin, subfamily a, member 2			ENCODES a protein that exhibits chromatin binding
1307492	Smc5	structural maintenance of chromosomes 5			INVOLVED IN cellular response to DNA damage stimulus (ortholog)
1586598	Sorbs1	sorbin and SH3 domain containing 1			ENCODES a protein that exhibits insulin receptor binding
1310039	Spata6l	spermatogenesis associated 6-like			INTERACTS WITH bisphenol A
1303288	Spink14	serine peptidase inhibitor, Kazal type 14			ENCODES a protein that exhibits hydrolase activity (inferred)
1583011	Stambpl1	STAM binding protein-like 1			FOUND IN membrane (ortholog)
621005	Stx3	syntaxin 3			ENCODES a protein that exhibits arachidonic acid binding
1559462	Sufu	SUFU negative regulator of hedgehog signaling			ENCODES a protein that exhibits beta-catenin binding (ortholog)
1311332	Taf5	TATA-box binding protein associated factor 5			ENCODES a protein that exhibits DNA binding (ortholog)
1305166	Tctn3	tectonic family member 3			INVOLVED IN cilium morphogenesis (ortholog)
619807	Tjp2	tight junction protein 2			ENCODES a protein that exhibits protein C-terminus binding
3868	Tle4	transducin-like enhancer of split 4			ENCODES a protein that exhibits chromatin binding (ortholog)
1559756	Tll2	tolloid-like 2			ENCODES a protein that exhibits calcium ion binding (inferred)
1563655	Tlx1	T-cell leukemia, homeobox 1			ENCODES a protein that exhibits protein heterodimerization activity (ortholog)
1564625	Tm9sf3	transmembrane 9 superfamily member 3			INTERACTS WITH bisphenol A
1308682	Tmc1	transmembrane channel-like 1			ENCODES a protein that exhibits voltage-gated calcium channel activity (ortholog)
1308682	Tmc1	transmembrane channel-like 1			ENCODES a protein that exhibits voltage-gated calcium channel activity (ortholog)
1359538	Tmem109	transmembrane protein 109			ENCODES a protein that exhibits voltage-gated ion channel activity (inferred)
1307941	Tmem2	transmembrane protein 2			FOUND IN extracellular exosome (ortholog)
1359349	Tmem252	transmembrane protein 252			FOUND IN integral component of membrane (inferred)
1305026	Tnks2	tankyrase 2			ENCODES a protein that exhibits enzyme binding (ortholog)
1309391	Tpd52l3	tumor protein D52-like 3			INTERACTS WITH bisphenol A
1585223	Trim8	tripartite motif-containing 8			ENCODES a protein that exhibits identical protein binding (ortholog)
6576399	Trnal-uaa	transfer RNA leucine (anticodon UAA)	235509151	235509233	This record serves to anchor the annotation of tRNAs of this class on the rat genome. The placement is predicted using tRNAscan-SE (Lowe, T.M. and Eddy, S.R. 1997. Nucleic Acids Res. 25:955-964, PubMed 9023104).[provided by RefSeq, May 2010]
6576105	Trnav-uac	transfer RNA valine (anticodon UAC)	235509981	235510053	This record serves to anchor the annotation of tRNAs of this class on the rat genome. The placement is predicted using tRNAscan-SE (Lowe, T.M. and Eddy, S.R. 1997. Nucleic Acids Res. 25:955-964, PubMed 9023104).[provided by RefSeq, May 2010]
6576105	Trnav-uac	transfer RNA valine (anticodon UAC)	235510321	235510393	This record serves to anchor the annotation of tRNAs of this class on the rat genome. The placement is predicted using tRNAscan-SE (Lowe, T.M. and Eddy, S.R. 1997. Nucleic Acids Res. 25:955-964, PubMed 9023104).[provided by RefSeq, May 2010]
1304888	Trpm3	transient receptor potential cation channel, subfamily M, member 3			ENCODES a protein that exhibits cation channel activity (ortholog)
1304888	Trpm3	transient receptor potential cation channel, subfamily M, member 3			ENCODES a protein that exhibits cation channel activity (ortholog)
1309942	Trpm6	transient receptor potential cation channel, subfamily M, member 6			ENCODES a protein that exhibits cation channel activity (ortholog)
1308172	Ubtd1	ubiquitin domain containing 1			ENCODES a protein that exhibits ubiquitin binding (inferred)
1309990	Uhrf2	ubiquitin like with PHD and ring finger domains 2			ENCODES a protein that exhibits histone binding (ortholog)
631426	Usmg5	up-regulated during skeletal muscle growth 5 homolog (mouse)			FOUND IN mitochondrial proton-transporting ATP synthase complex
3963	Vldlr	very low density lipoprotein receptor			ENCODES a protein that exhibits apolipoprotein binding (ortholog)
1626012	Vom2r-ps69	vomeronasal 2 receptor, pseudogene 69	237974382	237974723
1311340	Vps13a	vacuolar protein sorting 13A			INVOLVED IN locomotory behavior (ortholog)
1305793	Wbp1l	WW domain binding protein 1-like			FOUND IN integral component of membrane (inferred)
1307644	Wnt8b	wingless-type MMTV integration site family, member 8B			INVOLVED IN negative regulation of gene expression (ortholog)
1591893	Zdhhc16	zinc finger, DHHC-type containing 16			ENCODES a protein that exhibits palmitoyltransferase activity (ortholog)
1310776	Zfand5	zinc finger AN1-type containing 5			ENCODES a protein that exhibits DNA binding (inferred)
1305314	Zfp518a	zinc finger protein 518A			ENCODES a protein that exhibits DNA binding (inferred)
628736	Zfp91	zinc finger protein 91			ENCODES a protein that exhibits ubiquitin-protein transferase activity (ortholog)
735177	Zfyve27	zinc finger FYVE-type containing 27			ENCODES a protein that exhibits metal ion binding (inferred)
620604	Zp1	zona pellucida glycoprotein 1			INVOLVED IN single fertilization (inferred)
RGD ID	Symbol	Name	Start	Stop	Description
1561491	Abca14	ATP-binding cassette, subfamily A (ABC1), member 14			ENCODES a protein that exhibits ATP binding (inferred)
1305981	Abca15	ATP-binding cassette, subfamily A (ABC1), member 15			ENCODES a protein that exhibits ATP binding (inferred)
1563534	Abca16	ATP-binding cassette, subfamily A (ABC1), member 16			ENCODES a protein that exhibits ATP binding (inferred)
2013	Acadsb	acyl-CoA dehydrogenase, short/branched chain			ENCODES a protein that exhibits acyl-CoA dehydrogenase activity
1306813	Acsm1	acyl-CoA synthetase medium-chain family member 1			ENCODES a protein that exhibits acyl-CoA ligase activity (ortholog)
708383	Acsm2a	acyl-CoA synthetase medium-chain family member 2A			ENCODES a protein that exhibits butyrate-CoA ligase activity (ortholog)
62086	Acsm3	acyl-CoA synthetase medium-chain family member 3			ENCODES a protein that exhibits fatty acid ligase activity (ortholog)
727928	Acsm4	acyl-CoA synthetase medium-chain family member 4			ENCODES a protein that exhibits fatty-acyl-CoA synthase activity
1309578	Acsm5	acyl-CoA synthetase medium-chain family member 5			ENCODES a protein that exhibits ATP binding (inferred)
2047	Adm	adrenomedullin			ENCODES a protein that exhibits adrenomedullin receptor binding
1306725	Ahsp	alpha hemoglobin stabilizing protein			ENCODES a protein that exhibits hemoglobin binding (inferred)
1306959	Akip1	A-kinase interacting protein 1			INVOLVED IN substrate adhesion-dependent cell spreading (ortholog)
2089	Aldoa	aldolase, fructose-bisphosphate A			ENCODES a protein that exhibits cytoskeletal protein binding (ortholog)
2111	Ampd3	adenosine monophosphate deaminase 3			ENCODES a protein that exhibits AMP deaminase activity
1584204	Anks4b	ankyrin repeat and sterile alpha motif domain containing 4B			INVOLVED IN brush border assembly (ortholog)
1565169	Apobr	apolipoprotein B receptor			ENCODES a protein that exhibits very-low-density lipoprotein particle receptor activity (ortholog)
2146	Aqp8	aquaporin 8			ENCODES a protein that exhibits water channel activity
628767	Arhgap17	Rho GTPase activating protein 17			ENCODES a protein that exhibits GTPase activator activity (inferred)
735205	Arl6ip1	ADP-ribosylation factor like GTPase 6 interacting protein 1			INVOLVED IN cotranslational protein targeting to membrane (ortholog)
1306553	Armc5	armadillo repeat containing 5			FOUND IN cytoplasm (ortholog)
62003	Arntl	aryl hydrocarbon receptor nuclear translocator-like			ENCODES a protein that exhibits aryl hydrocarbon receptor binding (ortholog)
621631	Ascl3	achaete-scute family bHLH transcription factor 3			ENCODES a protein that exhibits DNA binding (ortholog)
1306636	Asphd1	aspartate beta-hydroxylase domain containing 1			INVOLVED IN peptidyl-amino acid modification (inferred)
1309335	Ate1	arginyltransferase 1			ENCODES a protein that exhibits arginyltransferase activity (ortholog)
1309335	Ate1	arginyltransferase 1			ENCODES a protein that exhibits arginyltransferase activity (ortholog)
621293	Atp2a1	ATPase sarcoplasmic/endoplasmic reticulum Ca2+ transporting 1			ENCODES a protein that exhibits ATP binding
1565868	Atxn2l	ataxin 2-like			ENCODES a protein that exhibits poly(A) RNA binding (ortholog)
1307794	Bag3	Bcl2-associated athanogene 3			ENCODES a protein that exhibits protein complex binding
2198	Bckdk	branched chain ketoacid dehydrogenase kinase			ENCODES a protein that exhibits [3-methyl-2-oxobutanoate dehydrogenase (acetyl-transferring)] kinase activity
1308439	Bcl7c	B-cell CLL/lymphoma 7C			INTERACTS WITH 4-amino-2,6-dinitrotoluene
1306301	Btbd10	BTB domain containing 10			INVOLVED IN type B pancreatic cell proliferation
1311454	Btbd16	BTB domain containing 16			ASSOCIATED WITH Prostatic Neoplasms (ortholog)
628803	Cacng3	calcium voltage-gated channel auxiliary subunit gamma 3			INVOLVED IN regulation of alpha-amino-3-hydroxy-5-methyl-4-isoxazole propionate selective glutamate receptor activity
2254	Calca	calcitonin-related polypeptide alpha			ENCODES a protein that exhibits calcitonin receptor binding (ortholog)
620997	Calcb	calcitonin-related polypeptide, beta			ENCODES a protein that exhibits hormone activity (inferred)
1593368	Ccdc189	coiled-coil domain containing 189			INTERACTS WITH bisphenol A
1310509	Ccp110	centriolar coiled coil protein 110kDa			INVOLVED IN centriole replication (ortholog)
1309086	Cd19	CD19 molecule			INVOLVED IN B cell receptor signaling pathway (ortholog)
1311741	Cd2bp2	Cd2 (cytoplasmic tail) binding protein 2			ENCODES a protein that exhibits ribonucleoprotein complex binding (ortholog)
620576	Cdipt	CDP-diacylglycerol--inositol 3-phosphatidyltransferase			ENCODES a protein that exhibits alcohol binding
1310578	Cdr2	cerebellar degeneration-related protein 2			FOUND IN cytoplasm (ortholog)
727796	Chp2	calcineurin-like EF hand protein 2			ENCODES a protein that exhibits calcium ion binding (ortholog)
6503302	Clec19a	C-type lectin domain family 19, member A			INTERACTS WITH benzo[a]pyrene (ortholog)
1359537	Cln3	ceroid-lipofuscinosis, neuronal 3			ENCODES a protein that exhibits calcium-dependent protein binding (ortholog)
1566058	Cog7	component of oligomeric golgi complex 7			INVOLVED IN intracellular protein transport (ortholog)
1566058	Cog7	component of oligomeric golgi complex 7			INVOLVED IN intracellular protein transport (ortholog)
620861	Copb1	coatomer protein complex, subunit beta 1			ENCODES a protein that exhibits structural molecule activity (inferred)
2381	Coq7	coenzyme Q7, hydroxylase			ENCODES a protein that exhibits chromatin binding (ortholog)
620009	Coro1a	coronin 1A			ENCODES a protein that exhibits actin binding (ortholog)
2385	Cox6a2	cytochrome c oxidase subunit 6A2			ENCODES a protein that exhibits cytochrome-c oxidase activity (inferred)
620943	Crym	crystallin, mu			ENCODES a protein that exhibits hormone binding (ortholog)
2442	Ctf1	cardiotrophin 1			ENCODES a protein that exhibits cytokine activity
1308254	Ctf2	cardiotrophin 2			ENCODES a protein that exhibits ciliary neurotrophic factor receptor binding (inferred)
1311097	Ctr9	CTR9 homolog, Paf1/RNA polymerase II complex component			ENCODES a protein that exhibits SH2 domain binding (ortholog)
619771	Cuzd1	CUB and zona pellucida-like domains 1			INVOLVED IN hormone-mediated signaling pathway
1308421	Cyb5r2	cytochrome b5 reductase 2			ENCODES a protein that exhibits cytochrome-b5 reductase activity, acting on NAD(P)H (ortholog)
1311866	Cyp2r1	cytochrome P450, family 2, subfamily r, polypeptide 1			ENCODES a protein that exhibits vitamin D3 25-hydroxylase activity (ortholog)
1305654	Dctn5	dynactin subunit 5			INVOLVED IN aorta development (ortholog)
620933	Dctpp1	dCTP pyrophosphatase 1			ENCODES a protein that exhibits identical protein binding (ortholog)
1308893	Dcun1d3	defective in cullin neddylation 1 domain containing 3			INVOLVED IN negative regulation of cell growth (ortholog)
1306759	Dennd5a	DENN domain containing 5A			ENCODES a protein that exhibits Rab GTPase binding (ortholog)
621846	Dkk3	dickkopf WNT signaling pathway inhibitor 3			INVOLVED IN adrenal gland development (ortholog)
61984	Dmbt1	deleted in malignant brain tumors 1			ENCODES a protein that exhibits zymogen binding (ortholog)
1305855	Dnah3	dynein, axonemal, heavy chain 3			ENCODES a protein that exhibits microtubule motor activity (inferred)
620518	Doc2a	double C2 domain alpha			INVOLVED IN synaptic vesicle exocytosis
1307904	Ears2	glutamyl-tRNA synthetase 2, mitochondrial			ENCODES a protein that exhibits glutamate-tRNA ligase activity (ortholog)
1307904	Ears2	glutamyl-tRNA synthetase 2, mitochondrial			ENCODES a protein that exhibits glutamate-tRNA ligase activity (ortholog)
2538	Eef2k	eukaryotic elongation factor-2 kinase			ENCODES a protein that exhibits elongation factor-2 kinase activity
1308871	Eif3c	eukaryotic translation initiation factor 3, subunit C			ENCODES a protein that exhibits poly(A) RNA binding (ortholog)
1306112	Eif3f	eukaryotic translation initiation factor 3, subunit F			ENCODES a protein that exhibits thiol-dependent ubiquitin-specific protease activity (ortholog)
1305294	Eif4g2	eukaryotic translation initiation factor 4, gamma 2			ENCODES a protein that exhibits poly(A) RNA binding (ortholog)
1583889	Eri2	ERI1 exoribonuclease family member 2			ENCODES a protein that exhibits nucleic acid binding (inferred)
1308743	Ern2	endoplasmic reticulum to nucleus signaling 2			ENCODES a protein that exhibits ATP binding (ortholog)
1305412	Exnef	exonuclease NEF-sp			ENCODES a protein that exhibits exonuclease activity (inferred)
1560948	Fam24a	family with sequence similarity 24, member A			FOUND IN extracellular region (inferred)
1308215	Fam57b	family with sequence similarity 57, member B			ENCODES a protein that exhibits sphingosine N-acyltransferase activity (ortholog)
1306647	Far1	fatty acyl CoA reductase 1			ENCODES a protein that exhibits fatty-acyl-CoA reductase (alcohol-forming) activity (ortholog)
1594591	Fbrs	fibrosin			ENCODES a protein that exhibits growth factor activity (ortholog)
1310989	Fbxl19	F-box and leucine-rich repeat protein 19			ENCODES a protein that exhibits DNA binding (inferred)
2611	Fgfr2	fibroblast growth factor receptor 2			ENCODES a protein that exhibits fibroblast growth factor binding
1308864	Fus	fused in sarcoma RNA binding protein			ENCODES a protein that exhibits estrogen receptor binding
1309623	Galnt18	polypeptide N-acetylgalactosaminyltransferase 18			ENCODES a protein that exhibits carbohydrate binding (inferred)
621788	Gde1	glycerophosphodiester phosphodiesterase 1			ENCODES a protein that exhibits glycerophosphodiester phosphodiesterase activity (inferred)
1308386	Gdpd3	glycerophosphodiester phosphodiesterase domain containing 3			ENCODES a protein that exhibits lysophospholipase activity (ortholog)
1304800	Gga2	golgi associated, gamma adaptin ear containing, ARF binding protein 2			ENCODES a protein that exhibits ADP-ribosylation factor binding (ortholog)
621695	Gp2	glycoprotein 2			ENCODES a protein that exhibits antigen binding (ortholog)
1311729	Gpr139	G protein-coupled receptor 139			ENCODES a protein that exhibits neuropeptide receptor activity (ortholog)
1309510	Gprc5b	G protein-coupled receptor, class C, group 5, member B			ENCODES a protein that exhibits protein kinase activator activity (ortholog)
1562278	Gsg1l	GSG1-like			INVOLVED IN regulation of alpha-amino-3-hydroxy-5-methyl-4-isoxazole propionate selective glutamate receptor activity
621048	Gtf3c1	general transcription factor IIIC subunit 1			ENCODES a protein that exhibits DNA binding (inferred)
1308274	Gvinp1	GTPase, very large interferon inducible 1	180313497	180344771
1306463	Hirip3	HIRA interacting protein 3			ASSOCIATED WITH Autism Spectrum Disorder (ortholog)
727787	Hs3st2	heparan sulfate-glucosamine 3-sulfotransferase 2			ENCODES a protein that exhibits [heparan sulfate]-glucosamine 3-sulfotransferase 1 activity (inferred)
628727	Hsd3b7	hydroxy-delta-5-steroid dehydrogenase, 3 beta- and steroid delta-isomerase 7			ENCODES a protein that exhibits cholest-5-ene-3-beta,7-alpha-diol 3-beta-dehydrogenase activity
1588550	Hspd1-ps5	heat shock protein 1, pseudogene 5	197066186	197068367
69235	Htra1	HtrA serine peptidase 1			ENCODES a protein that exhibits serine-type endopeptidase activity (ortholog)
620663	Igsf6	immunoglobulin superfamily, member 6			FOUND IN integral component of membrane (inferred)
1310965	Ikzf5	IKAROS family zinc finger 5			ENCODES a protein that exhibits metal ion binding (inferred)
1304950	Il21r	interleukin 21 receptor			ENCODES a protein that exhibits cytokine receptor activity (ortholog)
1561420	Il27	interleukin 27			ENCODES a protein that exhibits interleukin-27 receptor binding (ortholog)
2899	Il4r	interleukin 4 receptor			ENCODES a protein that exhibits cytokine receptor activity (inferred)
1359572	Ino80e	INO80 complex subunit E			INVOLVED IN DNA recombination (inferred)
1305777	Inpp5f	inositol polyphosphate-5-phosphatase F			ENCODES a protein that exhibits inositol monophosphate 4-phosphatase activity (ortholog)
1305777	Inpp5f	inositol polyphosphate-5-phosphatase F			ENCODES a protein that exhibits inositol monophosphate 4-phosphatase activity (ortholog)
1311379	Insc	inscuteable homolog (Drosophila)			INVOLVED IN establishment of mitotic spindle orientation (ortholog)
1310849	Ipo7	importin 7			ENCODES a protein that exhibits histone binding (ortholog)
6502881	Iqck	IQ motif containing K			INTERACTS WITH 2-methylcholine (ortholog)
71075	Itgad	integrin subunit alpha D			ENCODES a protein that exhibits protein heterodimerization activity
631424	Itgal	integrin subunit alpha L			ENCODES a protein that exhibits protein complex binding
2926	Itgam	integrin, alpha M			ENCODES a protein that exhibits protein heterodimerization activity
1561123	Itgax	integrin subunit alpha X			INVOLVED IN defense response to virus (ortholog)
1564255	Itpripl2	inositol 1,4,5-trisphosphate receptor interacting protein-like 2			INTERACTS WITH bisphenol A
1311512	Kat8	lysine acetyltransferase 8			ENCODES a protein that exhibits acetyltransferase activity (ortholog)
735189	Kctd13	potassium channel tetramerization domain containing 13			ENCODES a protein that exhibits protein domain specific binding
1304823	Kdm8	lysine demethylase 8			ENCODES a protein that exhibits chromatin binding (ortholog)
1311886	Kif22	kinesin family member 22			ENCODES a protein that exhibits ATP binding (inferred)
1565096	Knop1	lysine-rich nucleolar protein 1			ENCODES a protein that exhibits poly(A) RNA binding (ortholog)
620802	Lat	linker for activation of T cells			ENCODES a protein that exhibits protein kinase binding (ortholog)
735118	Lcmt1	leucine carboxyl methyltransferase 1			ENCODES a protein that exhibits protein C-terminal carboxyl O-methyltransferase activity (ortholog)
621166	Lmo1	LIM domain only 1			ENCODES a protein that exhibits zinc ion binding (inferred)
2304343	LOC100271845	hypothetical protein LOC100271845	203724528	203726928
2323284	LOC100359858	protein S100-A11-like	192308902	192324653
2322889	LOC100360056	6.8 kDa mitochondrial proteolipid			FOUND IN mitochondrial proton-transporting ATP synthase complex
2322128	LOC100360428	hypothetical LOC100360428	197771610	197771965
2322114	LOC100360442	hypothetical LOC100360442	189570440	189571022
2320900	LOC100361060	ribosomal protein L36-like	204795595	204796043
2319903	LOC100361565	hypothetical LOC100361565	205740089	205740769
2319538	LOC100361736	glutaredoxin-1-like	188519785	188521457
2319166	LOC100361914	6.8 kDa mitochondrial proteolipid	205870042	205870223
2318538	LOC100362247	glutaredoxin-1-like	186102416	186103592
2318309	LOC100362378	rCG24243-like	180224068	180229139
2324470	LOC100362585	mCG2375-like	178136387	178143422
2323231	LOC100363312	selenocysteine lyase	180426965	180429965
2322982	LOC100363463	hypothetical LOC100363463	182900359	182900633
2321177	LOC100364382	hypothetical LOC100364382	190420715	190424581
6503515	LOC100909429	phosphorylase b kinase gamma catalytic chain, testis/liver isoform-like	206041966	206054696
6503727	LOC100909467	Y-linked testis-specific protein 1-like	188620757	188621146
6503023	LOC100909557	60S ribosomal protein L19-like	188904691	188907605
6503143	LOC100909583	nucleoside diphosphate kinase B-like	195947257	195966429
6503137	LOC100909584	uncharacterized LOC100909584	201894460	202028606
6502712	LOC100909623	non-histone chromosomal protein HMG-14-like	196010357	196014099
6502773	LOC100909639	60S ribosomal protein L19-like	189267281	189270235
6502518	LOC100909711	Y-linked testis-specific protein 1-like	189358464	189359257
6502208	LOC100909769	Y-linked testis-specific protein 1-like	189451538	189454802
6501521	LOC100909789	60S ribosomal protein L18-like	205157054	205157563
6501620	LOC100909805	Y-linked testis-specific protein 1-like	189537993	189538786
6501778	LOC100909837	Y-linked testis-specific protein 1-like	189543562	189544355
6500854	LOC100910022	60S ribosomal protein L19-like	189918712	189919293
6500485	LOC100910058	60S ribosomal protein L19-like	190336788	190337369
6499393	LOC100910208	glutaredoxin-1-like	190424625	190429218
6499542	LOC100910241	glutaredoxin-1-like	190429262	190456699
6499143	LOC100910271	Y-linked testis-specific protein 1-like	190522329	190523017
6499307	LOC100910307	Y-linked testis-specific protein 1-like	190538713	190539401
6497951	LOC100910552	60S acidic ribosomal protein P0-like	180358860	180364970
6497648	LOC100910598	olfactory receptor 10A3-like	180408945	180409933
6497143	LOC100910749	uncharacterized LOC100910749	191945187	191951094
6494949	LOC100911081	uncharacterized LOC100911081	207801669	207804952
6494996	LOC100911093	CCA tRNA nucleotidyltransferase 1, mitochondrial-like	192143145	192145139
6493071	LOC100911376	olfactory receptor 226-like			ENCODES a protein that exhibits G-protein coupled receptor activity (inferred)
6491988	LOC100911588	helicase SRCAP-like	201774454	201781036
6491809	LOC100911676	60S ribosomal protein L36a-like	201802515	201804171
6490846	LOC100911749	olfactory receptor 6-like	178060357	178063267
6490977	LOC100911777	uncharacterized LOC100911777	182879654	182881218
6490623	LOC100911839	olfactory receptor 2D3-like			ENCODES a protein that exhibits G-protein coupled receptor activity (inferred)
6489976	LOC100911864	uncharacterized LOC100911864	182961276	182967288
6490164	LOC100911880	sorting nexin-18-like	178246109	178257207
6489301	LOC100912006	exportin-6-like	204484086	204574007
6489382	LOC100912015	elongation factor 1-alpha 1-like	178586243	178587153
6488528	LOC100912108	nuclear protein 1-like	205021877	205023912
6488631	LOC100912123	glutaredoxin-1-like	186181963	186182290
6488729	LOC100912147	glutaredoxin-1-like	186837439	186837766
6488460	LOC100912217	olfactory receptor 10A3-like			ENCODES a protein that exhibits G-protein coupled receptor activity (inferred)
6488014	LOC100912249	olfactory receptor 10A3-like	180013394	180014331
6487185	LOC100912351	60S ribosomal protein L19-like	189937167	189937749
6487402	LOC100912382	uncharacterized LOC100912382	205545087	205549523
6487510	LOC100912398	60S ribosomal protein L19-like	190067198	190067775
6486846	LOC100912408	olfactory receptor 10A3-like			ENCODES a protein that exhibits G-protein coupled receptor activity (inferred)
6486912	LOC100912427	nuclease-sensitive element-binding protein 1-like			ENCODES a protein that exhibits DNA binding (inferred)
6486970	LOC100912438	spindlin-2-like	187288159	187289285
6486561	LOC100912476	uncharacterized LOC100912476	187311468	187312024
6486783	LOC100912516	60S ribosomal protein L19-like	187434921	187437815
6486213	LOC100912552	olfactory receptor 4E1-like	188417496	188447444
7673441	LOC102546301	uncharacterized LOC102546301	206810212	206821914
7677134	LOC102546381	uncharacterized LOC102546381	206926997	206932720
7570963	LOC102546575	uncharacterized LOC102546575	202014205	202017366
7660686	LOC102546656	uncharacterized LOC102546656	201974058	201976836
7505425	LOC102546718	uncharacterized LOC102546718	201909213	201913357
7636846	LOC102546798	uncharacterized LOC102546798	201908753	202057991
7562802	LOC102546840	uncharacterized LOC102546840	198122814	198123786
7615489	LOC102546878	uncharacterized LOC102546878	201885747	201904823
7599436	LOC102546924	uncharacterized LOC102546924	198125994	198136006
7504980	LOC102546993	uncharacterized LOC102546993	198158887	198163055
7608714	LOC102547029	cAMP-dependent protein kinase catalytic subunit beta-like	205797449	205801187
7546197	LOC102547067	uncharacterized LOC102547067	198172558	198174301
7524397	LOC102547100	uncharacterized LOC102547100	202081081	202087074
7709300	LOC102547144	uncharacterized LOC102547144	198594289	198602486
7677078	LOC102547183	uncharacterized LOC102547183	202109248	202117901
7606925	LOC102547219	uncharacterized LOC102547219			INTERACTS WITH all-trans-retinoic acid (ortholog)
7529058	LOC102547250	integrin alpha-D-like	206617880	206632050
7590809	LOC102547296	rho-related GTP-binding protein RhoG-like	202155871	202160172
7691647	LOC102547356	uncharacterized LOC102547356	183299534	183321174
7738007	LOC102547418	uncharacterized LOC102547418	183602326	183612551
7644917	LOC102547519	uncharacterized LOC102547519	184225123	184227563
7679992	LOC102547774	uncharacterized LOC102547774	203236001	203237292
7498126	LOC102547843	uncharacterized LOC102547843	203165366	203264745
7694563	LOC102547978	uncharacterized LOC102547978	184858624	184870610
7565604	LOC102548041	uncharacterized LOC102548041	203684001	203706982
7538108	LOC102548137	uncharacterized LOC102548137	185419986	185424368
7507344	LOC102548138	uncharacterized LOC102548138	203769068	203779675
7530530	LOC102548201	uncharacterized LOC102548201	185492225	185494288
7662031	LOC102548203	uncharacterized LOC102548203	203820333	203823054
7593729	LOC102548271	uncharacterized LOC102548271	185556718	185576641
7677364	LOC102548504	uncharacterized LOC102548504	204597282	204605332
7749877	LOC102548567	uncharacterized LOC102548567	204575605	204589484
7592935	LOC102548665	uncharacterized LOC102548665	190706164	190709013
7721685	LOC102548734	proline-rich protein HaeIII subfamily 1-like	204573507	204578846
7541351	LOC102548820	uncharacterized LOC102548820	204723079	204727114
7667300	LOC102548890	ubiquitin-like protein FUBI-like	190886542	190887082
7746979	LOC102549044	uncharacterized LOC102549044	191787025	191798500
7508220	LOC102549121	uncharacterized LOC102549121	192536800	192556281
7714941	LOC102549207	uncharacterized LOC102549207	208873213	208878670
7710887	LOC102549310	uncharacterized LOC102549310	202317460	202368451
7644049	LOC102549571	uncharacterized LOC102549571	202482284	202496389
7712961	LOC102549682	uncharacterized LOC102549682	198798255	198802666
7744051	LOC102549818	uncharacterized LOC102549818	202727458	202729258
7578304	LOC102549884	uncharacterized LOC102549884	202874183	202894941
7544889	LOC102549940	uncharacterized LOC102549940	194918327	194924511
7554841	LOC102550352	uncharacterized LOC102550352	195106044	195115293
7735827	LOC102550468	uncharacterized LOC102550468	195121559	195122833
7701116	LOC102550534	ubiquitin-like protein FUBI-like	195147052	195147564
7508582	LOC102550628	uncharacterized LOC102550628	195201016	195204621
7633183	LOC102550917	uncharacterized LOC102550917	195652172	195681253
7553300	LOC102550985	uncharacterized LOC102550985	195637846	195649237
7496846	LOC102551182	uncharacterized LOC102551182	195787248	195793530
7656358	LOC102551259	uncharacterized LOC102551259	196310636	196313268
7626399	LOC102551569	uncharacterized LOC102551569	196446212	196448945
7689572	LOC102551572	uncharacterized LOC102551572	205121220	205124716
7647492	LOC102551634	uncharacterized LOC102551634	196565544	196579725
7595014	LOC102551806	uncharacterized LOC102551806	205144838	205155178
7642633	LOC102551894	uncharacterized LOC102551894	193163391	193168703
7735548	LOC102552113	uncharacterized LOC102552113	182236695	182253235
7670154	LOC102552183	replication protein A 14 kDa subunit-like	196789993	196790365
7589413	LOC102552225	uncharacterized LOC102552225	182694914	182705330
7648534	LOC102552349	RING-box protein 2-like	182900060	182901618
7575323	LOC102552605	uncharacterized LOC102552605	180630326	180633299
7676737	LOC102552638	putative uncharacterized protein LOC440356-like	205385841	205389449
7616536	LOC102552701	uncharacterized LOC102552701	182980679	182994534
7678479	LOC102552863	uncharacterized LOC102552863	183069285	183078129
7730965	LOC102553041	charged multivesicular body protein 1b-like	181260534	181261580
7594664	LOC102553111	uncharacterized LOC102553111	199921111	199931182
7575700	LOC102553262	kinesin-like protein KIF22-like	205455499	205467643
7658511	LOC102553331	uncharacterized LOC102553331	178189912	178192726
7648939	LOC102553368	60S ribosomal protein L27a-like	181542859	181543185
7548640	LOC102553370	uncharacterized LOC102553370	205480578	205481808
7653744	LOC102553399	uncharacterized LOC102553399	178513174	178514469
7643665	LOC102553428	uncharacterized LOC102553428	205549607	205555610
7648001	LOC102553463	uncharacterized LOC102553463	200114453	200121006
7514967	LOC102553567	uncharacterized LOC102553567	181662842	181665995
7545369	LOC102553602	uncharacterized LOC102553602	205718745	205729685
7654977	LOC102553622	uncharacterized LOC102553622	181815481	181848912
7496860	LOC102553696	uncharacterized LOC102553696	181924820	181927085
7540019	LOC102553866	zinc finger protein 764-like			ENCODES a protein that exhibits metal ion binding (inferred)
7747043	LOC102553867	uncharacterized LOC102553867	207693906	207704671
7532803	LOC102553932	uncharacterized LOC102553932	207745721	207752439
7529525	LOC102553960	N-lysine methyltransferase SETD8-like	182169726	182170401
7742217	LOC102553996	uncharacterized LOC102553996	207772801	207777141
7690555	LOC102554105	ornithine decarboxylase-like	205846348	205848320
7555496	LOC102554141	uncharacterized LOC102554141	183832778	183901211
7685325	LOC102554209	uncharacterized LOC102554209	181220184	181276710
7499900	LOC102554327	uncharacterized LOC102554327	185163885	185169734
7587972	LOC102554384	uncharacterized LOC102554384	207947591	207950873
7671937	LOC102554614	uncharacterized LOC102554614	208325595	208335456
7540525	LOC102554683	uncharacterized LOC102554683	208303155	208307222
7682801	LOC102554750	uncharacterized LOC102554750	208395607	208401717
7662577	LOC102554777	Y-linked testis-specific protein 1-like	186485244	186485976
7655769	LOC102554779	uncharacterized LOC102554779	205953313	205958874
7602723	LOC102554804	zonadhesin-like	208425196	208426786
7609205	LOC102554868	uncharacterized LOC102554868	186627205	186668320
7669914	LOC102554888	uncharacterized LOC102554888	208544526	208547421
7529800	LOC102554925	uncharacterized LOC102554925	206224567	206227072
7649665	LOC102554958	uncharacterized LOC102554958	208882954	208883304
7644665	LOC102554987	uncharacterized LOC102554987	206215058	206215973
7601535	LOC102555018	uncharacterized LOC102555018	186766417	186768325
7584012	LOC102555021	uncharacterized LOC102555021	208879712	208880778
7682791	LOC102555056	uncharacterized LOC102555056	206287477	206292801
7525336	LOC102555082	uncharacterized LOC102555082	186755749	186761347
7737504	LOC102555135	uncharacterized LOC102555135	186803937	186805712
7564611	LOC102555257	uncharacterized LOC102555257	197523612	197527747
7749987	LOC102555350	uncharacterized LOC102555350	186983659	186985265
7523255	LOC102555352	uncharacterized LOC102555352	197451545	197480244
7524167	LOC102555414	uncharacterized LOC102555414	209202463	209205542
7704573	LOC102555739	uncharacterized LOC102555739	209849180	209860285
7580311	LOC102555777	uncharacterized LOC102555777	206360387	206361461
7599959	LOC102555805	uncharacterized LOC102555805	209849169	209852481
7704145	LOC102555840	uncharacterized LOC102555840	197655471	197660965
7515786	LOC102555841	uncharacterized LOC102555841	206471123	206476091
7742951	LOC102555899	Y-linked testis-specific protein 1-like	188701953	188705586
7663810	LOC102555900	uncharacterized LOC102555900	197597569	197607788
7525325	LOC102555901	exportin-6-like	206500540	206505278
7546170	LOC102556076	uncharacterized LOC102556076	206490956	206509959
7624587	LOC102556135	uncharacterized LOC102556135	206515218	206520893
7669860	LOC102556194	uncharacterized LOC102556194	197702360	197704555
7634722	LOC102556195	deleted in malignant brain tumors 1 protein-like	208855985	208870623
7722862	LOC102556288	putative ZP domain-containing protein LOC729800-like	208886368	208909129
7585207	LOC102556439	uncharacterized LOC102556439	206751587	206762734
9444072	LOC103691202	glyceraldehyde-3-phosphate dehydrogenase pseudogene	179132971	179133976
9445951	LOC103691211	uncharacterized LOC103691211	191945187	191951094
9447146	LOC103691234	60S ribosomal protein L18 pseudogene	205157054	205157563
1588594	LOC293386	similar to Glyceraldehyde-3-phosphate dehydrogenase (GAPDH)	179132971	179133976
1587385	LOC293458	similar to Glyceraldehyde-3-phosphate dehydrogenase (GAPDH)	199809912	199810928
1586193	LOC293553	similar to Glyceraldehyde-3-phosphate dehydrogenase (GAPDH)	194587366	194588441
1564503	LOC308990	hypothetical protein LOC308990			ASSOCIATED WITH Autism Spectrum Disorder (ortholog)
1564485	LOC361635	similar to RIKEN cDNA 9030624J02			INVOLVED IN Golgi to plasma membrane transport (ortholog)
1595846	LOC361646	similar to K04F10.2			ASSOCIATED WITH Joubert Syndrome 1 (ortholog)
1589713	LOC364718	similar to TAF5-like RNA polymerase II, p300/CBP-associated factor (PCAF)-associated factor	187486791	187488831
1583788	LOC365268	similar to COMM domain containing 9	202483641	202484396
1598285	LOC365348	similar to nucleolar protein family A, member 2	181630423	181631061
1598284	LOC365354	similar to Alpha-enolase (2-phospho-D-glycerate hydro-lyase) (Non-neural enolase) (NNE) (Enolase 1)	185286534	185288025
1598283	LOC365356	similar to 60S ribosomal protein L27a	190598278	190598742
1598282	LOC365366	similar to heat shock protein 1, alpha	203117298	203119535
1598281	LOC365370	similar to 60S ribosomal protein L8	205161365	205162174
1598280	LOC365373	similar to NADH dehydrogenase (ubiquinone) 1 alpha subcomplex, 13	205732284	205732795
1587279	LOC367545	similar to spindlin-like	189350402	189351195
1598220	LOC499229	similar to very large inducible GTPase 1 isoform A	180225787	180252086	ENCODES a protein that exhibits GTP binding (inferred)
1598219	LOC499230	similar to ATM/ATR-Substrate Chk2-Interacting Zn2+-finger protein	180180384	180183610
1565730	LOC499235	LRRGT00141			ENCODES a protein that exhibits protein dimerization activity (ortholog)
1565905	LOC499240	similar to predicted gene ICRFP703B1614Q5.5			INTERACTS WITH bisphenol A
1598217	LOC499248	similar to initiation factor 2 associated 67 kDa protein	185440417	185443063
1598215	LOC499258	similar to Heterogeneous nuclear ribonucleoprotein A1 (Helix-destabilizing protein) (Single-strand RNA-binding protein) (hnRNP core protein A1) (HDP)	197143016	197144073
1598214	LOC499261	similar to Pyruvate kinase isozyme M2	200648778	200650491
1562283	LOC499276	similar to RIKEN cDNA 1700022C21	208733646	208736473	INTERACTS WITH bisphenol A
1589611	LOC501266	similar to serine/threonine protein kinase 24	188741876	188743897
1591908	LOC502362	similar to eukaryotic translation initiation factor 3, subunit 12	194633883	194634841
1591907	LOC502368	similar to Proteasome activator complex subunit 2 (Proteasome activator 28-beta subunit) (PA28beta) (PA28b) (Activator of multicatalytic protease subunit 2) (11S regulator complex beta subunit) (REG-beta)	205517308	205518060
1595650	LOC503332	similar to ribosomal protein L19	189378727	189379338
1595640	LOC503349	similar to ribosomal protein L19	189254607	189257436
1596942	LOC678742	similar to ras homolog gene family, member G	202158692	202159339
1596700	LOC681390	similar to ribosomal protein L19	188497376	188497957
1597707	LOC685176	similar to Spindlin-like protein 2 (SPIN-2)	189819012	189819713
1590087	LOC687082	similar to olfactory receptor 508			ENCODES a protein that exhibits G-protein coupled receptor activity (inferred)
1588967	LOC687119	similar to olfactory receptor 513			ENCODES a protein that exhibits G-protein coupled receptor activity (inferred)
1588958	LOC687128	similar to guanine nucleotide binding protein, alpha inhibiting 2	180072096	180073172
1588954	LOC687132	similar to COP9 (constitutive photomorphogenic) homolog, subunit 7b	180076407	180077204
1597558	LOC687726	similar to large subunit ribosomal protein L36a	205007659	205009315
1596229	LOC687874	similar to 40S ribosomal protein S19	206922758	206923813
1583990	LOC690182	similar to Egl nine homolog 1 (Hypoxia-inducible factor prolyl hydroxylase 2) (HIF-prolyl hydroxylase 2) (HIF-PH2) (HPH-2) (SM-20)	180275383	180282407
1582907	LOC690200	similar to ribosomal protein L24-like	180198588	180199077
1593423	LOC690646	similar to S-phase kinase-associated protein 2 (F-box protein Skp2) (Cyclin A/CDK2-associated protein p45) (F-box/WD-40 protein 1) (FWD1)	179376045	179377341
1592241	LOC690723	hypothetical protein LOC690723	179704362	179704913
1590965	LOC690869	similar to 60S ribosomal protein L21	180995401	180996355
1590961	LOC690873	similar to ribosomal protein L19	190344392	190344973
1588676	LOC691015	similar to NADH dehydrogenase (ubiquinone) 1 alpha subcomplex, 2			INVOLVED IN oxidation-reduction process (inferred)
1588628	LOC691073	similar to karyopherin (importin) alpha 2	182475990	182477525
1587415	LOC691173	similar to cytoskeleton associated protein 2	184882621	184892361
1587393	LOC691199	hypothetical protein LOC691199	185299132	185300044
1586292	LOC691211	similar to Cytochrome c, somatic	185335544	185335860
1586255	LOC691255	similar to ribosomal protein S14	190600849	190601365
1583973	LOC691400	similar to Y-linked testis-specific protein	189627235	189629593
1583887	LOC691486	similar to ribosomal protein L19	190400378	190400953
1582803	LOC691511	similar to vomeronasal 2, receptor, 10	197311387	197315554
1582795	LOC691519	similar to ankyrin repeat domain 26	197415112	197474883
1582791	LOC691523	hypothetical protein LOC691523	197471792	197472132
1582786	LOC691528	similar to acidic ribosomal phosphoprotein P0	197560174	197561007
1582766	LOC691548	similar to ribosomal protein L19	188469677	188479828
1582763	LOC691551	similar to F28B3.5a	197840974	197873129	FOUND IN integral component of membrane (inferred)
1596013	LOC691700	similar to heparan sulfate D-glucosaminyl 3-O-sulfotransferase 4	200889181	201295293
1596000	LOC691716	similar to ribosomal protein S15a			ENCODES a protein that exhibits structural constituent of ribosome (inferred)
1595928	LOC691797	similar to developmental pluripotency-associated 3	205062398	205063782
1593335	LOC691951	hypothetical protein LOC691951	209567537	209599144
1593328	LOC691962	hypothetical protein LOC691962	209921645	209922279
1593322	LOC691970	similar to deleted in malignant brain tumors 1 isoform c precursor			ENCODES a protein that exhibits scavenger receptor activity (inferred)
1563498	Lyrm1	LYR motif containing 1			FOUND IN intercellular bridge (ortholog)
1310864	Lyve1	lymphatic vessel endothelial hyaluronan receptor 1			ENCODES a protein that exhibits hyaluronic acid binding (ortholog)
3046	Mapk3	mitogen activated protein kinase 3			ENCODES a protein that exhibits ATP binding
1594632	Maz	MYC associated zinc finger protein			ENCODES a protein that exhibits chromatin binding (ortholog)
1306730	Mcmbp	minichromosome maintenance complex binding protein			ENCODES a protein that exhibits chromatin binding (ortholog)
2311609	Mettl9	methyltransferase like 9			INTERACTS WITH 6-propyl-2-thiouracil
1311773	Mical2	microtubule associated monooxygenase, calponin and LIM domain containing 2			ENCODES a protein that exhibits actin binding (ortholog)
735042	Micalcl	MICAL C-terminal like			ENCODES a protein that exhibits mitogen-activated protein kinase binding (ortholog)
1309828	Mrvi1	murine retrovirus integration site 1 homolog			INVOLVED IN cGMP-mediated signaling (ortholog)
3118	Mt1-ps1	metallothionein 1, pseudogene 1	204941458	204941832	no detectable transcripts from this pseudogene
70932	Mvp	major vault protein			ENCODES a protein that exhibits protein kinase binding (ortholog)
3141	Mylpf	myosin light chain, phosphorylatable, fast skeletal muscle			ENCODES a protein that exhibits structural constituent of muscle (ortholog)
1305619	Ndufab1	NADH dehydrogenase (ubiquinone) 1, alpha/beta subcomplex, 1			INVOLVED IN protein lipoylation (ortholog)
1359096	Nfatc2ip	nuclear factor of activated T-cells 2 interacting protein			INVOLVED IN cytokine production (ortholog)
1307387	Nlrp10	NLR family, pyrin domain containing 10			ENCODES a protein that exhibits ATP binding (inferred)
1598218	Nlrp14	NLR family, pyrin domain containing 14			ENCODES a protein that exhibits ATP binding (inferred)
1304777	Nrip3	nuclear receptor interacting protein 3			ENCODES a protein that exhibits aspartic-type endopeptidase activity (inferred)
1307760	Nsmce1	NSE1 homolog, SMC5-SMC6 complex component			ENCODES a protein that exhibits ubiquitin-protein transferase activity (ortholog)
1309025	Nsmce4a	NSE4 homolog A, SMC5-SMC6 complex component			INVOLVED IN positive regulation of response to DNA damage stimulus (ortholog)
620888	Nucb2	nucleobindin 2			ENCODES a protein that exhibits tumor necrosis factor receptor binding
69363	Nupr1	nuclear protein 1, transcriptional regulator			ENCODES a protein that exhibits chromatin binding (ortholog)
1311854	Olfml1	olfactomedin-like 1			FOUND IN extracellular region (inferred)
1334166	Olr1782-ps	olfactory receptor pseudogene 1782	186435450	186435769	olfactory receptor pseudogene
1333871	Olr1789-ps	olfactory receptor pseudogene 1789	189212070	189212707	olfactory receptor pseudogene
1333507	Olr1804-ps	olfactory receptor pseudogene 1804	189435033	189435414	olfactory receptor pseudogene
1333484	Olr1807-ps	olfactory receptor pseudogene 1807	190287750	190288388	olfactory receptor pseudogene
1333388	Olr1811-ps	olfactory receptor pseudogene 1811	189777730	189778360	olfactory receptor pseudogene
1333727	Olr1824-ps	olfactory receptor pseudogene 1824	187394404	187395041	olfactory receptor pseudogene
1333755	Olr1830-ps	olfactory receptor pseudogene 1830	186577245	186577788	olfactory receptor pseudogene
1334101	Olr1836-ps	olfactory receptor pseudogene 1836	189441103	189441767	olfactory receptor pseudogene
1333718	Olr1864-ps	olfactory receptor pseudogene 1864	190465725	190466343	olfactory receptor pseudogene
2323421	Olr1872	olfactory receptor 1872	179968230	179969176
1592197	Olr1875	olfactory receptor 1875			ENCODES a protein that exhibits G-protein coupled receptor activity (inferred)
1333669	Olr203	olfactory receptor 203			ENCODES a protein that exhibits G-protein coupled receptor activity (inferred)
1333443	Olr222	olfactory receptor 222			ENCODES a protein that exhibits G-protein coupled receptor activity (inferred)
1333522	Olr223	olfactory receptor 223			ENCODES a protein that exhibits G-protein coupled receptor activity (inferred)
1333026	Olr224	olfactory receptor 224			ENCODES a protein that exhibits G-protein coupled receptor activity (inferred)
1332598	Olr227	olfactory receptor 227			ENCODES a protein that exhibits G-protein coupled receptor activity (inferred)
1333459	Olr228-ps	olfactory receptor pseudogene 228	178134155	178135106	olfactory receptor pseudogene
1334002	Olr230	olfactory receptor 230			ENCODES a protein that exhibits G-protein coupled receptor activity (inferred)
1333909	Olr231	olfactory receptor 231			ENCODES a protein that exhibits G-protein coupled receptor activity (inferred)
1334160	Olr232	olfactory receptor 232			ENCODES a protein that exhibits G-protein coupled receptor activity (inferred)
1333500	Olr233	olfactory receptor 233			ENCODES a protein that exhibits G-protein coupled receptor activity (inferred)
1333621	Olr234	olfactory receptor 234			ENCODES a protein that exhibits G-protein coupled receptor activity (inferred)
1333421	Olr235	olfactory receptor 235			ENCODES a protein that exhibits G-protein coupled receptor activity (inferred)
1334142	Olr236-ps	olfactory receptor pseudogene 236	179050501	179050939	olfactory receptor pseudogene
1333336	Olr237	olfactory receptor 237			ENCODES a protein that exhibits G-protein coupled receptor activity (inferred)
1334107	Olr238-ps	olfactory receptor pseudogene 238	179064225	179064848	olfactory receptor pseudogene
1334219	Olr239	olfactory receptor 239			ENCODES a protein that exhibits G-protein coupled receptor activity (inferred)
1333958	Olr240	olfactory receptor 240			ENCODES a protein that exhibits G-protein coupled receptor activity (inferred)
1334165	Olr241	olfactory receptor 241			ENCODES a protein that exhibits G-protein coupled receptor activity (inferred)
1332645	Olr242	olfactory receptor 242			ENCODES a protein that exhibits G-protein coupled receptor activity (inferred)
1333090	Olr243-ps	olfactory receptor pseudogene 243	179182633	179183394	olfactory receptor pseudogene
1332781	Olr244	olfactory receptor 244			ENCODES a protein that exhibits G-protein coupled receptor activity (inferred)
1334180	Olr245	olfactory receptor 245			ENCODES a protein that exhibits G-protein coupled receptor activity (inferred)
1334008	Olr246	olfactory receptor 246			ENCODES a protein that exhibits G-protein coupled receptor activity (inferred)
1334362	Olr247	olfactory receptor 247			ENCODES a protein that exhibits G-protein coupled receptor activity (inferred)
1334208	Olr248-ps	olfactory receptor pseudogene 248	179285584	179286581	olfactory receptor pseudogene
1334370	Olr250	olfactory receptor 250			ENCODES a protein that exhibits G-protein coupled receptor activity (inferred)
1333255	Olr251	olfactory receptor 251			ENCODES a protein that exhibits G-protein coupled receptor activity (inferred)
1333639	Olr252	olfactory receptor 252			ENCODES a protein that exhibits G-protein coupled receptor activity (inferred)
1332983	Olr253-ps	olfactory receptor pseudogene 253	179474711	179474896	olfactory receptor pseudogene
1332743	Olr255	olfactory receptor 255			ENCODES a protein that exhibits G-protein coupled receptor activity (inferred)
1332840	Olr256-ps	olfactory receptor pseudogene 256	179500868	179501821	olfactory receptor pseudogene
1334255	Olr257	olfactory receptor 257			ENCODES a protein that exhibits G-protein coupled receptor activity (inferred)
1333699	Olr258-ps	olfactory receptor pseudogene 258	179548403	179549049	olfactory receptor pseudogene
1333441	Olr259	olfactory receptor 259			ENCODES a protein that exhibits G-protein coupled receptor activity (inferred)
1333174	Olr260	olfactory receptor 260			ENCODES a protein that exhibits G-protein coupled receptor activity (inferred)
1333278	Olr261-ps	olfactory receptor pseudogene 261	179594296	179595044	olfactory receptor pseudogene
1334168	Olr262	olfactory receptor 262			ENCODES a protein that exhibits G-protein coupled receptor activity (inferred)
1332928	Olr263	olfactory receptor 263			ENCODES a protein that exhibits G-protein coupled receptor activity (inferred)
1334301	Olr264	olfactory receptor 264			ENCODES a protein that exhibits G-protein coupled receptor activity (inferred)
1332927	Olr265-ps	olfactory receptor pseudogene 265	179675647	179676574	olfactory receptor pseudogene
1334284	Olr266-ps	olfactory receptor pseudogene 266	179700738	179701264	olfactory receptor pseudogene
1332813	Olr267	olfactory receptor 267			ENCODES a protein that exhibits G-protein coupled receptor activity (inferred)
1333901	Olr268	olfactory receptor 268			ENCODES a protein that exhibits G-protein coupled receptor activity (inferred)
1334304	Olr269-ps	olfactory receptor pseudogene 269	179768845	179769789	olfactory receptor pseudogene
1333728	Olr270	olfactory receptor 270			ENCODES a protein that exhibits G-protein coupled receptor activity (inferred)
1332950	Olr271	olfactory receptor 271			ENCODES a protein that exhibits G-protein coupled receptor activity (inferred)
1333977	Olr272	olfactory receptor 272			ENCODES a protein that exhibits G-protein coupled receptor activity (inferred)
1334156	Olr273-ps	olfactory receptor pseudogene 273	179821353	179822285	olfactory receptor pseudogene
1333605	Olr276	olfactory receptor 276			ENCODES a protein that exhibits G-protein coupled receptor activity (inferred)
1332675	Olr278	olfactory receptor 278			ENCODES a protein that exhibits G-protein coupled receptor activity (inferred)
1332769	Olr279	olfactory receptor 279			ENCODES a protein that exhibits olfactory receptor activity (inferred)
1334171	Olr281	olfactory receptor 281			ENCODES a protein that exhibits G-protein coupled receptor activity (inferred)
1333752	Olr282	olfactory receptor 282			ENCODES a protein that exhibits G-protein coupled receptor activity (inferred)
1333156	Olr283	olfactory receptor 283			ENCODES a protein that exhibits G-protein coupled receptor activity (inferred)
1333025	Olr284-ps	olfactory receptor pseudogene 284	180412119	180413107	olfactory receptor pseudogene
1334387	Olr285	olfactory receptor 285			ENCODES a protein that exhibits G-protein coupled receptor activity (inferred)
1306538	Orai3	ORAI calcium release-activated calcium modulator 3			INVOLVED IN store-operated calcium entry (ortholog)
1562741	Otoa	otoancorin			INVOLVED IN cell-matrix adhesion (ortholog)
1564636	Ovch2	ovochymase 2			ENCODES a protein that exhibits serine-type endopeptidase activity (inferred)
8693247	P8	nuclear proten 1			INTERACTS WITH 1-naphthyl isothiocyanate
1305592	Pagr1	Paxip1-associated glutamate-rich protein 1			ENCODES a protein that exhibits estrogen receptor binding (ortholog)
1304666	Paip2l1	polyadenylate-binding protein-interacting protein 2-like 1	200756031	200757516	INTERACTS WITH bisphenol A
1304759	Palb2	partner and localizer of BRCA2			ENCODES a protein that exhibits DNA binding (ortholog)
71021	Parva	parvin, alpha			ENCODES a protein that exhibits actin binding (ortholog)
61943	Pde3b	phosphodiesterase 3B			ENCODES a protein that exhibits 3',5'-cyclic-AMP phosphodiesterase activity
1307822	Pdilt	protein disulfide isomerase-like, testis expressed			ENCODES a protein that exhibits protein disulfide isomerase activity (ortholog)
1560558	Pdzd9	PDZ domain containing 9			ASSOCIATED WITH Mitochondrial Complex III Deficiency, Nuclear Type 5 (ortholog)
620024	Phkg2	phosphorylase kinase gamma subunit 2			ENCODES a protein that exhibits ATP binding
1310389	Pik3c2a	phosphatidylinositol-4-phosphate 3-kinase, catalytic subunit type 2 alpha			ENCODES a protein that exhibits 1-phosphatidylinositol-3-kinase activity (ortholog)
1564153	Plekha1	pleckstrin homology domain containing A1			ENCODES a protein that exhibits PDZ domain binding (ortholog)
1598216	Plekha7	pleckstrin homology domain containing A7			ENCODES a protein that exhibits delta-catenin binding (ortholog)
3352	Plk1	polo-like kinase 1			ENCODES a protein that exhibits anaphase-promoting complex binding (ortholog)
1306289	Plpp4	phospholipid phosphatase 4			ENCODES a protein that exhibits phosphatidate phosphatase activity (ortholog)
1308086	Polr3e	polymerase (RNA) III subunit E			PARTICIPATES IN RNA polymerase III transcription pathway
1565383	Ppfibp2	PPFIA binding protein 2			FOUND IN extracellular space (ortholog)
621225	Ppp4c	protein phosphatase 4, catalytic subunit			ENCODES a protein that exhibits lamin binding
3396	Prkcb	protein kinase C, beta			ENCODES a protein that exhibits protein kinase C activity
1594592	Prr14	proline rich 14			INTERACTS WITH bisphenol A
1564195	Prrt2	proline-rich transmembrane protein 2			INVOLVED IN neuromuscular process controlling posture (ortholog)
1593186	Prss36	protease, serine, 36			ENCODES a protein that exhibits serine-type endopeptidase activity (ortholog)
1566127	Prss53	protease, serine, 53			INVOLVED IN proteolysis (inferred)
619973	Prss8	protease, serine, 8			ENCODES a protein that exhibits serine-type peptidase activity
61841	Psma1	proteasome subunit alpha 1			ENCODES a protein that exhibits lipopolysaccharide binding (ortholog)
1564300	Pstk	phosphoseryl-tRNA kinase			ENCODES a protein that exhibits kinase activity (ortholog)
3440	Pth	parathyroid hormone			ENCODES a protein that exhibits parathyroid hormone receptor binding
628637	Pycard	PYD and CARD domain containing			ENCODES a protein that exhibits ion channel binding
1310309	Qprt	quinolinate phosphoribosyltransferase			ENCODES a protein that exhibits nicotinate-nucleotide diphosphorylase (carboxylating) activity
621416	Rabep2	rabaptin, RAB GTPase binding effector protein 2			ENCODES a protein that exhibits growth factor activity (inferred)
1309847	Rassf10	Ras association domain family member 10			INVOLVED IN signal transduction (inferred)
1311964	Rbbp6	retinoblastoma binding protein 6			ENCODES a protein that exhibits poly(A) RNA binding (ortholog)
1598286	Rbmxl2	RNA binding motif protein, X-linked-like 2	178418764	178488626	INTERACTS WITH cadmium atom (ortholog)
1305014	RGD1305014	similar to RIKEN cDNA 2310057M21			ENCODES a protein that exhibits identical protein binding (ortholog)
1310127	RGD1310127	similar to cDNA sequence BC017158			ASSOCIATED WITH Glycosuria, Renal (ortholog)
1311703	RGD1311703	similar to sid2057p			INTERACTS WITH bisphenol A
1559500	RGD1559500	similar to nidogen 2 protein	181825607	181825899
1559600	RGD1559600	RGD1559600			INTERACTS WITH bisphenol A
1559891	RGD1559891	similar to synaptonemal complex protein 3	208934013	208934884
1560936	RGD1560936	similar to 60S ribosomal protein L13			INTERACTS WITH ammonium chloride
1560958	RGD1560958	similar to RIKEN cDNA 1700063I17			FOUND IN integral component of membrane (inferred)
1561206	RGD1561206	similar to solute carrier family 25 (mitochondrial deoxynucleotide carrier), member 19			INVOLVED IN transmembrane transport (inferred)
1562400	RGD1562400	similar to olfactory receptor MOR204-14			ENCODES a protein that exhibits G-protein coupled receptor activity (inferred)
1563217	RGD1563217	similar to RIKEN cDNA 4930451I11			ASSOCIATED WITH Autism Spectrum Disorder (ortholog)
1563285	RGD1563285	similar to RIKEN cDNA 1700022C21	208118259	208125505
1564587	RGD1564587	similar to Glyceraldehyde-3-phosphate dehydrogenase (GAPDH)	200595916	200596839
1564933	RGD1564933	similar to olfactory receptor Olr271			ENCODES a protein that exhibits G-protein coupled receptor activity (inferred)
1565301	RGD1565301	similar to ribosomal protein S18	190647601	190648398
1565363	RGD1565363	similar to RIKEN cDNA 1110025L05			ASSOCIATED WITH Autism Spectrum Disorder (ortholog)
1566189	RGD1566189	similar to ferritin light chain			ENCODES a protein that exhibits ferric iron binding (inferred)
3562	Rgs10	regulator of G-protein signaling 10			ENCODES a protein that exhibits G-protein alpha-subunit binding (ortholog)
1588939	Ric3	RIC3 acetylcholine receptor chaperone			ENCODES a protein that exhibits acetylcholine receptor binding
1303154	rnf141	ring finger protein 141			ENCODES a protein that exhibits DNA binding (ortholog)
628638	Rnf40	ring finger protein 40			ENCODES a protein that exhibits protein complex binding
1309771	Rpl27a	ribosomal protein L27a			ENCODES a protein that exhibits poly(A) RNA binding (ortholog)
621027	Rps13	ribosomal protein S13			ENCODES a protein that exhibits 5.8S rRNA binding
619939	Rps15a	ribosomal protein S15a			ENCODES a protein that exhibits poly(A) RNA binding (ortholog)
1310793	Rras2	related RAS viral (r-ras) oncogene homolog 2			ENCODES a protein that exhibits GTP binding (inferred)
1588657	Sbf2	SET binding factor 2			ENCODES a protein that exhibits phosphatase binding (ortholog)
1588657	Sbf2	SET binding factor 2			ENCODES a protein that exhibits phosphatase binding (ortholog)
628713	Sbk1	SH3 domain binding kinase 1			ENCODES a protein that exhibits protein serine/threonine kinase activity
3640	Scnn1b	sodium channel epithelial 1 beta subunit			ENCODES a protein that exhibits ligand-gated sodium channel activity
3641	Scnn1g	sodium channel epithelial 1 gamma subunit			ENCODES a protein that exhibits ligand-gated sodium channel activity
1563998	Scube2	signal peptide, CUB domain and EGF like domain containing 2			ENCODES a protein that exhibits calcium ion binding (inferred)
6504299	Sdr42e2	short chain dehydrogenase/reductase family 42E, member 2	197674382	197693465
1309328	Sec23ip	SEC23 interacting protein			ENCODES a protein that exhibits poly(A) RNA binding (ortholog)
1308827	Sephs2	selenophosphate synthetase 2			ENCODES a protein that exhibits selenide, water dikinase activity (ortholog)
1307216	Sept1	septin 1			ENCODES a protein that exhibits GTP binding (inferred)
1311624	Setd1a	SET domain containing 1A			ENCODES a protein that exhibits beta-catenin binding (ortholog)
1565281	Sez6l2	seizure related 6 homolog like 2			INVOLVED IN adult locomotory behavior (ortholog)
1310609	Sgf29	SAGA complex associated factor 29			ENCODES a protein that exhibits enzyme binding
620132	Sh2b1	SH2B adaptor protein 1			ENCODES a protein that exhibits signal transducer activity (inferred)
621410	Slc5a11	solute carrier family 5 member 11			ENCODES a protein that exhibits transporter activity (inferred)
620217	Slc5a2	solute carrier family 5 member 2			ENCODES a protein that exhibits glucose:sodium symporter activity
1311568	Slx1b	SLX1 structure-specific endonuclease subunit homolog B (S. cerevisiae)			ENCODES a protein that exhibits 5'-flap endonuclease activity (ortholog)
1563508	Smg1	SMG1 phosphatidylinositol 3-kinase-related kinase			ENCODES a protein that exhibits poly(A) RNA binding (ortholog)
621306	Snrpn	small nuclear ribonucleoprotein polypeptide N			ENCODES a protein that exhibits RNA binding (inferred)
69269	Snurf	SNRPN upstream reading frame			ENCODES a protein that exhibits ATPase binding (ortholog)
1309000	Sox6	SRY box 6			ENCODES a protein that exhibits DNA binding (ortholog)
3750	Spn	sialophorin			ENCODES a protein that exhibits protein domain specific binding
1305613	Spns1	spinster homolog 1 (Drosophila)			INVOLVED IN lipid transport (inferred)
619918	Spon1	spondin 1			ENCODES a protein that exhibits metal ion binding (inferred)
1565642	Srcap	Snf2-related CREBBP activator protein			ENCODES a protein that exhibits ATP binding (inferred)
1595895	Ssty1	spermiogenesis specific transcript on the Y 1	189814596	189815314	INVOLVED IN gamete generation (inferred)
1308995	St5	suppression of tumorigenicity 5			ENCODES a protein that exhibits Rab guanyl-nucleotide exchange factor activity (ortholog)
1590972	Stk33	serine/threonine kinase 33			ENCODES a protein that exhibits protein serine/threonine kinase activity (ortholog)
3784	Stx1b	syntaxin 1B			ENCODES a protein that exhibits protein domain specific binding
621019	Stx4	syntaxin 4			ENCODES a protein that exhibits Rab GTPase binding
3767	Sult1a1	sulfotransferase family 1A member 1			ENCODES a protein that exhibits 3'-phosphoadenosine 5'-phosphosulfate binding
1305579	Swap70	SWAP switching B-cell complex 70			ENCODES a protein that exhibits ATP binding (ortholog)
708576	Syt17	synaptotagmin 17			INVOLVED IN positive regulation of dendrite extension (ortholog)
621169	Syt9	synaptotagmin 9			ENCODES a protein that exhibits identical protein binding (ortholog)
1303004	Tacc2	transforming, acidic coiled-coil containing protein 2			ENCODES a protein that exhibits nuclear hormone receptor binding (ortholog)
621590	Taok2	TAO kinase 2			ENCODES a protein that exhibits ATP binding
1309191	Tbc1d10b	TBC1 domain family, member 10b			ENCODES a protein that exhibits GTPase activator activity (ortholog)
1307716	Tbx6	T-box 6			ENCODES a protein that exhibits DNA binding (ortholog)
1549742	Tead1	TEA domain transcription factor 1			ENCODES a protein that exhibits core promoter proximal region DNA binding (ortholog)
620173	Tgfb1i1	transforming growth factor beta 1 induced transcript 1			ENCODES a protein that exhibits I-SMAD binding
1308854	Thumpd1	THUMP domain containing 1			ENCODES a protein that exhibits poly(A) RNA binding (ortholog)
1308854	Thumpd1	THUMP domain containing 1			ENCODES a protein that exhibits poly(A) RNA binding (ortholog)
1595845	Tial1	Tia1 cytotoxic granule-associated RNA binding protein-like 1			ENCODES a protein that exhibits AU-rich element binding (ortholog)
1307037	Tmc5	transmembrane channel-like 5			INVOLVED IN ion transport (inferred)
1564267	Tmc7	transmembrane channel-like 7			FOUND IN integral component of membrane (inferred)
727895	Tmem159	transmembrane protein 159			FOUND IN integral component of membrane (inferred)
1560566	Tmem219	transmembrane protein 219			ASSOCIATED WITH Autism Spectrum Disorder (ortholog)
7523242	Tmem265	transmembrane protein 265	206015998	206019415
1310870	Tmem41b	transmembrane protein 41B			INVOLVED IN nervous system development (inferred)
1310775	Tmem9b	TMEM9 domain family, member B			ENCODES a protein that exhibits signal transducer activity (ortholog)
1307268	Tnrc6a	trinucleotide repeat containing 6a			ENCODES a protein that exhibits poly(A) RNA binding (ortholog)
1595847	Trim66	tripartite motif-containing 66			ENCODES a protein that exhibits chromatin binding (ortholog)
1562778	Trim72	tripartite motif containing 72			ENCODES a protein that exhibits phosphatidylserine binding (ortholog)
6576076	Trnal-uag	transfer RNA leucine (anticodon UAG)	197697715	197697796	This record serves to anchor the annotation of tRNAs of this class on the rat genome. The placement is predicted using tRNAscan-SE (Lowe, T.M. and Eddy, S.R. 1997. Nucleic Acids Res. 25:955-964, PubMed 9023104).[provided by RefSeq, May 2010]
6576138	Trnas-gcu	transfer RNA serine (anticodon GCU)	183256734	183256815	This record serves to anchor the annotation of tRNAs of this class on the rat genome. The placement is predicted using tRNAscan-SE (Lowe, T.M. and Eddy, S.R. 1997. Nucleic Acids Res. 25:955-964, PubMed 9023104).[provided by RefSeq, May 2010]
3918	Tub	tubby bipartite transcription factor			ENCODES a protein that exhibits protein complex binding (ortholog)
1305501	Tufm	Tu translation elongation factor, mitochondrial			ENCODES a protein that exhibits poly(A) RNA binding (ortholog)
1306614	Ubfd1	ubiquitin family domain containing 1			ENCODES a protein that exhibits poly(A) RNA binding (ortholog)
3940	Umod	uromodulin			ENCODES a protein that exhibits IgG binding (ortholog)
1359150	Uqcrc2	ubiquinol cytochrome c reductase core protein 2			ENCODES a protein that exhibits protein complex binding
1308183	Usp31	ubiquitin specific peptidase 31			ENCODES a protein that exhibits thiol-dependent ubiquitin-specific protease activity (ortholog)
1310411	Usp47	ubiquitin specific peptidase 47			ENCODES a protein that exhibits thiol-dependent ubiquitin-specific protease activity (ortholog)
1303107	Vkorc1	vitamin K epoxide reductase complex, subunit 1			ENCODES a protein that exhibits vitamin-K-epoxide reductase (warfarin-insensitive) activity
1311670	Vwa3a	von Willebrand factor A domain containing 3A			INTERACTS WITH 6-propyl-2-thiouracil
1587347	Wdr11	WD repeat domain 11			ASSOCIATED WITH Hypogonadotropic Hypogonadism 14 with or without Anosmia (ortholog)
1307895	Wee1	WEE1 G2 checkpoint kinase			ENCODES a protein that exhibits protein kinase activity (ortholog)
1311491	Xpo6	exportin 6			ENCODES a protein that exhibits protein transporter activity (ortholog)
620093	Xylt1	xylosyltransferase 1			ENCODES a protein that exhibits acetylglucosaminyltransferase activity (inferred)
1564579	Ypel3	yippee-like 3			INVOLVED IN positive regulation of cellular senescence (ortholog)
1563192	Ythdc2	YTH domain containing 2			ENCODES a protein that exhibits N6-methyladenosine-containing RNA binding (ortholog)
1305662	Zfp143	zinc finger protein 143			ENCODES a protein that exhibits chromatin binding
1306257	Zfp629	zinc finger protein 629			ENCODES a protein that exhibits metal ion binding (inferred)
1561579	Zfp646	zinc finger protein 646			ENCODES a protein that exhibits metal ion binding (inferred)
1308623	Zfp668	zinc finger protein 668			ENCODES a protein that exhibits metal ion binding (inferred)
1310765	Zfp688	zinc finger protein 688			ENCODES a protein that exhibits metal ion binding (inferred)
628696	Zfp689	zinc finger protein 689			ENCODES a protein that exhibits DNA binding (inferred)
1594599	Zfp764	zinc finger protein 764			ENCODES a protein that exhibits metal ion binding (inferred)
1305903	Zfp771	zinc finger protein 771			ENCODES a protein that exhibits metal ion binding (inferred)
620346	Zg16	zymogen granule protein 16			ENCODES a protein that exhibits carbohydrate binding (inferred)
1359568	Zkscan2	zinc finger with KRAB and SCAN domains 2			ENCODES a protein that exhibits DNA binding (inferred)
7609558	Znf768	zinc finger protein 768			ENCODES a protein that exhibits poly(A) RNA binding (ortholog)
620605	Zp2	zona pellucida glycoprotein 2			ENCODES a protein that exhibits acrosin binding (ortholog)

## Sheet: Supplementary table 4_Anxrr
RGD ID	Symbol	Name	Chr	Start	Stop	Description
727859	Rhcg	Rh family, C glycoprotein	1	141325854	141349881
9161799	LOC103691171	uncharacterized LOC103691171	1	141379455	141382397
1308541	Ticrr	TOPBP1-interacting checkpoint and replication regulator	1	141391738	141433615
1310310	Kif7	kinesin family member 7	1	141434183	141452578
3351	Plin1	perilipin 1	1	141458993	141471096
619842	Pex11a	peroxisomal biogenesis factor 11 alpha	1	141474189	141481270
1559862	Wdr93	WD repeat domain 93	1	141478655	141528160
2318883	Snrpep2	small nuclear ribonucleoprotein polypeptide E pseudogene 2	1	141503833	141504133
1311751	Mesp1	mesoderm posterior bHLH transcription factor 1	1	141532390	141533908
1305959	Mesp2	mesoderm posterior bHLH transcription factor 2	1	141550633	141553239
2991	Anpep	alanyl aminopeptidase, membrane	1	141561364	141604249
1586888	Ap3s2	adaptor-related protein complex 3, sigma 2 subunit	1	141612961	141655417
1311021	Arpin	actin-related protein 2/3 complex inhibitor	1	141664790	141672789
1306491	Zfp710	zinc finger protein 710	1	141763629	141870960
6494098	LOC100911186	enoyl-CoA hydratase, mitochondrial-like	1	141821912	141830770
6494411	LOC100911225	fucose mutarotase-like	1	141833134	141836230
1597139	Idh2	isocitrate dehydrogenase (NADP(+)) 2, mitochondrial	1	141874354	141893674
1589010	LOC685876	similar to MAK31-like protein	1	141929008	141929477
7554600	LOC102548818	uncharacterized LOC102548818	1	141944761	141946193
7638459	LOC102548889	uncharacterized LOC102548889	1	141960930	141964331
1307872	Sema4b	semaphorin 4B	1	141986145	142014400
620133	Cib1	calcium and integrin binding 1	1	142014962	142020461
1560277	Gdpgp1	GDP-D-glucose phosphorylase 1	1	142020696	142028773
7590296	LOC102549117	uncharacterized LOC102549117	1	142022826	142050449
1310399	Ttll13	tubulin tyrosine ligase-like family, member 13	1	142034423	142050071
1583734	Ngrn	neugrin, neurite outgrowth associated	1	142050458	142056336
620644	Vps33b	VPS33B, late endosome and lysosome associated	1	142060955	142084444
1311754	Prc1	protein regulator of cytokinesis 1	1	142087196	142108746
1309901	Rccd1	RCC1 domain containing 1	1	142109070	142118438
1305357	Unc45a	unc-45 myosin chaperone A	1	142118910	142133627
9180262	LOC103691172	uncharacterized protein KIAA1644 homolog	1	142133700	142134827
1311839	Hddc3	HD domain containing 3	1	142136429	142138737
1310238	Man2a2	mannosidase, alpha, class 2A, member 2	1	142141693	142164368
1564385	Fes	FES proto-oncogene, tyrosine kinase	1	142174648	142183884
7565709	LOC102553801	uncharacterized LOC102553801	1	142184072	142185731
3274	Furin	furin (paired basic amino acid cleaving enzyme)	1	142185092	142198166
7595093	LOC102553864	uncharacterized LOC102553864	1	142221289	142223220
1308810	Blm	Bloom syndrome RecQ like helicase	1	142246773	142332613
6503649	LOC100909455	CREB-regulated transcription coactivator 3-like	1	142388430	142396313
1309666	Crtc3	CREB regulated transcription coactivator 3	1	142398248	142500558
9396007	LOC103691178	chromobox protein homolog 3 pseudogene	1	142518360	142519231
1311884	Iqgap1	IQ motif containing GTPase activating protein 1	1	142525041	142615673
1584548	Zscan2	zinc finger and SCAN domain containing 2	1	142679306	142695232
1306429	Wdr73	WD repeat domain 73	1	142711792	142720292
1562710	Nmb	neuromedin B	1	142721263	142724681
69360	Sec11a	SEC11 homolog A, signal peptidase complex subunit	1	142733423	142759994
1308705	Zfp592	zinc finger protein 592	1	142833999	142870997
1309860	Alpk3	alpha-kinase 3	1	142883005	142931940
7647188	LOC102555867	uncharacterized LOC102555867	1	142900734	142903457
7607475	LOC102555804	uncharacterized LOC102555804	1	142928057	142930432
621223	Slc28a1	solute carrier family 28 member 1	1	142948525	142992407
735125	Pde8a	phosphodiesterase 8A	1	143036019	143160395
62027	Rps17	ribosomal protein S17	1	143167329	143169915
1310421	Cpeb1	cytoplasmic polyadenylation element binding protein 1	1	143171457	143278485
9383371	LOC103691174	U11/U12 small nuclear ribonucleoprotein 48 kDa protein pseudogene	1	143209610	143211607
9117025	LOC103691173	60S ribosomal protein L39-like	1	143246630	143247062
1308950	Ap3b2	adaptor-related protein complex 3, beta 2 subunit	1	143284041	143315846
7609569	LOC102555928	uncharacterized LOC102555928	1	143315968	143328281
2321127	LOC100360933	cDNA sequence BC048679-like	1	143316233	143320037
7615098	LOC102556224	uncharacterized LOC102556224	1	143349118	143361938
7489047	Scarna15	small Cajal body-specific RNA 15	1	143360224	143360287
1305167	Fsd2	fibronectin type III and SPRY domain containing 2	1	143364867	143398124
1563506	Whamm	WAS protein homolog associated with actin, golgi membranes and microtubules	1	143401986	143430356
620705	Homer2	homer scaffolding protein 2	1	143443300	143535579
1310022	Fam103a1	family with sequence similarity 103, member A1	1	143583675	143589563
1305713	RGD1305713	similar to RIKEN cDNA 3110040N11	1	143601011	143608772
1310962	Btbd1	BTB domain containing 1	1	143609729	143647124
1307978	Tm6sf1	transmembrane 6 superfamily member 1	1	143657607	143703829
7672741	LOC102556283	uncharacterized LOC102556283	1	143676507	143678948
628773	Hdgfrp3	hepatoma-derived growth factor, related protein 3	1	143702864	143752064
1309042	Bnc1	basonuclin 1	1	143793053	143818706
7643677	LOC102556513	uncharacterized LOC102556513	1	143846547	143861632
9231513	LOC103690138	zinc finger protein basonuclin-1-like	1	143870914	143879093
9256157	LOC103691175	uncharacterized LOC103691175	1	143930928	143936603
620578	Sh3gl3	SH3 domain-containing GRB2-like 3	1	144069641	144200402
9089371	LOC103691176	U6 snRNA-associated Sm-like protein LSm5 pseudogene	1	144221678	144222361
1305155	Adamtsl3	ADAMTS-like 3	1	144238958	144561065
1562653	Saxo2	stabilizer of axonemal microtubules 2	1	144586260	144601358
1306521	Efl1	elongation factor like GTPase 1	1	144601425	144740634
1306790	Mex3b	mex-3 RNA binding family member B	1	144831523	144835758
1566271	RGD1566271	similar to 60S ribosomal protein L7	1	145104936	145105723
9221586	LOC103691179	uncharacterized LOC103691179	1	145146669	145149164
9313267	LOC103690148	60S ribosomal protein L7 pseudogene	1	145294759	145359645
9306754	LOC103691180	uncharacterized LOC103691180	1	145360464	145362959
7510373	LOC102552825	uncharacterized LOC102552825	1	145448881	145450795
9335574	LOC103691181	uncharacterized LOC103691181	1	145505886	145521853
1308063	Tmc3	transmembrane channel-like 3	1	145715829	145762512
1561783	Stard5	StAR-related lipid transfer domain containing 5	1	145770135	145780001
1583872	Il16	interleukin 16	1	145781923	145874375
9333007	LOC103691182	U1 small nuclear ribonucleoprotein C pseudogene	1	145805601	145807252
1310371	Cfap161	cilia and flagella associated protein 161	1	145907093	145931583
2320729	LOC100361131	androgen receptor N-terminal-interacting protein-like	1	145993598	145995064
1311666	Mesdc1	mesoderm development candidate 1	1	146027821	146029840
1310344	Mesdc2	mesoderm development candidate 2	1	146037426	146043097
1305254	Cemip	cell migration-inducing hyaluronan binding protein	1	146069774	146226314
1308210	Abhd17c	abhydrolase domain containing 17C	1	146248505	146289465
2154	Arnt2	aryl hydrocarbon receptor nuclear translocator 2	1	146399217	146563067
7557291	LOC102553298	uncharacterized LOC102553298	1	146659386	146706084
61932	Fah	fumarylacetoacetate hydrolase	1	146713663	146736339
1359317	Zfand6	zinc finger AN1-type containing 6	1	146745850	146823762
1598355	LOC293842	similar to DnaJ (Hsp40) homolog, subfamily C, member 8	1	146959988	146962488
1585131	LOC690082	similar to melanoma ubiquitous mutated protein	1	146966354	146969918
6495748	LOC100911002	synaptonemal complex protein 3-like	1	146972523	146989856
6495416	LOC100911047	X-linked lymphocyte-regulated protein 3A-like	1	147000994	147012434
1566014	F8a1	coagulation factor VIII-associated 1	1	147021436	147022950
1585186	Xlr3a	X-linked lymphocyte-regulated 3A	1	147033272	147049664
2324027	LOC100366231	X-linked lymphocyte-regulated 5C-like	1	147060791	147076948
6494662	LOC100911148	PWWP domain-containing protein MUM1-like	1	147077029	147083118
6492661	LOC100911450	dnaJ homolog subfamily C member 8-like	1	147090916	147093416
619934	Cyp2c6v1	cytochrome P450, family 2, subfamily C, polypeptide 6, variant 1	1	147157097	147158284
1308166	Cyp2c79	cytochrome P450, family 2, subfamily c, polypeptide 79	1	147236480	147307988
620379	Cyp2c7	cytochrome P450, family 2, subfamily c, polypeptide 7	1	147422999	148119979
2320131	LOC100361434	hypothetical LOC100361434	1	147524278	147596922
7560523	LOC102550489	uncharacterized LOC102550489	1	147641562	147642685
2323640	LOC100359554	Cytochrome P450 2C26-like	1	147681189	147698473
9475438	LOC103691186	cytochrome P450 2C6-like	1	147692655	147692803
619934	Cyp2c6v1	cytochrome P450, family 2, subfamily C, polypeptide 6, variant 1	1	147713872	147814410
6491302	LOC100911718	cytochrome P450 2C6-like	1	147883951	147887606
9275501	LOC103691183	uncharacterized LOC103691183	1	148193600	148196949
2319920	LOC100361547	Cytochrome P450, family 2, subfamily c, polypeptide 7-like	1	148232438	148287458
6490137	LOC100911879	cytochrome P450 2C29-like	1	148351649	148380129
1590535	Vbp1	von Hippel-Lindau binding protein 1	1	148425047	148443505
9389428	LOC103691184	uncharacterized LOC103691184	1	148441021	148442927
7664376	LOC102546990	transforming acidic coiled-coil-containing protein 3-like	1	148445132	148447954
9277084	LOC103691185	uncharacterized LOC103691185	1	148448526	148449905
1594331	Mpp1	membrane palmitoylated protein 1	1	148450213	148458945
6489367	LOC100912014	vomeronasal type-2 receptor 26-like	1	148792041	148829744
1333307	Olr225-ps	olfactory receptor pseudogene 225	1	148843565	148844195
68340	Olr226	olfactory receptor 226	1	148846679	148847662
6489170	LOC100912097	olfactory receptor 10A5-like	1	148862493	148863446
708406	Vom2r40	vomeronasal 2 receptor, 40	1	148927532	148974509
7665855	LOC102549970	vomeronasal type-2 receptor 26-like	1	149038550	149303707
7573144	LOC102549881	vomeronasal type-2 receptor 26-like	1	149079445	149098707
1587126	Vom2r42	vomeronasal 2 receptor, 42	1	149132320	149175214
1626046	Vom2r-ps63	vomeronasal 2 receptor, pseudogene 63	1	149303363	149303704
6485222	LOC100912938	metabotropic glutamate receptor 4-like	1	149400150	149402837
1587109	LOC679574	similar to putative pheromone receptor (Go-VN3)	1	149437496	149476747
1587090	Vom2r43	vomeronasal 2 receptor, 43	1	149506822	149529350
1333584	Olr12	olfactory receptor 12	1	149578357	149579280
6500576	LOC100909966	olfactory receptor 6F1-like	1	149602346	149603284
6500417	LOC100910049	olfactory receptor 14A2-like	1	149630252	149633029
1333647	Olr16	olfactory receptor 16	1	149674493	149675443
1333998	Olr17	olfactory receptor 17	1	149682401	149683357
1333037	Olr18-ps	olfactory receptor pseudogene 18	1	149717772	149718747
1584836	LOC679705	similar to L-lactate dehydrogenase A chain (LDH-A) (LDH muscle subunit) (LDH-M)	1	149723319	149724450
6501433	Olr294	olfactory receptor 294	1	149769762	149770857
6500977	LOC100909935	olfactory receptor 6F1-like	1	149777726	149778712
1334399	Olr13	olfactory receptor 13	1	149786382	149787308
1332929	Olr14	olfactory receptor 14	1	149816124	149817065
1333967	Olr15-ps	olfactory receptor pseudogene 15	1	149835338	149836275
6500802	LOC100910009	olfactory receptor 14A2-like	1	149858460	149859555
6500206	LOC100910126	olfactory receptor 14C36-like	1	149901165	149902140
6499723	LOC100910160	L-lactate dehydrogenase A chain-like	1	149906803	149907934
1333281	Olr19	olfactory receptor 19	1	149913647	149914606
6499943	LOC100910197	L-lactate dehydrogenase A chain-like	1	149923637	149924677
1332905	Olr20	olfactory receptor 20	1	149963547	149964539
1332817	Olr21-ps	olfactory receptor pseudogene 21	1	150006153	150007190
1334240	Olr22-ps	olfactory receptor pseudogene 22	1	150034721	150035660
1332664	Olr23	olfactory receptor 23	1	150067242	150068237
2322334	LOC100360319	hypothetical LOC100360319	1	150078980	150086996
1334267	Olr24	olfactory receptor 24	1	150100236	150101177
1333809	Olr25	olfactory receptor 25	1	150130084	150131076
1333180	Olr26-ps	olfactory receptor pseudogene 26	1	150158523	150158899
1332768	Olr27	olfactory receptor 27	1	150172375	150173316
9229744	LOC103691193	60S acidic ribosomal protein P1-like	1	150180736	150190690
1334427	Olr28-ps	olfactory receptor pseudogene 28	1	150201559	150201988
1334054	Olr29	olfactory receptor 29	1	150209396	150210403
1333057	Olr30	olfactory receptor 30	1	150225373	150226302
1332591	Olr31-ps	olfactory receptor pseudogene 31	1	150254484	150254878
1333387	Olr32	olfactory receptor 32	1	150261206	150262213
1334239	Olr33-ps	olfactory receptor pseudogene 33	1	150280936	150281522
1333763	Olr34	olfactory receptor 34	1	150310319	150311257
70963	Folh1	folate hydrolase 1	1	150323768	150395415
9349711	LOC103691192	twinkle protein, mitochondrial pseudogene	1	150374678	150378872
1626013	Vom2r-ps66	vomeronasal 2 receptor, pseudogene 66	1	150413882	150414778
1598125	Vom2r-ps67	vomeronasal 2 receptor, pseudogene 67	1	150492239	150523023
7544215	LOC102547390	vomeronasal type-2 receptor 26-like	1	150584811	150610071
2321947	LOC100360510	BRCA1/BRCA2-containing complex, subunit 3-like	1	150659257	150781190
6498800	LOC100910339	40S ribosomal protein S4, X isoform-like	1	150793429	150793927
620600	Nox4	NADPH oxidase 4	1	150796360	150976186
9242859	LOC103691187	uncharacterized LOC103691187	1	150964608	150966099
1589755	Tyr	tyrosinase	1	151012598	151106802
2746	Grm5	glutamate metabotropic receptor 5	1	151207859	151784991
7572872	LOC102555017	splicing factor 3A subunit 1-like	1	151330002	151342658
7748684	LOC102555105	eukaryotic translation initiation factor 5-like	1	151396839	151399485
7641285	LOC102554680	uncharacterized LOC102554680	1	151908594	151914511
2445	Ctsc	cathepsin C	1	151918516	151949979
628752	Rab38	RAB38, member RAS oncogene family	1	152072716	152153449
7700681	LOC102547675	glyceraldehyde-3-phosphate dehydrogenase-like	1	152249674	152250664
1598293	LOC365305	similar to Phosphoglycerate kinase 1	1	152582408	152594898
2324099	LOC100362759	ribosomal protein S19-like	1	152764702	152765193
1309948	Tmem135	transmembrane protein 135	1	152886979	153096180
71017	Fzd4	frizzled class receptor 4	1	153589471	153598376
1562517	RGD1562517	similar to protein tyrosine phosphatase 4a1	1	153690103	153691684
1359545	Prss23	protease, serine, 23	1	153732529	153740905
9273863	LOC103691188	uncharacterized LOC103691188	1	153751118	153788209
7550309	LOC102549783	uncharacterized LOC102549783	1	153859895	153862018
1311070	Me3	malic enzyme 3	1	153861569	154056594
1306766	Ccdc81	coiled-coil domain containing 81	1	154064132	154111999
7625414	LOC102549852	ferritin light chain 1-like	1	154131725	154132449
1359455	l7Rn6	lethal, Chr 7, Rinchik 6	1	154147098	154170428
1309782	Eed	embryonic ectoderm development	1	154189252	154216340
1598292	LOC365307	similar to ras homolog gene family, member N	1	154247422	154248077
9330161	LOC103691189	uncharacterized LOC103691189	1	154298051	154301355
7499284	LOC102550036	uncharacterized LOC102550036	1	154371888	154377110
621054	Picalm	phosphatidylinositol binding clathrin assembly protein	1	154377234	154458922
9368653	LOC103691190	uncharacterized LOC103691190	1	154377665	154380983
1594161	Ccdc83	coiled-coil domain containing 83	1	154478610	154507174
1307647	Sytl2	synaptotagmin-like 2	1	154536592	154599515
1305335	Ccdc89	coiled-coil domain containing 89	1	154606461	154607723
9393062	Rps27a-ps26	ribosomal protein S27a, pseudogene 26	1	154824153	154825476
9136212	Rps27a-ps27	ribosomal protein S27a, pseudogene 27	1	154914257	154915580
9285416	LOC103691195	uncharacterized LOC103691195	1	155129534	155133225
619895	Dlg2	discs large homolog 2	1	155147648	157274077
1590921	LOC293116	similar to H326	1	155878879	155891040
6493379	LOC100911323	developmental pluripotency-associated protein 4-like	1	155914706	155915614
1308371	Tmem126b	transmembrane protein 126B	1	156262220	156274207
1305677	Tmem126a	transmembrane protein 126A	1	156283099	156291057
1565584	Crebzf	CREB/ATF bZIP transcription factor	1	156290215	156296891
6490972	LOC100911776	coiled-coil domain-containing protein 89-like	1	156325241	156328892
1307647	Sytl2	synaptotagmin-like 2	1	156334298	156440332
1594161	Ccdc83	coiled-coil domain containing 83	1	156484541	156509500
7628643	LOC102554080	DDB1- and CUL4-associated factor 8-like	1	157340009	157352170
2323742	LOC100362951	hypothetical LOC100362951	1	157375550	157376458
2320959	LOC100361001	family with sequence similarity 98, member A-like	1	157390785	157393663
1308637	Ccdc90b	coiled-coil domain containing 90B	1	157403595	157417153
1310789	Ankrd42	ankyrin repeat domain 42	1	157419117	157461588
1563397	Pcf11	PCF11 cleavage and polyadenylation factor subunit	1	157463014	157494130
1591721	LOC680479	similar to pantothenate kinase 1 beta	1	157493931	157503568
6487744	LOC100912320	40S ribosomal protein S3a-like	1	157519915	157526265
6489457	LOC100912031	uncharacterized LOC100912031	1	157563225	157573264
1309507	Rab30	RAB30, member RAS oncogene family	1	157573344	157664297
9442049	LOC103691196	uncharacterized LOC103691196	1	157638666	157654742
1559690	Ddias	DNA damage-induced apoptosis suppressor	1	157675754	157700064
1307842	Prcp	prolylcarboxypeptidase	1	157701089	157750177
1590594	LOC680566	hypothetical protein LOC680566	1	157862128	157863161
1564695	Fam181b	family with sequence similarity 181, member B	1	157920786	157922283
9257175	LOC103691197	uncharacterized LOC103691197	1	158334381	158352505
1598223	LOC499207	similar to 60S ribosomal protein L3 (L4)	1	158339079	158340293
2321089	LOC100360971	hypothetical LOC100360971	1	159112422	159161096
2320477	LOC100361286	PDZ domain containing 11-like	1	159886239	159887128
1598291	LOC365309	similar to 60S ribosomal protein L23a	1	160803853	160804375
2325357	Mir708	microRNA 708	1	161221246	161221333
1304658	Tenm4	teneurin transmembrane protein 4	1	161327440	161885094
1305145	Nars2	asparaginyl-tRNA synthetase 2 (mitochondrial)(putative)	1	161922193	162006950
621367	Gab2	GRB2-associated binding protein 2	1	162083038	162282707
1565984	Usp35	ubiquitin specific peptidase 35	1	162283866	162307604
1559529	Kctd21	potassium channel tetramerization domain containing 21	1	162307775	162325269
7587865	LOC102550214	uncharacterized LOC102550214	1	162331811	162334706
1305468	Alg8	ALG8, alpha-1,3-glucosyltransferase	1	162342061	162362139
1307511	Ndufc2	NADH:ubiquinone oxidoreductase subunit C2	1	162369801	162376024
3859	Thrsp	thyroid hormone responsive	1	162381251	162385575
1562118	RGD1562118	similar to peroxiredoxin 2 isoform b	1	162393772	162394689
7572508	LOC102557251	uncharacterized LOC102557251	1	162400434	162406722
1306430	Kctd14	potassium channel tetramerization domain containing 14	1	162418413	162424322
1305036	Ints4	integrator complex subunit 4	1	162447692	162511350
1561459	Aamdc	adipogenesis associated, Mth938 domain containing	1	162519513	162549206
1311245	Rsf1	remodeling and spacing factor 1	1	162549258	162671962
61884	Clns1a	chloride nucleotide-sensitive channel 1A	1	162676246	162696549
628763	Aqp11	aquaporin 11	1	162703394	162713560
7711357	LOC102550562	uncharacterized LOC102550562	1	162733420	162740656
9270747	LOC103691198	uncharacterized LOC103691198	1	162740677	162766326
3250	Pak1	p21 (RAC1) activated kinase 1	1	162768156	162883356
1585814	LOC680975	similar to High mobility group protein 1 (HMG-1) (High mobility group protein B1) (Amphoterin) (Heparin-binding protein p30)	1	162790245	162791069
1585799	Gdpd4	glycerophosphodiester phosphodiesterase domain containing 4	1	162890482	162999849
1590920	LOC293133	similar to pyruvate kinase 3	1	162932335	162935700
628830	Myo7a	myosin VIIA	1	163001313	163071542
9366661	LOC103691199	keratin-associated protein 1-5-like	1	163035180	163038916
620084	Capn5	calpain 5	1	163073134	163129771
3231	Omp	olfactory marker protein	1	163097159	163097709
1310926	B3gnt6	UDP-GlcNAc:betaGal beta-1,3-N-acetylglucosaminyltransferase 6	1	163143027	163149495
1561254	Acer3	alkaline ceramidase 3	1	163160987	163263620
1359311	Tsku	tsukushi, small leucine rich proteoglycan	1	163317281	163328687
1559902	RGD1559902	similar to thioredoxin	1	163394520	163394930
69322	Gucy2e	guanylate cyclase 2E	1	163398891	163433594
1309087	Lrrc32	leucine rich repeat containing 32	1	163443973	163457426
1583564	LOC681127	similar to Tubulin alpha-6 chain (Alpha-tubulin 6)	1	163495614	163496934
1310712	Emsy	EMSY BRCA2-interacting transcriptional repressor	1	163543572	163618574
1309679	Thap12	THAP domain containing 12	1	163657296	163679191
6576112	Trnap-ugg	transfer RNA proline (anticodon UGG)	1	163773949	163774020
621463	Wnt11	wingless-type MMTV integration site family, member 11	1	163794210	163813756
1561870	RGD1561870	similar to ribosomal protein L27	1	163813960	163814364
1589754	Uvrag	UV radiation resistance associated gene	1	163844804	164101568
620329	Dgat2	diacylglycerol O-acyltransferase 2	1	164113459	164143818
1598060	Mogat2	monoacylglycerol O-acyltransferase 2	1	164181762	164205222
61804	Map6	microtubule-associated protein 6	1	164225742	164292094
69302	Serpinh1	serpin family H member 1	1	164301010	164308306
1559673	Gdpd5	glycerophosphodiester phosphodiesterase domain containing 5	1	164337193	164418957
1565895	Klhl35	kelch-like family member 35	1	164419052	164431055
619888	Rps3	ribosomal protein S3	1	164435868	164441167
6487804	LOC100912335	peptidyl-prolyl cis-trans isomerase D-like	1	164462677	164502485
2156	Arrb1	arrestin, beta 1	1	164502354	164573947
2325623	Mir326	microRNA 326	1	164518401	164518495
1596774	Tpbgl	trophoblast glycoprotein-like	1	164588032	164591778
621391	Slco2b1	solute carrier organic anion transporter family, member 2b1	1	164623575	164671619
1333428	Olr35	olfactory receptor 35	1	164706276	164707195
1333325	Olr36	olfactory receptor 36	1	164717029	164717937
1332982	Olr37	olfactory receptor 37	1	164755094	164756059
619881	Neu3	neuraminidase 3	1	164803574	164814790
7751286	LOC102553078	ubiquitin-like protein FUBI-like	1	164807358	164807883
1311253	Spcs2	signal peptidase complex subunit 2	1	164829896	164849749
1305502	Xrra1	X-ray radiation resistance associated 1	1	164849816	164918473
7585495	LOC102547456	uncharacterized LOC102547456	1	164874806	164902884
1583288	Rnf169	ring finger protein 169	1	164917069	164978053
1306179	Chrdl2	chordin-like 2	1	165008997	165036431
1312027	Pold3	polymerase (DNA) delta 3, accessory subunit	1	165085142	165122385
1305211	Lipt2	lipoyl(octanoyl) transferase 2 (putative)	1	165170645	165172972
6488981	LOC100912071	uncharacterized LOC100912071	1	165181861	165190771
621384	Kcne3	potassium voltage-gated channel subfamily E regulatory subunit 3	1	165189280	165196949
1583226	Pgm2l1	phosphoglucomutase 2-like 1	1	165237847	165286980
735150	P4ha3	prolyl 4-hydroxylase subunit alpha 3	1	165295844	165330922
1309683	Ppme1	protein phosphatase methylesterase 1	1	165335242	165382216
1307366	C2cd3	C2 calcium-dependent domain containing 3	1	165382690	165479655
3933	Ucp3	uncoupling protein 3	1	165482912	165495895
3932	Ucp2	uncoupling protein 2	1	165506376	165512745
1359131	Dnajb13	DnaJ heat shock protein family (Hsp40) member B13	1	165515718	165530163
9145766	LOC103691200	uncharacterized LOC103691200	1	165520122	165536847
1562228	Coa4	cytochrome c oxidase assembly factor 4 homolog	1	165549317	165552573
1307576	Mrpl48	mitochondrial ribosomal protein L48	1	165563788	165606375
7539054	LOC102548233	uncharacterized LOC102548233	1	165590389	165594666
619737	Rab6a	RAB6A, member RAS oncogene family	1	165624973	165664201
621614	Plekhb1	pleckstrin homology domain containing B1	1	165665905	165683773
1308929	Fam168a	family with sequence similarity 168, member A	1	165723267	165880612
1305381	Relt	RELT tumor necrosis factor receptor	1	165884407	165902012
7489033	Mir3102	microRNA 3102	1	165921184	165921320
620269	P2ry6	pyrimidinergic receptor P2Y6	1	165972439	166008351
62088	P2ry2	purinergic receptor P2Y2	1	166031228	166045423
7557608	LOC102548476	uncharacterized LOC102548476	1	166111618	166139414
1304812	Fchsd2	FCH and double SH3 domains 2	1	166140117	166395915
6486812	LOC100912515	olfactory receptor 51F2-like	1	166303139	166304089
1311400	Atg16l2	autophagy related 16-like 2	1	166401271	166415076
7724903	LOC102546541	uncharacterized LOC102546541	1	166418260	166425158
1306548	Stard10	StAR-related lipid transfer domain containing 10	1	166428779	166458413
1310385	Arap1	ArfGAP with RhoGAP domain, ankyrin repeat and PH domain 1	1	166459062	166525200
620965	Pde2a	phosphodiesterase 2A	1	166534643	166626158
2325383	Mir139	microRNA 139	1	166589545	166589612
3521	Art2b	ADP-ribosyltransferase 2b	1	166667304	166685081
1598290	LOC365317	similar to L-lactate dehydrogenase A chain (LDH-A) (LDH muscle subunit) (LDH-M)	1	166727707	166728788
621328	Clpb	ClpB homolog, mitochondrial AAA ATPase chaperonin	1	166739372	166866095
7606674	LOC102547177	uncharacterized LOC102547177	1	166876705	166883690
621323	Phox2a	paired-like homeobox 2a	1	166893734	166898252
68396	Inppl1	inositol polyphosphate phosphatase-like 1	1	166898177	166912524
9227837	LOC103691225	putative uncharacterized protein	1	166911490	166912673
1308515	Folr2	folate receptor beta	1	166915045	166933377
7736376	LOC102547245	60S ribosomal protein L12-like	1	166923163	166923660
71032	Folr1	folate receptor 1 (adult)	1	166934457	166943592
1311634	Anapc15	anaphase promoting complex subunit 15	1	166981750	166985363
1561509	Lrtomt	leucine rich transmembrane and O-methyltransferase domain containing	1	166986013	166988062
735078	Lamtor1	late endosomal/lysosomal adaptor, MAPK and MTOR activator 1	1	166991474	166997045
1565856	Lrrc51	leucine rich repeat containing 51	1	166997973	167017215
1308777	Numa1	nuclear mitotic apparatus protein 1	1	167044544	167091453
620042	Il18bp	interleukin 18 binding protein	1	167091521	167095718
1307857	Rnf121	ring finger protein 121	1	167095916	167165264
7692537	LOC102549471	short transient receptor potential channel 2-like	1	167158725	167180052
628819	Trpc2	transient receptor potential cation channel, subfamily C, member 2, pseudogene	1	167180103	167192450
628834	Art5	ADP-ribosyltransferase 5	1	167192805	167202767
1304591	Art1	ADP-ribosyltransferase 1	1	167202064	167206615
620142	Chrna10	cholinergic receptor nicotinic alpha 10 subunit	1	167206722	167210919
71033	Nup98	nucleoporin 98	1	167213866	167308851
619744	Pgap2	post-GPI attachment to proteins 2	1	167309013	167335550
621310	Rhog	ras homolog family member G	1	167336147	167347708
1306831	Stim1	stromal interaction molecule 1	1	167373894	167533412
9366670	LOC103691224	ribosome biogenesis protein NSA2 homolog pseudogene	1	167470777	167474769
1592569	Rrm1	ribonucleotide reductase catalytic subunit M1	1	167538387	167562688
1333505	Olr38-ps	olfactory receptor 38, pseudogene	1	167580658	167581670
1333356	Olr39	olfactory receptor 39	1	167587641	167588630
1334204	Olr40	olfactory receptor 40	1	167605393	167606343
1334081	Olr41	olfactory receptor 41	1	167660313	167661254
1334129	Olr42-ps	olfactory receptor pseudogene 42	1	167684805	167685747
1305795	Trim21	tripartite motif-containing 21	1	167686148	167708735
1333514	Olr43	olfactory receptor 43	1	167719947	167720897
1333531	Olr44	olfactory receptor 44	1	167731836	167732783
1333028	Olr45	olfactory receptor 45	1	167748100	167749053
1333293	Olr46	olfactory receptor 46	1	167758636	167759580
1593913	Bcl2l1-ps1	Bcl2-like 1, pseudogene 1	1	167763556	167765663
1334009	Olr47	olfactory receptor 47	1	167769251	167770210
1333547	Olr48	olfactory receptor 48	1	167786465	167787418
1593885	LOC684171	similar to olfactory receptor 555	1	167811452	167812438
1593877	LOC684179	similar to olfactory receptor 556	1	167826336	167827490
9455330	LOC103690775	olfactory receptor 52I1-like	1	167832227	167835603
1593867	Trim68	tripartite motif containing 68	1	167835773	167849681
1592737	LOC684208	similar to olfactory receptor 557	1	167857049	167858024
1332833	Olr63	olfactory receptor 63	1	167864306	167873267
1334421	Olr62	olfactory receptor 62	1	167874539	167875501
1333377	Olr61	olfactory receptor 61	1	167883728	167884690
1333240	Olr60	olfactory receptor 60	1	167892099	167893061
628858	Olr59	olfactory receptor 59	1	167906030	167940688
1333708	Olr58-ps	olfactory receptor pseudogene 58	1	167917771	167918714
1332953	Olr57	olfactory receptor 57	1	167937026	167937970
1333218	Olr56	olfactory receptor 56	1	167944448	167945398
1333535	Olr55-ps	olfactory receptor pseudogene 55	1	167949129	167949430
1333155	Olr54-ps	olfactory receptor pseudogene 54	1	167956686	167957186
1333228	Olr53	olfactory receptor 53	1	167970207	167971151
1593886	LOC684170	similar to olfactory receptor 566	1	167991627	167992586
9149734	LOC103691226	olfactory receptor 52R1-like	1	167997916	167998623
1332773	Olr51	olfactory receptor 51	1	168005316	168006266
1333662	Olr50	olfactory receptor 50	1	168014174	168015148
6485887	LOC100912673	high mobility group protein B1-like	1	168026498	168027146
1333161	Olr49	olfactory receptor 49	1	168028367	168029293
6491192	LOC100911691	olfactory receptor 51F2-like	1	168056629	168058849
9081772	LOC103690133	olfactory receptor 51F2-like	1	168061722	168069717
1591447	LOC684365	similar to olfactory receptor 572	1	168072435	168073390
1591436	LOC684376	similar to olfactory receptor 555	1	168081829	168084919
1563481	Or51t1	olfactory receptor, family 51, subfamily T, member 1	1	168084954	168093181
1333965	Olr66-ps	olfactory receptor pseudogene 66	1	168097897	168098785
1334397	Olr67	olfactory receptor 67	1	168117526	168118464
3207	Nras-ps1	neuroblastoma RAS viral (v-ras) oncogene homolog , pseudogene 1	1	168126706	168127963
1333806	Olr68	olfactory receptor 68	1	168136959	168137927
1332641	Olr69	olfactory receptor 69	1	168143384	168144322
1334292	Olr70	olfactory receptor 70	1	168159870	168160811
1334324	Olr71-ps	olfactory receptor pseudogene 71	1	168168037	168168967
1333720	Olr72	olfactory receptor 72	1	168176132	168177139
1333753	Olr73-ps	olfactory receptor pseudogene 73	1	168183434	168184360
1332815	Olr74	olfactory receptor 74	1	168196862	168197806
1332889	Olr75	olfactory receptor 75	1	168204985	168205944
1333966	Olr76-ps	olfactory receptor pseudogene 76	1	168217558	168218126
1334432	Olr77	olfactory receptor 77	1	168224284	168225234
1333532	Olr78	olfactory receptor 78	1	168237950	168238897
1589774	Olr79	olfactory receptor 79	1	168244888	168245829
1334015	Olr80	olfactory receptor 80	1	168282806	168283759
1332721	Olr81	olfactory receptor 81	1	168293741	168294679
1333176	Olr82	olfactory receptor 82	1	168309127	168310906
1333934	Olr83	olfactory receptor 83	1	168326922	168327860
1333158	Olr84	olfactory receptor 84	1	168341595	168342578
1333207	Olr85	olfactory receptor 85	1	168348458	168349393
1333697	Olr86	olfactory receptor 86	1	168378637	168379575
1332971	Olr87	olfactory receptor 87	1	168390615	168391553
1333956	Olr88	olfactory receptor 88	1	168403613	168404560
1333865	Olr89	olfactory receptor 89	1	168411463	168412413
1333469	Olr90-ps	olfactory receptor pseudogene 90	1	168424327	168425271
1333576	Olr91	olfactory receptor 91	1	168447533	168448480
1333961	Olr92	olfactory receptor 92	1	168455308	168456252
1333424	Olr93	olfactory receptor 93	1	168463971	168464915
1333794	Olr94	olfactory receptor 94	1	168470190	168471161
1333223	Olr95	olfactory receptor 95	1	168478496	168479440
1333486	Olr96	olfactory receptor 96	1	168489077	168490033
1333983	Olr97	olfactory receptor 97	1	168500223	168501116
1334262	Olr98	olfactory receptor 98	1	168519499	168520446
1333117	Olr99-ps	olfactory receptor pseudogene 99	1	168526405	168527360
1333043	Olr100-ps	olfactory receptor pseudogene 100	1	168535558	168535778
1333874	Olr101	olfactory receptor 101	1	168546059	168547009
1333432	Olr102-ps	olfactory receptor pseudogene 102	1	168554466	168555421
1333435	Olr103	olfactory receptor 103	1	168575090	168576040
1333997	Olr104	olfactory receptor 104	1	168586282	168587241
1333791	Olr105	olfactory receptor 105	1	168600160	168601107
1334302	Olr106	olfactory receptor 106	1	168610699	168611670
1334037	Olr107	olfactory receptor 107	1	168623150	168624103
1332894	Olr108	olfactory receptor 108	1	168639059	168640000
1333707	Olr109	olfactory receptor 109	1	168642904	168643857
1333316	Olr110	olfactory receptor 110	1	168655404	168656369
1333560	Olr111	olfactory receptor 111	1	168680596	168681543
1334238	Olr112	olfactory receptor 112	1	168692725	168693687
1333416	Olr113	olfactory receptor 113	1	168702166	168703107
1334390	Olr114	olfactory receptor 114	1	168709516	168710460
1334316	Olr115	olfactory receptor 115	1	168724703	168725656
1598222	LOC499215	similar to nuclear receptor binding factor 2	1	168739682	168742178
1333820	Olr116-ps	olfactory receptor pseudogene 116	1	168747558	168748511
1332852	Olr117-ps	olfactory receptor pseudogene 117	1	168755557	168756590
1333589	Olr118-ps	olfactory receptor pseudogene 118	1	168780031	168780997
1334425	Olr119	olfactory receptor 119	1	168794481	168795434
1334212	Olr120	olfactory receptor 120	1	168802413	168803357
1332659	Olr121	olfactory receptor 121	1	168818993	168819946
1334424	Olr122	olfactory receptor 122	1	168830222	168831172
2319730	LOC100361642	olfactory receptor Olr122-like	1	168844830	168846747
1333546	Olr124	olfactory receptor 124	1	168852675	168853622
1332630	Olr125	olfactory receptor 125	1	168868461	168869420
1333008	Olr126	olfactory receptor 126	1	168882636	168883586
1333141	Olr127	olfactory receptor 127	1	168904712	168905659
1334327	Olr128	olfactory receptor 128	1	168929814	168930776
1595848	Hbb-b1	hemoglobin, beta adult major chain	1	168945529	168953023
2290038	LOC100134871	beta globin minor gene	1	168957460	168958836
1597422	LOC689064	beta-globin	1	168964202	168965568
2783	Hbb	hemoglobin subunit beta	1	168971269	168972680
1591909	LOC502358	similar to Hemoglobin epsilon subunit (Hemoglobin epsilon chain) (Epsilon-globin)	1	168987343	168988987
620306	Hbg1	hemoglobin subunit gamma 1	1	168992841	168994219
1564524	Hbe2	hemoglobin, epsilon 2	1	169000133	169001761
1305115	Hbe1	hemoglobin subunit epsilon 1	1	169003904	169005184
1332980	Olr129	olfactory receptor 129	1	169031222	169032157
1333816	Olr130	olfactory receptor 130	1	169039802	169040725
1333394	Olr131	olfactory receptor 131	1	169050040	169050963
1333371	Olr132	olfactory receptor 132	1	169074475	169075422
1332595	Olr133-ps	olfactory receptor pseudogene 133	1	169094349	169095306
1333257	Olr134-ps	olfactory receptor pseudogene 134	1	169108871	169109251
1334260	Olr135	olfactory receptor 135	1	169115981	169116919
1333481	Olr136	olfactory receptor 136	1	169128570	169129523
1565298	LOC499219	hypothetical protein LOC499219	1	169145445	169152035
1596113	LOC689191	hypothetical protein LOC689191	1	169151326	169152779
1334354	Olr137	olfactory receptor 137	1	169153297	169154262
1333984	Olr138-ps	olfactory receptor pseudogene 138	1	169159288	169160281
7646482	LOC102555557	MLV-related proviral Env polyprotein-like	1	169172230	169174066
1333861	Olr139	olfactory receptor 139	1	169182969	169183916
1594809	LOC689243	similar to sorting nexin 12	1	169186873	169187407
1334277	Olr140	olfactory receptor 140	1	169208988	169209935
1332931	Olr141	olfactory receptor 141	1	169213684	169214634
1334127	Olr142	olfactory receptor 142	1	169229416	169230360
1332767	Olr143	olfactory receptor 143	1	169240508	169241446
1333953	Olr144	olfactory receptor 144	1	169247578	169248522
1333379	Olr145	olfactory receptor 145	1	169269385	169270329
1334175	Olr146-ps	olfactory receptor pseudogene 146	1	169279204	169280152
1334236	Olr147-ps	olfactory receptor pseudogene 147	1	169291838	169292712
1333972	Olr148	olfactory receptor 148	1	169305232	169306203
1562433	RGD1562433	similar to ubiquilin 1 isoform 2	1	169319199	169321075
1304920	Ubqln3	ubiquilin 3	1	169331643	169334093
1307202	Ubqlnl	ubiquilin-like	1	169342005	169344254
1310717	RGD1310717	similar to RIKEN cDNA E030002O03	1	169347279	169355117
1333715	Olr149	olfactory receptor 149	1	169371587	169372537
1333444	Olr150	olfactory receptor 150	1	169386007	169386939
1333202	Olr151-ps	olfactory receptor pseudogene 151	1	169401905	169402871
1310896	Trim6	tripartite motif containing 6	1	169410115	169423305
7240857	Trim34	tripartite motif-containing 34	1	169433539	169445041
1304579	Trim5	tripartite motif-containing 5	1	169446774	169463760
7617624	LOC102555738	tripartite motif-containing protein 30A-like	1	169467502	169478756
1566132	Trim30c	tripartite motif-containing 30C	1	169492833	169514195
7611209	LOC102554029	ras GTPase-activating protein-binding protein 1-like	1	169494226	169498147
1563970	Trim30	tripartite motif-containing 30	1	169521655	169540237
1598221	LOC499224	similar to eukaryotic translation elongation factor 1 alpha 2	1	169545373	169546723
1333771	Olr152	olfactory receptor 152	1	169552487	169553428
1332939	Olr153	olfactory receptor 153	1	169562247	169563221
1332954	Olr155	olfactory receptor 155	1	169571821	169591657
1333320	Olr154	olfactory receptor 154	1	169575656	169576609
1332984	Olr156	olfactory receptor 156	1	169597936	169598835
1334093	Olr157	olfactory receptor 157	1	169616118	169617107
1334411	Olr158	olfactory receptor 158	1	169636914	169637873
1333201	Olr159	olfactory receptor 159	1	169645330	169646295
1334089	Olr160	olfactory receptor 160	1	169660076	169661044
1333757	Olr161	olfactory receptor 161	1	169669528	169670487
1333452	Olr162	olfactory receptor 162	1	169683311	169684270
1333167	Olr163	olfactory receptor 163	1	169698323	169699288
6500127	LOC100910107	ubiquitin carboxyl-terminal hydrolase DUB-1-like	1	169720247	169721788
1333818	Olr164	olfactory receptor 164	1	169741497	169742462
1332871	Olr165	olfactory receptor 165	1	169769220	169770188
1334090	Olr166-ps	olfactory receptor pseudogene 166	1	169795134	169795891
1332985	Olr167	olfactory receptor 167	1	169801353	169802312
1334060	Olr179	olfactory receptor 179	1	169844549	169845487
1334364	Olr180	olfactory receptor 180	1	169855777	169856727
1333770	Olr181	olfactory receptor 181	1	169881516	169882454
1334024	Olr182-ps	olfactory receptor pseudogene 182	1	169886954	169887378
1333157	Olr183	olfactory receptor 183	1	169891909	169892850
1333955	Olr184	olfactory receptor 184	1	169902961	169903914
1332841	Olr185	olfactory receptor 185	1	169912819	169913772
1332760	Olr186	olfactory receptor 186	1	169919411	169920352
1332618	Olr187-ps	olfactory receptor pseudogene 187	1	169927095	169928042
1332780	Olr188	olfactory receptor 188	1	169944609	169945547
1333390	Olr189	olfactory receptor 189	1	169951913	169952854
1332687	Olr190	olfactory receptor 190	1	169966190	169967137
1334270	Olr191-ps	olfactory receptor pseudogene 191	1	169971273	169971971
1559839	RGD1559839	similar to fetal globin inducing factor	1	169982583	169983406
1332789	Olr192	olfactory receptor 192	1	169990693	169991631
1332887	Olr193	olfactory receptor 193	1	170004634	170005597
1334283	Olr194	olfactory receptor 194	1	170033942	170034892
1333130	Olr195-ps	olfactory receptor pseudogene 195	1	170044501	170045419
1332776	Olr196	olfactory receptor 196	1	170072523	170073473
1333835	Olr197	olfactory receptor 197	1	170091109	170092062
1333227	Olr198	olfactory receptor 198	1	170109291	170110256
1334153	Olr199	olfactory receptor 199	1	170125658	170126608
1334048	Olr200	olfactory receptor 200	1	170147300	170148265
1333229	Olr201	olfactory receptor 201	1	170174406	170175350
1332958	Olr202	olfactory receptor 202	1	170185494	170186462
1594988	LOC686660	similar to olfactory receptor 692	1	170205329	170206774
1561034	RGD1561034	similar to hypothetical protein MGC34805	1	170212817	170216405
1359585	Fam160a2	family with sequence similarity 160, member A2	1	170216505	170238926
619844	Cnga4	cyclic nucleotide gated channel alpha 4	1	170242846	170246858
2290	Cckbr	cholecystokinin B receptor	1	170262218	170272298
628755	Prkcdbp	protein kinase C, delta binding protein	1	170317099	170318688
1549719	Smpd1	sphingomyelin phosphodiesterase 1	1	170383682	170387525
2122	Apbb1	amyloid beta precursor protein binding family B member 1	1	170387625	170411269
62040	Hpx	hemopexin	1	170423558	170431066
70074	Trim3	tripartite motif-containing 3	1	170441662	170464341
1303204	Arfip2	ADP-ribosylation factor interacting protein 2	1	170464995	170471134
71097	Timm10b	translocase of inner mitochondrial membrane 10 homolog B (yeast)	1	170471265	170474111
1584052	Dnhd1	dynein heavy chain domain 1	1	170481272	170570220
1308302	Rrp8	ribosomal RNA processing 8, methyltransferase, homolog (yeast)	1	170574670	170578693
620063	Ilk	integrin-linked kinase	1	170578941	170585192
1305907	Taf10	TAF10 RNA polymerase II, TATA box binding protein (TBP)-associated factor	1	170585160	170586428
621296	Tpp1	tripeptidyl peptidase 1	1	170588036	170594159
1309878	Dchs1	dachsous cadherin-related 1	1	170594981	170629062
70943	Mrpl17	mitochondrial ribosomal protein L17	1	170652295	170653869
1333075	Olr229	olfactory receptor 229	1	170693928	170694872
9141573	LOC103691227	peptidyl-prolyl cis-trans isomerase A pseudogene	1	170720100	170722852
1333949	Olr207-ps	olfactory receptor pseudogene 207	1	170723123	170724071
9439976	LOC103691201	uncharacterized LOC103691201	1	170736462	170794532
1333636	Olr208	olfactory receptor 208	1	170742782	170743732
1332741	Olr209	olfactory receptor 209	1	170762427	170763377
1333691	Olr210	olfactory receptor 210	1	170796271	170797221
1334173	Olr211	olfactory receptor 211	1	170800634	170801560
1334402	Olr212-ps	olfactory receptor pseudogene 212	1	170829948	170830350
1332902	Olr213	olfactory receptor 213	1	170840437	170841363
1333664	Olr214	olfactory receptor 214	1	170863882	170864832
1333866	Olr215	olfactory receptor 215	1	170887363	170888310
1332678	Olr216-ps	olfactory receptor pseudogene 216	1	170900207	170900983
6491324	LOC100911720	guanine nucleotide-binding protein subunit beta-2-like 1-like	1	170902194	170905216
1332882	Olr217	olfactory receptor 217	1	170915109	170916059
1332846	Olr218	olfactory receptor 218	1	170927007	170927957
1334028	Olr219	olfactory receptor 219	1	170932737	170933660
1332718	Olr220	olfactory receptor 220	1	170962223	170962831
1334043	Olr221	olfactory receptor 221	1	170988311	170989234
1333443	Olr222	olfactory receptor 222	1	171008738	171009670
1333522	Olr223	olfactory receptor 223	1	171027793	171028743
1333026	Olr224	olfactory receptor 224	1	171044475	171045419
6490846	LOC100911749	olfactory receptor 6-like	1	171055759	171058669
6493071	LOC100911376	olfactory receptor 226-like	1	171059028	171060011
1332598	Olr227	olfactory receptor 227	1	171095325	171096278
1333459	Olr228-ps	olfactory receptor pseudogene 228	1	171129202	171130153
2324470	LOC100362585	mCG2375-like	1	171131437	171138469
6490623	LOC100911839	olfactory receptor 2D3-like	1	171161968	171163055
1334002	Olr230	olfactory receptor 230	1	171179037	171179990
1333909	Olr231	olfactory receptor 231	1	171184291	171189115
1334160	Olr232	olfactory receptor 232	1	171195672	171196619
1333500	Olr233	olfactory receptor 233	1	171208473	171209420
6490164	LOC100911880	sorting nexin-18-like	1	171241071	171252180
1333621	Olr234	olfactory receptor 234	1	171274305	171275249
1598218	Nlrp14	NLR family, pyrin domain containing 14	1	171305550	171340428
1598286	Rbmxl2	RNA binding motif protein, X-linked-like 2	1	171420482	171422250
6489382	LOC100912015	elongation factor 1-alpha 1-like	1	171587942	171592730
621169	Syt9	synaptotagmin 9	1	171592746	171769780
1311854	Olfml1	olfactomedin-like 1	1	171793782	171818074
1565383	Ppfibp2	PPFIA binding protein 2	1	171816313	171966179
1308421	Cyb5r2	cytochrome b5 reductase 2	1	171971424	171980641
1565730	LOC499235	LRRGT00141	1	171996406	171997596
1564636	Ovch2	ovochymase 2	1	172009585	172030164
1333421	Olr235	olfactory receptor 235	1	172051215	172052153
1334142	Olr236-ps	olfactory receptor pseudogene 236	1	172053266	172053704
1333336	Olr237	olfactory receptor 237	1	172058208	172059152
1334107	Olr238-ps	olfactory receptor pseudogene 238	1	172066990	172067613
1334219	Olr239	olfactory receptor 239	1	172075200	172076138
1333958	Olr240	olfactory receptor 240	1	172100096	172100921
1334165	Olr241	olfactory receptor 241	1	172129514	172130446
9444072	LOC103691202	glyceraldehyde-3-phosphate dehydrogenase pseudogene	1	172135736	172136805
1332645	Olr242	olfactory receptor 242	1	172157739	172158671
1333090	Olr243-ps	olfactory receptor pseudogene 243	1	172186444	172187376
1332781	Olr244	olfactory receptor 244	1	172214786	172215730
1334180	Olr245	olfactory receptor 245	1	172242504	172243487
1334008	Olr246	olfactory receptor 246	1	172264473	172265411
1334362	Olr247	olfactory receptor 247	1	172283255	172284199
1334208	Olr248-ps	olfactory receptor pseudogene 248	1	172289694	172290691
1562400	RGD1562400	similar to olfactory receptor MOR204-14	1	172321824	172322795
1334370	Olr250	olfactory receptor 250	1	172348583	172349530
1333255	Olr251	olfactory receptor 251	1	172368571	172369515
1593423	LOC690646	similar to S-phase kinase-associated protein 2 (F-box protein Skp2) (Cyclin A/CDK2-associated protein p45) (F-box/WD-40 protein 1) (FWD1)	1	172380302	172381598
1333639	Olr252	olfactory receptor 252	1	172394901	172395872
9162335	LOC103690410	olfactory receptor 484-like	1	172464475	172465446
[truncated: 152 more rows]

## Sheet: Supplementary table 5_Despr
RGD ID	Symbol	Name		Start	Stop	Description
[truncated: 1,456 more rows]
