# Supplementary material for: Genes of susceptibility to early neurodegenerative changes in the rat retina and brain: analysis by means of congenic strains
Source: BMC Genet. 2016 Dec 22;17(Suppl 3):153. doi: 10.1186/s12863-016-0461-7 (PMC5249004; doi:10.1186/s12863-016-0461-7)
Supplement: Additional file 3: — Contains DAVID results for the set of separately analyzed 1498 genes (XLSX 156 kb) [file 12863_2016_461_MOESM3_ESM.xlsx]

## Sheet: Read me
DAVID analysis results for the set of 1498 genes
These genes fall into RGD-reported QTLs (Anxrr 12-14, 24; Despr 8-9), and at the same time into QTL1 and/or QTL2 regions but do not fall into congenic segments in WAG/OXYS-1.1 and WAG/OXYS-1.2 strains
Clustering	Clustering -table for a corresponding gene set
Pathway	Pathway analysis results for a corresponding gene set
GO	Gene ontology

## Sheet: Pathway analysis results
Category Term Count % PValue Genes List Total Pop Hits Pop Total Fold Enrichment Bonferroni Benjamini FDR
KEGG_PATHWAY rno04740:Olfactory transduction 146 14.133591481122942 7.277246256868463E-28 OLR29, OLR159, OLR23, OLR20, OLR161, OLR160, OLR167, OLR163, OLR162, OLR165, OLR300, OLR37, OLR148, OLR149, OLR39, OLR35, OLR202, CNGA4, OLR201, OLR200, OLR30, OLR150, OLR158, OLR157, OLR103, OLR156, OLR155, OLR154, OLR153, OLR152, OLR105, OLR137, OLR49, OLR104, OLR47, OLR107, OLR139, OLR106, OLR48, OLR109, …
KEGG_PATHWAY rno03010:Ribosome 14 1.3552758954501452 0.0017132804911832015 RPL18, LOC365287, RGD1561525, RGD1559948, RPLP2, RGD1565272, LOC499207, RPS3, LOC293712, RPL13A, RPS17, FAU, LOC690475, RPS11 350 83 5590 2.693975903614458 0.22546910167152234 0.11992562909236038 2.0245512496221973
KEGG_PATHWAY rno00350:Tyrosine metabolism 6 0.5808325266214909 0.05768395022262232 LOC365286, TYR, ALDH1A3, TH, ALDH3B1, FAH 350 34 5590 2.8184873949579834 0.9998570146173894 0.9477085665387097 50.77099786876615
KEGG_PATHWAY rno03440:Homologous recombination 5 0.48402710551790895 0.07525758504445124 POLD3, POLD4, BLM, POLD1, MUS81 350 26 5590 3.071428571428571 0.9999913484108285 0.9457657083680171 60.672053160867435
Category Term Count % PValue Genes List Total Pop Hits Pop Total Fold Enrichment Bonferroni Benjamini FDR
PANTHER_PATHWAY P04372:5-Hydroxytryptamine degredation 5 0.48402710551790895 0.0097105327755264 ALDH1A3, LOC688778, ALDH3B2, RCN3, ALDH16A1, ALDH3B1 124 20 2819 5.683467741935484 0.6042643369964489 0.6042643369964489 10.170815283624313
PANTHER_PATHWAY P00003:Alzheimer disease-amyloid secretase pathway 8 0.7744433688286544 0.03320103113316729 CHRM1, APBA2, CHRNA7, KLC2, PCSK6, KAT5, APBB1, FURIN 124 71 2819 2.561562925942753 0.9595482828860856 0.798873877594395 31.005484308317598
PANTHER_PATHWAY P00004:Alzheimer disease-presenilin pathway 11 1.0648596321393997 0.06193940929019789 TRPC2, TRIM3, TALDO1, MMP21, WNT11, PCSK6, KAT5, FZD4, APBB1, FURIN, LRP5 124 133 2819 1.8802449672568518 0.9976989044886275 0.8679784334409191 50.482282187377116
PANTHER_PATHWAY P00003:Alzheimer disease-amyloid secretase pathway
ID Gene Name Species
Kat5 K(lysine) acetyltransferase 5 Rattus norvegicus
Apba2 amyloid beta (A4) precursor protein-binding, family A, member 2 Rattus norvegicus
Apbb1 amyloid beta (A4) precursor protein-binding, family B, member 1 (Fe65) Rattus norvegicus
Chrm1 cholinergic receptor, muscarinic 1 Rattus norvegicus
Chrna7 cholinergic receptor, nicotinic, alpha 7 Rattus norvegicus
Furin furin (paired basic amino acid cleaving enzyme) Rattus norvegicus
Klc2 kinesin light chain 2 Rattus norvegicus
Pcsk6 proprotein convertase subtilisin/kexin type 6 Rattus norvegicus
PANTHER_PATHWAY P00004:Alzheimer disease-presenilin pathway
ID Gene Name Species
Kat5 K(lysine) acetyltransferase 5 Rattus norvegicus
Apbb1 amyloid beta (A4) precursor protein-binding, family B, member 1 (Fe65) Rattus norvegicus
Fzd4 frizzled homolog 4 (Drosophila) Rattus norvegicus
Furin furin (paired basic amino acid cleaving enzyme) Rattus norvegicus
Lrp5 low density lipoprotein receptor-related protein 5 Rattus norvegicus
Mmp21 matrix metallopeptidase 21 Rattus norvegicus
Pcsk6 proprotein convertase subtilisin/kexin type 6 Rattus norvegicus
Taldo1 transaldolase 1 Rattus norvegicus
Trpc2 transient receptor potential cation channel, subfamily C, member 2 Rattus norvegicus
Trim3 tripartite motif-containing 3 Rattus norvegicus
Wnt11 wingless-type MMTV integration site family, member 11 Rattus norvegicus

## Sheet: Clustering results
Annotation Cluster 1 Enrichment Score: 23.87167824652082
Category Term Count % PValue Genes List Total Pop Hits Pop Total Fold Enrichment Bonferroni Benjamini FDR
GOTERM_MF_FAT GO:0004984~olfactory receptor activity 174 16.84414327202323 1.6141427546756374E-33 OLR29, OLR159, OLR27, OLR25, OLR23, OLR24, OLR20, OLR161, OLR160, OLR167, OLR163, OLR162, OLR165, OLR164, OLR300, OLR36, OLR37, OLR148, OLR149, OLR39, OLR32, OLR34, OLR35, OLR202, OLR201, OLR200, OLR30, OLR150, OLR158, OLR157, OLR103, OLR156, OLR101, OLR155, OLR154, OLR153, OLR152, OLR49, OLR137, OLR…
GOTERM_BP_FAT GO:0007608~sensory perception of smell 172 16.65053242981607 6.868850257975752E-31 OLR29, OLR159, OLR27, OLR25, OLR23, OLR24, OLR20, OLR161, OLR160, OLR167, OLR163, OLR162, OLR165, OLR164, OLR300, OLR36, OLR37, OLR148, OLR149, OLR39, OLR32, OLR34, OLR35, OLR202, CNGA4, OLR201, OLR200, OLR30, OLR150, OLR158, OLR157, OLR103, OLR156, OLR101, OLR155, OLR154, OLR153, OLR152, OLR49, OLR13…
GOTERM_BP_FAT GO:0050911~detection of chemical stimulus involved in sensory perception of smell 167 16.16650532429816 1.1670104749790727E-29 OLR29, OLR159, OLR27, OLR25, OLR23, OLR24, OLR20, OLR161, OLR160, OLR167, OLR163, OLR162, OLR165, OLR164, OLR300, OLR36, OLR37, OLR148, OLR149, OLR39, OLR32, OLR34, OLR35, OLR202, OLR201, OLR200, OLR30, OLR150, OLR158, OLR157, OLR103, OLR156, OLR101, OLR155,…
GOTERM_BP_FAT GO:0050907~detection of chemical stimulus involved in sensory perception 167 16.16650532429816 3.082984018857732E-29 OLR29, OLR159, OLR27, OLR25, OLR23, OLR24, OLR20, OLR161, OLR160, OLR167, OLR163, OLR162, OLR165, OLR164, OLR300, OLR36, OLR37, OLR148, OLR149, OLR39, OLR32, OLR34, OLR35, OLR202, OLR201, OLR200, OLR30, OLR150, OLR158, OLR157, OLR103, OLR156, OLR101, OLR155, OLR154, O…
GOTERM_BP_FAT GO:0009593~detection of chemical stimulus 168 16.263310745401743 3.722999276781486E-29 OLR29, OLR159, OLR27, OLR25, OLR23, OLR24, OLR20, OLR161, OLR160, OLR167, OLR163, OLR162, OLR165, OLR164, OLR300, OLR36, OLR37, OLR148, OLR149, OLR39, OLR32, STIM1, OLR34, OLR35, OLR202, OLR201, OLR200, OLR30, OLR150, OLR158, OLR157, OLR103, OLR156, OLR101, OLR155, OLR154, OLR153, OLR152, OLR49, O…
GOTERM_BP_FAT GO:0007606~sensory perception of chemical stimulus 172 16.65053242981607 7.508646611390084E-29 OLR29, OLR159, OLR27, OLR25, OLR23, OLR24, OLR20, OLR161, OLR160, OLR167, OLR163, OLR162, OLR165, OLR164, OLR300, OLR36, OLR37, OLR148, OLR149, OLR39, OLR32, OLR34, OLR35, OLR202, CNGA4, OLR201, OLR200, OLR30, OLR150, OLR158, OLR157, OLR103, OLR156, OLR101, OLR155, OLR154, OLR153, OLR152, …
GOTERM_BP_FAT GO:0050906~detection of stimulus involved in sensory perception 168 16.263310745401743 9.634592488013663E-29 OLR29, OLR159, OLR27, OLR25, OLR23, OLR24, OLR20, OLR161, OLR160, OLR167, OLR163, OLR162, OLR165, OLR164, OLR300, OLR36, OLR37, OLR148, OLR149, OLR39, OLR32, OLR34, OLR35, OLR202, OLR201, OLR200, OLR30, OLR150, OLR158, OLR157, OLR103, OLR156, OLR101, OLR155, OLR154, OLR153, O…
GOTERM_BP_FAT GO:0051606~detection of stimulus 172 16.65053242981607 9.913503188135001E-29 OLR29, OLR159, OLR27, OLR25, OLR23, OLR24, OLR20, OLR161, OLR160, OLR167, OLR163, OLR162, OLR165, OLR164, OLR300, OLR36, OLR37, OLR148, OLR149, OLR39, OLR32, STIM1, OLR34, OLR35, OLR202, OLR201, OLR200, OLR30, OLR150, PNKP, ARRB1, OLR158, OLR157, OLR103, OLR156, OLR101, OLR155, OLR154, OLR153, OLR152, OLR49…
KEGG_PATHWAY rno04740:Olfactory transduction 146 14.133591481122942 7.277246256868463E-28 OLR29, OLR159, OLR23, OLR20, OLR161, OLR160, OLR167, OLR163, OLR162, OLR165, OLR300, OLR37, OLR148, OLR149, OLR39, OLR35, OLR202, CNGA4, OLR201, OLR200, OLR30, OLR150, OLR158, OLR157, OLR103, OLR156, OLR155, OLR154, OLR153, OLR152, OLR105, OLR137, OLR49, OLR104, OLR47, OLR107, OLR139, OLR106, OLR48, OLR109, …
GOTERM_BP_FAT GO:0050877~neurological system process 210 20.329138431752177 5.847029238110996E-27 OLR29, OLR159, OLR27, OLR25, SYT3, OLR23, OLR24, OLR20, OLR161, OLR160, NKX6-2, GRIN2D, ILK, OLR167, CHRNA7, OLR163, OLR162, OLR165, OLR164, OLR36, OLR37, OLR148, OLR39, OLR149, OLR32, OLR34, OLR35, OLR30, RIC8A, OLR150, OLR158, OLR157, OLR156, OLR155, OLR154, OLR153, OLR152, OLR137, OLR49, OLR47, OL…
GOTERM_BP_FAT GO:0007600~sensory perception 183 17.71539206195547 6.736707659841644E-27 OLR29, OLR159, OLR27, OLR25, OLR23, OLR24, OLR20, OLR161, OLR160, OLR167, OLR163, OLR162, OLR165, OLR164, OLR300, OLR36, OLR37, OLR148, OLR149, OLR39, OLR32, OLR34, OLR35, OLR202, OLR201, CNGA4, OLR200, OLR30, OLR150, ARRB1, OLR158, OLR157, OLR103, OLR156, OLR101, OLR155, OLR154, OLR153, OLR152, OLR49, OLR137,…
GOTERM_BP_FAT GO:0050890~cognition 192 18.586640851887708 7.182253845261601E-27 OLR29, OLR27, OLR159, OLR25, OLR23, OLR24, OLR20, OLR161, OLR160, OLR167, CHRNA7, OLR163, OLR162, OLR165, OLR164, OLR36, OLR37, OLR148, OLR39, OLR149, OLR32, OLR34, OLR35, OLR30, RIC8A, OLR150, OLR158, OLR157, OLR156, OLR155, OLR154, OLR153, OLR152, OLR137, OLR49, OLR139, OLR47, OLR48, OLR41, OLR40, OLR45, OLR46, OLR4…
GOTERM_BP_FAT GO:0007186~G-protein coupled receptor protein signaling pathway 202 19.554695062923525 4.097419923337612E-18 VOM2R-PS67, OLR29, OLR159, OLR27, OLR25, OLR23, OLR24, OLR20, OLR161, OLR160, OLR167, GNG3, OLR163, OLR162, OLR165, OLR164, OLR36, OLR37, OLR148, OLR39, OLR149, OLR32, OLR34, OLR35, OLR30, OLR150, OLR158, OLR157, OLR156, OLR155, OLR154, OLR153, OLR152, OLR137, OLR49, OLR47, O…
GOTERM_BP_FAT GO:0007166~cell surface receptor linked signal transduction 222 21.490803484995162 6.215501968023257E-13 VOM2R-PS67, OLR29, OLR27, OLR159, LTBP3, OLR25, OLR23, OLR24, OLR20, OLR161, OLR160, GAB2, ILK, OLR167, GNG3, OLR163, OLR162, OLR165, OLR164, OLR36, OLR37, OLR148, OLR39, OLR149, OLR32, OLR34, OLR35, OLR30, OLR150, OLR158, OLR157, OLR156, OLR155, OLR154, OLR153, OLR152, OLR137, O…
GOTERM_CC_FAT GO:0031224~intrinsic to membrane 323 31.268151016456926 1.0902250124386092E-7 VOM2R-PS67, HRAS, OLR29, OLR27, OLR159, OLR25, SYT3, SYT8, OLR23, OLR24, RCE1, OLR20, TMEM151A, OLR161, OLR160, AQP11, GRIN2D, OLR167, CHRNA7, IZUMO1, OLR163, OLR162, OLR165, OLR164, CLRN3, OLR36, OLR37, OLR148, OLR39, OLR149, OLR32, TMEM132A, OLR34, OLR35, CYP2E1, OLR30, OLR150, CD37, TMEM135, RHCG, TMEM1…
GOTERM_CC_FAT GO:0016021~integral to membrane 314 30.396902226524684 1.8562963330582865E-7 VOM2R-PS67, OLR29, OLR27, OLR159, OLR25, SYT3, SYT8, OLR23, OLR24, RCE1, OLR20, TMEM151A, OLR161, OLR160, AQP11, GRIN2D, OLR167, CHRNA7, IZUMO1, OLR163, OLR162, OLR165, OLR164, CLRN3, OLR36, OLR37, OLR148, OLR39, OLR149, OLR32, TMEM132A, OLR34, OLR35, OLR30, OLR150, CD37, TMEM135, RHCG, TMEM138, OLR158, OLR…
Annotation Cluster 2 Enrichment Score: 2.0665614521746196
Category Term Count % PValue Genes List Total Pop Hits Pop Total Fold Enrichment Bonferroni Benjamini FDR
INTERPRO IPR016126:Secretoglobin 5 0.48402710551790895 0.0012958547377551633 SCGB1C1, SCGB2A1, PSBPC2, SCGB1A1, SCGB2A2 490 11 10240 9.499072356215212 0.6923202565483758 0.32490280799489546 2.0034777026389006
PIR_SUPERFAMILY PIRSF002537:uteroglobin 3 0.29041626331074544 0.016223099859256247 SCGB2A1, SCGB1A1, SCGB2A2 237 4 4368 13.822784810126581 0.9848107994645541 0.5023517445087692 19.20656792644886
INTERPRO IPR006038:Uteroglobin-like superfamily 3 0.29041626331074544 0.03003485095587733 SCGB2A1, SCGB1A1, SCGB2A2 490 6 10240 10.448979591836734 0.9999999999990852 0.9687273053012787 37.87076071632573
Annotation Cluster 3 Enrichment Score: 1.9074081430358825
Category Term Count % PValue Genes List Total Pop Hits Pop Total Fold Enrichment Bonferroni Benjamini FDR
INTERPRO IPR002337:Haemoglobin, beta 5 0.48402710551790895 2.4725002859679827E-5 LOC100134871, LOC689064, HBG1, HBE1, HBE2, HBB 490 5 10240 20.897959183673468 0.022224617383257206 0.022224617383257206 0.03858263021558894
PIR_SUPERFAMILY PIRSF500045:hemoglobin, vertebrate type 5 0.48402710551790895 2.555984649783297E-4 LOC100134871, LOC689064, HBG1, HBE1, HBE2, HBB 237 7 4368 13.164556962025316 0.06334622688354885 0.06334622688354885 0.3327732441359643
GOTERM_CC_FAT GO:0005833~hemoglobin complex 5 0.48402710551790895 6.502409033671028E-4 LOC100134871, LOC689064, HBG1, HBE1, HBE2, HBB 626 8 10776 10.758785942492013 0.23308904526957375 0.08466167378888434 0.9057422604967558
PIR_SUPERFAMILY PIRSF036518:globin 5 0.48402710551790895 8.439932999146203E-4 LOC100134871, LOC689064, HBG1, HBE1, HBE2, HBB 237 9 4368 10.239099859353024 0.1943883800186269 0.10244129998012219 1.0949443233286615
INTERPRO IPR000971:Globin, subset 5 0.48402710551790895 0.001870929678196433 LOC100134871, LOC689064, HBG1, HBE1, HBE2, HBB 490 12 10240 8.707482993197278 0.8177303301994355 0.3466007950372546 2.8804918430547666
INTERPRO IPR012292:Globin 5 0.48402710551790895 0.001870929678196433 LOC100134871, LOC689064, HBG1, HBE1, HBE2, HBB 490 12 10240 8.707482993197278 0.8177303301994355 0.3466007950372546 2.8804918430547666
SP_PIR_KEYWORDS oxygen transport 5 0.48402710551790895 0.0019706245529127484 LOC100134871, LOC689064, HBG1, HBE1, HBE2, HBB 436 12 8979 8.580848623853212 0.5064739454948894 0.1317155626749068 2.670595447880275
GOTERM_MF_FAT GO:0005344~oxygen transporter activity 5 0.48402710551790895 0.0026853629274408396 LOC100134871, LOC689064, HBG1, HBE1, HBE2, HBB 631 12 11963 7.8994981510829385 0.8718273231786315 0.6419878817395025 4.019595605000448
GOTERM_BP_FAT GO:0015671~oxygen transport 5 0.48402710551790895 0.0032335241561143833 LOC100134871, LOC689064, HBG1, HBE1, HBE2, HBB 671 12 12092 7.50869349230005 0.999677242887571 0.4368371640836416 5.548922583743742
GOTERM_MF_FAT GO:0031721~hemoglobin alpha binding 3 0.29041626331074544 0.008016682258607346 HBG1, HBE2, HBB 631 3 11963 18.95879556259905 0.9978652960660852 0.7850515030539826 11.556366933241335
GOTERM_BP_FAT GO:0015669~gas transport 5 0.48402710551790895 0.015338688696124946 LOC100134871, LOC689064, HBG1, HBE1, HBE2, HBB 671 18 12092 5.005795661533366 1.0 0.895315197692069 23.849837884000646
GOTERM_MF_FAT GO:0019825~oxygen binding 6 0.5808325266214909 0.01901767653807438 LOC100134871, LOC689064, HBG1, CYP2E1, HBE1, HBE2, HBB 631 30 11963 3.7917591125198102 0.9999995742615285 0.8401756811968613 25.394083310133265
GOTERM_MF_FAT GO:0030492~hemoglobin binding 3 0.29041626331074544 0.024896454812781018 HBG1, HBE2, HBB 631 5 11963 11.37527733755943 0.9999999956871749 0.8823670212476098 31.931644501426916
SP_PIR_KEYWORDS metalloprotein 8 0.7744433688286544 0.1514111913231759 PPP1CA, HPX, LOC100134871, CYP2C7, LOC689064, FADS2, CYP2E1, TPH1, HBB 436 91 8979 1.810464764593205 1.0 0.9470724649237221 89.49171141635247
SP_PIR_KEYWORDS iron 15 1.452081316553727 0.16789278101131277 LOC100134871, CYP2C7, TH, LOC689064, FADS2, CYP2E1, FTH1, PPP1CA, HPX, NDUFS8, P4HA3, HBG1, HBE1, TPH1, HBB, HBE2 436 217 8979 1.423550923772883 1.0 0.9427766481509541 91.9713670979233
SP_PIR_KEYWORDS heme 9 0.8712487899322363 0.19990128507297691 HPX, LOC100134871, CYP2C7, LOC689064, FADS2, HBG1, CYP2E1, HBE1, HBE2, HBB 436 116 8979 1.5978131920278393 1.0 0.9422407698588101 95.31332342605188
GOTERM_BP_FAT GO:0051291~protein heterooligomerization 8 0.7744433688286544 0.20661428298763457 IGF1R, HRAS, ILK, LOC685596, FADD, HBG1, HBE2, HBB 671 87 12092 1.6570909776110454 1.0 0.9998548391088438 98.30855629907312
GOTERM_MF_FAT GO:0020037~heme binding 11 1.0648596321393997 0.25319307265528934 FADS1, LOC100134871, CYP2C7, LOC689064, FADS3, CYP2C79, FADS2, HBG1, CYP2E1, HBE1, HBE2, HBB 631 148 11963 1.4090996701931726 1.0 0.9979620235148806 98.83716356796191
GOTERM_MF_FAT GO:0005506~iron ion binding 19 1.8393030009680542 0.2639948079678836 NOX4, FADS1, LOC100134871, TH, CYP2C7, LOC689064, FADS3, CYP2C79, FADS2, CYP2E1, FTH1, PPP1CA, HPX, NDUFS8, P4HA3, HBG1, HBE1, TPH1, HBB, HBE2 631 289 11963 1.2464260058456123 1.0 0.9978932887179157 99.06893601230095
GOTERM_MF_FAT GO:0046906~tetrapyrrole binding 11 1.0648596321393997 0.29322856246465806 FADS1, LOC100134871, CYP2C7, LOC689064, FADS3, CYP2C79, FADS2, HBG1, CYP2E1, HBE1, HBE2, HBB 631 154 11963 1.3541996830427894 1.0 0.9981873537359359 99.49832251037516
SP_PIR_KEYWORDS chromoprotein 5 0.48402710551790895 0.3535297221276208 HPX, LOC100134871, CYP2C7, LOC689064, CYP2E1, HBB 436 62 8979 1.6608094110683633 1.0 0.9415420783643759 99.74869087465355
Annotation Cluster 4 Enrichment Score: 1.8653682107182856
Category Term Count % PValue Genes List Total Pop Hits Pop Total Fold Enrichment Bonferroni Benjamini FDR
SP_PIR_KEYWORDS ribonucleoprotein 22 2.1297192642787994 1.2698081634845086E-5 RPL18, LOC365287, RGD1561525, RGD1559948, MPHOSPH10, RPLP2, CPEB1, RGD1565272, LOC499207, RPS3, LOC293712, IGHMBP2, MRPL11, MRPL23, RPS17, RPL13A, MRPL17, FAU, LOC690475, SNRNP70, RPS11, MRPL46 436 152 8979 2.980715837759537 0.004535624932624938 0.004535624932624938 0.017423832564045227
SP_PIR_KEYWORDS ribosomal protein 18 1.7424975798644726 1.3925953431345945E-4 RPL18, LOC365287, RGD1561525, RGD1559948, RPLP2, RGD1565272, LOC499207, RPS3, LOC293712, MRPL11, MRPL23, RPS17, RPL13A, MRPL17, FAU, LOC690475, RPS11, MRPL46 436 128 8979 2.896036410550459 0.04863585759843303 0.024621026266422374 0.19093295730233661
SP_PIR_KEYWORDS ribosome 13 1.2584704743465636 2.3264646648320613E-4 RPL18, LOC365287, RGD1561525, RGD1559948, RPLP2, RGD1565272, LOC499207, RPS3, LOC293712, RPS17, FAU, LOC690475, RPS11 436 75 8979 3.569633027522936 0.07992227127890472 0.027383783941768547 0.3187825134283728
GOTERM_BP_FAT GO:0006414~translational elongation 15 1.452081316553727 7.078201738398857E-4 RPL18, LOC365287, RGD1561525, RGD1559948, RPLP2, RGD1565272, LOC499207, RPS3, LOC293712, RPL13A, RPS17, FAU, EEF1G, LOC690475, RPS11 671 95 12092 2.845399639187387 0.8275127084989955 0.12644750613756806 1.2403274308897316
GOTERM_CC_FAT GO:0044445~cytosolic part 16 1.5488867376573088 0.0015101070663984968 RGD1559948, LOC100134871, LOC689064, PRDX5, RGD1565272, RPS3, LOC293712, AKT1S1, RPS17, BAX, FAU, LOC690475, HBG1, RPS11, HBE1, HBB, HBE2 626 109 10776 2.5268341296128027 0.4602176943152292 0.14285427978466014 2.091784228984339
KEGG_PATHWAY rno03010:Ribosome 14 1.3552758954501452 0.0017132804911832015 RPL18, LOC365287, RGD1561525, RGD1559948, RPLP2, RGD1565272, LOC499207, RPS3, LOC293712, RPL13A, RPS17, FAU, LOC690475, RPS11 350 83 5590 2.693975903614458 0.22546910167152234 0.11992562909236038 2.0245512496221973
GOTERM_CC_FAT GO:0033279~ribosomal subunit 12 1.1616650532429817 0.008194644308006482 LOC293712, MRPL11, LOC365287, MRPL23, RGD1559948, RPS17, RPL13A, FAU, LOC690475, RPS11, RGD1565272, RPS3 626 83 10776 2.48877939874514 0.9651669708119817 0.4285232836972035 10.87238626635062
SP_PIR_KEYWORDS protein biosynthesis 15 1.452081316553727 0.009342785150569754 RPL18, LOC365287, RGD1561525, RGD1559948, RPLP2, RGD1565272, LOC499207, RPS3, LOC293712, RPS17, NARS2, FAU, EEF1G, LOC690475, RPS11 436 143 8979 2.1602136395714377 0.9652800064508293 0.34298928186140665 12.086009271976339
GOTERM_CC_FAT GO:0022626~cytosolic ribosome 8 0.7744433688286544 0.02681660832216637 LOC293712, RGD1559948, RPS17, FAU, LOC690475, RPS11, RGD1565272, RPS3 626 51 10776 2.7002443149783875 0.9999847442706677 0.6351366255170643 31.63019196642354
GOTERM_CC_FAT GO:0015934~large ribosomal subunit 6 0.5808325266214909 0.05501213913795451 LOC293712, MRPL11, LOC365287, MRPL23, RGD1559948, RPL13A 626 36 10776 2.8690095846645365 0.9999999999058323 0.8077571828369062 54.68354053526525
GOTERM_CC_FAT GO:0022627~cytosolic small ribosomal subunit 6 0.5808325266214909 0.06070810875285386 RPS17, FAU, LOC690475, RPS11, RGD1565272, RPS3 626 37 10776 2.7914687850790085 0.9999999999920084 0.8179563267950146 58.358378419620884
GOTERM_CC_FAT GO:0015935~small ribosomal subunit 6 0.5808325266214909 0.14365906297131864 RPS17, FAU, LOC690475, RPS11, RGD1565272, RPS3 626 48 10776 2.1517571884984026 1.0 0.9577338394802065 88.5752864191384
GOTERM_MF_FAT GO:0003735~structural constituent of ribosome 19 1.8393030009680542 0.3084525175305418 RPL18, LOC365287, RGD1561525, RGD1559948, RPLP2, RGD1565272, LOC499207, RPS3, LOC293712, MRPL11, MRPL23, RGD1561870, RPS17, RPL13A, MRPL17, MRPL49, FAU, LOC690475, RPS11 631 298 11963 1.2087822674140334 1.0 0.998345268496906 99.64013648243508
GOTERM_CC_FAT GO:0030529~ribonucleoprotein complex 32 3.0977734753146176 0.4035566007404361 RPL18, RGD1561525, RGD1559948, RPLP2, CPEB1, RGD1565272, LOC499207, SART1, RPS3, SF3B2, LOC293712, PRMT3, MRPL11, IGHMBP2, RGD1561870, MRPL17, FAU, LOC690475, SNRNP70, LOC365287, MPHOSPH10, SF1, MRPL23, PIH1D1, NUP62, RPL13A, RPS17, MRPL49, RUVBL2, RPS11, INS2, MRPL46 626 508 10776 1.0843500792432894 1.0 0…
GOTERM_CC_FAT GO:0005840~ribosome 21 2.032913843175218 0.4611779598798209 RPL18, LOC365287, RGD1561525, RGD1559948, RPLP2, RGD1565272, LOC499207, RPS3, LOC293712, PRMT3, MRPL11, MRPL23, RGD1561870, RPS17, RPL13A, MRPL17, MRPL49, FAU, LOC690475, RPS11, MRPL46 626 332 10776 1.088840986950999 1.0 0.994784625595906 99.98248578814811
GOTERM_BP_FAT GO:0006412~translation 24 2.3233301064859635 0.5922400152315203 RGD1561525, RPL18, LOC365287, CARS, RGD1559948, EIF1AD, RPLP2, RGD1565272, LOC499207, RPS3, LOC293712, MRPL11, MRPL23, RGD1561870, RPS17, RPL13A, MRPL17, NARS2, MRPL49, FAU, EEF1G, LOC690475, RPS11, TARSL2 671 428 12092 1.0105157597114085 1.0 0.9999853741491576 99.99998642368574
GOTERM_MF_FAT GO:0005198~structural molecule activity 28 2.7105517909002903 0.7705735686444516 RPL18, RGD1561525, RGD1559948, NELL1, RPLP2, AKAP13, RGD1565272, LOC499207, RPS3, LOC293712, MRPL11, RGD1561870, MRPL17, ACAN, FAU, LOC690475, LOC365287, SHANK1, HOMER2, MRPL23, NUP62, RPS17, RPL13A, OTOG, SPTBN2, MRPL49, SYNM, RPS11 631 578 11963 0.9184191622020301 1.0 0.9999434479101926 99.99999998241…
Annotation Cluster 5 Enrichment Score: 1.6063858749149404
Category Term Count % PValue Genes List Total Pop Hits Pop Total Fold Enrichment Bonferroni Benjamini FDR
INTERPRO IPR002516:Glycosyl transferase, family 11 3 0.29041626331074544 0.006611454606349365 SEC1, FUT1, FUT2 490 3 10240 20.897959183673468 0.9975939455715391 0.700593593054803 9.835196039229189
GOTERM_MF_FAT GO:0008107~galactoside 2-alpha-L-fucosyltransferase activity 3 0.29041626331074544 0.008016682258607346 SEC1, FUT1, FUT2 631 3 11963 18.95879556259905 0.9978652960660852 0.7850515030539826 11.556366933241335
GOTERM_MF_FAT GO:0031127~alpha(1,2)-fucosyltransferase activity 3 0.29041626331074544 0.008016682258607346 SEC1, FUT1, FUT2 631 3 11963 18.95879556259905 0.9978652960660852 0.7850515030539826 11.556366933241335
GOTERM_MF_FAT GO:0008417~fucosyltransferase activity 3 0.29041626331074544 0.09413887897377558 SEC1, FUT1, FUT2 631 10 11963 5.687638668779715 1.0 0.988242940775232 77.87506324735394
SP_PIR_KEYWORDS glycosyltransferase 9 0.8712487899322363 0.2322818312865148 SEC1, ART2B, ART5, PYGM, GYS1, FUT1, FUT2, RGD1560408, ST8SIA2 436 121 8979 1.5317878535142924 1.0 0.9431652872516623 97.34138740294514
Annotation Cluster 6 Enrichment Score: 1.5827035339133548
Category Term Count % PValue Genes List Total Pop Hits Pop Total Fold Enrichment Bonferroni Benjamini FDR
SP_PIR_KEYWORDS synapse 21 2.032913843175218 6.628559203751442E-4 GABRG3, CTBP2, GABRB3, GABRA5, SYT12, SYT3, LRRC4B, LIN7B, CPEB1, SHANK1, HOMER2, SHANK2, SLC17A7, SLC17A6, CHRM1, GRIN2D, RASGRP2, CHRNA7, SV2B, CHRNA10, DLG2 436 186 8979 2.325133175495709 0.21130934157989711 0.057618668425561514 0.9057939199572429
SP_PIR_KEYWORDS postsynaptic cell membrane 13 1.2584704743465636 0.004009197190375444 GABRG3, GABRB3, CHRM1, GRIN2D, GABRA5, LIN7B, CHRNA7, CPEB1, SHANK1, CHRNA10, SHANK2, HOMER2, DLG2 436 103 8979 2.5992473501380604 0.7626400450999811 0.1857223905507822 5.363573964323076
GOTERM_CC_FAT GO:0044456~synapse part 26 2.516940948693127 0.008421895590573618 GABRB3, SYT3, TH, SYT8, CPEB1, SYT7, GRIN2D, SV2B, CHRNA7, FOSL1, DLG2, GABRG3, GABRA5, LIN7B, SHANK1, HOMER2, SHANK2, GRM5, SLC17A7, SLC17A6, ARRB1, CHRM1, DOC2G, ABCC8, CHRNA10, APBB1 626 259 10776 1.72805210504891 0.9682760872065367 0.3891812041919589 11.157625607634515
GOTERM_CC_FAT GO:0045211~postsynaptic membrane 16 1.5488867376573088 0.013015080960369218 GABRG3, GABRB3, GABRA5, LIN7B, CPEB1, SHANK1, HOMER2, SHANK2, GRM5, ARRB1, CHRM1, GRIN2D, CHRNA7, APBB1, CHRNA10, DLG2 626 137 10776 2.010400876845223 0.9952281053814682 0.48733182850096524 16.744278352975805
SP_PIR_KEYWORDS cell junction 23 2.2265246853823815 0.01721074051934477 NOX4, GABRG3, CTBP2, GABRB3, GABRA5, SYT12, SYT3, LRRC4B, LIN7B, CPEB1, SHANK1, HOMER2, SHANK2, SLC17A7, SLC17A6, CHRM1, GRIN2D, RASGRP2, ILK, CHRNA7, SV2B, CHRNA10, DLG2 436 280 8979 1.6916530144167758 0.9980009494667934 0.4987071268827755 21.198207889969535
GOTERM_BP_FAT GO:0007268~synaptic transmission 21 2.032913843175218 0.019269327596189923 PPFIA3, KLK8, NRXN2, GABRB3, DRD4, TH, SYT3, GABRA5, LIN7B, SLC17A7, GRM5, SLC17A6, CHRM1, GRIN2D, SPTBN2, USH1C, APBA2, CHRNA7, SV2B, CHRNA10, DLG2 671 219 12092 1.7280280913786417 1.0 0.9106025811621477 29.033810203628907
GOTERM_CC_FAT GO:0045202~synapse 33 3.1945788964181996 0.020591521818732007 GABRB3, MYO7A, TH, SYT3, SYT8, ADRBK1, CPEB1, SYT7, PICALM, GRIN2D, RASGRP2, CHRNA7, SV2B, FOSL1, DLG2, GABRG3, CTBP2, GABRA5, SYT12, LIN7B, SHANK1, HOMER2, SHANK2, SLC17A7, GRM5, SLC17A6, ARRB1, CHRM1, USH1C, DOC2G, ABCC8, APBB1, CHRNA10 626 379 10776 1.4988493344685443 0.999794290414796 0.5721165854599513 25.25189141720…
GOTERM_BP_FAT GO:0019226~transmission of nerve impulse 23 2.2265246853823815 0.06851614071206596 PPFIA3, KLK8, NRXN2, GABRB3, DRD4, TH, GABRA5, SYT3, LIN7B, SLC17A7, GRM5, SLC17A6, CHRM1, NKX6-2, GRIN2D, ILK, SPTBN2, USH1C, APBA2, CHRNA7, SV2B, CHRNA10, DLG2 671 283 12092 1.4645932182860875 1.0 0.9981481170935765 71.3801175728407
GOTERM_CC_FAT GO:0014069~postsynaptic density 8 0.7744433688286544 0.2053805367740265 GRM5, CHRM1, CHRNA7, CPEB1, SHANK1, SHANK2, HOMER2, DLG2 626 83 10776 1.6591862658300935 1.0 0.9765254045157672 95.98762085921419
GOTERM_BP_FAT GO:0007267~cell-cell signaling 22 2.1297192642787994 0.28821909925449474 PPFIA3, KLK8, NRXN2, GABRB3, DRD4, TH, GABRA5, SYT3, LIN7B, SLC17A7, GRM5, SLC17A6, CHRM1, GRIN2D, SPTBN2, USH1C, APBA2, CHRNA7, SV2B, CHRNA10, FGF3, DLG2 671 330 12092 1.2013909587680078 1.0 0.999915269472323 99.75032391005446
GOTERM_CC_FAT GO:0030054~cell junction 27 2.6137463697967087 0.4825011444081744 GABRB3, SYT3, CPEB1, GRIN2D, RASGRP2, ILK, SV2B, CHRNA7, PAK1, DLG2, NOX4, GABRG3, CTBP2, GABRA5, SYT12, LIN7B, ACTN3, SHANK1, HOMER2, SHANK2, SLC17A7, TJP1, SLC17A6, PKP3, CHRM1, SYNM, CHRNA10 626 438 10776 1.0611405313142808 1.0 0.9953708564043572 99.99004380849456
Annotation Cluster 7 Enrichment Score: 1.5559116404977473
Category Term Count % PValue Genes List Total Pop Hits Pop Total Fold Enrichment Bonferroni Benjamini FDR
PIR_SUPERFAMILY PIRSF002419:CD9 antigen 4 0.3872216844143272 0.010260669030134674 CD37, TSPAN4, CD81, CD151 237 9 4368 8.191279887482418 0.9286601483832816 0.41025204943983284 12.583340108929908
INTERPRO IPR018499:Tetraspanin 5 0.48402710551790895 0.018939629136161287 CD37, TSPAN4, CD81, CD151, ROM1 490 22 10240 4.749536178107606 0.999999971723778 0.9448045137228516 25.80220715737751
INTERPRO IPR018503:Tetraspanin, conserved site 4 0.3872216844143272 0.05177918081835676 CD37, TSPAN4, CD81, CD151 490 18 10240 4.6439909297052155 1.0 0.9821805785013104 56.38716244779203
INTERPRO IPR000301:Tetraspanin, subgroup 4 0.3872216844143272 0.05938149302804278 CD37, TSPAN4, CD81, CD151 490 19 10240 4.399570354457573 1.0 0.975517302066627 61.53630815045755
Annotation Cluster 8 Enrichment Score: 1.3951490840555536
Category Term Count % PValue Genes List Total Pop Hits Pop Total Fold Enrichment Bonferroni Benjamini FDR
GOTERM_MF_FAT GO:0004030~aldehyde dehydrogenase [NAD(P)+] activity 4 0.3872216844143272 0.006669635780867941 ALDH1A3, LOC688778, ALDH3B2, ALDH3B1 631 8 11963 9.479397781299525 0.9939800154015052 0.818086417485588 9.70612915896708
GOTERM_BP_FAT GO:0006081~cellular aldehyde metabolic process 6 0.5808325266214909 0.01749068828910829 TALDO1, ALDH1A3, LOC688778, IDH2, ALDH3B2, ALDH3B1 671 28 12092 3.8616137960400256 1.0 0.9002465864353311 26.73068846885257
GOTERM_MF_FAT GO:0016620~oxidoreductase activity, acting on the aldehyde or oxo group of donors, NAD or NADP as acceptor 4 0.3872216844143272 0.5592985963531067 ALDH1A3, LOC688778, ALDH3B2, ALDH3B1 631 55 11963 1.378821495461749 1.0 0.9995599164320944 99.99962790593445
Annotation Cluster 9 Enrichment Score: 1.204937323568063
Category Term Count % PValue Genes List Total Pop Hits Pop Total Fold Enrichment Bonferroni Benjamini FDR
INTERPRO IPR016126:Secretoglobin 5 0.48402710551790895 0.0012958547377551633 SCGB1C1, SCGB2A1, PSBPC2, SCGB1A1, SCGB2A2 490 11 10240 9.499072356215212 0.6923202565483758 0.32490280799489546 2.0034777026389006
SP_PIR_KEYWORDS steroid-binding 3 0.29041626331074544 0.18009846284810305 SCGB2A1, PSBPC2, SCGB2A2 436 16 8979 3.8613818807339455 1.0 0.9482855352111498 93.4449692980368
SP_PIR_KEYWORDS lipid-binding 6 0.5808325266214909 0.19735488517283406 LOC689961, PLEKHA4, SCGB2A1, AP2A2, PSBPC2, SCGB2A2 436 64 8979 1.9306909403669728 1.0 0.9457932688427712 95.10444117174849
GOTERM_MF_FAT GO:0005496~steroid binding 5 0.48402710551790895 0.32880354987365756 SCGB2A1, STARD5, ESRRA, PSBPC2, SCGB2A2 631 55 11963 1.7235268693271861 1.0 0.9982460241470495 99.7718521012966
Annotation Cluster 10 Enrichment Score: 1.1762279088683434
Category Term Count % PValue Genes List Total Pop Hits Pop Total Fold Enrichment Bonferroni Benjamini FDR
GOTERM_BP_FAT GO:0051259~protein oligomerization 22 2.1297192642787994 0.00669002198721339 LOC365286, HRAS, BLM, TH, ATL3, FADD, TRIM21, CPT1A, IGHMBP2, IGF1R, TAF10, AQP11, TRIM6, BAX, ILK, RRM1, LOC685596, HBG1, HBB, HBE2, SCGB2A2, MAP3K11 671 211 12092 1.878952684329112 0.9999999418608306 0.670670029795824 11.158663775846133
GOTERM_BP_FAT GO:0070271~protein complex biogenesis 32 3.0977734753146176 0.05648243795308454 POLR2G, HRAS, NUP98, CALY, RSF1, BLM, ATL3, TH, IGHMBP2, IGF1R, PICALM, AQP11, TRIM6, NDUFS8, ILK, LOC685596, PAK1, HBB, DLG2, LOC365286, FADD, TAF6L, TRIM21, CPT1A, GTF2H1, TAF10, BAX, RRM1, HBG1, HBE2, SCGB2A2, MAP3K11 671 415 12092 1.3895606270087804 1.0 0.9952261442559622 64.11361566860809
GOTERM_BP_FAT GO:0006461~protein complex assembly 32 3.0977734753146176 0.05648243795308454 POLR2G, HRAS, NUP98, CALY, RSF1, BLM, ATL3, TH, IGHMBP2, IGF1R, PICALM, AQP11, TRIM6, NDUFS8, ILK, LOC685596, PAK1, HBB, DLG2, LOC365286, FADD, TAF6L, TRIM21, CPT1A, GTF2H1, TAF10, BAX, RRM1, HBG1, HBE2, SCGB2A2, MAP3K11 671 415 12092 1.3895606270087804 1.0 0.9952261442559622 64.11361566860809
GOTERM_BP_FAT GO:0065003~macromolecular complex assembly 36 3.4849951597289452 0.2007846318933034 POLR2G, HRAS, NUP98, RSF1, CALY, BLM, ATL3, TH, NAP1L4, IGHMBP2, IGF1R, PICALM, AQP11, TRIM6, ILK, NDUFS8, LOC685596, PAK1, HBB, DLG2, CLNS1A, LOC365286, FADD, LOC499219, TAF6L, TRIM21, CPT1A, GTF2H1, TAF10, PIH1D1, BAX, RRM1, HBG1, HBE2, SCGB2A2, MAP3K11 671 544 12092 1.1925572017182433 1.0 0.999853…
GOTERM_BP_FAT GO:0043933~macromolecular complex subunit organization 36 3.4849951597289452 0.3068142834990748 POLR2G, HRAS, NUP98, RSF1, CALY, BLM, ATL3, TH, NAP1L4, IGHMBP2, IGF1R, PICALM, AQP11, TRIM6, ILK, NDUFS8, LOC685596, PAK1, HBB, DLG2, CLNS1A, LOC365286, FADD, LOC499219, TAF6L, TRIM21, CPT1A, GTF2H1, TAF10, PIH1D1, BAX, RRM1, HBG1, HBE2, SCGB2A2, MAP3K11 671 576 12092 1.1263040238450075 …
Annotation Cluster 11 Enrichment Score: 1.1009564254529614
Category Term Count % PValue Genes List Total Pop Hits Pop Total Fold Enrichment Bonferroni Benjamini FDR
GOTERM_BP_FAT GO:0006974~response to DNA damage stimulus 24 2.3233301064859635 0.01657678971411233 TRPC2, LOC365286, PGAP2, BLM, POLG, DDB1, MGMT, BRSK2, KAT5, GTF2H1, RPS3, POLD3, MEN1, POLD4, PNKP, CCND1, BAX, POLD1, AEN, MUS81, RUVBL2, APBB1, FEN1, CIB1 671 258 12092 1.676359477350709 1.0 0.9002324562480566 25.520056802073164
GOTERM_BP_FAT GO:0033554~cellular response to stress 34 3.291384317521781 0.04221800073686602 BLM, CLPB, SIPA1, MGMT, BRSK2, PRDX5, RPS3, MEN1, AEN, MUS81, PAK1, FEN1, CIB1, TRPC2, LOC365286, PGAP2, POLG, FADS1, DDB1, KAT5, GTF2H1, POLD3, PNKP, POLD4, CCND1, POLD1, BAX, CTSD, RGD1562118, RUVBL2, INS2, APBB1, PPP1R15A, MAP3K11 671 436 12092 1.405296763696523 1.0 0.9938920021703245 53.24842422209174
GOTERM_BP_FAT GO:0006281~DNA repair 15 1.452081316553727 0.1422696167870716 TRPC2, BLM, POLG, DDB1, MGMT, KAT5, GTF2H1, POLD3, POLD4, PNKP, POLD1, MUS81, RUVBL2, APBB1, FEN1 671 184 12092 1.4690922050152273 1.0 0.9997891730960728 93.31340174859712
GOTERM_BP_FAT GO:0006259~DNA metabolic process 22 2.1297192642787994 0.3963364774074854 TRPC2, NUP98, BLM, POLG, DDB1, MGMT, BNIP3, POLA2, KAT5, BANF1, GTF2H1, ISG20, POLD3, POLD4, PNKP, BAX, POLD1, RRM1, MUS81, RUVBL2, APBB1, FEN1 671 352 12092 1.1263040238450075 1.0 0.9999347065787163 99.98631724571365
Annotation Cluster 12 Enrichment Score: 1.0774748243649934
Category Term Count % PValue Genes List Total Pop Hits Pop Total Fold Enrichment Bonferroni Benjamini FDR
PIR_SUPERFAMILY PIRSF500233:synaptotagmin 4 0.3872216844143272 0.018600370749151517 SYT3, SYT12, SYT8, SYT7 237 11 4368 6.701956271576524 0.9918238710523352 0.4967398610584449 21.715617130636556
SMART SM00239:C2 9 0.8712487899322363 0.021092702009051584 PLCB3, CAPN5, TOLLIP, SYT3, SYT12, SYT8, DOC2G, SYTL2, SYT7 223 79 5083 2.5967531361752854 0.9779839011785454 0.9779839011785454 23.075354604514985
INTERPRO IPR000008:C2 calcium-dependent membrane targeting 9 0.8712487899322363 0.034280705639751066 PLCB3, CAPN5, TOLLIP, SYT3, SYT12, SYT8, DOC2G, SYTL2, SYT7 490 79 10240 2.3807801601653322 0.999999999999983 0.9704918660688973 41.982334942234715
INTERPRO IPR001565:Synaptotagmin 4 0.3872216844143272 0.0381115415346371 SYT3, SYT8, DOC2G, SYT7 490 16 10240 5.224489795918368 0.9999999999999996 0.9707560199437351 45.47211800995136
PIR_SUPERFAMILY PIRSF002385:B/K protein/synaptotagmin 4 0.3872216844143272 0.04374638721166487 SYT3, SYT12, SYT8, SYT7 237 15 4368 4.914767932489451 0.999989365654326 0.7610324964284805 44.19355545392625
INTERPRO IPR018029:C2 membrane targeting protein 7 0.6776379477250726 0.08405237648500574 PLCB3, SYT3, SYT12, SYT8, DOC2G, SYTL2, SYT7 490 64 10240 2.2857142857142856 1.0 0.9850096713600266 74.59640112739943
UP_SEQ_FEATURE domain:C2 1 3 0.29041626331074544 0.4356028071705588 SYT3, SYT12, SYT8 359 30 7317 2.0381615598885796 1.0 0.999998825415198 99.98709118950549
UP_SEQ_FEATURE domain:C2 2 3 0.29041626331074544 0.4356028071705588 SYT3, SYT12, SYT8 359 30 7317 2.0381615598885796 1.0 0.999998825415198 99.98709118950549
UP_SEQ_FEATURE domain:C2 3 0.29041626331074544 0.5614265735436001 PLCB3, CAPN5, TOLLIP 359 38 7317 1.60907491570151 1.0 0.9999997079094319 99.99975115957112
Annotation Cluster 13 Enrichment Score: 1.0747267283197404
Category Term Count % PValue Genes List Total Pop Hits Pop Total Fold Enrichment Bonferroni Benjamini FDR
INTERPRO IPR000449:Ubiquitin-associated/translation elongation factor EF1B, N-terminal 4 0.3872216844143272 0.06747418384361037 UBXN1, RGD1562433, UBQLN3, MARK2 490 20 10240 4.179591836734694 1.0 0.9761357090141216 66.38900900616129
SMART SM00165:UBA 4 0.3872216844143272 0.08475773192236236 UBXN1, RGD1562433, UBQLN3, MARK2 223 24 5083 3.7989536621823614 0.9999998696964367 0.9996390241514319 66.37502415856329
INTERPRO IPR015940:Ubiquitin-associated/translation elongation factor EF1B, N-terminal, eukaryote 4 0.3872216844143272 0.10435249765158826 UBXN1, RGD1562433, UBQLN3, MARK2 490 24 10240 3.482993197278912 1.0 0.9871655959158929 82.0948023170721
Annotation Cluster 14 Enrichment Score: 1.010290577940444
Category Term Count % PValue Genes List Total Pop Hits Pop Total Fold Enrichment Bonferroni Benjamini FDR
GOTERM_MF_FAT GO:0004252~serine-type endopeptidase activity 18 1.7424975798644726 0.009749905998005907 KLK6, KLK7, KLK8, KLK9, KLK1B3, KLK4, KLK5, KLK1, FURIN, KLK5L, KLK1C10, TPP1, KLK12, KLK10, PCSK6, PRSS23, KLK14, KLK13 631 173 11963 1.9725914458195541 0.9994388257699557 0.7762208891727024 13.884938161481998
GOTERM_MF_FAT GO:0008236~serine-type peptidase activity 20 1.9361084220716358 0.011298978031006622 KLK6, KLK7, KLK8, KLK9, KLK1B3, SEC11A, KLK4, KLK5, KLK1, FURIN, KLK5L, KLK1C10, TPP1, KLK12, PRCP, KLK10, PCSK6, PRSS23, KLK14, KLK13 631 204 11963 1.8587054473136324 0.999830313590231 0.7647076303924392 15.917497276403658
GOTERM_MF_FAT GO:0017171~serine hydrolase activity 20 1.9361084220716358 0.01186315026378442 KLK6, KLK7, KLK8, KLK9, KLK1B3, SEC11A, KLK4, KLK5, KLK1, FURIN, KLK5L, KLK1C10, TPP1, KLK12, PRCP, KLK10, PCSK6, PRSS23, KLK14, KLK13 631 205 11963 1.849638591473078 0.9998902863003709 0.7281539793918295 16.64655260596196
SP_PIR_KEYWORDS Protease 24 2.3233301064859635 0.024758364350501362 DPP3, KLK6, KLK7, CAPN5, KLK1B3, SEC11A, KLK4, ANPEP, KLK1, NAPSA, NAALADL1, TUBGCP2, FURIN, CAPN1, KLK1C10, FOLH1, OTUB1, TPP1, CTSD, CTSC, PGA5, PCSK6, PRSS23, CTSF 436 307 8979 1.6099572662343486 0.9998734739822394 0.5577654057750814 29.109166516118602
GOTERM_MF_FAT GO:0070011~peptidase activity, acting on L-amino acid peptides 39 3.77541142303969 0.027856072148703025 DPP3, ADAMTS17, LOC690251, KLK1B3, ANPEP, NAALADL1, TPP1, KLK12, KLK10, PGA5, ADAM8, PCSK6, KLK14, KLK13, KLK6, KLK7, KLK8, CCDC88B, CAPN5, KLK9, KLK4, SEC11A, KLK5, NAPSA, KLK1, TUBGCP2, FURIN, KLK5L, CAPN1, CTSW, KLK1C10, FOLH1, OTUB1, PRCP, CTSD, CTSC, ADAM12, PRSS23, CTSF 631 …
GOTERM_MF_FAT GO:0008233~peptidase activity 40 3.8722168441432716 0.039063159795658525 DPP3, ADAMTS17, LOC690251, KLK1B3, ANPEP, NAALADL1, TPP1, KLK12, KLK10, PGA5, ADAM8, PCSK6, KLK14, KLK13, KLK6, KLK7, KLK8, CCDC88B, CAPN5, KLK9, KLK4, SEC11A, KLK5, NAPSA, KLK1, TUBGCP2, FURIN, KLK5L, CAPN1, CTSW, KLK1C10, FOLH1, OTUB1, PRCP, CTSD, CTSC, SPCS2, ADAM12, PRSS23, CTSF 631 554 11963 1.368866105602…
GOTERM_MF_FAT GO:0004175~endopeptidase activity 29 2.8073572120038723 0.04173219125825116 ADAMTS17, KLK1B3, TPP1, KLK12, KLK10, PGA5, PCSK6, ADAM8, KLK14, KLK13, KLK6, KLK7, KLK8, CAPN5, KLK9, KLK4, KLK5, KLK1, NAPSA, FURIN, KLK5L, CAPN1, CTSW, KLK1C10, CTSD, CTSC, PRSS23, ADAM12, CTSF 631 377 11963 1.458368889430696 0.9999999999999928 0.9183418947139945 47.81537635310207
SP_PIR_KEYWORDS Serine protease 10 0.9680542110358179 0.06460443038342809 KLK1C10, KLK6, KLK7, KLK1B3, TPP1, KLK4, KLK1, PCSK6, PRSS23, FURIN 436 104 8979 1.980195836273818 0.9999999999586647 0.796879059624026 60.00770511528617
UP_SEQ_FEATURE active site:Charge relay system 11 1.0648596321393997 0.06565223756817216 KLK1C10, KLK7, DAGLA, FOLH1, KLK1B3, TPP1, KLK1, PCSK6, NAALADL1, PRSS23, FURIN 359 119 7317 1.8840148872919642 1.0 0.9999999999999813 65.46252136054069
SMART SM00020:Tryp_SPc 9 0.8712487899322363 0.08698848901025133 KLK1C10, KLK6, KLK7, KLK1B3, KLK4, KLK10, KLK1, PRSS23, KLK5L 223 105 5083 1.953747597693786 0.9999999158121745 0.9956172190616769 67.36979025110887
INTERPRO IPR001254:Peptidase S1 and S6, chymotrypsin/Hap 9 0.8712487899322363 0.128605118706755 KLK1C10, KLK6, KLK7, KLK1B3, KLK4, KLK10, KLK1, PRSS23, KLK5L 490 105 10240 1.791253644314869 1.0 0.9902895694906165 88.33446999535848
INTERPRO IPR018114:Peptidase S1/S6, chymotrypsin/Hap, active site 8 0.7744433688286544 0.18079112777848752 KLK1C10, KLK6, KLK7, KLK1B3, KLK4, KLK10, KLK1, PRSS23 490 97 10240 1.723543025457606 1.0 0.9965336956187557 95.55056152089439
SP_PIR_KEYWORDS zymogen 9 0.8712487899322363 0.245727294600794 KLK1C10, KLK7, KLK1B3, TPP1, CTSD, CTSC, KLK1, PCSK6, FURIN 436 123 8979 1.5068807339449544 1.0 0.9346862762846615 97.91380611913449
SP_PIR_KEYWORDS serine proteinase 4 0.3872216844143272 0.2925159534692374 KLK7, KLK1B3, PCSK6, FURIN 436 39 8979 2.1122088920254063 1.0 0.9401257584270959 99.13363373718265
INTERPRO IPR001314:Peptidase S1A, chymotrypsin 7 0.6776379477250726 0.2925208117429436 KLK1C10, KLK6, KLK7, KLK1B3, KLK4, KLK10, KLK1 490 94 10240 1.5562310030395137 1.0 0.9990790922862243 99.54876471674753
SP_PIR_KEYWORDS hydrolase 47 4.549854791868345 0.3065087839636853 LOC689961, DPP3, RGD1559948, KLK1B3, SSH3, ATL3, ATP10A, ANPEP, RCE1, NAALADL1, FAH, IGHMBP2, DAGLA, PLCB3, TPP1, AEN, MUS81, ASRGL1, PDE8A, PGA5, PCSK6, KLK6, KLK7, PLA2G16, PTPRE, CAPN5, INPPL1, ACY3, KLK4, SEC11A, PNPLA2, NAPSA, KLK1, LHPP, FURIN, CAPN1, KLK1C10, FOLH1, PPP1CA, PDE2A, OTUB1, POLD1, CTSD, CTSC, NEU3, PRSS23, CTSF…
UP_SEQ_FEATURE propeptide:Activation peptide 5 0.48402710551790895 0.36039707573755947 KLK1C10, KLK7, KLK1B3, CTSD, KLK1 359 62 7317 1.6436786773294996 1.0 0.9999951541364145 99.90850621556639
PIR_SUPERFAMILY PIRSF001135:trypsin 3 0.29041626331074544 0.5558079545085306 KLK1C10, KLK4, KLK5L 237 34 4368 1.6262099776619507 1.0 0.9999999937192601 99.997461790516
UP_SEQ_FEATURE domain:Peptidase S1 4 0.3872216844143272 0.5909716197773354 KLK1C10, KLK7, KLK1B3, KLK1 359 62 7317 1.3149429418635996 1.0 0.9999997975388235 99.99991649213541
GOTERM_BP_FAT GO:0006508~proteolysis 42 4.065827686350436 0.6474170710935717 DPP3, ADAMTS17, LOC690251, KLK1B3, ANPEP, NAALADL1, TPP1, KLK12, KLK10, PGA5, ADAM8, PCSK6, KLK14, KLK13, KLK6, KLK7, KLK8, CCDC88B, CAPN5, KLK9, RELA, DDB1, KLK4, SEC11A, KLK5, NAPSA, KLK1, FURIN, KLK5L, CAPN1, CTSW, KLK1C10, FOLH1, PSMD13, OTUB1, PRCP, CTSD, CTSC, SPCS2, ADAM12, PRSS23, CTSF 671 775 12092 0.97661458583…
Annotation Cluster 15 Enrichment Score: 0.9745188047389194
Category Term Count % PValue Genes List Total Pop Hits Pop Total Fold Enrichment Bonferroni Benjamini FDR
GOTERM_BP_FAT GO:0045744~negative regulation of G-protein coupled receptor protein signaling pathway 4 0.3872216844143272 0.08475570659324622 GRM5, ARRB1, ADRBK1, KLK14 671 19 12092 3.793866185583183 1.0 0.9989607599688992 79.00910357983348
GOTERM_BP_FAT GO:0008277~regulation of G-protein coupled receptor protein signaling pathway 6 0.5808325266214909 0.10176445814780115 GRM5, KLK6, ARRB1, KLK5, ADRBK1, KLK14 671 45 12092 2.402781917536016 1.0 0.9996041896116886 84.91896299648442
GOTERM_BP_FAT GO:0022401~adaptation of signaling pathway 3 0.29041626331074544 0.12108207469999492 GRM5, ARRB1, ADRBK1 671 11 12092 4.914781194960033 1.0 0.9996673455228563 89.71976706054225
GOTERM_BP_FAT GO:0002029~desensitization of G-protein coupled receptor protein signaling pathway 3 0.29041626331074544 0.12108207469999492 GRM5, ARRB1, ADRBK1 671 11 12092 4.914781194960033 1.0 0.9996673455228563 89.71976706054225
Annotation Cluster 16 Enrichment Score: 0.9711314131434023
Category Term Count % PValue Genes List Total Pop Hits Pop Total Fold Enrichment Bonferroni Benjamini FDR
INTERPRO IPR001461:Peptidase A1 3 0.29041626331074544 0.05262864617698631 CTSD, NAPSA, PGA5 490 8 10240 7.83673469387755 1.0 0.9771848390764951 56.99298447805754
INTERPRO IPR009007:Peptidase aspartic, catalytic 3 0.29041626331074544 0.06557224003243733 CTSD, NAPSA, PGA5 490 9 10240 6.965986394557823 1.0 0.9787856662110082 65.30300073899402
SP_PIR_KEYWORDS Aspartyl protease 3 0.29041626331074544 0.06726015220014069 CTSD, NAPSA, PGA5 436 9 8979 6.86467889908257 0.9999999999850627 0.7894322407246646 61.538005820011385
INTERPRO IPR001969:Peptidase aspartic, active site 3 0.29041626331074544 0.07944064740287718 CTSD, NAPSA, PGA5 490 10 10240 6.2693877551020405 1.0 0.9847026701858138 72.52500266191417
GOTERM_MF_FAT GO:0070001~aspartic-type peptidase activity 3 0.29041626331074544 0.2842721676660114 CTSD, NAPSA, PGA5 631 20 11963 2.8438193343898575 1.0 0.9980350512790123 99.39205433625578
GOTERM_MF_FAT GO:0004190~aspartic-type endopeptidase activity 3 0.29041626331074544 0.2842721676660114 CTSD, NAPSA, PGA5 631 20 11963 2.8438193343898575 1.0 0.9980350512790123 99.39205433625578
Annotation Cluster 17 Enrichment Score: 0.9570544748885568
Category Term Count % PValue Genes List Total Pop Hits Pop Total Fold Enrichment Bonferroni Benjamini FDR
INTERPRO IPR012171:Fatty acid/sphingolipid desaturase 3 0.29041626331074544 0.006611454606349365 FADS1, FADS3, FADS2 490 3 10240 20.897959183673468 0.9975939455715391 0.700593593054803 9.835196039229189
PIR_SUPERFAMILY PIRSF015921:fatty acid desaturase/sphingolipid desaturase 3 0.29041626331074544 0.008410729443438552 FADS1, FADS3, FADS2 237 3 4368 18.430379746835442 0.8849343678141909 0.41757982973466623 10.428665082521704
PIR_SUPERFAMILY PIRSF015921:FA_sphinglp_des 3 0.29041626331074544 0.008410729443438552 FADS1, FADS3, FADS2 237 3 4368 18.430379746835442 0.8849343678141909 0.41757982973466623 10.428665082521704
GOTERM_MF_FAT GO:0016717~oxidoreductase activity, acting on paired donors, with oxidation of a pair of donors resulting in the reduction of molecular oxygen to two molecules of water 3 0.29041626331074544 0.03605518604848884 FADS1, FADS3, FADS2 631 6 11963 9.479397781299525 0.9999999999993455 0.9219539734984742 42.89405317656253
INTERPRO IPR005804:Fatty acid desaturase, type 1 3 0.29041626331074544 0.04073700987435273 FADS1, FADS3, FADS2 490 7 10240 8.956268221574344 1.0 0.9678340559263479 47.749299562326684
UP_SEQ_FEATURE short sequence motif:Histidine box-3 3 0.29041626331074544 0.042573805311440054 FADS1, FADS3, FADS2 359 7 7317 8.734978113808197 1.0 1.0 49.39536679410337
UP_SEQ_FEATURE short sequence motif:Histidine box-2 3 0.29041626331074544 0.042573805311440054 FADS1, FADS3, FADS2 359 7 7317 8.734978113808197 1.0 1.0 49.39536679410337
UP_SEQ_FEATURE short sequence motif:Histidine box-1 3 0.29041626331074544 0.042573805311440054 FADS1, FADS3, FADS2 359 7 7317 8.734978113808197 1.0 1.0 49.39536679410337
INTERPRO IPR001199:Cytochrome b5 3 0.29041626331074544 0.10949120139024013 FADS1, FADS3, FADS2 490 12 10240 5.224489795918367 1.0 0.9876249379008796 83.63268575323664
INTERPRO IPR018506:Cytochrome b5, heme-binding site 3 0.29041626331074544 0.10949120139024013 FADS1, FADS3, FADS2 490 12 10240 5.224489795918367 1.0 0.9876249379008796 83.63268575323664
UP_SEQ_FEATURE domain:Cytochrome b5 heme-binding 3 0.29041626331074544 0.11401848338163692 FADS1, FADS3, FADS2 359 12 7317 5.0954038997214495 1.0 0.9999963577199136 84.97217453607816
GOTERM_BP_FAT GO:0022900~electron transport chain 7 0.6776379477250726 0.2081174533350752 COX8B, FADS1, NDUFC2, FADS3, LOC685596, FADS2, SDHAF2 671 72 12092 1.7520284815366785 1.0 0.9998238385189916 98.3641623029719
SP_PIR_KEYWORDS lipid synthesis 6 0.5808325266214909 0.2147360531257933 DGAT2, FADS1, DHCR7, FADS3, FADS2, PC 436 66 8979 1.8721851542952461 1.0 0.9494191171504306 96.3748350274183
SP_PIR_KEYWORDS Fatty acid biosynthesis 3 0.29041626331074544 0.4472193200287209 FADS1, FADS3, FADS2 436 31 8979 1.992971293282036 1.0 0.9618002655315955 99.9706828843547
SP_PIR_KEYWORDS electron transport 3 0.29041626331074544 0.6941661961381007 FADS1, FADS3, FADS2 436 49 8979 1.2608593896274107 1.0 0.9879416016625697 99.99999130130648
GOTERM_BP_FAT GO:0006633~fatty acid biosynthetic process 4 0.3872216844143272 0.8003497413178282 LOC365286, FADS1, FADS3, FADS2 671 76 12092 0.9484665463957958 1.0 0.9999945401423599 99.99999999995364
GOTERM_BP_FAT GO:0016053~organic acid biosynthetic process 6 0.5808325266214909 0.9239955589622808 LOC365286, BCAT2, FADS1, UROS, FADS3, FADS2 671 150 12092 0.7208345752608047 1.0 0.9999996022257305 100.0
GOTERM_BP_FAT GO:0046394~carboxylic acid biosynthetic process 6 0.5808325266214909 0.9239955589622808 LOC365286, BCAT2, FADS1, UROS, FADS3, FADS2 671 150 12092 0.7208345752608047 1.0 0.9999996022257305 100.0
GOTERM_BP_FAT GO:0006631~fatty acid metabolic process 7 0.6776379477250726 0.9529400205010703 LOC365286, UCP3, FADS1, FADS3, FADS2, ECHS1, CPT1A 671 188 12092 0.670989631226813 1.0 0.9999998800978703 100.0
Annotation Cluster 18 Enrichment Score: 0.9160956550360417
Category Term Count % PValue Genes List Total Pop Hits Pop Total Fold Enrichment Bonferroni Benjamini FDR
INTERPRO IPR015496:Ubiquilin 3 0.29041626331074544 0.02067078215051058 UBQLNL, RGD1562433, UBQLN3 490 5 10240 12.538775510204081 0.9999999943219539 0.9336213497955776 27.819533538669738
SMART SM00213:UBQ 4 0.3872216844143272 0.18395149426280438 UBQLNL, RGD1562433, FAU, UBQLN3 223 34 5083 2.681614349775785 0.9999999999999999 0.997676229570363 91.80451320894598
INTERPRO IPR000626:Ubiquitin 4 0.3872216844143272 0.22009319763390542 UBQLNL, RGD1562433, FAU, UBQLN3 490 34 10240 2.4585834333733496 1.0 0.9981203439616978 97.93436116990817
INTERPRO IPR019955:Ubiquitin supergroup 4 0.3872216844143272 0.2587918109958677 UBQLNL, RGD1562433, FAU, UBQLN3 490 37 10240 2.2592388306674023 1.0 0.9988923788350554 99.06655403579727
Annotation Cluster 19 Enrichment Score: 0.8239128722367397
Category Term Count % PValue Genes List Total Pop Hits Pop Total Fold Enrichment Bonferroni Benjamini FDR
SMART SM00454:SAM 5 0.48402710551790895 0.08852795624851784 PPFIA3, INPPL1, STIM1, SHANK1, SHANK2 223 39 5083 2.922272047832586 0.999999937761354 0.9842051671598456 68.04044104109082
UP_SEQ_FEATURE domain:SAM 4 0.3872216844143272 0.1101481682909644 INPPL1, STIM1, SHANK1, SHANK2 359 24 7317 3.3969359331476325 1.0 0.9999987357085767 83.910854944835
INTERPRO IPR001660:Sterile alpha motif SAM 5 0.48402710551790895 0.11382885178555514 PPFIA3, INPPL1, STIM1, SHANK1, SHANK2 490 39 10240 2.6792255363683934 1.0 0.9876479180790795 84.83368822824605
INTERPRO IPR013761:Sterile alpha motif-type 3 0.29041626331074544 0.45607728041849915 INPPL1, SHANK1, SHANK2 490 32 10240 1.9591836734693875 1.0 0.9999015108080722 99.99254596373859
Annotation Cluster 20 Enrichment Score: 0.8197686640305497
Category Term Count % PValue Genes List Total Pop Hits Pop Total Fold Enrichment Bonferroni Benjamini FDR
SP_PIR_KEYWORDS cell membrane 65 6.292352371732816 0.022156481008812352 LOC679574, HRAS, RGD1559948, SLC22A18, ART2B, GABRB3, SLC22A12, LRRC4B, SYT8, CPEB1, GAB2, MRGPRX1, GRIN2D, ILK, ATG2A, OLR226, CHRNA7, SLC22A6, KCNQ1, DLG2, CIB1, TRPM4, GABRG3, CCKBR, SLC22A8, SLC3A2, MRGPRD, MRGPRE, STIM1, PNPLA2, MRGPRF, MRGPRG, TRPM1, MARK2, GRM5, FOLH1, RHCG, ARRB1, CHRM1, PTOV1, CALY, DRD4, FCGRT, NAAL…
SP_PIR_KEYWORDS transmembrane 136 13.165537270087125 0.05723362049435309 LOC679574, KCNC1, SLC22A18, KCNC3, GABRB3, SLC22A12, TSPAN4, SYT3, SYT8, LRRC4B, RCE1, TMEM151A, AQP11, MRGPRX1, GRIN2D, SLC25A22, CHRNA7, IZUMO1, CLRN3, SLC22A25, OLR37, MRGPRD, MRGPRE, STIM1, TMEM132A, TMEM126A, PNPLA2, MRGPRF, TMEM126B, MRGPRG, OLR35, CNGA4, TMEM135, CD37, RHCG, TMEM138, EMP3, LOC689961, CALY, CCDC90B, TM…
SP_PIR_KEYWORDS membrane 165 15.972894482090997 0.05940509222184841 KCNC1, LOC679574, HRAS, SLC22A18, KCNC3, GABRB3, SLC22A12, TSPAN4, SYT3, SYT8, LRRC4B, RAB1B, RCE1, VPS33B, PICALM, GAB2, MRGPRX1, AQP11, GRIN2D, ILK, SLC25A22, CHRNA7, GNG3, IZUMO1, CIB1, CLRN3, MRGPRD, MRGPRE, STIM1, TMEM132A, TMEM126A, PNPLA2, MFGE8, MRGPRF, CYP2E1, MRGPRG, CNGA4, MARK2, PITPNM1, TMEM135, CD37, RHCG, ARRB1, EM…
UP_SEQ_FEATURE transmembrane region 115 11.132623426911907 0.09656516335123641 KCNC1, KCNC3, SLC22A18, GABRB3, SLC22A12, SYT3, SYT8, LRRC4B, RCE1, AQP11, MRGPRX1, GRIN2D, CHRNA7, IZUMO1, CLRN3, MRGPRD, MRGPRE, TMEM132A, TMEM126A, STIM1, PNPLA2, MRGPRF, MRGPRG, CNGA4, TMEM135, CD37, RHCG, EMP3, LOC689961, CALY, CCDC90B, IFITM3, DRD4, FCGRT, ST8SIA2, OLR287, P2RY6, DAGLA, SLC29A2, P2RY2, GPR26, SLC…
UP_SEQ_FEATURE topological domain:Cytoplasmic 84 8.131655372700871 0.13329835054148556 KCNC1, KCNC3, GABRB3, ATL3, SYT3, SYT8, ANPEP, RGD1560408, CD151, KCNJ11, KCNJ14, MRGPRX1, GRIN2D, OLR226, CHRNA7, SV2B, SLC22A6, CHST15, IZUMO1, KDELR1, TRPM4, STX5, GABRG3, CCKBR, NRXN2, SLC22A8, SLC3A2, MRGPRD, MRGPRE, STIM1, TMEM132A, PNPLA2, MRGPRF, MRGPRG, CNGA4, RGD1311946, TRPM1, SIGIRR, GRM5, CD37, FOL…
UP_SEQ_FEATURE glycosylation site:N-linked (GlcNAc...) 95 9.19651500484027 0.30966182317925783 KCNC1, ART2B, KCNC3, KLK1B3, GABRB3, SLC22A12, NELL1, LRRC4B, BSCL2, ANPEP, RGD1560408, CD151, ART5, MRGPRX1, TPP1, GRIN2D, P4HA3, OLR226, CHRNA7, SV2B, SLC22A6, CHST15, IZUMO1, KCNQ1, TSKU, CLRN3, GABRG3, CCKBR, NRXN2, SLC22A8, SLC3A2, TMEM126A, MRGPRE, STIM1, TMEM132A, PNPLA2, MRGPRF, MESDC2, MFGE8, R…
SP_PIR_KEYWORDS glycoprotein 100 9.68054211035818 0.3106889674543202 KCNC1, KCNC3, KLK1B3, GABRB3, SLC22A12, NELL1, LRRC4B, SYT8, MRGPRX1, GRIN2D, CHRNA7, IZUMO1, CLRN3, TMEM132A, TMEM126A, STIM1, MRGPRE, MRGPRF, MFGE8, PNPLA2, KLK1C10, SCGB2A1, CD37, RHCG, EMP3, SCGB2A2, DRD4, FCGRT, ST8SIA2, SERPINH1, OLR287, P2RY6, DAGLA, SLC29A2, P2RY2, SLC28A1, MUC2, OLR59, NTF4, GABRA5, SLCO2B1, SHANK2, FUR…
UP_SEQ_FEATURE topological domain:Extracellular 60 5.808325266214908 0.45206708758795877 GABRB3, SYT8, CD151, KCNJ11, KCNJ14, MRGPRX1, GRIN2D, OLR226, CHRNA7, SLC22A6, SV2B, IZUMO1, TRPM4, GABRG3, CCKBR, NRXN2, SLC22A8, SLC3A2, MRGPRD, MRGPRE, STIM1, TMEM132A, MRGPRF, MRGPRG, CNGA4, RGD1311946, TRPM1, SIGIRR, GRM5, FOLH1, CD37, RHCG, CHRM1, CD81, CALY, DRD4, FCGRT, NAALADL1, OLR287, IGF1R, P2RY6,…
GOTERM_CC_FAT GO:0005886~plasma membrane 116 11.22942884801549 0.9932182755388737 LOC679574, KCNC1, HRAS, KCNC3, SLC22A18, GABRB3, SLC22A12, SYT3, SYT8, RAB1B, VPS33B, PICALM, AQP11, MRGPRX1, GRIN2D, ILK, CHRNA7, GNG3, ADAM8, MRGPRD, MRGPRE, STIM1, PNPLA2, MRGPRF, FADD, MFGE8, MRGPRG, ACTN3, MARK2, RHCG, ARRB1, CATSPER1, NEU3, CALY, IFITM3, DRD4, ADRBK1, FCGRT, PTPRCAP, KCNA7, OLR287, DAGLA, P2RY…
Annotation Cluster 21 Enrichment Score: 0.8177102695761524
Category Term Count % PValue Genes List Total Pop Hits Pop Total Fold Enrichment Bonferroni Benjamini FDR
GOTERM_BP_FAT GO:0016192~vesicle-mediated transport 31 3.0009680542110355 0.13472302769462777 PACS1, HRAS, CALY, RGD1559948, MYO7A, SYT3, MAP4K2, SYT8, VPS33B, RTN3, CTTN, PICALM, ATG2A, APBA2, CHRNA7, RAB6A, EHD1, KDELR1, TRPC2, SH3GL3, STX5, FAM160A2, LIN7B, MFGE8, AP2A2, SCYL1, ARRB1, SPTBN2, BET1L, RIN1, RAB38, LOC365256 671 438 12092 1.2754493055413783 1.0 0.9998067282465122 92.19697891505582
GOTERM_BP_FAT GO:0010324~membrane invagination 13 1.2584704743465636 0.1466482061301047 SH3GL3, HRAS, RGD1559948, CALY, MYO7A, MFGE8, AP2A2, CTTN, PICALM, ARRB1, ATG2A, RIN1, CHRNA7, EHD1 671 154 12092 1.52124179844001 1.0 0.9997253692669686 93.89020094953639
GOTERM_BP_FAT GO:0006897~endocytosis 13 1.2584704743465636 0.1466482061301047 SH3GL3, HRAS, RGD1559948, CALY, MYO7A, MFGE8, AP2A2, CTTN, PICALM, ARRB1, ATG2A, RIN1, CHRNA7, EHD1 671 154 12092 1.52124179844001 1.0 0.9997253692669686 93.89020094953639
GOTERM_BP_FAT GO:0016044~membrane organization 21 2.032913843175218 0.18499652797416277 SH3GL3, HRAS, CALY, RGD1559948, MYO7A, BNIP3, MFGE8, SYT7, VPS33B, AP2A2, CTTN, PICALM, ARRB1, BAX, ATG2A, CATSPER1, RIN1, CHRNA7, LOC365256, IZUMO1, EHD1, DLG2 671 290 12092 1.3049591448686984 1.0 0.9998646245394593 97.2832554156249
Annotation Cluster 22 Enrichment Score: 0.7370030888200979
Category Term Count % PValue Genes List Total Pop Hits Pop Total Fold Enrichment Bonferroni Benjamini FDR
GOTERM_MF_FAT GO:0003956~NAD(P)+-protein-arginine ADP-ribosyltransferase activity 3 0.29041626331074544 0.03605518604848884 ART2B, ART5, ART1 631 6 11963 9.479397781299525 0.9999999999993455 0.9219539734984742 42.89405317656253
GOTERM_MF_FAT GO:0003950~NAD+ ADP-ribosyltransferase activity 3 0.29041626331074544 0.20487083321690158 ART2B, ART5, ART1 631 16 11963 3.554774167987322 1.0 0.9980796910564718 96.97335644440513
GOTERM_BP_FAT GO:0006471~protein amino acid ADP-ribosylation 3 0.29041626331074544 0.24214383975496975 ART2B, ART5, ART1 671 17 12092 3.180152537915315 1.0 0.9998685899500245 99.24572125414235
GOTERM_MF_FAT GO:0016763~transferase activity, transferring pentosyl groups 3 0.29041626331074544 0.6301825093368182 ART2B, ART5, ART1 631 40 11963 1.4219096671949287 1.0 0.9996644868261777 99.99997437210111
Annotation Cluster 23 Enrichment Score: 0.7263283636196195
Category Term Count % PValue Genes List Total Pop Hits Pop Total Fold Enrichment Bonferroni Benjamini FDR
GOTERM_CC_FAT GO:0042575~DNA polymerase complex 4 0.3872216844143272 0.005699236546996922 POLD3, POLD4, POLG, POLD1 626 7 10776 9.83660429027841 0.9028928217490522 0.3727361390475815 7.683785432692892
GOTERM_CC_FAT GO:0043625~delta DNA polymerase complex 3 0.29041626331074544 0.01863291685763132 POLD3, POLD4, POLD1 626 4 10776 12.910543130990416 0.9995352208513479 0.5737208700684142 23.13355414080779
GOTERM_CC_FAT GO:0043601~nuclear replisome 4 0.3872216844143272 0.03589946869050226 POLD3, POLD4, POLD1, POLA2 626 13 10776 5.296633079380683 0.9999996674113251 0.7114912728539298 40.03482814954838
GOTERM_CC_FAT GO:0030894~replisome 4 0.3872216844143272 0.03589946869050226 POLD3, POLD4, POLD1, POLA2 626 13 10776 5.296633079380683 0.9999996674113251 0.7114912728539298 40.03482814954838
GOTERM_CC_FAT GO:0043596~nuclear replication fork 4 0.3872216844143272 0.043772705598423924 POLD3, POLD4, POLD1, POLA2 626 14 10776 4.918302145139205 0.9999999882795719 0.7545750399863789 46.53318409642456
GOTERM_BP_FAT GO:0006261~DNA-dependent DNA replication 6 0.5808325266214909 0.04679384686345697 POLD3, POLD4, BLM, POLG, POLD1, FEN1 671 36 12092 3.0034773969200197 1.0 0.9943247074754527 57.03290519114829
KEGG_PATHWAY rno03440:Homologous recombination 5 0.48402710551790895 0.07525758504445124 POLD3, POLD4, BLM, POLD1, MUS81 350 26 5590 3.071428571428571 0.9999913484108285 0.9457657083680171 60.672053160867435
GOTERM_CC_FAT GO:0005657~replication fork 5 0.48402710551790895 0.11175932868194946 POLD3, POLD4, BLM, POLD1, POLA2 626 32 10776 2.6896964856230032 1.0 0.9318663721203143 80.94390255189381
KEGG_PATHWAY rno03030:DNA replication 5 0.48402710551790895 0.17189243165065948 POLD3, POLD4, POLD1, POLA2, FEN1 350 35 5590 2.2816326530612243 0.9999999999993764 0.9963776929270464 89.45729860131527
GOTERM_BP_FAT GO:0006297~nucleotide-excision repair, DNA gap filling 3 0.29041626331074544 0.22124233282675587 POLD3, POLD4, POLD1 671 16 12092 3.378912071535022 1.0 0.999840165555592 98.78157410671004
GOTERM_BP_FAT GO:0006289~nucleotide-excision repair 5 0.48402710551790895 0.299816696044104 POLD3, POLD4, DDB1, POLD1, GTF2H1 671 50 12092 1.802086438152012 1.0 0.9999260420997976 99.81309582043667
GOTERM_BP_FAT GO:0006260~DNA replication 9 0.8712487899322363 0.38980774655696626 POLD3, POLD4, NUP98, BLM, POLG, POLD1, RRM1, POLA2, FEN1 671 125 12092 1.2975022354694488 1.0 0.9999450172327612 99.9834605746191
KEGG_PATHWAY rno03430:Mismatch repair 3 0.29041626331074544 0.40336962881595306 POLD3, POLD4, POLD1 350 22 5590 2.177922077922078 1.0 0.9999335473542322 99.78882165190265
KEGG_PATHWAY rno03410:Base excision repair 4 0.3872216844143272 0.4264844073148216 POLD3, POLD4, POLD1, FEN1 350 38 5590 1.6812030075187971 1.0 0.9997474636342172 99.86818460451958
KEGG_PATHWAY rno03420:Nucleotide excision repair 4 0.3872216844143272 0.5086404455666657 POLD3, POLD4, POLD1, GTF2H1 350 43 5590 1.4857142857142855 1.0 0.9986629213270217 99.97915213990312
KEGG_PATHWAY rno00240:Pyrimidine metabolism 7 0.6776379477250726 0.5173299200945527 POLD3, POLD4, POLR2G, POLR2L, POLD1, RRM1, POLA2 350 92 5590 1.2152173913043478 1.0 0.9983123258056261 99.98314874191624
KEGG_PATHWAY rno00230:Purine metabolism 10 0.9680542110358179 0.6311985917937161 POLD3, POLD4, POLR2G, PDE2A, POLR2L, POLD1, RRM1, POLA2, PDE8A, GUCY2E 350 154 5590 1.0371057513914657 1.0 0.995932413672506 99.99931958935663
GOTERM_CC_FAT GO:0044454~nuclear chromosome part 7 0.6776379477250726 0.6380139830427837 POLD3, POLD4, BLM, INCENP, POLD1, EED, POLA2 626 112 10776 1.0758785942492013 1.0 0.9973220429768797 99.99993287709398
GOTERM_CC_FAT GO:0032993~protein-DNA complex 4 0.3872216844143272 0.7631908536250998 POLD3, POLD4, POLD1, POLA2 626 68 10776 1.0125916181168952 1.0 0.9975142647886992 99.99999982260974
GOTERM_CC_FAT GO:0000228~nuclear chromosome 7 0.6776379477250726 0.7789521172374272 POLD3, POLD4, BLM, INCENP, POLD1, EED, POLA2 626 131 10776 0.9198351340145843 1.0 0.9978840551366475 99.999999932312
GOTERM_CC_FAT GO:0044427~chromosomal part 13 1.2584704743465636 0.9506358549854153 NUP98, MKI67, BLM, POLA2, KAT5, LOC686151, POLD3, MEN1, POLD4, INCENP, POLD1, EED, CHD2, CDCA5 626 309 10776 0.7242160116628927 1.0 0.9997767908863865 100.0
GOTERM_CC_FAT GO:0005694~chromosome 14 1.3552758954501452 0.971640913241435 NUP98, MKI67, BLM, POLA2, KAT5, LOC686151, BANF1, POLD3, MEN1, POLD4, INCENP, POLD1, EED, CHD2, CDCA5 626 350 10776 0.6885623003194887 1.0 0.9999204501830571 100.0
Annotation Cluster 24 Enrichment Score: 0.6981522265026624
Category Term Count % PValue Genes List Total Pop Hits Pop Total Fold Enrichment Bonferroni Benjamini FDR
GOTERM_BP_FAT GO:0042775~mitochondrial ATP synthesis coupled electron transport 4 0.3872216844143272 0.08475570659324622 COX8B, NDUFC2, LOC685596, SDHAF2 671 19 12092 3.793866185583183 1.0 0.9989607599688992 79.00910357983348
GOTERM_BP_FAT GO:0042773~ATP synthesis coupled electron transport 4 0.3872216844143272 0.1320189919309769 COX8B, NDUFC2, LOC685596, SDHAF2 671 23 12092 3.134063370699151 1.0 0.9998104957976284 91.75580810792415
GOTERM_BP_FAT GO:0015980~energy derivation by oxidation of organic compounds 10 0.9680542110358179 0.13852091021629703 PPP1CA, PYGM, COX8B, BAX, IDH2, NDUFC2, LOC100125384, GYS1, LOC685596, SDHAF2 671 107 12092 1.6841929328523475 1.0 0.999777559080846 92.77913964637469
GOTERM_BP_FAT GO:0045333~cellular respiration 7 0.6776379477250726 0.14232837371042906 COX8B, BAX, IDH2, NDUFC2, LOC100125384, LOC685596, SDHAF2 671 64 12092 1.971032041728763 1.0 0.9997475151056187 93.32147099921646
GOTERM_BP_FAT GO:0006119~oxidative phosphorylation 7 0.6776379477250726 0.19935368566475237 LOC689961, TCIRG1, COX8B, NDUFC2, LOC685596, MUC5AC, SDHAF2 671 71 12092 1.7767049390231104 1.0 0.9998636944513691 98.01393267578943
GOTERM_BP_FAT GO:0022900~electron transport chain 7 0.6776379477250726 0.2081174533350752 COX8B, FADS1, NDUFC2, FADS3, LOC685596, FADS2, SDHAF2 671 72 12092 1.7520284815366785 1.0 0.9998238385189916 98.3641623029719
GOTERM_BP_FAT GO:0006091~generation of precursor metabolites and energy 17 1.6456921587608906 0.24668130657698384 LOC689961, TCIRG1, LDHA, COX8B, FADS1, FADS3, LOC100125384, NDUFC2, FADS2, SDHAF2, PPP1CA, PYGM, BAX, GYS1, IDH2, LOC685596, MUC5AC 671 238 12092 1.2872045986800085 1.0 0.9998782691760711 99.321482361084
GOTERM_BP_FAT GO:0022904~respiratory electron transport chain 4 0.3872216844143272 0.2908820412718437 COX8B, NDUFC2, LOC685596, SDHAF2 671 34 12092 2.1201016919435434 1.0 0.9999152015979643 99.76628657393177
KEGG_PATHWAY rno05012:Parkinson's disease 8 0.7744433688286544 0.7929245331995115 LOC689961, COX8B, NDUFV1, NDUFS8, TH, COX8A, NDUFC2, LOC685596 350 142 5590 0.8997987927565392 1.0 0.9962512630301197 99.99999930354679
Annotation Cluster 25 Enrichment Score: 0.6968860449877321
Category Term Count % PValue Genes List Total Pop Hits Pop Total Fold Enrichment Bonferroni Benjamini FDR
GOTERM_BP_FAT GO:0006836~neurotransmitter transport 13 1.2584704743465636 0.009111208533119846 ARL2, PPFIA3, RGD1562492, NRXN2, SYT3, LIN7B, SLC6A16, SLC17A7, SLC17A6, SLC6A5, SPTBN2, APBA2, SV2B 671 100 12092 2.3427123695976153 0.9999999998639053 0.7582507835312416 14.899320480024302
GOTERM_BP_FAT GO:0007268~synaptic transmission 21 2.032913843175218 0.019269327596189923 PPFIA3, KLK8, NRXN2, GABRB3, DRD4, TH, SYT3, GABRA5, LIN7B, SLC17A7, GRM5, SLC17A6, CHRM1, GRIN2D, SPTBN2, USH1C, APBA2, CHRNA7, SV2B, CHRNA10, DLG2 671 219 12092 1.7280280913786417 1.0 0.9106025811621477 29.033810203628907
GOTERM_BP_FAT GO:0001505~regulation of neurotransmitter levels 10 0.9680542110358179 0.042368672097131105 SLC17A7, PPFIA3, SLC17A6, NRXN2, TH, SYT3, SPTBN2, LIN7B, APBA2, SV2B 671 84 12092 2.145340997800014 1.0 0.9924346072121136 53.37789133069979
GOTERM_BP_FAT GO:0007269~neurotransmitter secretion 6 0.5808325266214909 0.15953822197681883 PPFIA3, NRXN2, SYT3, SPTBN2, LIN7B, APBA2 671 52 12092 2.079330505560014 1.0 0.9997878997927673 95.32788983261099
GOTERM_BP_FAT GO:0007267~cell-cell signaling 22 2.1297192642787994 0.28821909925449474 PPFIA3, KLK8, NRXN2, GABRB3, DRD4, TH, GABRA5, SYT3, LIN7B, SLC17A7, GRM5, SLC17A6, CHRM1, GRIN2D, SPTBN2, USH1C, APBA2, CHRNA7, SV2B, CHRNA10, FGF3, DLG2 671 330 12092 1.2013909587680078 1.0 0.999915269472323 99.75032391005446
GOTERM_BP_FAT GO:0016079~synaptic vesicle exocytosis 3 0.29041626331074544 0.406956692593602 SYT3, SPTBN2, APBA2 671 25 12092 2.1625037257824142 1.0 0.9999373359565193 99.98999311458023
GOTERM_BP_FAT GO:0006887~exocytosis 7 0.6776379477250726 0.6273527452073262 TRPC2, SYT3, SPTBN2, SYT8, LIN7B, APBA2, VPS33B 671 116 12092 1.0874659540572487 1.0 0.9999830750772692 99.99999722369914
GOTERM_BP_FAT GO:0048489~synaptic vesicle transport 3 0.29041626331074544 0.671550980278068 SYT3, SPTBN2, APBA2 671 41 12092 1.318599832794155 1.0 0.9999884864877991 99.99999970008085
GOTERM_BP_FAT GO:0032940~secretion by cell 11 1.0648596321393997 0.7116682983865877 TRPC2, PPFIA3, NRXN2, SYT3, SPTBN2, SYT8, LIN7B, APBA2, PCSK6, VPS33B, FURIN 671 206 12092 0.9622791660035015 1.0 0.9999912636144838 99.99999996981629
GOTERM_BP_FAT GO:0003001~generation of a signal involved in cell-cell signaling 6 0.5808325266214909 0.7139872835486948 PPFIA3, NRXN2, SYT3, SPTBN2, LIN7B, APBA2 671 107 12092 1.0105157597114085 1.0 0.9999915350257356 99.99999997382085
GOTERM_BP_FAT GO:0046903~secretion 14 1.3552758954501452 0.7245552688170762 TRPC2, PPFIA3, NRXN2, CCKBR, DRD4, SYT3, SYT8, LIN7B, NMB, VPS33B, FURIN, SPTBN2, APBA2, PCSK6 671 267 12092 0.9449142372332647 1.0 0.9999918898043707 99.99999998651825
Annotation Cluster 26 Enrichment Score: 0.6915837675945138
Category Term Count % PValue Genes List Total Pop Hits Pop Total Fold Enrichment Bonferroni Benjamini FDR
GOTERM_BP_FAT GO:0009566~fertilization 8 0.7744433688286544 0.050738659975156704 TRPC2, BBS1, BAX, CATSPER1, SYT8, MFGE8, IZUMO1, KLK14 671 61 12092 2.3633920500354253 1.0 0.994313282849127 60.06167614310256
GOTERM_BP_FAT GO:0007338~single fertilization 5 0.48402710551790895 0.16797831631572008 TRPC2, CATSPER1, SYT8, MFGE8, IZUMO1 671 39 12092 2.310367228400015 1.0 0.9998458423219124 96.08933813240385
GOTERM_BP_FAT GO:0019953~sexual reproduction 13 1.2584704743465636 0.9877714743961593 TRPC2, LOC365286, SYT8, MFGE8, HERC2, DNAJB13, BBS1, BAX, CATSPER1, OVOL1, LOC308670, IZUMO1, KLK14 671 373 12092 0.6280730213398432 1.0 0.9999999966659756 100.0
Annotation Cluster 27 Enrichment Score: 0.6812311705879712
Category Term Count % PValue Genes List Total Pop Hits Pop Total Fold Enrichment Bonferroni Benjamini FDR
INTERPRO IPR016162:Aldehyde dehydrogenase, N-terminal 3 0.29041626331074544 0.17609781886492878 ALDH1A3, RCN3, ALDH16A1, ALDH3B1 490 16 10240 3.918367346938775 1.0 0.9965860509258083 95.13561939338102
INTERPRO IPR015590:Aldehyde dehydrogenase 3 0.29041626331074544 0.19361962875770333 ALDH1A3, RCN3, ALDH16A1, ALDH3B1 490 17 10240 3.687875150060024 1.0 0.9973355941532005 96.5220739286391
INTERPRO IPR016160:Aldehyde dehydrogenase, conserved site 3 0.29041626331074544 0.26521808095365446 ALDH1A3, RCN3, ALDH16A1, ALDH3B1 490 21 10240 2.985422740524781 1.0 0.9989219593256555 99.18517287817431
Annotation Cluster 28 Enrichment Score: 0.656444775374273
Category Term Count % PValue Genes List Total Pop Hits Pop Total Fold Enrichment Bonferroni Benjamini FDR
GOTERM_BP_FAT GO:0021517~ventral spinal cord development 4 0.3872216844143272 0.09578585830325421 IGHMBP2, PHOX2A, NKX6-2, DBX1 671 20 12092 3.6041728763040237 1.0 0.9994858719011067 83.04825886152668
GOTERM_BP_FAT GO:0021515~cell differentiation in spinal cord 4 0.3872216844143272 0.23007215210845236 IGHMBP2, PHOX2A, NKX6-2, DBX1 671 30 12092 2.402781917536016 1.0 0.9998445922886429 99.00343166240879
GOTERM_BP_FAT GO:0021522~spinal cord motor neuron differentiation 3 0.29041626331074544 0.24214383975496975 IGHMBP2, PHOX2A, NKX6-2 671 17 12092 3.180152537915315 1.0 0.9998685899500245 99.24572125414235
GOTERM_BP_FAT GO:0021510~spinal cord development 4 0.3872216844143272 0.44359028232187137 IGHMBP2, PHOX2A, NKX6-2, DBX1 671 44 12092 1.6382603983200108 1.0 0.9999645361120778 99.99674770396794
Annotation Cluster 29 Enrichment Score: 0.6464776843714013
Category Term Count % PValue Genes List Total Pop Hits Pop Total Fold Enrichment Bonferroni Benjamini FDR
SP_PIR_KEYWORDS transport 70 6.7763794772507255 0.003858117377783349 KCNC1, KCNC3, SLC22A18, GABRB3, SLC22A12, RAB1B, VPS33B, KCNJ11, KCNJ14, RTN3, TRIM3, AQP11, GRIN2D, SLC25A22, CHRNA7, SV2B, RAB6A, KCNQ1, KDELR1, TRPM4, STX5, GABRG3, RGD1562492, SLC22A8, SLC3A2, STIM1, CNGA4, TRPM1, PITPNM1, RHCG, SCYL1, ARRB1, HBG1, LOC689961, NUP98, SNX15, LOC100134871, TPCN2, SLC29A2, APBA2, SLCO3A1, HBB, S…
SP_PIR_KEYWORDS postsynaptic cell membrane 13 1.2584704743465636 0.004009197190375444 GABRG3, GABRB3, CHRM1, GRIN2D, GABRA5, LIN7B, CHRNA7, CPEB1, SHANK1, CHRNA10, SHANK2, HOMER2, DLG2 436 103 8979 2.5992473501380604 0.7626400450999811 0.1857223905507822 5.363573964323076
GOTERM_CC_FAT GO:0045211~postsynaptic membrane 16 1.5488867376573088 0.013015080960369218 GABRG3, GABRB3, GABRA5, LIN7B, CPEB1, SHANK1, HOMER2, SHANK2, GRM5, ARRB1, CHRM1, GRIN2D, CHRNA7, APBB1, CHRNA10, DLG2 626 137 10776 2.010400876845223 0.9952281053814682 0.48733182850096524 16.744278352975805
UP_SEQ_FEATURE short sequence motif:Selectivity filter 6 0.5808325266214909 0.08379887436324285 TRPM4, KCNC1, KCNC3, KCNQ1, KCNJ11, KCNJ14 359 48 7317 2.5477019498607247 1.0 0.9999999163066653 74.59380660483106
SP_PIR_KEYWORDS ionic channel 18 1.7424975798644726 0.11858703142381972 TRPC2, TRPM4, KCNC1, GABRG3, KCNC3, GABRB3, GABRA5, CNGA4, KCNJ11, KCNJ14, TPCN2, KCNK4, TRPM1, GRIN2D, CHRNA7, CHRNA10, KCNQ1, KCNE3 436 257 8979 1.4423838931924464 1.0 0.918776837135908 82.31064622385003
GOTERM_MF_FAT GO:0022834~ligand-gated channel activity 10 0.9680542110358179 0.12034938073764406 TRPC2, GABRG3, GABRB3, GRIN2D, GABRA5, CHRNA7, CHRNA10, CNGA4, KCNJ11, KCNJ14 631 109 11963 1.7393390424402797 1.0 0.9942365259110557 85.86383188406495
GOTERM_MF_FAT GO:0015276~ligand-gated ion channel activity 10 0.9680542110358179 0.12034938073764406 TRPC2, GABRG3, GABRB3, GRIN2D, GABRA5, CHRNA7, CHRNA10, CNGA4, KCNJ11, KCNJ14 631 109 11963 1.7393390424402797 1.0 0.9942365259110557 85.86383188406495
INTERPRO IPR006202:Neurotransmitter-gated ion-channel ligand-binding 5 0.48402710551790895 0.13038735708491472 GABRG3, GABRB3, GABRA5, CHRNA7, CHRNA10 490 41 10240 2.548531607765057 1.0 0.9892784666417144 88.70134097718727
INTERPRO IPR006201:Neurotransmitter-gated ion-channel 5 0.48402710551790895 0.13038735708491472 GABRG3, GABRB3, GABRA5, CHRNA7, CHRNA10 490 41 10240 2.548531607765057 1.0 0.9892784666417144 88.70134097718727
INTERPRO IPR006029:Neurotransmitter-gated ion-channel transmembrane region 5 0.48402710551790895 0.13038735708491472 GABRG3, GABRB3, GABRA5, CHRNA7, CHRNA10 490 41 10240 2.548531607765057 1.0 0.9892784666417144 88.70134097718727
INTERPRO IPR018000:Neurotransmitter-gated ion-channel, conserved site 5 0.48402710551790895 0.13038735708491472 GABRG3, GABRB3, GABRA5, CHRNA7, CHRNA10 490 41 10240 2.548531607765057 1.0 0.9892784666417144 88.70134097718727
PIR_SUPERFAMILY PIRSF002443:acetylcholine receptor 5 0.48402710551790895 0.13677120723332406 GABRG3, GABRB3, GABRA5, CHRNA7, CHRNA10 237 37 4368 2.4905918576804655 1.0 0.984754656490063 85.30671049538358
INTERPRO IPR005821:Ion transport 8 0.7744433688286544 0.14969357379139087 TRPC2, TRPM4, KCNC1, KCNC3, CNGA4, KCNQ1, TPCN2, TRPM1 490 92 10240 1.8172138420585628 1.0 0.9937976684799905 92.04120003448094
SP_PIR_KEYWORDS ion transport 27 2.6137463697967087 0.16093969355907778 LOC689961, KCNC1, KCNC3, SLC22A18, GABRB3, SLC22A12, KCNJ11, KCNJ14, TPCN2, GRIN2D, CHRNA7, SLCO3A1, KCNQ1, KCNE3, TRPM4, TRPC2, GABRG3, SLC22A8, GABRA5, STIM1, SLCO2B1, CNGA4, KCNK4, TRPM1, SLC17A7, SLC17A6, CHRNA10 436 437 8979 1.2724004366720552 1.0 0.9424683085980214 91.00017621550975
GOTERM_CC_FAT GO:0034702~ion channel complex 13 1.2584704743465636 0.1611082315086541 KCNC1, GABRG3, KCNC3, GABRB3, GABRA5, KCNA7, KCNJ11, CNGA4, CHRNA7, KCTD14, CHRNA10, KCNQ1, ABCC8 626 150 10776 1.491884984025559 1.0 0.9556789956358406 91.43397059789186
GOTERM_MF_FAT GO:0005249~voltage-gated potassium channel activity 8 0.7744433688286544 0.16673036612620143 KCNC1, KCNC3, KCNA7, KCTD14, KCNQ1, KCNJ11, KCNE3, KCNJ14 631 86 11963 1.7636088895440976 1.0 0.997662762746735 93.8139687036651
GOTERM_BP_FAT GO:0006811~ion transport 44 4.259438528557599 0.16904408532050705 LOC689961, KCNC1, SLC22A18, KCNC3, GABRB3, SLC22A12, KCNJ11, KCNA7, FTH1, KCNJ14, TPCN2, P2RY6, BEST1, AQP11, GRIN2D, SLC25A22, LOC308670, CHRNA7, SLC22A6, CCS, SLCO3A1, KCNQ1, KCNE3, CLNS1A, TRPC2, TRPM4, TCIRG1, GABRG3, SLC22A25, GABRA5, SLC22A8, STIM1, SLCO2B1, CNGA4, TRPM1, KCNK4, SLC17A7, SLC17A6, RHCG, CATSPER1,…
GOTERM_MF_FAT GO:0005216~ion channel activity 23 2.2265246853823815 0.17207192521052567 TRPC2, TRPM4, KCNC1, GABRG3, KCNC3, GABRB3, GABRA5, KCNA7, CNGA4, KCNJ11, KCNJ14, TPCN2, TRPM1, KCNK4, BEST1, GRIN2D, CATSPER1, CHRNA7, ABCC8, KCNQ1, KCTD14, CHRNA10, KCNE3 631 336 11963 1.2977746962493397 1.0 0.9975485027705677 94.39210755316245
GOTERM_MF_FAT GO:0005267~potassium channel activity 10 0.9680542110358179 0.1811951419605633 KCNC1, KCNC3, KCNA7, ABCC8, KCTD14, KCNQ1, KCNJ11, KCNE3, KCNJ14, KCNK4 631 120 11963 1.5798996302165875 1.0 0.9977777477677006 95.2643547640386
GOTERM_MF_FAT GO:0022838~substrate specific channel activity 23 2.2265246853823815 0.2079720879245871 TRPC2, TRPM4, KCNC1, GABRG3, KCNC3, GABRB3, GABRA5, KCNA7, CNGA4, KCNJ11, KCNJ14, TPCN2, TRPM1, KCNK4, BEST1, GRIN2D, CATSPER1, CHRNA7, ABCC8, KCNQ1, KCTD14, CHRNA10, KCNE3 631 346 11963 1.2602667570513817 1.0 0.9978505092166582 97.1485428190469
GOTERM_MF_FAT GO:0022843~voltage-gated cation channel activity 10 0.9680542110358179 0.23932481177324155 KCNC1, KCNC3, GRIN2D, CATSPER1, KCNA7, KCTD14, KCNQ1, KCNJ11, KCNE3, KCNJ14 631 129 11963 1.4696740746200814 1.0 0.998542420979315 98.46029574731855
GOTERM_MF_FAT GO:0042165~neurotransmitter binding 8 0.7744433688286544 0.24151930656018844 GABRG3, CCKBR, GABRB3, CHRM1, GRIN2D, GABRA5, CHRNA7, CHRNA10 631 96 11963 1.5798996302165877 1.0 0.9983383713120829 98.52669101118373
GOTERM_MF_FAT GO:0005261~cation channel activity 17 1.6456921587608906 0.2424801116784367 TRPM4, TRPC2, KCNC1, KCNC3, KCNA7, CNGA4, KCNJ11, KCNJ14, KCNK4, GRIN2D, CATSPER1, CHRNA7, ABCC8, KCTD14, CHRNA10, KCNQ1, KCNE3 631 249 11963 1.294375600659373 1.0 0.9980505454101963 98.55490997024422
GOTERM_MF_FAT GO:0022803~passive transmembrane transporter activity 23 2.2265246853823815 0.261608641354138 TRPC2, TRPM4, KCNC1, GABRG3, KCNC3, GABRB3, GABRA5, KCNA7, CNGA4, KCNJ11, KCNJ14, TPCN2, TRPM1, KCNK4, BEST1, GRIN2D, CATSPER1, CHRNA7, ABCC8, KCNQ1, KCTD14, CHRNA10, KCNE3 631 359 11963 1.214630356378212 1.0 0.9980932384089118 99.0218016040923
GOTERM_MF_FAT GO:0015267~channel activity 23 2.2265246853823815 0.261608641354138 TRPC2, TRPM4, KCNC1, GABRG3, KCNC3, GABRB3, GABRA5, KCNA7, CNGA4, KCNJ11, KCNJ14, TPCN2, TRPM1, KCNK4, BEST1, GRIN2D, CATSPER1, CHRNA7, ABCC8, KCNQ1, KCTD14, CHRNA10, KCNE3 631 359 11963 1.214630356378212 1.0 0.9980932384089118 99.0218016040923
GOTERM_MF_FAT GO:0005230~extracellular ligand-gated ion channel activity 6 0.5808325266214909 0.26691432789043107 GABRG3, GABRB3, GRIN2D, GABRA5, CHRNA7, CHRNA10 631 66 11963 1.7235268693271864 1.0 0.9973426095437962 99.12371893872087
GOTERM_MF_FAT GO:0030594~neurotransmitter receptor activity 7 0.6776379477250726 0.3087472215558713 GABRG3, CCKBR, GABRB3, CHRM1, GABRA5, CHRNA7, CHRNA10 631 87 11963 1.525420332622912 1.0 0.9981059529917061 99.64246917173217
INTERPRO IPR003091:Voltage-dependent potassium channel 3 0.29041626331074544 0.3191053053030013 KCNC1, KCNC3, KCNQ1 490 24 10240 2.6122448979591835 1.0 0.9994088533820218 99.75180561452152
SP_PIR_KEYWORDS potassium channel 5 0.48402710551790895 0.34236593608486854 KCNC1, KCNC3, KCNQ1, KCNJ11, KCNE3 436 61 8979 1.6880357948563696 1.0 0.9472380098350708 99.68213192208836
GOTERM_MF_FAT GO:0022836~gated channel activity 17 1.6456921587608906 0.3448353464372133 TRPC2, KCNC1, GABRG3, KCNC3, GABRB3, GABRA5, KCNA7, CNGA4, KCNJ11, KCNJ14, GRIN2D, CATSPER1, CHRNA7, KCTD14, CHRNA10, KCNQ1, KCNE3 631 269 11963 1.1981394965211294 1.0 0.9982263911125983 99.8422284961927
GOTERM_BP_FAT GO:0006813~potassium ion transport 10 0.9680542110358179 0.3883044625618051 KCNC1, KCNC3, KCNA7, ABCC8, KCTD14, KCNQ1, KCNJ11, KCNE3, KCNJ14, KCNK4 671 142 12092 1.2690749564450787 1.0 0.9999507364655627 99.98272744720165
GOTERM_CC_FAT GO:0034705~potassium channel complex 5 0.48402710551790895 0.4231144838875932 KCNC1, KCNC3, KCNA7, KCTD14, KCNQ1 626 57 10776 1.5100050445602826 1.0 0.9945908433066877 99.95449467421942
GOTERM_CC_FAT GO:0008076~voltage-gated potassium channel complex 5 0.48402710551790895 0.4231144838875932 KCNC1, KCNC3, KCNA7, KCTD14, KCNQ1 626 57 10776 1.5100050445602826 1.0 0.9945908433066877 99.95449467421942
SP_PIR_KEYWORDS potassium transport 6 0.5808325266214909 0.48121087386533495 KCNC1, KCNC3, KCNQ1, KCNJ11, KCNE3, KCNJ14 436 94 8979 1.3145129806753855 1.0 0.9651356276899695 99.98772856478335
GOTERM_MF_FAT GO:0046873~metal ion transmembrane transporter activity 17 1.6456921587608906 0.49023298340074845 TRPM4, TRPC2, KCNC1, KCNC3, KCNA7, CNGA4, KCNJ11, KCNJ14, KCNK4, GRIN2D, CATSPER1, CHRNA7, ABCC8, KCTD14, CHRNA10, KCNQ1, KCNE3 631 295 11963 1.0925407612345215 1.0 0.9994844920809743 99.9965697790588
GOTERM_MF_FAT GO:0022832~voltage-gated channel activity 10 0.9680542110358179 0.5495633687299759 KCNC1, KCNC3, GRIN2D, CATSPER1, KCNA7, KCTD14, KCNQ1, KCNJ11, KCNE3, KCNJ14 631 171 11963 1.1087014948888334 1.0 0.9995529758463298 99.9994806835538
GOTERM_MF_FAT GO:0005244~voltage-gated ion channel activity 10 0.9680542110358179 0.5495633687299759 KCNC1, KCNC3, GRIN2D, CATSPER1, KCNA7, KCTD14, KCNQ1, KCNJ11, KCNE3, KCNJ14 631 171 11963 1.1087014948888334 1.0 0.9995529758463298 99.9994806835538
SP_PIR_KEYWORDS potassium 6 0.5808325266214909 0.5630583953023194 KCNC1, KCNC3, KCNQ1, KCNJ11, KCNE3, KCNJ14 436 103 8979 1.1996526231406432 1.0 0.9706560365326159 99.998836876464
GOTERM_CC_FAT GO:0034703~cation channel complex 6 0.5808325266214909 0.642798868422816 KCNC1, KCNC3, KCNA7, KCTD14, CNGA4, KCNQ1 626 94 10776 1.0987696281693968 1.0 0.9970724385880245 99.99994427717881
GOTERM_CC_FAT GO:0005887~integral to plasma membrane 20 1.9361084220716358 0.6857639742133828 NOX4, KCNC1, CALY, KCNC3, RGD1562492, DRD4, STIM1, SLC6A16, KCNA7, KCNJ11, FOLH1, RHCG, GRIN2D, SLC6A5, CD81, CHRNA7, ABCC8, KCNQ1, KCTD14, CHRNA10 626 357 10776 0.9643729696351383 1.0 0.9966218419369212 99.99999072121393
GOTERM_MF_FAT GO:0030955~potassium ion binding 6 0.5808325266214909 0.686666052966001 KCNC1, KCNC3, KCNQ1, KCNJ11, KCNE3, KCNJ14 631 109 11963 1.043603425464168 1.0 0.9998321207676553 99.99999795589942
SP_PIR_KEYWORDS voltage-gated channel 6 0.5808325266214909 0.7042797686433377 KCNC1, KCNC3, KCNQ1, KCNJ11, KCNE3, KCNJ14 436 121 8979 1.0211919023428615 1.0 0.9877926803523746 99.99999451671202
GOTERM_CC_FAT GO:0031226~intrinsic to plasma membrane 21 2.032913843175218 0.7162327443503405 NOX4, KCNC1, CALY, KCNC3, RGD1562492, DRD4, STIM1, SLC6A16, KCNA7, KCNJ11, FOLH1, RHCG, FOLR1, GRIN2D, SLC6A5, CD81, CHRNA7, ABCC8, KCNQ1, KCTD14, CHRNA10 626 382 10776 0.9463225331616011 1.0 0.9972799196862201 99.99999777207826
GOTERM_BP_FAT GO:0015672~monovalent inorganic cation transport 15 1.452081316553727 0.7410610395739621 LOC689961, TCIRG1, KCNC1, KCNC3, KCNA7, KCNJ11, KCNJ14, KCNK4, SLC17A7, SLC17A6, MUC5AC, ABCC8, KCTD14, KCNQ1, KCNE3 671 290 12092 0.9321136749062131 1.0 0.9999928623609308 99.99999999546371
GOTERM_BP_FAT GO:0006812~cation transport 25 2.420135527589545 0.7718761442073796 LOC689961, KCNC1, KCNC3, KCNA7, KCNJ11, KCNJ14, FTH1, CCS, CHRNA7, KCNQ1, KCNE3, TRPM4, TRPC2, TCIRG1, SLC22A8, STIM1, KCNK4, SLC17A7, SLC17A6, RHCG, CATSPER1, MUC5AC, CHRNA10, KCTD14, ABCC8 671 492 12092 0.9156943283292743 1.0 0.9999942482288384 99.99999999951385
GOTERM_BP_FAT GO:0030001~metal ion transport 20 1.9361084220716358 0.7995313785991777 TRPC2, TRPM4, KCNC1, KCNC3, STIM1, KCNA7, KCNJ11, FTH1, KCNJ14, KCNK4, SLC17A7, SLC17A6, CATSPER1, CHRNA7, CCS, ABCC8, KCNQ1, KCTD14, CHRNA10, KCNE3 671 403 12092 0.894335701316135 1.0 0.9999945726584188 99.99999999995018
GOTERM_MF_FAT GO:0031420~alkali metal ion binding 8 0.7744433688286544 0.8756507102301534 SLC17A7, KCNC1, SLC17A6, KCNC3, KCNQ1, KCNJ11, KCNE3, KCNJ14 631 189 11963 0.8024887010623936 1.0 0.9999885359201824 99.99999999999847
Annotation Cluster 30 Enrichment Score: 0.6076586729043482
Category Term Count % PValue Genes List Total Pop Hits Pop Total Fold Enrichment Bonferroni Benjamini FDR
GOTERM_MF_FAT GO:0004527~exonuclease activity 5 0.48402710551790895 0.12830305754291996 POLG, AEN, POLD1, FEN1, ISG20 631 37 11963 2.561999400351223 1.0 0.9947281509574397 87.69314987162639
SP_PIR_KEYWORDS exonuclease 3 0.29041626331074544 0.21597674480857623 AEN, POLD1, ISG20 436 18 8979 3.432339449541285 1.0 0.9451733042868669 96.4526488369949
GOTERM_MF_FAT GO:0004518~nuclease activity 7 0.6776379477250726 0.5424753192284627 POLG, AEN, POLD1, MUS81, FEN1, RPS3, ISG20 631 112 11963 1.1849247226624406 1.0 0.9995281501456128 99.99934099570748
Annotation Cluster 31 Enrichment Score: 0.605547913594128
Category Term Count % PValue Genes List Total Pop Hits Pop Total Fold Enrichment Bonferroni Benjamini FDR
SMART SM00261:FU 3 0.29041626331074544 0.10797934356490511 IGF1R, PCSK6, FURIN 223 13 5083 5.260089686098654 0.9999999986904891 0.9832728547395341 75.49173744011449
INTERPRO IPR006212:Furin-like repeat 3 0.29041626331074544 0.1254650721445623 IGF1R, PCSK6, FURIN 490 13 10240 4.822605965463108 1.0 0.9907861758915975 87.66083310065164
GOTERM_MF_FAT GO:0019838~growth factor binding 6 0.5808325266214909 0.5068716354237011 NTRK3, IGF1R, FIBP, INS2, PCSK6, FURIN 631 89 11963 1.278121049163981 1.0 0.999447967976848 99.99793252785607
SP_PIR_KEYWORDS cleavage on pair of basic residues 9 0.8712487899322363 0.5508670973603451 SCT, IGF1R, NTF4, PTH2, IGF2, INS2, PCSK6, GAL, FURIN 436 165 8979 1.1233110925771477 1.0 0.9696387559768757 99.99830319191153
Annotation Cluster 32 Enrichment Score: 0.6053569605827537
Category Term Count % PValue Genes List Total Pop Hits Pop Total Fold Enrichment Bonferroni Benjamini FDR
SMART SM00295:B41 3 0.29041626331074544 0.2329570249000778 FRMD8, MYO7A, FERMT3 223 21 5083 3.25624599615631 1.0 0.9948809219855504 96.17537769133142
INTERPRO IPR019748:FERM central domain 3 0.29041626331074544 0.24720097461701435 FRMD8, MYO7A, FERMT3 490 20 10240 3.1346938775510202 1.0 0.9988778962328724 98.81077028267103
INTERPRO IPR019749:Band 4.1 domain 3 0.29041626331074544 0.26521808095365446 FRMD8, MYO7A, FERMT3 490 21 10240 2.985422740524781 1.0 0.9989219593256555 99.18517287817431
Annotation Cluster 33 Enrichment Score: 0.5924807042146178
Category Term Count % PValue Genes List Total Pop Hits Pop Total Fold Enrichment Bonferroni Benjamini FDR
INTERPRO IPR013105:Tetratricopeptide TPR2 3 0.29041626331074544 0.09411642594526888 TTC9C, RCCD1, AIP, UNC45A 490 11 10240 5.699443413729127 1.0 0.9888071703829908 78.62006503039437
SP_PIR_KEYWORDS tpr repeat 7 0.6776379477250726 0.12864944115069854 TTC23, TTC9C, P4HA3, RCCD1, STIP1, LOC691340, KLC2, AIP, UNC45A 436 71 8979 2.0303979842356896 1.0 0.9253364575429435 84.8893464016689
INTERPRO IPR011990:Tetratricopeptide-like helical 7 0.6776379477250726 0.21977956649109454 TTC23, TTC9C, P4HA3, RCCD1, STIP1, LOC691340, KLC2, AIP, UNC45A 490 85 10240 1.7210084033613444 1.0 0.9984124411762764 97.92135825265521
UP_SEQ_FEATURE repeat:TPR 2 5 0.48402710551790895 0.24897016566223315 TTC23, TTC9C, RCCD1, STIP1, LOC691340, AIP, UNC45A 359 52 7317 1.9597707306620955 1.0 0.9999765861011786 98.86935583696716
UP_SEQ_FEATURE repeat:TPR 1 5 0.48402710551790895 0.24897016566223315 TTC23, TTC9C, RCCD1, STIP1, LOC691340, AIP, UNC45A 359 52 7317 1.9597707306620955 1.0 0.9999765861011786 98.86935583696716
SMART SM00028:TPR 5 0.48402710551790895 0.285675077605735 TTC9C, RCCD1, STIP1, LOC691340, KLC2, AIP, UNC45A 223 62 5083 1.8382033849269492 1.0 0.9958073728379905 98.40765046709663
INTERPRO IPR019734:Tetratricopeptide repeat 5 0.48402710551790895 0.343649026388415 TTC9C, RCCD1, STIP1, LOC691340, KLC2, AIP, UNC45A 490 62 10240 1.6853192890059248 1.0 0.9996556377523262 99.86005785880599
INTERPRO IPR013026:Tetratricopeptide region 5 0.48402710551790895 0.37662894132057856 TTC9C, RCCD1, STIP1, LOC691340, KLC2, AIP, UNC45A 490 65 10240 1.607535321821036 1.0 0.9997803856983775 99.93741014209817
UP_SEQ_FEATURE repeat:TPR 3 4 0.3872216844143272 0.4060361361261625 TTC23, TTC9C, RCCD1, STIP1, LOC691340, UNC45A 359 47 7317 1.7346055828838973 1.0 0.9999971350266769 99.97128860937866
INTERPRO IPR001440:Tetratricopeptide TPR-1 4 0.3872216844143272 0.48014438083579436 TTC9C, RCCD1, STIP1, LOC691340, KLC2, UNC45A 490 54 10240 1.5479969765684052 1.0 0.9999316915541375 99.99632180993383
Annotation Cluster 34 Enrichment Score: 0.5902252968646629
Category Term Count % PValue Genes List Total Pop Hits Pop Total Fold Enrichment Bonferroni Benjamini FDR
GOTERM_CC_FAT GO:0048770~pigment granule 7 0.6776379477250726 0.24807648022926315 TYR, TPP1, MYO7A, TH, SLC3A2, CTSD, LOC365256 626 73 10776 1.6506630487111034 1.0 0.9865461506005512 98.14695312989318
GOTERM_CC_FAT GO:0042470~melanosome 7 0.6776379477250726 0.24807648022926315 TYR, TPP1, MYO7A, TH, SLC3A2, CTSD, LOC365256 626 73 10776 1.6506630487111034 1.0 0.9865461506005512 98.14695312989318
GOTERM_BP_FAT GO:0007033~vacuole organization 4 0.3872216844143272 0.2755198711152415 FAM160A2, TPP1, MYO7A, CTSD 671 33 12092 2.1843471977600144 1.0 0.9998984377302397 99.65900236144013
Annotation Cluster 35 Enrichment Score: 0.5785530994578131
Category Term Count % PValue Genes List Total Pop Hits Pop Total Fold Enrichment Bonferroni Benjamini FDR
INTERPRO IPR000169:Peptidase, cysteine peptidase active site 5 0.48402710551790895 0.058312638989169475 CAPN5, CTSC, CTSW, CTSF, CAPN1 490 31 10240 3.3706385780118495 1.0 0.9797790291733831 60.848451732509986
SMART SM00645:Pept_C1 3 0.29041626331074544 0.18426533533207304 CTSC, CTSW, CTSF 223 18 5083 3.798953662182362 0.9999999999999999 0.9945275793125332 91.84321600202698
INTERPRO IPR000668:Peptidase C1A, papain C-terminal 3 0.29041626331074544 0.2113496847476028 CTSC, CTSW, CTSF 490 18 10240 3.4829931972789114 1.0 0.9982494429116714 97.54177031736657
INTERPRO IPR013128:Peptidase C1A, papain 3 0.29041626331074544 0.2292282955382446 CTSC, CTSW, CTSF 490 19 10240 3.2996777658431795 1.0 0.9983325952156328 98.28133369478044
SP_PIR_KEYWORDS thiol protease 5 0.48402710551790895 0.3312121341365869 CAPN5, OTUB1, CTSC, CTSF, CAPN1 436 60 8979 1.7161697247706422 1.0 0.9438868258867998 99.59961396211469
GOTERM_MF_FAT GO:0004197~cysteine-type endopeptidase activity 5 0.48402710551790895 0.47283737697156136 CAPN5, CTSC, CTSW, CTSF, CAPN1 631 67 11963 1.4148354897461979 1.0 0.9994607629467851 99.99427648388604
GOTERM_MF_FAT GO:0008234~cysteine-type peptidase activity 7 0.6776379477250726 0.47895005779270927 LOC690251, CAPN5, OTUB1, CTSC, CTSW, CTSF, CAPN1 631 105 11963 1.2639197041732702 1.0 0.9994719634136291 99.99520949356982
KEGG_PATHWAY rno04142:Lysosome 8 0.7744433688286544 0.6025467776949996 TCIRG1, TPP1, SMPD1, CTSD, CTSC, NAPSA, CTSW, CTSF 350 117 5590 1.0920634920634922 1.0 0.9985650428905203 99.99833908353357
Annotation Cluster 36 Enrichment Score: 0.5568042741477545
Category Term Count % PValue Genes List Total Pop Hits Pop Total Fold Enrichment Bonferroni Benjamini FDR
GOTERM_BP_FAT GO:0006465~signal peptide processing 3 0.29041626331074544 0.06872115695645731 SEC11A, SPCS2, FURIN 671 8 12092 6.757824143070044 1.0 0.9977423742654572 71.49094655830017
GOTERM_BP_FAT GO:0051604~protein maturation 9 0.8712487899322363 0.21112240387731118 C2CD3, SEC11A, SPCS2, PCSK6, FURIN, SERPINH1, AIP, KLK13, CAPN1 671 103 12092 1.5746386352784572 1.0 0.9998026070511454 98.47019464496964
GOTERM_BP_FAT GO:0006518~peptide metabolic process 5 0.48402710551790895 0.31251757529174956 TPP1, SEC11A, SPCS2, FURIN, GSTP1 671 51 12092 1.7667514099529529 1.0 0.9999244210365488 99.86464154800741
GOTERM_BP_FAT GO:0016485~protein processing 7 0.6776379477250726 0.4712612329332647 C2CD3, SEC11A, SPCS2, PCSK6, FURIN, KLK13, CAPN1 671 99 12092 1.2742025320266752 1.0 0.9999653654118746 99.99867657408932
GOTERM_BP_FAT GO:0051605~protein maturation by peptide bond cleavage 4 0.3872216844143272 0.7695160515876398 SEC11A, SPCS2, PCSK6, FURIN 671 72 12092 1.0011591323066733 1.0 0.999994667707852 99.99999999941714
Annotation Cluster 37 Enrichment Score: 0.5546681270680061
Category Term Count % PValue Genes List Total Pop Hits Pop Total Fold Enrichment Bonferroni Benjamini FDR
INTERPRO IPR002209:Heparin-binding growth factor/Fibroblast growth factor 3 0.29041626331074544 0.19361962875770333 FGF21, FGF3, FGF4 490 17 10240 3.687875150060024 1.0 0.9973355941532005 96.5220739286391
KEGG_PATHWAY rno05218:Melanoma 7 0.6776379477250726 0.2600070693081972 IGF1R, CCND1, HRAS, FGF21, BAD, FGF3, FGF4 350 69 5590 1.6202898550724638 1.0 0.9994344321992636 97.24470953464647
SMART SM00442:FGF 3 0.29041626331074544 0.2658484480678281 FGF21, FGF3, FGF4 223 23 5083 2.9730941704035874 1.0 0.9960411922729846 97.76973733614717
INTERPRO IPR002348:Interleukin 1/heparin-binding growth factor 3 0.29041626331074544 0.3012092379998834 FGF21, FGF3, FGF4 490 23 10240 2.7258207630878437 1.0 0.9991602221177045 99.62791250265813
GOTERM_MF_FAT GO:0008083~growth factor activity 9 0.8712487899322363 0.41804439857019815 VEGFB, NTF4, OLR24, IGF2, DNAJC4, FGF21, CLEC11A, FGF3, FGF4, HDGFRP3 631 135 11963 1.26391970417327 1.0 0.9992001070797393 99.974124688906
Annotation Cluster 38 Enrichment Score: 0.5443233022557403
Category Term Count % PValue Genes List Total Pop Hits Pop Total Fold Enrichment Bonferroni Benjamini FDR
GOTERM_BP_FAT GO:0051302~regulation of cell division 5 0.48402710551790895 0.1571618973880421 MEN1, VEGFB, IGF1R, BLM, IGF2, DNAJC4 671 38 12092 2.3711663659894895 1.0 0.9998267335695781 95.08948983789597
GOTERM_BP_FAT GO:0051781~positive regulation of cell division 4 0.3872216844143272 0.23007215210845236 MEN1, VEGFB, IGF1R, IGF2, DNAJC4 671 30 12092 2.402781917536016 1.0 0.9998445922886429 99.00343166240879
GOTERM_BP_FAT GO:0043408~regulation of MAPKKK cascade 7 0.6776379477250726 0.6439005187497688 MEN1, IGF1R, ILK, IGF2, PAK1, INS2, MAP3K11 671 118 12092 1.0690343277172953 1.0 0.9999862044731773 99.99999875331963
Annotation Cluster 39 Enrichment Score: 0.5099498732744391
Category Term Count % PValue Genes List Total Pop Hits Pop Total Fold Enrichment Bonferroni Benjamini FDR
GOTERM_BP_FAT GO:0051100~negative regulation of binding 6 0.5808325266214909 0.1876320125759754 MEN1, RSF1, ARRB1, RGD1562118, SIGIRR, RPS3 671 55 12092 1.9659124779840131 1.0 0.9998625824253332 97.43401388695902
GOTERM_BP_FAT GO:0043392~negative regulation of DNA binding 5 0.48402710551790895 0.237587041348107 MEN1, RSF1, RGD1562118, SIGIRR, RPS3 671 45 12092 2.0023182646133466 1.0 0.9998737349038763 99.16165595398115
GOTERM_BP_FAT GO:0051098~regulation of binding 11 1.0648596321393997 0.2416978399045025 MEN1, TAF10, RSF1, BLM, ARRB1, BAX, RELA, RGD1562118, TAF6L, SIGIRR, RPS3 671 139 12092 1.426111569760585 1.0 0.9998809026065146 99.23785853304624
GOTERM_BP_FAT GO:0051101~regulation of DNA binding 8 0.7744433688286544 0.38177944338419145 MEN1, TAF10, RSF1, RELA, RGD1562118, TAF6L, SIGIRR, RPS3 671 107 12092 1.347354346281878 1.0 0.9999559598358391 99.97917514902991
GOTERM_BP_FAT GO:0043433~negative regulation of transcription factor activity 4 0.3872216844143272 0.38334628143540533 MEN1, RGD1562118, SIGIRR, RPS3 671 40 12092 1.8020864381520119 1.0 0.9999545686801551 99.98008611832311
GOTERM_BP_FAT GO:0051090~regulation of transcription factor activity 6 0.5808325266214909 0.5527064207306989 MEN1, RELA, RGD1562118, TAF6L, SIGIRR, RPS3 671 89 12092 1.2148897335856261 1.0 0.9999806447461784 99.99993063214717
Annotation Cluster 40 Enrichment Score: 0.5082521930184608
Category Term Count % PValue Genes List Total Pop Hits Pop Total Fold Enrichment Bonferroni Benjamini FDR
GOTERM_CC_FAT GO:0008021~synaptic vesicle 9 0.8712487899322363 0.08647839653788128 SLC17A7, SLC17A6, TH, SYT3, SYT8, DOC2G, SV2B, SYT7, ABCC8 626 79 10776 1.9610951591377845 0.9999999999999999 0.8859089087960025 71.78207415013497
GOTERM_CC_FAT GO:0030135~coated vesicle 13 1.2584704743465636 0.13099998702210053 PACS1, SYT3, TH, SYT8, SYT7, FURIN, SLC17A7, SLC17A6, PICALM, SCYL1, DOC2G, SV2B, ABCC8 626 144 10776 1.5540468583599574 1.0 0.9509623018926375 85.97207246426669
GOTERM_CC_FAT GO:0030136~clathrin-coated vesicle 11 1.0648596321393997 0.18245949640011527 SLC17A7, SLC17A6, PICALM, TH, SYT3, SYT8, DOC2G, SV2B, SYT7, ABCC8, FURIN 626 124 10776 1.5270534886117695 1.0 0.9674419991846375 94.02747520434046
SP_PIR_KEYWORDS cytoplasmic vesicle 10 0.9680542110358179 0.29619189184202654 SLC17A7, SLC17A6, CALY, PICALM, ARRB1, SYT3, SYT12, SYT8, SV2B, KCNQ1 436 149 8979 1.382150113909242 1.0 0.9388475393793226 99.19340519833962
GOTERM_CC_FAT GO:0031988~membrane-bounded vesicle 32 3.0977734753146176 0.5646824195444852 PACS1, IFITM3, MYO7A, DRD4, TH, SYT3, SIPA1, SYT8, ANPEP, SYT7, VPS33B, TYR, PICALM, TPP1, ATG2A, SV2B, EHD1, KLK13, SLC3A2, KLK1, GAL, FURIN, SLC17A7, AP2A2, SLC17A6, SCYL1, AP2A1, SMPD1, DOC2G, CTSD, LOC365256, INS2, ABCC8 626 543 10776 1.014456427726687 1.0 0.9965014973661077 99.99911380125984
GOTERM_CC_FAT GO:0016023~cytoplasmic membrane-bounded vesicle 30 2.904162633107454 0.6163148803674926 PACS1, IFITM3, MYO7A, TH, SYT3, SIPA1, SYT8, SYT7, VPS33B, TYR, PICALM, TPP1, ATG2A, SV2B, EHD1, KLK13, SLC3A2, KLK1, GAL, FURIN, SLC17A7, AP2A2, SLC17A6, SCYL1, AP2A1, SMPD1, DOC2G, CTSD, LOC365256, INS2, ABCC8 626 520 10776 0.993118702383878 1.0 0.9975529502260241 99.99984845628713
GOTERM_CC_FAT GO:0031410~cytoplasmic vesicle 34 3.291384317521781 0.6337335896433544 PACS1, CALY, IFITM3, MYO7A, TH, SYT3, SIPA1, SYT8, SYT7, VPS33B, TYR, PICALM, TPP1, ATG2A, SV2B, EHD1, KCNQ1, KLK13, SYT12, SLC3A2, KLK1, GAL, FURIN, SLC17A7, AP2A2, SLC17A6, SCYL1, RHCG, AP2A1, SMPD1, DOC2G, CTSD, INS2, LOC365256, ABCC8 626 595 10776 0.9836604290278411 1.0 0.9979887181566749 99.99992088024658
GOTERM_CC_FAT GO:0031982~vesicle 36 3.4849951597289452 0.6361364637092474 PACS1, CALY, IFITM3, MYO7A, DRD4, TH, SYT3, SIPA1, SYT8, ANPEP, SYT7, VPS33B, TYR, PICALM, TPP1, ATG2A, SV2B, EHD1, KCNQ1, KLK13, SYT12, SLC3A2, KLK1, GAL, FURIN, SLC17A7, AP2A2, SLC17A6, SCYL1, RHCG, AP2A1, SMPD1, DOC2G, CTSD, INS2, LOC365256, ABCC8 626 631 10776 0.9821015376981616 1.0 0.9976792347339287 99.99992783963371
Annotation Cluster 41 Enrichment Score: 0.5057131992770788
Category Term Count % PValue Genes List Total Pop Hits Pop Total Fold Enrichment Bonferroni Benjamini FDR
GOTERM_MF_FAT GO:0019888~protein phosphatase regulator activity 4 0.3872216844143272 0.2363925753903332 PPP1CA, PPP2R5B, PPP1R14B, PPP2R2D 631 32 11963 2.3698494453248813 1.0 0.9987018772294887 98.36720981228143
GOTERM_MF_FAT GO:0019208~phosphatase regulator activity 4 0.3872216844143272 0.2363925753903332 PPP1CA, PPP2R5B, PPP1R14B, PPP2R2D 631 32 11963 2.3698494453248813 1.0 0.9987018772294887 98.36720981228143
GOTERM_CC_FAT GO:0008287~protein serine/threonine phosphatase complex 3 0.29041626331074544 0.5439922817894907 PPP1CA, PPP2R5B, PPP2R2D 626 31 10776 1.6658765330310212 1.0 0.9963779131612736 99.99830324951803
Annotation Cluster 42 Enrichment Score: 0.504335891474331
Category Term Count % PValue Genes List Total Pop Hits Pop Total Fold Enrichment Bonferroni Benjamini FDR
INTERPRO IPR006202:Neurotransmitter-gated ion-channel ligand-binding 5 0.48402710551790895 0.13038735708491472 GABRG3, GABRB3, GABRA5, CHRNA7, CHRNA10 490 41 10240 2.548531607765057 1.0 0.9892784666417144 88.70134097718727
INTERPRO IPR006201:Neurotransmitter-gated ion-channel 5 0.48402710551790895 0.13038735708491472 GABRG3, GABRB3, GABRA5, CHRNA7, CHRNA10 490 41 10240 2.548531607765057 1.0 0.9892784666417144 88.70134097718727
INTERPRO IPR006029:Neurotransmitter-gated ion-channel transmembrane region 5 0.48402710551790895 0.13038735708491472 GABRG3, GABRB3, GABRA5, CHRNA7, CHRNA10 490 41 10240 2.548531607765057 1.0 0.9892784666417144 88.70134097718727
INTERPRO IPR018000:Neurotransmitter-gated ion-channel, conserved site 5 0.48402710551790895 0.13038735708491472 GABRG3, GABRB3, GABRA5, CHRNA7, CHRNA10 490 41 10240 2.548531607765057 1.0 0.9892784666417144 88.70134097718727
PIR_SUPERFAMILY PIRSF002443:acetylcholine receptor 5 0.48402710551790895 0.13677120723332406 GABRG3, GABRB3, GABRA5, CHRNA7, CHRNA10 237 37 4368 2.4905918576804655 1.0 0.984754656490063 85.30671049538358
GOTERM_MF_FAT GO:0008509~anion transmembrane transporter activity 10 0.9680542110358179 0.18731844763492778 SLC17A7, GABRG3, BEST1, GABRB3, SLC22A25, LOC308670, SLC22A8, GABRA5, SLC22A6, SLCO2B1 631 121 11963 1.5668426084792602 1.0 0.997745523855318 95.77680961112097
GOTERM_BP_FAT GO:0006820~anion transport 11 1.0648596321393997 0.19010758336281391 CLNS1A, SLC17A7, P2RY6, GABRG3, BEST1, SLC22A12, SLC22A25, SLC25A22, LOC308670, GABRA5, SLC22A6 671 131 12092 1.5132023526467278 1.0 0.9998594795122066 97.56840702625178
GOTERM_MF_FAT GO:0042165~neurotransmitter binding 8 0.7744433688286544 0.24151930656018844 GABRG3, CCKBR, GABRB3, CHRM1, GRIN2D, GABRA5, CHRNA7, CHRNA10 631 96 11963 1.5798996302165877 1.0 0.9983383713120829 98.52669101118373
GOTERM_MF_FAT GO:0004890~GABA-A receptor activity 3 0.29041626331074544 0.24444276490132422 GABRG3, GABRB3, GABRA5 631 18 11963 3.159799260433175 1.0 0.9977983384302814 98.61099086760629
GOTERM_MF_FAT GO:0005230~extracellular ligand-gated ion channel activity 6 0.5808325266214909 0.26691432789043107 GABRG3, GABRB3, GRIN2D, GABRA5, CHRNA7, CHRNA10 631 66 11963 1.7235268693271864 1.0 0.9973426095437962 99.12371893872087
INTERPRO IPR006028:Gamma-aminobutyric acid A receptor 3 0.29041626331074544 0.2832344820605225 GABRG3, GABRB3, GABRA5 490 22 10240 2.8497217068645635 1.0 0.9991235255738564 99.44691073130787
GOTERM_MF_FAT GO:0016917~GABA receptor activity 3 0.29041626331074544 0.30413327411930724 GABRG3, GABRB3, GABRA5 631 21 11963 2.7083993660855787 1.0 0.9984074572047668 99.60427435125911
GOTERM_MF_FAT GO:0030594~neurotransmitter receptor activity 7 0.6776379477250726 0.3087472215558713 GABRG3, CCKBR, GABRB3, CHRM1, GABRA5, CHRNA7, CHRNA10 631 87 11963 1.525420332622912 1.0 0.9981059529917061 99.64246917173217
GOTERM_BP_FAT GO:0006821~chloride transport 5 0.48402710551790895 0.32526585473893826 CLNS1A, P2RY6, GABRG3, BEST1, GABRA5 671 52 12092 1.7327754213000115 1.0 0.9999164039243099 99.90268028962768
GOTERM_MF_FAT GO:0043168~anion binding 5 0.48402710551790895 0.3530891627973921 GABRG3, GABRB3, RELA, GABRA5, CTSC 631 57 11963 1.66305224233325 1.0 0.9981236901233507 99.86997642050768
SP_PIR_KEYWORDS chloride 4 0.3872216844143272 0.38653966466512035 GABRG3, GABRB3, GABRA5, CTSC 436 46 8979 1.7907857997606702 1.0 0.9484377845389388 99.87758057005261
GOTERM_MF_FAT GO:0031404~chloride ion binding 4 0.3872216844143272 0.45331332457272056 GABRG3, GABRB3, GABRA5, CTSC 631 47 11963 1.6135145159658766 1.0 0.9993399773844813 99.99003143308558
GOTERM_BP_FAT GO:0015698~inorganic anion transport 6 0.5808325266214909 0.46855201483139564 CLNS1A, SLC17A7, P2RY6, GABRG3, BEST1, GABRA5 671 81 12092 1.3348788430755645 1.0 0.9999671100449969 99.99855181618517
SP_PIR_KEYWORDS neurotransmitter receptor 4 0.3872216844143272 0.4898696673592311 GABRG3, GABRB3, CHRM1, GABRA5 436 54 8979 1.5254841997961266 1.0 0.9664220453916086 99.99025939224111
GOTERM_MF_FAT GO:0005254~chloride channel activity 4 0.3872216844143272 0.5077906717664453 GABRG3, BEST1, GABRB3, GABRA5 631 51 11963 1.486964357850906 1.0 0.9994000485122305 99.99799054089874
SP_PIR_KEYWORDS chloride channel 3 0.29041626331074544 0.5111732257120053 GABRG3, GABRB3, GABRA5 436 35 8979 1.765203145478375 1.0 0.968653993003871 99.99457554075187
GOTERM_MF_FAT GO:0005253~anion channel activity 4 0.3872216844143272 0.5957228365537417 GABRG3, BEST1, GABRB3, GABRA5 631 58 11963 1.3075031422482102 1.0 0.9996484310331856 99.99990022089051
GOTERM_CC_FAT GO:0034707~chloride channel complex 3 0.29041626331074544 0.610682859347246 GABRG3, GABRB3, GABRA5 626 35 10776 1.4754906435417616 1.0 0.997778084233528 99.99981419238017
KEGG_PATHWAY rno04080:Neuroactive ligand-receptor interaction 11 1.0648596321393997 0.9707852870657976 GRM5, P2RY6, GABRG3, CCKBR, GABRB3, P2RY2, CHRM1, GRIN2D, DRD4, GABRA5, LHB 350 262 5590 0.670556161395856 1.0 0.9994580946293038 100.0
GOTERM_CC_FAT GO:0043235~receptor complex 3 0.29041626331074544 0.9862393137673077 GRIN2D, CHRNA7, CHRNA10 626 105 10776 0.49183021451392056 1.0 0.9999832628990013 100.0
Annotation Cluster 43 Enrichment Score: 0.4751809502956602
Category Term Count % PValue Genes List Total Pop Hits Pop Total Fold Enrichment Bonferroni Benjamini FDR
INTERPRO IPR011993:Pleckstrin homology-type 12 1.1616650532429817 0.1036163933137752 PLEKHA4, PLCB3, PLEKHB1, GAB2, FERMT3, SPTBN2, APBA2, CYTH2, ADRBK1, EPS8L2, APBB1, HOMER2 490 150 10240 1.6718367346938774 1.0 0.9891073249649404 81.86374265808509
UP_SEQ_FEATURE domain:PH 6 0.5808325266214909 0.37348784047705186 PLEKHA4, PLEKHB1, GAB2, SPTBN2, CYTH2, ADRBK1 359 82 7317 1.491337726747741 1.0 0.9999943976356748 99.9338105574491
SMART SM00233:PH 7 0.6776379477250726 0.5278471688211707 PLEKHA4, PLEKHB1, GAB2, FERMT3, SPTBN2, CYTH2, ADRBK1 223 133 5083 1.1996695775312722 1.0 0.9994259727569313 99.99024442221045
INTERPRO IPR001849:Pleckstrin homology 7 0.6776379477250726 0.6152662089662289 PLEKHA4, PLEKHB1, GAB2, FERMT3, SPTBN2, CYTH2, ADRBK1 490 133 10240 1.099892588614393 1.0 0.9999942103915909 99.9999664740185
Annotation Cluster 44 Enrichment Score: 0.4671568994685453
Category Term Count % PValue Genes List Total Pop Hits Pop Total Fold Enrichment Bonferroni Benjamini FDR
GOTERM_BP_FAT GO:0006364~rRNA processing 6 0.5808325266214909 0.24839417041850212 LOC293712, LOC365287, RPS17, MPHOSPH10, LOC690475, RRP8 671 61 12092 1.7725440375265689 1.0 0.9998729739627608 99.34816831724268
GOTERM_BP_FAT GO:0034470~ncRNA processing 10 0.9680542110358179 0.2565102151076871 LOC293712, LOC365287, INTS5, CTU1, RPS17, INTS4, MPHOSPH10, LOC690475, RRP8, TRPT1 671 125 12092 1.4416691505216095 1.0 0.9998863388853547 99.46170049903267
GOTERM_BP_FAT GO:0016072~rRNA metabolic process 6 0.5808325266214909 0.26968842624506273 LOC293712, LOC365287, RPS17, MPHOSPH10, LOC690475, RRP8 671 63 12092 1.7162727982400112 1.0 0.999907318768482 99.60724494759558
GOTERM_BP_FAT GO:0034660~ncRNA metabolic process 13 1.2584704743465636 0.2702848027143455 LOC365287, CARS, MPHOSPH10, TRPT1, RRP8, LOC293712, CTU1, INTS5, INTS4, RPS17, NARS2, LOC690475, TARSL2 671 176 12092 1.3310865736350088 1.0 0.9998990563462775 99.61286002025389
GOTERM_BP_FAT GO:0042254~ribosome biogenesis 6 0.5808325266214909 0.5627741097385761 LOC293712, LOC365287, RPS17, MPHOSPH10, LOC690475, RRP8 671 90 12092 1.201390958768008 1.0 0.9999808728333908 99.99995356041703
GOTERM_BP_FAT GO:0022613~ribonucleoprotein complex biogenesis 8 0.7744433688286544 0.6022745242438209 LOC293712, CLNS1A, LOC365287, PIH1D1, RPS17, MPHOSPH10, LOC690475, RRP8 671 132 12092 1.0921735988800072 1.0 0.999982428310913 99.99999124932233
Annotation Cluster 45 Enrichment Score: 0.46670224365822516
Category Term Count % PValue Genes List Total Pop Hits Pop Total Fold Enrichment Bonferroni Benjamini FDR
UP_SEQ_FEATURE binding site:S-adenosyl-L-methionine; via carbonyl oxygen 3 0.29041626331074544 0.14760970233157306 PRMT3, PRMT1, RRP8 359 14 7317 4.367489056904098 1.0 0.9999892192410341 91.79465299837126
UP_SEQ_FEATURE binding site:S-adenosyl-L-methionine 3 0.29041626331074544 0.25603233371846 PRMT3, PRMT1, RRP8 359 20 7317 3.0572423398328694 1.0 0.9999748436668123 99.0248114676044
SP_PIR_KEYWORDS s-adenosyl-l-methionine 3 0.29041626331074544 0.5558456532449865 PRMT3, PRMT1, RRP8 436 38 8979 1.6258450024142928 1.0 0.969819626878675 99.9985438651871
SP_PIR_KEYWORDS methyltransferase 4 0.3872216844143272 0.6468850171514109 PRMT3, PRMT1, MGMT, RRP8 436 68 8979 1.2114139233675123 1.0 0.9848118319621042 99.99993745776821
Annotation Cluster 46 Enrichment Score: 0.4614257030070133
Category Term Count % PValue Genes List Total Pop Hits Pop Total Fold Enrichment Bonferroni Benjamini FDR
GOTERM_BP_FAT GO:0022898~regulation of transmembrane transporter activity 4 0.3872216844143272 0.15841784038339177 DRD4, CATSPER1, STIM1, INS2 671 25 12092 2.8833383010432194 1.0 0.9998086663855638 95.21688351170309
GOTERM_BP_FAT GO:0034762~regulation of transmembrane transport 4 0.3872216844143272 0.17217635146899135 DRD4, CATSPER1, STIM1, INS2 671 26 12092 2.7724406740800185 1.0 0.9998308860382721 96.4229253332228
GOTERM_BP_FAT GO:0032409~regulation of transporter activity 4 0.3872216844143272 0.23007215210845236 DRD4, CATSPER1, STIM1, INS2 671 30 12092 2.402781917536016 1.0 0.9998445922886429 99.00343166240879
GOTERM_BP_FAT GO:0043266~regulation of potassium ion transport 3 0.29041626331074544 0.24214383975496975 LOC365286, ABCC8, KCNE3 671 17 12092 3.180152537915315 1.0 0.9998685899500245 99.24572125414235
GOTERM_BP_FAT GO:0010959~regulation of metal ion transport 7 0.6776379477250726 0.3315240001073566 LOC365286, BAX, DRD4, CATSPER1, STIM1, ABCC8, KCNE3 671 85 12092 1.4840711843604806 1.0 0.9999197642414451 99.9174212092454
GOTERM_BP_FAT GO:0032412~regulation of ion transmembrane transporter activity 3 0.29041626331074544 0.36690240371714283 DRD4, CATSPER1, STIM1 671 23 12092 2.3505475280243635 1.0 0.9999564104677612 99.96833240447656
GOTERM_BP_FAT GO:0034765~regulation of ion transmembrane transport 3 0.29041626331074544 0.3870735844145279 DRD4, CATSPER1, STIM1 671 24 12092 2.252608047690015 1.0 0.9999526871094419 99.98210445350131
GOTERM_BP_FAT GO:0043269~regulation of ion transport 7 0.6776379477250726 0.45153832783618864 LOC365286, BAX, DRD4, CATSPER1, STIM1, ABCC8, KCNE3 671 97 12092 1.3004747491818642 1.0 0.9999605857220955 99.99747621703705
GOTERM_BP_FAT GO:0043270~positive regulation of ion transport 4 0.3872216844143272 0.48721659863310646 LOC365286, BAX, STIM1, ABCC8 671 47 12092 1.5336905856612868 1.0 0.9999722416947541 99.99922884825013
GOTERM_BP_FAT GO:0051924~regulation of calcium ion transport 4 0.3872216844143272 0.7161186350995846 BAX, DRD4, CATSPER1, STIM1 671 66 12092 1.0921735988800072 1.0 0.9999917505304975 99.99999997705456
GOTERM_BP_FAT GO:0051050~positive regulation of transport 12 1.1616650532429817 0.7453177458744266 NR1H2, LOC365286, CALY, BAX, DRD4, STIM1, NMB, MFGE8, ADRBK1, INS2, ABCC8, APBB1 671 232 12092 0.9321136749062131 1.0 0.999992082702905 99.99999999661301
Annotation Cluster 47 Enrichment Score: 0.44538377443576677
Category Term Count % PValue Genes List Total Pop Hits Pop Total Fold Enrichment Bonferroni Benjamini FDR
GOTERM_BP_FAT GO:0000302~response to reactive oxygen species 9 0.8712487899322363 0.13699710882571492 LDHA, UCP3, UCP2, RELA, PRDX5, RGD1562118, ADRBK1, BAD, FOSL1 671 92 12092 1.7629106460182726 1.0 0.9997974335184648 92.55066520808222
GOTERM_BP_FAT GO:0042542~response to hydrogen peroxide 6 0.5808325266214909 0.402427552726876 LDHA, RELA, RGD1562118, ADRBK1, BAD, FOSL1 671 75 12092 1.4416691505216095 1.0 0.9999328450451889 99.98855700378228
GOTERM_BP_FAT GO:0010035~response to inorganic substance 16 1.5488867376573088 0.5313745718779754 LOC365286, LDHA, RELA, UROS, STIM1, PRDX5, ADRBK1, BAD, CCND1, UCP3, UCP2, BAX, RGD1562118, ABCC8, APBB1, FOSL1 671 268 12092 1.0758725003892609 1.0 0.9999798377566806 99.99984231176968
GOTERM_BP_FAT GO:0006979~response to oxidative stress 11 1.0648596321393997 0.5645014016903822 PNKP, LDHA, UCP3, UCP2, RELA, NDUFS8, PRDX5, RGD1562118, ADRBK1, BAD, FOSL1 671 183 12092 1.0832213562662367 1.0 0.9999807678842666 99.99995669018115
Annotation Cluster 48 Enrichment Score: 0.4427213299534821
Category Term Count % PValue Genes List Total Pop Hits Pop Total Fold Enrichment Bonferroni Benjamini FDR
GOTERM_BP_FAT GO:0042220~response to cocaine 3 0.29041626331074544 0.3464777592170678 BAX, DRD4, SMPD1 671 22 12092 2.4573905974800163 1.0 0.9999321418187636 99.94457829329129
GOTERM_BP_FAT GO:0014073~response to tropane 3 0.29041626331074544 0.3464777592170678 BAX, DRD4, SMPD1 671 22 12092 2.4573905974800163 1.0 0.9999321418187636 99.94457829329129
GOTERM_BP_FAT GO:0043279~response to alkaloid 6 0.5808325266214909 0.3912778704248115 BAX, RELA, DRD4, SMPD1, IGF2, CHRNA7 671 74 12092 1.461151166069199 1.0 0.9999433241197883 99.98414906569269
Annotation Cluster 49 Enrichment Score: 0.44178329816065953
Category Term Count % PValue Genes List Total Pop Hits Pop Total Fold Enrichment Bonferroni Benjamini FDR
UP_SEQ_FEATURE repeat:LRR 1 8 0.7744433688286544 0.13265924770491078 NTRK3, NLRP6, LRRC56, RNH1, LRRC4B, NXF1, TSKU, LRRC51 359 87 7317 1.8741715493228315 1.0 0.9999941304419429 89.22748398854925
UP_SEQ_FEATURE repeat:LRR 2 8 0.7744433688286544 0.13265924770491078 NTRK3, NLRP6, LRRC56, RNH1, LRRC4B, NXF1, TSKU, LRRC51 359 87 7317 1.8741715493228315 1.0 0.9999941304419429 89.22748398854925
UP_SEQ_FEATURE repeat:LRR 3 7 0.6776379477250726 0.19639314208401715 NLRP6, LRRC56, RNH1, LRRC4B, NXF1, TSKU, LRRC51 359 80 7317 1.783391364902507 1.0 0.9999877356156244 96.73869524238575
SP_PIR_KEYWORDS leucine-rich repeat 9 0.8712487899322363 0.25942184262033785 NTRK3, NLRP6, LRRC56, RNH1, LRRC4B, LRRC27, NXF1, TSKU, LRRC51 436 125 8979 1.482770642201835 1.0 0.9409499087510595 98.37760687312313
INTERPRO IPR001611:Leucine-rich repeat 8 0.7744433688286544 0.28719456673729543 NTRK3, LRRC56, RNH1, LRRC27, NXF1, XRRA1, TSKU, LRRC51 490 112 10240 1.4927113702623909 1.0 0.9990826933298099 99.49272678146106
UP_SEQ_FEATURE repeat:LRR 4 6 0.5808325266214909 0.295186917911995 NLRP6, RNH1, LRRC4B, NXF1, TSKU, LRRC51 359 74 7317 1.652563426936686 1.0 0.9999807146089924 99.58169692901913
UP_SEQ_FEATURE repeat:LRR 9 3 0.29041626331074544 0.5756826858964733 RNH1, LRRC4B, TSKU 359 39 7317 1.5678165845296765 1.0 0.9999997115957049 99.99985166720549
UP_SEQ_FEATURE repeat:LRR 8 3 0.29041626331074544 0.6292974112815294 RNH1, LRRC4B, TSKU 359 43 7317 1.4219731813176135 1.0 0.9999999493267089 99.99998210246243
UP_SEQ_FEATURE repeat:LRR 7 3 0.29041626331074544 0.7204834542519887 RNH1, LRRC4B, TSKU 359 51 7317 1.1989185646403409 1.0 0.9999999974290713 99.99999978466192
UP_SEQ_FEATURE repeat:LRR 6 3 0.29041626331074544 0.8281200912275885 RNH1, LRRC4B, TSKU 359 64 7317 0.9553882311977717 1.0 0.9999999999837056 99.9999999998936
UP_SEQ_FEATURE repeat:LRR 5 3 0.29041626331074544 0.8409032473009936 RNH1, LRRC4B, TSKU 359 66 7317 0.9264370726766271 1.0 0.9999999999919338 99.99999999996827
Annotation Cluster 50 Enrichment Score: 0.41567083302566044
Category Term Count % PValue Genes List Total Pop Hits Pop Total Fold Enrichment Bonferroni Benjamini FDR
SMART SM00228:PDZ 7 0.6776379477250726 0.19207358501888727 SIPA1, LIN7B, USH1C, APBA2, SHANK1, SHANK2, DLG2 223 89 5083 1.7927646495692042 1.0 0.9915385616709963 92.75371611771571
INTERPRO IPR001478:PDZ/DHR/GLGF 7 0.6776379477250726 0.251394038463101 SIPA1, LIN7B, USH1C, APBA2, SHANK1, SHANK2, DLG2 490 89 10240 1.6436597110754414 1.0 0.9988274424377848 98.91005257932201
UP_SEQ_FEATURE domain:SH3 4 0.3872216844143272 0.6538041739087711 SHANK1, SHANK2, DLG2, MAP3K11 359 68 7317 1.1989185646403406 1.0 0.9999999701055995 99.99999386577699
UP_SEQ_FEATURE domain:PDZ 3 0.29041626331074544 0.6887258155287074 LIN7B, SHANK1, SHANK2 359 48 7317 1.2738509749303624 1.0 0.9999999926873814 99.99999883908826
Annotation Cluster 51 Enrichment Score: 0.4153709715007774
Category Term Count % PValue Genes List Total Pop Hits Pop Total Fold Enrichment Bonferroni Benjamini FDR
SP_PIR_KEYWORDS neurotransmitter transport 4 0.3872216844143272 0.22631624295903238 SLC17A7, SLC17A6, SLC6A5, SV2B 436 34 8979 2.4228278467350246 1.0 0.9483479073296177 97.0434431592626
GOTERM_MF_FAT GO:0005328~neurotransmitter:sodium symporter activity 3 0.29041626331074544 0.30413327411930724 RGD1562492, SLC6A5, SLC6A16 631 21 11963 2.7083993660855787 1.0 0.9984074572047668 99.60427435125911
GOTERM_MF_FAT GO:0015293~symporter activity 8 0.7744433688286544 0.37673931261836013 SLC17A7, RGD1562492, SLC17A6, SLC22A18, SLC6A5, SLC6A16, SLC28A1, SLC15A3 631 112 11963 1.3541996830427891 1.0 0.998594677674158 99.92633822813208
SP_PIR_KEYWORDS Symport 6 0.5808325266214909 0.3850576915535064 SLC17A7, RGD1562492, SLC17A6, SLC22A18, SLC6A5, SLC15A3 436 84 8979 1.4710026212319791 1.0 0.950272299585481 99.87345930481449
GOTERM_MF_FAT GO:0005326~neurotransmitter transporter activity 3 0.29041626331074544 0.4197439917872219 RGD1562492, SLC6A5, SLC6A16 631 27 11963 2.1065328402887835 1.0 0.9991308900173992 99.97525395340891
GOTERM_MF_FAT GO:0015370~solute:sodium symporter activity 4 0.3872216844143272 0.48088914415375833 RGD1562492, SLC6A5, SLC6A16, SLC28A1 631 49 11963 1.5476567806203305 1.0 0.9994336103653986 99.99547439755607
GOTERM_MF_FAT GO:0015294~solute:cation symporter activity 5 0.48402710551790895 0.6138006327971641 SLC17A7, RGD1562492, SLC6A5, SLC6A16, SLC28A1 631 80 11963 1.1849247226624406 1.0 0.999689194121494 99.99995035042113
Annotation Cluster 52 Enrichment Score: 0.38114319398542584
Category Term Count % PValue Genes List Total Pop Hits Pop Total Fold Enrichment Bonferroni Benjamini FDR
GOTERM_BP_FAT GO:0008213~protein amino acid alkylation 5 0.48402710551790895 0.1571618973880421 MEN1, PRMT3, PRMT1, EED, RAB6A 671 38 12092 2.3711663659894895 1.0 0.9998267335695781 95.08948983789597
GOTERM_BP_FAT GO:0006479~protein amino acid methylation 5 0.48402710551790895 0.1571618973880421 MEN1, PRMT3, PRMT1, EED, RAB6A 671 38 12092 2.3711663659894895 1.0 0.9998267335695781 95.08948983789597
GOTERM_BP_FAT GO:0043414~biopolymer methylation 5 0.48402710551790895 0.5480008133210611 MEN1, PRMT3, PRMT1, EED, RAB6A 671 70 12092 1.2872045986800085 1.0 0.9999801853174579 99.99991657990527
GOTERM_MF_FAT GO:0008170~N-methyltransferase activity 3 0.29041626331074544 0.5568944614553202 MEN1, PRMT3, PRMT1 631 35 11963 1.6250396196513472 1.0 0.9995791342789733 99.99959570205785
GOTERM_MF_FAT GO:0008276~protein methyltransferase activity 3 0.29041626331074544 0.5568944614553202 MEN1, PRMT3, PRMT1 631 35 11963 1.6250396196513472 1.0 0.9995791342789733 99.99959570205785
GOTERM_BP_FAT GO:0032259~methylation 5 0.48402710551790895 0.6637199551943782 MEN1, PRMT3, PRMT1, EED, RAB6A 671 81 12092 1.1123990358963036 1.0 0.9999884077275701 99.99999954566226
GOTERM_BP_FAT GO:0006730~one-carbon metabolic process 6 0.5808325266214909 0.7708879193216334 MEN1, PRMT3, PRMT1, PPME1, EED, RAB6A 671 115 12092 0.9402190112097454 1.0 0.9999942735582116 99.99999999947536
Annotation Cluster 53 Enrichment Score: 0.37766088687558064
Category Term Count % PValue Genes List Total Pop Hits Pop Total Fold Enrichment Bonferroni Benjamini FDR
UP_SEQ_FEATURE repeat:ANK 4 5 0.48402710551790895 0.18632795178341527 TRPC2, CLPB, ILK, FANK1, SHANK1 359 46 7317 2.215392999878891 1.0 0.9999938443446912 96.03701527957111
UP_SEQ_FEATURE repeat:ANK 3 5 0.48402710551790895 0.2818375494563435 TRPC2, CLPB, ILK, FANK1, SHANK1 359 55 7317 1.852874145353254 1.0 0.9999889758404766 99.43886770346995
UP_SEQ_FEATURE repeat:ANK 2 5 0.48402710551790895 0.3716794965678598 TRPC2, CLPB, ILK, FANK1, SHANK1 359 63 7317 1.6175885395941108 1.0 0.9999957182553032 99.93075548175547
UP_SEQ_FEATURE repeat:ANK 1 5 0.48402710551790895 0.3716794965678598 TRPC2, CLPB, ILK, FANK1, SHANK1 359 63 7317 1.6175885395941108 1.0 0.9999957182553032 99.93075548175547
UP_SEQ_FEATURE repeat:ANK 5 3 0.29041626331074544 0.5319014151777243 ILK, FANK1, SHANK1 359 36 7317 1.6984679665738163 1.0 0.9999994549840215 99.99930992027379
SMART SM00248:ANK 6 0.5808325266214909 0.5694682574759893 TRPC2, ZDHHC13, CLPB, ILK, FANK1, SHANK1 223 115 5083 1.1892376681614352 1.0 0.9989477158464596 99.99686628617934
INTERPRO IPR002110:Ankyrin 6 0.5808325266214909 0.648200422982908 TRPC2, ZDHHC13, CLPB, ILK, FANK1, SHANK1 490 115 10240 1.0903283052351376 1.0 0.9999968297085242 99.99999170540983
SP_PIR_KEYWORDS ank repeat 6 0.5808325266214909 0.6684806727717887 TRPC2, ZDHHC13, CLPB, ILK, FANK1, SHANK1 436 116 8979 1.0652087946852262 1.0 0.9857368032621111 99.99997369305747
Annotation Cluster 54 Enrichment Score: 0.37645145191929674
Category Term Count % PValue Genes List Total Pop Hits Pop Total Fold Enrichment Bonferroni Benjamini FDR
GOTERM_MF_FAT GO:0008137~NADH dehydrogenase (ubiquinone) activity 3 0.29041626331074544 0.2842721676660114 NDUFV1, NDUFS8, NDUFC2 631 20 11963 2.8438193343898575 1.0 0.9980350512790123 99.39205433625578
GOTERM_MF_FAT GO:0050136~NADH dehydrogenase (quinone) activity 3 0.29041626331074544 0.2842721676660114 NDUFV1, NDUFS8, NDUFC2 631 20 11963 2.8438193343898575 1.0 0.9980350512790123 99.39205433625578
GOTERM_MF_FAT GO:0003954~NADH dehydrogenase activity 3 0.29041626331074544 0.32389076753130386 NDUFV1, NDUFS8, NDUFC2 631 22 11963 2.5852903039907793 1.0 0.9982746789806319 99.74500057328002
GOTERM_MF_FAT GO:0016655~oxidoreductase activity, acting on NADH or NADPH, quinone or similar compound as acceptor 3 0.29041626331074544 0.3435005294434409 NDUFV1, NDUFS8, NDUFC2 631 23 11963 2.472886377730311 1.0 0.9983880879972091 99.83725236102161
GOTERM_CC_FAT GO:0044455~mitochondrial membrane part 7 0.6776379477250726 0.3712293858768074 LOC689961, COX8B, NDUFV1, NDUFS8, COX8A, LOC685596, BNIP3 626 85 10776 1.4176282653636534 1.0 0.9940025249993193 99.8482044136237
GOTERM_MF_FAT GO:0016651~oxidoreductase activity, acting on NADH or NADPH 4 0.3872216844143272 0.583801261074749 NOX4, NDUFV1, NDUFS8, NDUFC2 631 57 11963 1.3304417938666 1.0 0.9996552932646893 99.99984454356576
KEGG_PATHWAY rno00190:Oxidative phosphorylation 9 0.8712487899322363 0.6301653100176574 LOC689961, TCIRG1, COX8B, NDUFV1, NDUFS8, COX8A, NDUFC2, LOC685596, LHPP 350 137 5590 1.0492179353493223 1.0 0.9966553436392189 99.99929649966238
KEGG_PATHWAY rno05012:Parkinson's disease 8 0.7744433688286544 0.7929245331995115 LOC689961, COX8B, NDUFV1, NDUFS8, TH, COX8A, NDUFC2, LOC685596 350 142 5590 0.8997987927565392 1.0 0.9962512630301197 99.99999930354679
Annotation Cluster 55 Enrichment Score: 0.37527634170269103
Category Term Count % PValue Genes List Total Pop Hits Pop Total Fold Enrichment Bonferroni Benjamini FDR
GOTERM_BP_FAT GO:0031329~regulation of cellular catabolic process 7 0.6776379477250726 0.17393525083815953 LOC365286, PPP1CA, ARRB1, PNPLA2, INS2, FURIN, CPT1A 671 68 12092 1.8550889804506006 1.0 0.9998200830009486 96.55455211364223
GOTERM_BP_FAT GO:0043471~regulation of cellular carbohydrate catabolic process 3 0.29041626331074544 0.3050321661218871 LOC365286, PPP1CA, INS2 671 20 12092 2.703129657228018 1.0 0.9999328268529108 99.83617324798519
GOTERM_BP_FAT GO:0043470~regulation of carbohydrate catabolic process 3 0.29041626331074544 0.3050321661218871 LOC365286, PPP1CA, INS2 671 20 12092 2.703129657228018 1.0 0.9999328268529108 99.83617324798519
GOTERM_BP_FAT GO:0031331~positive regulation of cellular catabolic process 4 0.3872216844143272 0.3063014628452041 LOC365286, PNPLA2, INS2, CPT1A 671 35 12092 2.0595273578880136 1.0 0.9999291438408544 99.84136804898206
GOTERM_BP_FAT GO:0009894~regulation of catabolic process 8 0.7744433688286544 0.31790835455803407 LOC365286, PPP1CA, ARRB1, RELA, PNPLA2, INS2, FURIN, CPT1A 671 100 12092 1.4416691505216097 1.0 0.9999174326250897 99.88217904510334
GOTERM_BP_FAT GO:0009896~positive regulation of catabolic process 4 0.3872216844143272 0.5153599473453727 LOC365286, PNPLA2, INS2, CPT1A 671 49 12092 1.4710909699200099 1.0 0.999978883835685 99.99971487760163
GOTERM_BP_FAT GO:0043467~regulation of generation of precursor metabolites and energy 3 0.29041626331074544 0.5360363249320457 LOC365286, PPP1CA, INS2 671 32 12092 1.689456035767511 1.0 0.9999813881333985 99.99986778913834
GOTERM_BP_FAT GO:0010906~regulation of glucose metabolic process 3 0.29041626331074544 0.696917076734799 LOC365286, PPP1CA, INS2 671 43 12092 1.2572696080130317 1.0 0.9999910078208755 99.99999992726836
GOTERM_BP_FAT GO:0010675~regulation of cellular carbohydrate metabolic process 3 0.29041626331074544 0.7532727582423744 LOC365286, PPP1CA, INS2 671 48 12092 1.1263040238450075 1.0 0.9999919895247799 99.99999999806406
GOTERM_BP_FAT GO:0006109~regulation of carbohydrate metabolic process 3 0.29041626331074544 0.7731583193320534 LOC365286, PPP1CA, INS2 671 50 12092 1.0812518628912071 1.0 0.999994054388867 99.99999999955983
Annotation Cluster 56 Enrichment Score: 0.3737720709998358
Category Term Count % PValue Genes List Total Pop Hits Pop Total Fold Enrichment Bonferroni Benjamini FDR
GOTERM_BP_FAT GO:0043406~positive regulation of MAP kinase activity 9 0.8712487899322363 0.08358537224951759 ARRB1, DRD4, ILK, CD81, CHRNA7, RGD1562118, PAK1, INS2, MAP3K11 671 82 12092 1.9778997491912327 1.0 0.9990776083907739 78.53092093847897
GOTERM_BP_FAT GO:0043405~regulation of MAP kinase activity 11 1.0648596321393997 0.10473190880023314 NUP62, INPPL1, ARRB1, DRD4, ILK, CD81, CHRNA7, RGD1562118, PAK1, INS2, MAP3K11 671 115 12092 1.7237348538845332 1.0 0.9994016402179787 85.77345031338966
GOTERM_BP_FAT GO:0000187~activation of MAPK activity 7 0.6776379477250726 0.11368026573996609 ARRB1, DRD4, CD81, CHRNA7, RGD1562118, INS2, MAP3K11 671 60 12092 2.1024341778440143 1.0 0.9995380440966624 88.08207846029856
GOTERM_BP_FAT GO:0043549~regulation of kinase activity 19 1.8393030009680542 0.318531893189995 SPHK2, BLM, INPPL1, DRD4, AKAP13, CDKN1C, GRM5, MEN1, CCND1, AKT1S1, NUP62, ARRB1, CD81, ILK, CHRNA7, RGD1562118, INS2, PAK1, MAP3K11 671 285 12092 1.2013909587680078 1.0 0.9999114528283384 99.88406318393544
GOTERM_BP_FAT GO:0045859~regulation of protein kinase activity 18 1.7424975798644726 0.33582060935455627 SPHK2, BLM, INPPL1, DRD4, AKAP13, GRM5, MEN1, CCND1, AKT1S1, NUP62, ARRB1, CD81, ILK, CHRNA7, RGD1562118, INS2, PAK1, MAP3K11 671 271 12092 1.1969577817983843 1.0 0.9999176136798102 99.92629333923155
GOTERM_BP_FAT GO:0051338~regulation of transferase activity 19 1.8393030009680542 0.394539555821493 SPHK2, BLM, INPPL1, DRD4, AKAP13, CDKN1C, GRM5, MEN1, CCND1, AKT1S1, NUP62, ARRB1, CD81, ILK, CHRNA7, RGD1562118, INS2, PAK1, MAP3K11 671 299 12092 1.1451385392939206 1.0 0.999940501367511 99.98558128375427
GOTERM_BP_FAT GO:0000165~MAPKKK cascade 10 0.9680542110358179 0.3963028600510049 MEN1, GRM5, CCKBR, ARRB1, DRD4, CD81, CHRNA7, RGD1562118, INS2, MAP3K11 671 143 12092 1.2602003064000085 1.0 0.9999393414710016 99.98630380846816
GOTERM_BP_FAT GO:0045860~positive regulation of protein kinase activity 12 1.1616650532429817 0.4920772611155608 GRM5, CCND1, SPHK2, ARRB1, DRD4, ILK, CD81, CHRNA7, RGD1562118, PAK1, INS2, MAP3K11 671 191 12092 1.1322009035510023 1.0 0.9999708570972164 99.99934802469149
GOTERM_BP_FAT GO:0007243~protein kinase cascade 16 1.5488867376573088 0.5200116785476235 CCDC88B, CCKBR, DRD4, MAP4K2, MARK2, GRM5, MEN1, TSKS, CLCF1, ARRB1, CD81, CHRNA7, IRF3, RGD1562118, INS2, PAK1, MAP3K11 671 267 12092 1.0799019854094454 1.0 0.9999778196807596 99.99975945283335
GOTERM_BP_FAT GO:0042325~regulation of phosphorylation 23 2.2265246853823815 0.5416988744890805 SPHK2, BLM, INPPL1, DRD4, AKAP13, CDKN1C, MEN1, GRM5, CCND1, AKT1S1, NUP62, HPX, ARRB1, BAX, CD81, ILK, CHRNA7, RGD1562118, INS2, PAK1, CD6, PPP1R14B, MAP3K11 671 399 12092 1.0387966936715858 1.0 0.9999811570282001 99.99989352103529
GOTERM_BP_FAT GO:0033674~positive regulation of kinase activity 12 1.1616650532429817 0.5477332259895434 GRM5, CCND1, SPHK2, ARRB1, DRD4, ILK, CD81, CHRNA7, RGD1562118, PAK1, INS2, MAP3K11 671 199 12092 1.0866852893378967 1.0 0.9999811839612743 99.99991570511425
GOTERM_BP_FAT GO:0051347~positive regulation of transferase activity 12 1.1616650532429817 0.6074814489429466 GRM5, CCND1, SPHK2, ARRB1, DRD4, ILK, CD81, CHRNA7, RGD1562118, PAK1, INS2, MAP3K11 671 208 12092 1.039665252780007 1.0 0.999982416756841 99.99999306316957
GOTERM_BP_FAT GO:0019220~regulation of phosphate metabolic process 23 2.2265246853823815 0.6174958394293905 SPHK2, BLM, INPPL1, DRD4, AKAP13, CDKN1C, MEN1, GRM5, CCND1, AKT1S1, NUP62, HPX, ARRB1, BAX, CD81, ILK, CHRNA7, RGD1562118, INS2, PAK1, CD6, PPP1R14B, MAP3K11 671 415 12092 0.9987467006625609 1.0 0.9999831623719857 99.99999560133996
GOTERM_BP_FAT GO:0051174~regulation of phosphorus metabolic process 23 2.2265246853823815 0.6174958394293905 SPHK2, BLM, INPPL1, DRD4, AKAP13, CDKN1C, MEN1, GRM5, CCND1, AKT1S1, NUP62, HPX, ARRB1, BAX, CD81, ILK, CHRNA7, RGD1562118, INS2, PAK1, CD6, PPP1R14B, MAP3K11 671 415 12092 0.9987467006625609 1.0 0.9999831623719857 99.99999560133996
GOTERM_BP_FAT GO:0044092~negative regulation of molecular function 15 1.452081316553727 0.7410610395739621 RSF1, INPPL1, DRD4, RPS3, SIGIRR, MEN1, CDKN1C, NOSIP, PSMD13, AKT1S1, NUP62, ARRB1, ILK, RGD1562118, INS2 671 290 12092 0.9321136749062131 1.0 0.9999928623609308 99.99999999546371
GOTERM_BP_FAT GO:0032147~activation of protein kinase activity 4 0.3872216844143272 0.9176464941938053 GRM5, SPHK2, INS2, MAP3K11 671 99 12092 0.7281157325866714 1.0 0.9999995505840601 100.0
GOTERM_BP_FAT GO:0043085~positive regulation of catalytic activity 18 1.7424975798644726 0.9625135290464693 SPHK2, DRD4, RPS3, NR1H2, GRM5, MEN1, CCND1, PSMD13, ARRB1, BAX, CD81, ILK, CHRNA7, RGD1562118, CCS, INS2, PAK1, MAP3K11 671 444 12092 0.7305755830345995 1.0 0.9999999269496537 100.0
GOTERM_BP_FAT GO:0044093~positive regulation of molecular function 20 1.9361084220716358 0.9766064246624283 SPHK2, RELA, DRD4, STIM1, RPS3, NR1H2, MEN1, GRM5, CCND1, PSMD13, ARRB1, BAX, CD81, ILK, CHRNA7, RGD1562118, CCS, INS2, PAK1, MAP3K11 671 507 12092 0.7108822241230816 1.0 0.9999999777150892 100.0
Annotation Cluster 57 Enrichment Score: 0.3712185565092174
Category Term Count % PValue Genes List Total Pop Hits Pop Total Fold Enrichment Bonferroni Benjamini FDR
GOTERM_CC_FAT GO:0044432~endoplasmic reticulum part 19 1.8393030009680542 0.25849156941103446 TRPC2, TM7SF2, PGAP2, GANAB, NTF4, SEC11A, BSCL2, STIM1, CYP2E1, ALG8, FURIN, SERPINH1, CPT1A, DHCR7, BAX, P4HA3, SPCS2, INS2, HRC 626 262 10776 1.248347681876936 1.0 0.9871942231942181 98.47541545028598
GOTERM_CC_FAT GO:0005789~endoplasmic reticulum membrane 15 1.452081316553727 0.32750935186983743 TRPC2, TM7SF2, PGAP2, SEC11A, BSCL2, STIM1, CYP2E1, ALG8, FURIN, CPT1A, DHCR7, BAX, SPCS2, INS2, HRC 626 209 10776 1.2354586728220491 1.0 0.9925941408915782 99.61128412646633
GOTERM_CC_FAT GO:0042175~nuclear envelope-endoplasmic reticulum network 15 1.452081316553727 0.41264142759337397 TRPC2, TM7SF2, PGAP2, SEC11A, BSCL2, STIM1, CYP2E1, ALG8, FURIN, CPT1A, DHCR7, BAX, SPCS2, INS2, HRC 626 222 10776 1.1631119937829204 1.0 0.9949845936538745 99.94147224287556
GOTERM_CC_FAT GO:0012505~endomembrane system 38 3.6786060019361084 0.5300474263966578 TM7SF2, NUP98, SLC22A18, HTATIP2, DRD4, TH, BSCL2, BNIP3, ANPEP, ST8SIA2, ALG8, RPS3, PICALM, DHCR7, PAK1, HRC, TRPC2, STX5, PGAP2, SEC11A, STIM1, CYP2E1, NXF1, FURIN, CPT1A, SLC17A7, NTRK3, AP2A2, SLC17A6, SCYL1, NUP62, ARRB1, AP2A1, BAX, BET1L, INS2, SPCS2, ABCC8 626 639 10776 1.023684171054013 1.0 0.996308208…
GOTERM_CC_FAT GO:0005783~endoplasmic reticulum 42 4.065827686350436 0.7522281317226056 TM7SF2, GANAB, ATL3, TH, UNC93B1, BSCL2, RCE1, ALG8, SERPINH1, KCNJ11, RTN3, RGMA, AQP11, DHCR7, P4HA3, KDELR1, HRC, CIB1, TRPC2, NOX4, STX5, PGAP2, NTF4, FADS1, SEC11A, CYP2C7, FADS3, TMEM132A, STIM1, FADS2, CYP2E1, FURIN, CPT1A, PITPNM1, DGAT2, PYGM, BAX, CTSC, RAB38, INS2, SPCS2, PPP1R15A 626 773 10776 0.935…
Annotation Cluster 58 Enrichment Score: 0.3705879995708219
Category Term Count % PValue Genes List Total Pop Hits Pop Total Fold Enrichment Bonferroni Benjamini FDR
UP_SEQ_FEATURE DNA-binding region:Basic motif 7 0.6776379477250726 0.18882798854567306 ASCL2, MYOD1, ATF5, DBP, ARNT2, NPAS4, FOSL1 359 79 7317 1.8059659391417793 1.0 0.9999894658901054 96.22341298145433
UP_SEQ_FEATURE compositionally biased region:Poly-Ser 8 0.7744433688286544 0.4452257652581244 TRPC2, PACS1, ASCL2, PITPNM1, DBP, ARNT2, FOSL1, PPP1R15A 359 129 7317 1.263976161171212 1.0 0.9999984527257257 99.9901380989589
SP_PIR_KEYWORDS DNA binding 4 0.3872216844143272 0.9195796360347435 ASCL2, MYOD1, DBP, FOSL1 436 114 8979 0.7225977788507967 1.0 0.9991790080480493 99.9999999999999
Annotation Cluster 59 Enrichment Score: 0.36801795524285685
Category Term Count % PValue Genes List Total Pop Hits Pop Total Fold Enrichment Bonferroni Benjamini FDR
GOTERM_MF_FAT GO:0051287~NAD or NADH binding 8 0.7744433688286544 0.19534440692087487 ME3, LDHA, CTBP2, ALDH1A3, NDUFV1, IDH2, LOC100125384, SIRT3 631 90 11963 1.6852262722310267 1.0 0.9978663972372213 96.37025031724411
GOTERM_MF_FAT GO:0048037~cofactor binding 16 1.5488867376573088 0.6255220936781576 NOX4, ASPDH, ME3, LDHA, SLC22A18, CTBP2, UROS, LOC100125384, ACTN3, CYP2E1, SIRT3, PYGM, ALDH1A3, NDUFV1, IDH2, OAT 631 301 11963 1.007776508310913 1.0 0.9996588437198565 99.99996897634587
GOTERM_MF_FAT GO:0050662~coenzyme binding 12 1.1616650532429817 0.6440246636235942 NOX4, ASPDH, ME3, LDHA, SLC22A18, CTBP2, ALDH1A3, NDUFV1, IDH2, LOC100125384, CYP2E1, SIRT3 631 225 11963 1.011135763338616 1.0 0.9997070093799459 99.99998568012167
Annotation Cluster 60 Enrichment Score: 0.36062634775676483
Category Term Count % PValue Genes List Total Pop Hits Pop Total Fold Enrichment Bonferroni Benjamini FDR
GOTERM_MF_FAT GO:0019901~protein kinase binding 11 1.0648596321393997 0.31385825988545357 GLRX3, CCND1, NELL1, RELA, PRKCDBP, CHRNA7, PAK1, BAD, CD6, MAP3K11, RPS3 631 157 11963 1.3283232559782774 1.0 0.9980811225066366 99.68074413617967
GOTERM_MF_FAT GO:0019900~kinase binding 12 1.1616650532429817 0.34976051900982896 GLRX3, IGF1R, CCND1, NELL1, RELA, PRKCDBP, CHRNA7, PAK1, BAD, CD6, MAP3K11, RPS3 631 180 11963 1.26391970417327 1.0 0.9982068528671859 99.85938587576362
GOTERM_MF_FAT GO:0019899~enzyme binding 24 2.3233301064859635 0.7544259343967153 UBXN1, GLRX3, PHRF1, SLC22A18, PPME1, POLG, RELA, NELL1, AKAP13, PRKCDBP, BAD, FURIN, IQGAP1, RPS3, IGF1R, TAF10, CCND1, CDC42EP2, CHRNA7, CCS, INS2, PAK1, CD6, MAP3K11 631 492 11963 0.924819295736539 1.0 0.9999365111341056 99.99999995035066
Annotation Cluster 61 Enrichment Score: 0.36022722218686404
Category Term Count % PValue Genes List Total Pop Hits Pop Total Fold Enrichment Bonferroni Benjamini FDR
GOTERM_MF_FAT GO:0003887~DNA-directed DNA polymerase activity 3 0.29041626331074544 0.32389076753130386 POLG, POLD1, POLA2 631 22 11963 2.5852903039907793 1.0 0.9982746789806319 99.74500057328002
GOTERM_BP_FAT GO:0006260~DNA replication 9 0.8712487899322363 0.38980774655696626 POLD3, POLD4, NUP98, BLM, POLG, POLD1, RRM1, POLA2, FEN1 671 125 12092 1.2975022354694488 1.0 0.9999450172327612 99.9834605746191
GOTERM_MF_FAT GO:0034061~DNA polymerase activity 3 0.29041626331074544 0.4912196036060144 POLG, POLD1, POLA2 631 31 11963 1.8347221512192629 1.0 0.9994369225339982 99.99666968521316
GOTERM_MF_FAT GO:0016779~nucleotidyltransferase activity 6 0.5808325266214909 0.5842065027610198 TUT1, POLR2G, POLR2L, POLG, POLD1, POLA2 631 97 11963 1.1727090038721062 1.0 0.999624696142435 99.999846836988
Annotation Cluster 62 Enrichment Score: 0.34249736731417635
Category Term Count % PValue Genes List Total Pop Hits Pop Total Fold Enrichment Bonferroni Benjamini FDR
GOTERM_BP_FAT GO:0042461~photoreceptor cell development 3 0.29041626331074544 0.36690240371714283 BBS1, TH, CABP4 671 23 12092 2.3505475280243635 1.0 0.9999564104677612 99.96833240447656
GOTERM_BP_FAT GO:0007601~visual perception 7 0.6776379477250726 0.3715173212734384 BBS1, MYO7A, TH, USH1C, CABP4, GUCY2E, ROM1 671 89 12092 1.4173713558498973 1.0 0.999951674936334 99.97216383663007
GOTERM_BP_FAT GO:0050953~sensory perception of light stimulus 7 0.6776379477250726 0.381555707602714 BBS1, MYO7A, TH, USH1C, CABP4, GUCY2E, ROM1 671 90 12092 1.4016227852293428 1.0 0.9999592396649657 99.97904190491217
GOTERM_BP_FAT GO:0046530~photoreceptor cell differentiation 3 0.29041626331074544 0.406956692593602 BBS1, TH, CABP4 671 25 12092 2.1625037257824142 1.0 0.9999373359565193 99.98999311458023
GOTERM_CC_FAT GO:0005929~cilium 4 0.3872216844143272 0.91596185978491 BBS1, MYO7A, USH1C, KLC2 626 94 10776 0.7325130854462646 1.0 0.9994687835359307 99.99999999999991
Annotation Cluster 63 Enrichment Score: 0.33939281479592187
Category Term Count % PValue Genes List Total Pop Hits Pop Total Fold Enrichment Bonferroni Benjamini FDR
GOTERM_BP_FAT GO:0051048~negative regulation of secretion 7 0.6776379477250726 0.22603904846563055 SERGEF, DRD4, NMB, INS2, ABCC8, KCNQ1, KCNJ11 671 74 12092 1.7046763604140653 1.0 0.9998353932289026 98.90729713038517
GOTERM_BP_FAT GO:0046888~negative regulation of hormone secretion 4 0.3872216844143272 0.3217506861284776 NMB, ABCC8, KCNQ1, KCNJ11 671 36 12092 2.0023182646133466 1.0 0.9999135082370204 99.89334574893381
GOTERM_BP_FAT GO:0002792~negative regulation of peptide secretion 3 0.29041626331074544 0.3258392960994057 ABCC8, KCNQ1, KCNJ11 671 21 12092 2.574409197360017 1.0 0.9999104029412035 99.90412792272073
GOTERM_BP_FAT GO:0046676~negative regulation of insulin secretion 3 0.29041626331074544 0.3258392960994057 ABCC8, KCNQ1, KCNJ11 671 21 12092 2.574409197360017 1.0 0.9999104029412035 99.90412792272073
GOTERM_BP_FAT GO:0050796~regulation of insulin secretion 5 0.48402710551790895 0.36364505875627057 SYT7, ABCC8, KCNQ1, KCNJ11, CPT1A 671 55 12092 1.638260398320011 1.0 0.9999553482022998 99.96533427050078
GOTERM_BP_FAT GO:0002791~regulation of peptide secretion 5 0.48402710551790895 0.43978493315593464 SYT7, ABCC8, KCNQ1, KCNJ11, CPT1A 671 61 12092 1.4771200312721409 1.0 0.9999628182071592 99.99633253475379
GOTERM_BP_FAT GO:0046883~regulation of hormone secretion 6 0.5808325266214909 0.5113655890778004 NMB, SYT7, ABCC8, KCNQ1, KCNJ11, CPT1A 671 85 12092 1.272061015166126 1.0 0.999980364631054 99.99967049239376
GOTERM_BP_FAT GO:0051046~regulation of secretion 14 1.3552758954501452 0.6048692026339155 SERGEF, DRD4, SYT12, ADRBK1, NMB, SYT7, KCNJ11, CPT1A, SPTBN2, CHRNA7, INS2, KCNQ1, APBB1, ABCC8 671 245 12092 1.029763678944007 1.0 0.9999828659011463 99.99999220281678
GOTERM_BP_FAT GO:0051051~negative regulation of transport 8 0.7744433688286544 0.6638970741749395 NR1H2, SERGEF, DRD4, NMB, INS2, ABCC8, KCNQ1, KCNJ11 671 140 12092 1.0297636789440068 1.0 0.999987909493831 99.99999954986188
GOTERM_BP_FAT GO:0060341~regulation of cellular localization 14 1.3552758954501452 0.7705618925796027 SERGEF, DRD4, SYT12, ADRBK1, NMB, SYT7, KCNJ11, CPT1A, SPTBN2, CHRNA7, INS2, KCNQ1, APBB1, ABCC8 671 277 12092 0.9108018098963239 1.0 0.9999946525609377 99.99999999946205
GOTERM_CC_FAT GO:0042383~sarcolemma 3 0.29041626331074544 0.9456923483361831 ABCC8, KCNQ1, KCNJ11 626 78 10776 0.6620791349225854 1.0 0.9997244752140696 100.0
Annotation Cluster 64 Enrichment Score: 0.3381685359676614
Category Term Count % PValue Genes List Total Pop Hits Pop Total Fold Enrichment Bonferroni Benjamini FDR
GOTERM_BP_FAT GO:0006641~triglyceride metabolic process 5 0.48402710551790895 0.299816696044104 NR1H2, MOGAT2, DGAT2, PNPLA2, CPT1A 671 50 12092 1.802086438152012 1.0 0.9999260420997976 99.81309582043667
GOTERM_BP_FAT GO:0006639~acylglycerol metabolic process 5 0.48402710551790895 0.37643539335801945 NR1H2, MOGAT2, DGAT2, PNPLA2, CPT1A 671 56 12092 1.6090057483500109 1.0 0.9999554670111653 99.97576348536128
GOTERM_BP_FAT GO:0006638~neutral lipid metabolic process 5 0.48402710551790895 0.4019319435894739 NR1H2, MOGAT2, DGAT2, PNPLA2, CPT1A 671 58 12092 1.5535227915103553 1.0 0.9999365787358279 99.98838856096485
GOTERM_BP_FAT GO:0006662~glycerol ether metabolic process 5 0.48402710551790895 0.4146133954757679 NR1H2, MOGAT2, DGAT2, PNPLA2, CPT1A 671 59 12092 1.5271918967389932 1.0 0.9999387917340107 99.99204168206496
GOTERM_BP_FAT GO:0018904~organic ether metabolic process 5 0.48402710551790895 0.43978493315593464 NR1H2, MOGAT2, DGAT2, PNPLA2, CPT1A 671 61 12092 1.4771200312721409 1.0 0.9999628182071592 99.99633253475379
GOTERM_BP_FAT GO:0045834~positive regulation of lipid metabolic process 4 0.3872216844143272 0.48721659863310646 NR1H2, CD81, PNPLA2, CPT1A 671 47 12092 1.5336905856612868 1.0 0.9999722416947541 99.99922884825013
GOTERM_MF_FAT GO:0008374~O-acyltransferase activity 3 0.29041626331074544 0.5082080721545854 MOGAT2, DGAT2, CPT1A 631 32 11963 1.777387083993661 1.0 0.9993425674991182 99.99801638328248
GOTERM_BP_FAT GO:0046486~glycerolipid metabolic process 9 0.8712487899322363 0.6471504710301202 NR1H2, MOGAT2, CHKA, PGAP2, DGAT2, CD81, PNPLA2, CPT1A, PTDSS2 671 157 12092 1.033043181106249 1.0 0.9999855459977625 99.99999893935563
SP_PIR_KEYWORDS lipid metabolism 5 0.48402710551790895 0.6825458134342506 DGAT2, SULT2B1, ECHS1, PNPLA2, CPT1A 436 95 8979 1.083896668276195 1.0 0.987348354584797 99.99998548885878
Annotation Cluster 65 Enrichment Score: 0.3377808576662887
Category Term Count % PValue Genes List Total Pop Hits Pop Total Fold Enrichment Bonferroni Benjamini FDR
UP_SEQ_FEATURE domain:Thioredoxin 3 0.29041626331074544 0.237572926624938 GLRX3, PRDX5, RGD1562118 359 19 7317 3.21814983140302 1.0 0.999989652232991 98.56869636765705
INTERPRO IPR017936:Thioredoxin-like 3 0.29041626331074544 0.37200368118516924 GLRX3, PRDX5, RGD1562118 490 27 10240 2.3219954648526073 1.0 0.9997877439677346 99.9297556616796
GOTERM_BP_FAT GO:0045454~cell redox homeostasis 4 0.3872216844143272 0.686033374968847 GLRX3, RGD1559902, PRDX5, RGD1562118 671 63 12092 1.1441818654933409 1.0 0.999990339508296 99.99999986454422
INTERPRO IPR012335:Thioredoxin fold 4 0.3872216844143272 0.7348304423248984 GLRX3, PRDX5, RGD1562118, GSTP1 490 79 10240 1.0581245156290364 1.0 0.9999997182994893 99.99999989939167
Annotation Cluster 66 Enrichment Score: 0.3361557509811184
Category Term Count % PValue Genes List Total Pop Hits Pop Total Fold Enrichment Bonferroni Benjamini FDR
SP_PIR_KEYWORDS nad 9 0.8712487899322363 0.19365753422932358 ASPDH, LDHA, ART2B, ART5, CTBP2, ALDH1A3, NDUFS8, NADSYN1, ALDH3B1 436 115 8979 1.6117072197846032 1.0 0.954147850079957 94.78574364085604
UP_SEQ_FEATURE nucleotide phosphate-binding region:NAD 4 0.3872216844143272 0.5212663213331669 LDHA, CTBP2, ALDH1A3, ALDH3B1 359 56 7317 1.4558296856346995 1.0 0.999999539596922 99.99901905078818
KEGG_PATHWAY rno00010:Glycolysis / Gluconeogenesis 3 0.29041626331074544 0.9714907791159957 LDHA, ALDH1A3, ALDH3B1 350 84 5590 0.5704081632653061 1.0 0.9994276715834356 100.0
Annotation Cluster 67 Enrichment Score: 0.3351552368961359
Category Term Count % PValue Genes List Total Pop Hits Pop Total Fold Enrichment Bonferroni Benjamini FDR
UP_SEQ_FEATURE DNA-binding region:Basic motif 7 0.6776379477250726 0.18882798854567306 ASCL2, MYOD1, ATF5, DBP, ARNT2, NPAS4, FOSL1 359 79 7317 1.8059659391417793 1.0 0.9999894658901054 96.22341298145433
SMART SM00338:BRLZ 3 0.29041626331074544 0.540585714846198 ATF5, DBP, FOSL1 223 41 5083 1.6678333151044518 1.0 0.9990521704780301 99.99303243886072
INTERPRO IPR004827:Basic-leucine zipper (bZIP) transcription factor 3 0.29041626331074544 0.5894770979412486 ATF5, DBP, FOSL1 490 41 10240 1.5291189646590344 1.0 0.9999932199842408 99.99990770981648
UP_SEQ_FEATURE domain:Leucine-zipper 3 0.29041626331074544 0.7585447092953683 ATF5, DBP, FOSL1 359 55 7317 1.1117244872119525 1.0 0.9999999992419493 99.99999997822914
Annotation Cluster 68 Enrichment Score: 0.33280594366610977
Category Term Count % PValue Genes List Total Pop Hits Pop Total Fold Enrichment Bonferroni Benjamini FDR
GOTERM_CC_FAT GO:0005746~mitochondrial respiratory chain 5 0.48402710551790895 0.11175932868194946 COX8B, NDUFV1, NDUFS8, COX8A, LOC685596 626 32 10776 2.6896964856230032 1.0 0.9318663721203143 80.94390255189381
GOTERM_BP_FAT GO:0006119~oxidative phosphorylation 7 0.6776379477250726 0.19935368566475237 LOC689961, TCIRG1, COX8B, NDUFC2, LOC685596, MUC5AC, SDHAF2 671 71 12092 1.7767049390231104 1.0 0.9998636944513691 98.01393267578943
GOTERM_CC_FAT GO:0070469~respiratory chain 5 0.48402710551790895 0.2895652440135096 COX8B, NDUFV1, NDUFS8, COX8A, LOC685596 626 47 10776 1.8312827136156615 1.0 0.9904340277057125 99.16230972257574
GOTERM_CC_FAT GO:0044455~mitochondrial membrane part 7 0.6776379477250726 0.3712293858768074 LOC689961, COX8B, NDUFV1, NDUFS8, COX8A, LOC685596, BNIP3 626 85 10776 1.4176282653636534 1.0 0.9940025249993193 99.8482044136237
KEGG_PATHWAY rno05016:Huntington's disease 14 1.3552758954501452 0.40730724769790466 LOC689961, POLR2G, COX8B, POLR2L, COX8A, NDUFC2, GRM5, AP2A2, PLCB3, AP2A1, NDUFV1, BAX, NDUFS8, LOC685596 350 190 5590 1.176842105263158 1.0 0.99982659241261 99.80485922990341
GOTERM_MF_FAT GO:0015078~hydrogen ion transmembrane transporter activity 6 0.5808325266214909 0.5365954816744511 LOC689961, TCIRG1, COX8B, UCP3, COX8A, LOC685596 631 92 11963 1.2364431888651555 1.0 0.9995614474900296 99.99919924349568
KEGG_PATHWAY rno05010:Alzheimer's disease 13 1.2584704743465636 0.5794084988659959 LOC689961, PLCB3, COX8B, GRIN2D, NDUFV1, NDUFS8, COX8A, NDUFC2, LOC685596, FADD, BAD, APBB1, CAPN1 350 197 5590 1.053952139231327 1.0 0.99842325787554 99.99673811878968
GOTERM_MF_FAT GO:0015077~monovalent inorganic cation transmembrane transporter activity 6 0.5808325266214909 0.5842065027610198 LOC689961, TCIRG1, COX8B, UCP3, COX8A, LOC685596 631 97 11963 1.1727090038721062 1.0 0.999624696142435 99.999846836988
GOTERM_MF_FAT GO:0022890~inorganic cation transmembrane transporter activity 8 0.7744433688286544 0.6180981258328653 LOC689961, TCIRG1, RHCG, COX8B, UCP3, SLC22A8, COX8A, LOC685596 631 141 11963 1.075676343977251 1.0 0.9996624156902583 99.9999581428859
KEGG_PATHWAY rno00190:Oxidative phosphorylation 9 0.8712487899322363 0.6301653100176574 LOC689961, TCIRG1, COX8B, NDUFV1, NDUFS8, COX8A, NDUFC2, LOC685596, LHPP 350 137 5590 1.0492179353493223 1.0 0.9966553436392189 99.99929649966238
KEGG_PATHWAY rno05012:Parkinson's disease 8 0.7744433688286544 0.7929245331995115 LOC689961, COX8B, NDUFV1, NDUFS8, TH, COX8A, NDUFC2, LOC685596 350 142 5590 0.8997987927565392 1.0 0.9962512630301197 99.99999930354679
SP_PIR_KEYWORDS mitochondrion inner membrane 4 0.3872216844143272 0.8972567309181482 COX8B, UCP3, UCP2, COX8A 436 107 8979 0.7698705307382321 1.0 0.9988084925089473 99.99999999999726
KEGG_PATHWAY rno04260:Cardiac muscle contraction 3 0.29041626331074544 0.9603841904775645 COX8B, COX8A, LOC685596 350 78 5590 0.6142857142857143 1.0 0.9990619869831359 100.0
Annotation Cluster 69 Enrichment Score: 0.3274224745676721
Category Term Count % PValue Genes List Total Pop Hits Pop Total Fold Enrichment Bonferroni Benjamini FDR
GOTERM_BP_FAT GO:0051897~positive regulation of protein kinase B signaling cascade 4 0.3872216844143272 0.04680043095122903 IGF1R, ILK, IGF2, INS2 671 15 12092 4.805563835072032 1.0 0.9929650365823369 57.03813621683852
GOTERM_BP_FAT GO:0051896~regulation of protein kinase B signaling cascade 4 0.3872216844143272 0.10736443133387889 IGF1R, ILK, IGF2, INS2 671 21 12092 3.432545596480023 1.0 0.9993998695626595 86.4930686365261
GOTERM_MF_FAT GO:0005158~insulin receptor binding 3 0.29041626331074544 0.4381122744529796 IGF1R, IGF2, INS2 631 28 11963 2.031299524564184 1.0 0.9991776885660751 99.98485177720973
GOTERM_BP_FAT GO:0043408~regulation of MAPKKK cascade 7 0.6776379477250726 0.6439005187497688 MEN1, IGF1R, ILK, IGF2, PAK1, INS2, MAP3K11 671 118 12092 1.0690343277172953 1.0 0.9999862044731773 99.99999875331963
GOTERM_BP_FAT GO:0009967~positive regulation of signal transduction 15 1.452081316553727 0.7177500929369204 CDKN1C, KLK6, MEN1, IGF1R, NUP62, HPX, ZDHHC13, RELA, KLK5, ILK, FADD, IGF2, INS2, FURIN, KLK14 671 285 12092 0.9484665463957958 1.0 0.9999918301685139 99.99999997927111
GOTERM_BP_FAT GO:0043410~positive regulation of MAPKKK cascade 4 0.3872216844143272 0.7256375452090094 IGF1R, ILK, IGF2, INS2 671 67 12092 1.0758725003892609 1.0 0.9999918318527055 99.99999998742209
GOTERM_BP_FAT GO:0010740~positive regulation of protein kinase cascade 9 0.8712487899322363 0.7320109710811091 IGF1R, NUP62, HPX, ZDHHC13, RELA, ILK, FADD, IGF2, INS2 671 170 12092 0.9540457613745946 1.0 0.9999928022424346 99.99999999168844
GOTERM_BP_FAT GO:0010647~positive regulation of cell communication 16 1.5488867376573088 0.7846027750563358 KLK6, CCKBR, RELA, KLK5, IGF2, FADD, FURIN, MEN1, CDKN1C, IGF1R, NUP62, HPX, ZDHHC13, ILK, INS2, KLK14 671 320 12092 0.9010432190760059 1.0 0.9999939813182396 99.99999999982326
GOTERM_BP_FAT GO:0010627~regulation of protein kinase cascade 12 1.1616650532429817 0.8005207375404257 MEN1, IGF1R, NUP62, HPX, ZDHHC13, RELA, ILK, FADD, IGF2, PAK1, INS2, MAP3K11 671 244 12092 0.8862720187632844 1.0 0.9999941641638852 99.99999999995434
GOTERM_BP_FAT GO:0043123~positive regulation of I-kappaB kinase/NF-kappaB cascade 4 0.3872216844143272 0.8400620731489689 NUP62, ZDHHC13, RELA, FADD 671 82 12092 0.8790665551961033 1.0 0.9999962675095326 99.99999999999906
GOTERM_BP_FAT GO:0043122~regulation of I-kappaB kinase/NF-kappaB cascade 4 0.3872216844143272 0.8775945269717104 NUP62, ZDHHC13, RELA, FADD 671 89 12092 0.809926489057084 1.0 0.9999982662500815 99.99999999999999
Annotation Cluster 70 Enrichment Score: 0.32661894765809857
Category Term Count % PValue Genes List Total Pop Hits Pop Total Fold Enrichment Bonferroni Benjamini FDR
GOTERM_BP_FAT GO:0009411~response to UV 5 0.48402710551790895 0.31251757529174956 MEN1, CCND1, BAX, RELA, BRSK2 671 51 12092 1.7667514099529529 1.0 0.9999244210365488 99.86464154800741
GOTERM_BP_FAT GO:0010212~response to ionizing radiation 6 0.5808325266214909 0.3354825297379114 MEN1, CCND1, BLM, BAX, AEN, BRSK2 671 69 12092 1.5670316853495756 1.0 0.9999236494659335 99.92562921993087
GOTERM_BP_FAT GO:0009416~response to light stimulus 9 0.8712487899322363 0.3472971802280164 MEN1, CCND1, ARRB1, BAX, RELA, BRSK2, CABP4, APBB1, RIC8A 671 120 12092 1.3515648286140092 1.0 0.9999280598129029 99.9457904888984
GOTERM_BP_FAT GO:0009314~response to radiation 12 1.1616650532429817 0.4920772611155608 MEN1, CCND1, BLM, ARRB1, BAX, AEN, RELA, BRSK2, IGF2, CABP4, APBB1, RIC8A 671 191 12092 1.1322009035510023 1.0 0.9999708570972164 99.99934802469149
GOTERM_BP_FAT GO:0051726~regulation of cell cycle 13 1.2584704743465636 0.7219771484157581 MEN1, PLA2G16, CCND1, BLM, DDB1, BAX, SIPA1, BRSK2, IGF2, LOC365256, INS2, APBB1, FOSL1 671 247 12092 0.9484665463957956 1.0 0.9999915426461303 99.99999998411221
GOTERM_BP_FAT GO:0009628~response to abiotic stimulus 19 1.8393030009680542 0.8481720422962137 LOC365286, BLM, RELA, CLPB, SIPA1, BRSK2, IGF2, CABP4, RIC8A, MEN1, CCND1, UCP3, ARRB1, BAX, AEN, ABCC8, APBB1, FOSL1, CHRNA10 671 399 12092 0.8581363991200057 1.0 0.9999965490102712 99.99999999999963
Annotation Cluster 71 Enrichment Score: 0.3170956295491171
Category Term Count % PValue Genes List Total Pop Hits Pop Total Fold Enrichment Bonferroni Benjamini FDR
GOTERM_BP_FAT GO:0007270~nerve-nerve synaptic transmission 4 0.3872216844143272 0.33720367839198695 GABRB3, GRIN2D, DRD4, TH 671 37 12092 1.9482015547589318 1.0 0.9999143534392565 99.9289524138572
GOTERM_CC_FAT GO:0043195~terminal button 4 0.3872216844143272 0.3639253108439324 GABRB3, DRD4, ILK, TH 626 37 10776 1.8609791900526724 1.0 0.9940694910889342 99.8215886440214
GOTERM_CC_FAT GO:0043679~nerve terminal 5 0.48402710551790895 0.43629587918361534 GABRB3, CHRM1, DRD4, ILK, TH 626 58 10776 1.4839704748264844 1.0 0.9944682276314887 99.96706617097168
GOTERM_CC_FAT GO:0033267~axon part 5 0.48402710551790895 0.6800436598688283 GABRB3, CHRM1, DRD4, ILK, TH 626 79 10776 1.0894973106321024 1.0 0.9965523389690257 99.9999880577666
GOTERM_CC_FAT GO:0030424~axon 11 1.0648596321393997 0.713344603397364 IGHMBP2, GABRB3, CHRM1, DRD4, ILK, TH, OMP, CHRNA7, ADRBK1, MYH14, PAK1 626 197 10776 0.9611910283647686 1.0 0.997335501600317 99.99999743304625
Annotation Cluster 72 Enrichment Score: 0.30771454188273034
Category Term Count % PValue Genes List Total Pop Hits Pop Total Fold Enrichment Bonferroni Benjamini FDR
GOTERM_BP_FAT GO:0019748~secondary metabolic process 7 0.6776379477250726 0.391596553917418 ASPDH, TYR, LDHA, TALDO1, ALDH1A3, LOC308670, NADSYN1 671 91 12092 1.3862203370400092 1.0 0.9999394113266944 99.98429470320777
GOTERM_BP_FAT GO:0046496~nicotinamide nucleotide metabolic process 4 0.3872216844143272 0.3985824213719703 ASPDH, LDHA, TALDO1, NADSYN1 671 41 12092 1.7581331103922067 1.0 0.9999345143733845 99.98718733685253
GOTERM_BP_FAT GO:0006769~nicotinamide metabolic process 4 0.3872216844143272 0.41371336464367786 ASPDH, LDHA, TALDO1, NADSYN1 671 42 12092 1.7162727982400114 1.0 0.9999413851851646 99.99182322661866
GOTERM_BP_FAT GO:0019362~pyridine nucleotide metabolic process 4 0.3872216844143272 0.428721439624448 ASPDH, LDHA, TALDO1, NADSYN1 671 43 12092 1.676359477350709 1.0 0.9999511053792619 99.99482308926045
GOTERM_BP_FAT GO:0009820~alkaloid metabolic process 4 0.3872216844143272 0.428721439624448 ASPDH, LDHA, TALDO1, NADSYN1 671 43 12092 1.676359477350709 1.0 0.9999511053792619 99.99482308926045
GOTERM_BP_FAT GO:0019674~NAD metabolic process 3 0.29041626331074544 0.4457428615516467 ASPDH, LDHA, NADSYN1 671 27 12092 2.0023182646133466 1.0 0.9999643804560234 99.99696249249666
GOTERM_BP_FAT GO:0006733~oxidoreduction coenzyme metabolic process 4 0.3872216844143272 0.5559651289801474 ASPDH, LDHA, TALDO1, NADSYN1 671 52 12092 1.3862203370400092 1.0 0.9999802710872133 99.99993902052874
GOTERM_BP_FAT GO:0043603~cellular amide metabolic process 4 0.3872216844143272 0.618896027805182 ASPDH, LDHA, TALDO1, NADSYN1 671 57 12092 1.264622061861061 1.0 0.9999821422781401 99.99999587668208
GOTERM_BP_FAT GO:0006732~coenzyme metabolic process 9 0.8712487899322363 0.6680238313963831 ASPDH, LDHA, FOLH1, TALDO1, FOLR1, IDH2, LOC100125384, NADSYN1, GSTP1 671 160 12092 1.0136736214605069 1.0 0.9999877431896854 99.9999996379466
GOTERM_BP_FAT GO:0051186~cofactor metabolic process 11 1.0648596321393997 0.6885032940822214 ASPDH, LDHA, FOLH1, TALDO1, HPX, FOLR1, IDH2, UROS, LOC100125384, NADSYN1, GSTP1 671 202 12092 0.9813341989936698 1.0 0.9999906458154376 99.9999998821477
Annotation Cluster 73 Enrichment Score: 0.3059044069848851
Category Term Count % PValue Genes List Total Pop Hits Pop Total Fold Enrichment Bonferroni Benjamini FDR
SMART SM00326:SH3 8 0.7744433688286544 0.3329389158762374 SH3GL3, CTTN, MYO7A, SHANK1, EPS8L2, SHANK2, DLG2, MAP3K11 223 129 5083 1.413564153370181 1.0 0.9962077615483482 99.31423090155091
INTERPRO IPR001452:Src homology-3 domain 8 0.7744433688286544 0.4201401752709759 SH3GL3, CTTN, MYO7A, SHANK1, EPS8L2, SHANK2, DLG2, MAP3K11 490 129 10240 1.2959974687549438 1.0 0.9999127497838146 99.979767047919
SP_PIR_KEYWORDS sh3 domain 6 0.5808325266214909 0.6533951551945183 CTTN, SHANK1, EPS8L2, SHANK2, DLG2, MAP3K11 436 114 8979 1.083896668276195 1.0 0.9845232741505886 99.99995155233248
UP_SEQ_FEATURE domain:SH3 4 0.3872216844143272 0.6538041739087711 SHANK1, SHANK2, DLG2, MAP3K11 359 68 7317 1.1989185646403406 1.0 0.9999999701055995 99.99999386577699
Annotation Cluster 74 Enrichment Score: 0.29809583866312744
Category Term Count % PValue Genes List Total Pop Hits Pop Total Fold Enrichment Bonferroni Benjamini FDR
GOTERM_BP_FAT GO:0014075~response to amine stimulus 5 0.48402710551790895 0.42723471920934597 RELA, DRD4, CFL1, UROS, BAD 671 60 12092 1.50173869846001 1.0 0.999952312580686 99.99458040555645
GOTERM_BP_FAT GO:0001101~response to acid 4 0.3872216844143272 0.47285112924050465 BAX, RELA, CFL1, BAD 671 46 12092 1.5670316853495756 1.0 0.9999647349478258 99.99874499241228
GOTERM_BP_FAT GO:0043200~response to amino acid stimulus 3 0.29041626331074544 0.5360363249320457 RELA, CFL1, BAD 671 32 12092 1.689456035767511 1.0 0.9999813881333985 99.99986778913834
GOTERM_BP_FAT GO:0010243~response to organic nitrogen 7 0.6776379477250726 0.5929682710115974 CCND1, RELA, DRD4, CYP2C7, CFL1, UROS, BAD 671 112 12092 1.1263040238450077 1.0 0.9999831313410853 99.99998684479252
Annotation Cluster 75 Enrichment Score: 0.2952380918949086
Category Term Count % PValue Genes List Total Pop Hits Pop Total Fold Enrichment Bonferroni Benjamini FDR
UP_SEQ_FEATURE DNA-binding region:Basic motif 7 0.6776379477250726 0.18882798854567306 ASCL2, MYOD1, ATF5, DBP, ARNT2, NPAS4, FOSL1 359 79 7317 1.8059659391417793 1.0 0.9999894658901054 96.22341298145433
UP_SEQ_FEATURE domain:Helix-loop-helix motif 4 0.3872216844143272 0.4060361361261625 ASCL2, MYOD1, ARNT2, NPAS4 359 47 7317 1.7346055828838973 1.0 0.9999971350266769 99.97128860937866
INTERPRO IPR011598:Helix-loop-helix DNA-binding 3 0.29041626331074544 0.6863385581635284 ASCL2, MYOD1, ARNT2 490 49 10240 1.2794668887963347 1.0 0.9999988633530246 99.99999861641136
SMART SM00353:HLH 3 0.29041626331074544 0.7768232037588136 ASCL2, MYOD1, ARNT2 223 64 5083 1.0684557174887894 1.0 0.9999672131908778 99.99999903514917
INTERPRO IPR001092:Basic helix-loop-helix dimerisation region bHLH 3 0.29041626331074544 0.8171803212877906 ASCL2, MYOD1, ARNT2 490 64 10240 0.9795918367346937 1.0 0.9999999917240565 99.99999999969661
Annotation Cluster 76 Enrichment Score: 0.2937890402192628
Category Term Count % PValue Genes List Total Pop Hits Pop Total Fold Enrichment Bonferroni Benjamini FDR
GOTERM_BP_FAT GO:0030534~adult behavior 8 0.7744433688286544 0.2735304552273244 BC1, BBS1, NTF4, GRIN2D, DRD4, OTOG, NMB, CHRNA7 671 95 12092 1.5175464742332732 1.0 0.9999012197837913 99.64211506216176
GOTERM_BP_FAT GO:0008344~adult locomotory behavior 5 0.48402710551790895 0.45225361904237504 BC1, NTF4, GRIN2D, DRD4, OTOG 671 62 12092 1.4532955146387192 1.0 0.9999587040137645 99.9975336093191
GOTERM_BP_FAT GO:0007610~behavior 23 2.2265246853823815 0.6576241998492739 BC1, TRPC2, LOC365286, KLK8, NTF4, CCKBR, IL16, DRD4, TH, GABRA5, NMB, GAL, CPT1A, RIC8A, GRM5, BBS1, LSP1, GRIN2D, OTOG, APBA2, CHRNA7, APBB1, FOSL1 671 424 12092 0.9775468886201952 1.0 0.9999872827750388 99.99999937640817
GOTERM_BP_FAT GO:0007626~locomotory behavior 10 0.9680542110358179 0.8212555425989122 BC1, GRM5, LSP1, NTF4, IL16, GRIN2D, DRD4, TH, OTOG, APBA2 671 208 12092 0.8663877106500057 1.0 0.9999956752855557 99.9999999999934
Annotation Cluster 77 Enrichment Score: 0.29236101955743643
Category Term Count % PValue Genes List Total Pop Hits Pop Total Fold Enrichment Bonferroni Benjamini FDR
GOTERM_CC_FAT GO:0008021~synaptic vesicle 9 0.8712487899322363 0.08647839653788128 SLC17A7, SLC17A6, TH, SYT3, SYT8, DOC2G, SV2B, SYT7, ABCC8 626 79 10776 1.9610951591377845 0.9999999999999999 0.8859089087960025 71.78207415013497
GOTERM_CC_FAT GO:0030672~synaptic vesicle membrane 3 0.29041626331074544 0.45008494218584 SLC17A7, SLC17A6, ABCC8 626 26 10776 1.9862374047677562 1.0 0.9950279556827534 99.9767088871085
GOTERM_CC_FAT GO:0012506~vesicle membrane 9 0.8712487899322363 0.552660628637877 SLC17A7, AP2A2, SLC17A6, SCYL1, AP2A1, DRD4, TH, ANPEP, ABCC8 626 138 10776 1.1226559244339491 1.0 0.9965133137747975 99.99870274623859
GOTERM_CC_FAT GO:0048475~coated membrane 4 0.3872216844143272 0.5607265431821375 AP2A2, PICALM, SCYL1, AP2A1 626 50 10776 1.3771246006389777 1.0 0.9966160695353156 99.9989942558056
GOTERM_CC_FAT GO:0030117~membrane coat 4 0.3872216844143272 0.5607265431821375 AP2A2, PICALM, SCYL1, AP2A1 626 50 10776 1.3771246006389777 1.0 0.9966160695353156 99.9989942558056
GOTERM_CC_FAT GO:0030662~coated vesicle membrane 4 0.3872216844143272 0.6733290989060174 SLC17A7, SLC17A6, SCYL1, ABCC8 626 59 10776 1.1670547463042185 1.0 0.9971264160130662 99.9999840318064
GOTERM_CC_FAT GO:0030659~cytoplasmic vesicle membrane 7 0.6776379477250726 0.7253918236386279 SLC17A7, AP2A2, SLC17A6, SCYL1, AP2A1, TH, ABCC8 626 123 10776 0.9796618093976467 1.0 0.9973275403234292 99.99999859206068
GOTERM_CC_FAT GO:0030665~clathrin coated vesicle membrane 3 0.29041626331074544 0.7552851427398395 SLC17A7, SLC17A6, ABCC8 626 46 10776 1.1226559244339491 1.0 0.9974776437012428 99.99999971917983
GOTERM_CC_FAT GO:0044433~cytoplasmic vesicle part 7 0.6776379477250726 0.9368649128220791 SLC17A7, AP2A2, SLC17A6, SCYL1, AP2A1, TH, ABCC8 626 171 10776 0.7046690207947985 1.0 0.9996623683733932 100.0
Annotation Cluster 78 Enrichment Score: 0.29009614939074846
Category Term Count % PValue Genes List Total Pop Hits Pop Total Fold Enrichment Bonferroni Benjamini FDR
GOTERM_BP_FAT GO:0006006~glucose metabolic process 12 1.1616650532429817 0.38473526562348875 PPP1CA, LDHA, TALDO1, PYGM, INPPL1, GYS1, IGF2, BAD, INS2, KCNJ11, CPT1A, PC 671 176 12092 1.2286952987400082 1.0 0.9999528852883175 99.98086212586799
SP_PIR_KEYWORDS carbohydrate metabolism 4 0.3872216844143272 0.38653966466512035 PPP1CA, PYGM, IGF2, INS2 436 46 8979 1.7907857997606702 1.0 0.9484377845389388 99.87758057005261
GOTERM_BP_FAT GO:0019318~hexose metabolic process 13 1.2584704743465636 0.4513234118928316 PPP1CA, LDHA, TALDO1, PYGM, INPPL1, GYS1, IGF2, BAD, CHST15, INS2, KCNJ11, CPT1A, PC 671 203 12092 1.154045502264835 1.0 0.9999629848682929 99.99745872836996
GOTERM_BP_FAT GO:0005996~monosaccharide metabolic process 13 1.2584704743465636 0.62737229529345 PPP1CA, LDHA, TALDO1, PYGM, INPPL1, GYS1, IGF2, BAD, CHST15, INS2, KCNJ11, CPT1A, PC 671 230 12092 1.0185705954772242 1.0 0.9999822345811857 99.99999722626536
KEGG_PATHWAY rno04910:Insulin signaling pathway 7 0.6776379477250726 0.8416857839559437 PPP1CA, HRAS, PYGM, GYS1, RPS6KB2, BAD, INS2 350 132 5590 0.846969696969697 1.0 0.9943818449277437 99.99999997168597
Annotation Cluster 79 Enrichment Score: 0.2767558387348812
Category Term Count % PValue Genes List Total Pop Hits Pop Total Fold Enrichment Bonferroni Benjamini FDR
GOTERM_BP_FAT GO:0009109~coenzyme catabolic process 3 0.29041626331074544 0.42652172102179703 ASPDH, IDH2, LOC100125384 671 26 12092 2.079330505560014 1.0 0.9999546261874673 99.9944602494644
GOTERM_BP_FAT GO:0051187~cofactor catabolic process 3 0.29041626331074544 0.5187992921897262 ASPDH, IDH2, LOC100125384 671 31 12092 1.743954617566463 1.0 0.9999797349053107 99.99974851525408
GOTERM_BP_FAT GO:0006732~coenzyme metabolic process 9 0.8712487899322363 0.6680238313963831 ASPDH, LDHA, FOLH1, TALDO1, FOLR1, IDH2, LOC100125384, NADSYN1, GSTP1 671 160 12092 1.0136736214605069 1.0 0.9999877431896854 99.9999996379466
Annotation Cluster 80 Enrichment Score: 0.27465293161461396
Category Term Count % PValue Genes List Total Pop Hits Pop Total Fold Enrichment Bonferroni Benjamini FDR
GOTERM_BP_FAT GO:0048679~regulation of axon regeneration 3 0.29041626331074544 0.05346299542595619 NTRK3, LOC365286, KLK8 671 7 12092 7.723227592080051 1.0 0.9947269933228914 62.03455920213764
GOTERM_BP_FAT GO:0070570~regulation of neuron projection regeneration 3 0.29041626331074544 0.05346299542595619 NTRK3, LOC365286, KLK8 671 7 12092 7.723227592080051 1.0 0.9947269933228914 62.03455920213764
GOTERM_BP_FAT GO:0050769~positive regulation of neurogenesis 6 0.5808325266214909 0.4467093155516171 GRM5, NTRK3, LOC365286, NKX6-2, RELA, ILK 671 79 12092 1.368673244166085 1.0 0.9999628879007011 99.99705450999299
GOTERM_BP_FAT GO:0050772~positive regulation of axonogenesis 3 0.29041626331074544 0.5360363249320457 NTRK3, LOC365286, ILK 671 32 12092 1.689456035767511 1.0 0.9999813881333985 99.99986778913834
GOTERM_BP_FAT GO:0010720~positive regulation of cell development 6 0.5808325266214909 0.5425272578393934 GRM5, NTRK3, LOC365286, NKX6-2, RELA, ILK 671 88 12092 1.2286952987400082 1.0 0.9999804723160701 99.99989686296936
GOTERM_BP_FAT GO:0010975~regulation of neuron projection development 6 0.5808325266214909 0.5922694263730834 NTRK3, LOC365286, KLK8, INPPL1, ILK, KNDC1 671 93 12092 1.1626364117109755 1.0 0.9999845549812396 99.999986440936
GOTERM_BP_FAT GO:0031344~regulation of cell projection organization 7 0.6776379477250726 0.6017202606788346 NTRK3, LOC365286, KLK8, CDC42EP2, INPPL1, ILK, KNDC1 671 113 12092 1.1163367315985915 1.0 0.9999839260917046 99.99999103186181
GOTERM_BP_FAT GO:0031346~positive regulation of cell projection organization 4 0.3872216844143272 0.6754904009279545 NTRK3, LOC365286, CDC42EP2, ILK 671 62 12092 1.1626364117109753 1.0 0.9999888201542543 99.99999975754356
GOTERM_BP_FAT GO:0050770~regulation of axonogenesis 4 0.3872216844143272 0.7349051061504916 NTRK3, LOC365286, KLK8, ILK 671 68 12092 1.0600508459717717 1.0 0.9999925775812001 99.99999999313623
GOTERM_BP_FAT GO:0060284~regulation of cell development 12 1.1616650532429817 0.7551743086224697 GRM5, NTRK3, LOC365286, ATF5, KLK8, INPPL1, BAX, NKX6-2, RELA, ILK, INS2, KNDC1 671 234 12092 0.924146891360006 1.0 0.9999921884442599 99.99999999831087
GOTERM_BP_FAT GO:0010769~regulation of cell morphogenesis involved in differentiation 5 0.48402710551790895 0.7792650663443346 NTRK3, LOC365286, KLK8, ILK, KNDC1 671 95 12092 0.9484665463957956 1.0 0.9999941973416802 99.9999999997279
GOTERM_BP_FAT GO:0050767~regulation of neurogenesis 10 0.9680542110358179 0.8169967585858957 GRM5, NTRK3, LOC365286, ATF5, KLK8, INPPL1, NKX6-2, RELA, ILK, KNDC1 671 207 12092 0.8705731585275419 1.0 0.9999957170982147 99.99999999999001
GOTERM_BP_FAT GO:0022604~regulation of cell morphogenesis 6 0.5808325266214909 0.8490814806145845 NTRK3, LOC365286, KLK8, CDC42EP2, ILK, KNDC1 671 129 12092 0.8381797386753544 1.0 0.999996570544822 99.99999999999967
GOTERM_BP_FAT GO:0051960~regulation of nervous system development 10 0.9680542110358179 0.8913372810808002 GRM5, NTRK3, LOC365286, ATF5, KLK8, INPPL1, NKX6-2, RELA, ILK, KNDC1 671 228 12092 0.7903887886631632 1.0 0.999998842810754 100.0
GOTERM_BP_FAT GO:0045664~regulation of neuron differentiation 6 0.5808325266214909 0.9582513605268602 NTRK3, LOC365286, KLK8, INPPL1, ILK, KNDC1 671 167 12092 0.6474562053240761 1.0 0.99999990665504 100.0
GOTERM_BP_FAT GO:0051094~positive regulation of developmental process 12 1.1616650532429817 0.961966041971993 MEN1, GRM5, NTRK3, LOC365286, MYOD1, BAX, NKX6-2, RELA, ILK, CHRNA7, BAD, SART1 671 311 12092 0.6953388185795545 1.0 0.9999999240060127 100.0
GOTERM_BP_FAT GO:0045597~positive regulation of cell differentiation 9 0.8712487899322363 0.9723106070516717 MEN1, GRM5, NTRK3, LOC365286, NKX6-2, RELA, ILK, BAD, SART1 671 252 12092 0.6436022993400042 1.0 0.9999999667417562 100.0
Annotation Cluster 81 Enrichment Score: 0.27149596080892047
Category Term Count % PValue Genes List Total Pop Hits Pop Total Fold Enrichment Bonferroni Benjamini FDR
GOTERM_BP_FAT GO:0007611~learning or memory 10 0.9680542110358179 0.30936940189513185 GRM5, KLK8, NTF4, DRD4, TH, GABRA5, CHRNA7, APBB1, FOSL1, RIC8A 671 132 12092 1.365216998600009 1.0 0.9999229661518916 99.85328982610281
GOTERM_BP_FAT GO:0007613~memory 5 0.48402710551790895 0.3892019080298177 KLK8, NTF4, DRD4, TH, CHRNA7 671 57 12092 1.5807775773263264 1.0 0.9999481796703809 99.98316872036466
GOTERM_BP_FAT GO:0048168~regulation of neuronal synaptic plasticity 4 0.3872216844143272 0.5153599473453727 GRM5, PPFIA3, HRAS, CPEB1 671 49 12092 1.4710909699200099 1.0 0.999978883835685 99.99971487760163
GOTERM_BP_FAT GO:0031644~regulation of neurological system process 11 1.0648596321393997 0.599156691980991 GRM5, PPFIA3, KLK8, HRAS, NTF4, CCKBR, GRIN2D, DRD4, SYT12, CHRNA7, CPEB1 671 188 12092 1.0544122776421347 1.0 0.9999844013127459 99.9999899580677
GOTERM_BP_FAT GO:0044057~regulation of system process 18 1.7424975798644726 0.6021826740782099 PPFIA3, KLK8, HRAS, NTF4, CCKBR, DRD4, TH, SYT12, AKAP13, ADRBK1, CPEB1, CSRP3, TNNI2, GRM5, TNNT3, GRIN2D, CHRNA7, HRC 671 319 12092 1.0168512817158688 1.0 0.9999832833714541 99.99999121363292
GOTERM_BP_FAT GO:0051969~regulation of transmission of nerve impulse 10 0.9680542110358179 0.645990249088147 GRM5, PPFIA3, KLK8, HRAS, NTF4, CCKBR, DRD4, SYT12, CHRNA7, CPEB1 671 176 12092 1.0239127489500068 1.0 0.9999857322971121 99.99999887617255
GOTERM_BP_FAT GO:0048167~regulation of synaptic plasticity 5 0.48402710551790895 0.6637199551943782 GRM5, PPFIA3, HRAS, NTF4, CPEB1 671 81 12092 1.1123990358963036 1.0 0.9999884077275701 99.99999954566226
GOTERM_BP_FAT GO:0050804~regulation of synaptic transmission 9 0.8712487899322363 0.7011159126514497 GRM5, PPFIA3, HRAS, NTF4, CCKBR, DRD4, SYT12, CHRNA7, CPEB1 671 165 12092 0.9829562389920065 1.0 0.9999913975469429 99.99999994312387
Annotation Cluster 82 Enrichment Score: 0.26623194952059037
Category Term Count % PValue Genes List Total Pop Hits Pop Total Fold Enrichment Bonferroni Benjamini FDR
GOTERM_MF_FAT GO:0008238~exopeptidase activity 5 0.48402710551790895 0.4256051216969155 DPP3, FOLH1, TPP1, ANPEP, NAALADL1 631 63 11963 1.504666314491988 1.0 0.9991410897572316 99.97880489107533
SP_PIR_KEYWORDS metalloprotease 5 0.48402710551790895 0.5667743267760661 DPP3, FOLH1, ANPEP, NAALADL1, TUBGCP2 436 82 8979 1.2557339449541285 1.0 0.9704929612235474 99.9989655124103
GOTERM_MF_FAT GO:0008237~metallopeptidase activity 9 0.8712487899322363 0.6590026122370101 DPP3, ADAMTS17, CCDC88B, FOLH1, ANPEP, NAALADL1, ADAM12, ADAM8, TUBGCP2 631 167 11963 1.0217314973855776 1.0 0.9997722987867672 99.99999256800366
Annotation Cluster 83 Enrichment Score: 0.2614191308598021
Category Term Count % PValue Genes List Total Pop Hits Pop Total Fold Enrichment Bonferroni Benjamini FDR
GOTERM_BP_FAT GO:0016573~histone acetylation 5 0.48402710551790895 0.2136056981301016 TAF10, RUVBL2, KAT5, TAF6L, APBB1 671 43 12092 2.095449346688386 1.0 0.9998006091317542 98.55289253067833
GOTERM_BP_FAT GO:0006473~protein amino acid acetylation 5 0.48402710551790895 0.24980740697419315 TAF10, RUVBL2, KAT5, TAF6L, APBB1 671 46 12092 1.9587896066869694 1.0 0.9998659597445144 99.36943756178881
GOTERM_BP_FAT GO:0043967~histone H4 acetylation 3 0.29041626331074544 0.28410753534095345 RUVBL2, KAT5, APBB1 671 19 12092 2.845399639187387 1.0 0.9999194532674589 99.7236439044668
GOTERM_BP_FAT GO:0043543~protein amino acid acylation 5 0.48402710551790895 0.37643539335801945 TAF10, RUVBL2, KAT5, TAF6L, APBB1 671 56 12092 1.6090057483500109 1.0 0.9999554670111653 99.97576348536128
GOTERM_MF_FAT GO:0004402~histone acetyltransferase activity 3 0.29041626331074544 0.4197439917872219 TAF10, KAT5, TAF6L 631 27 11963 2.1065328402887835 1.0 0.9991308900173992 99.97525395340891
GOTERM_MF_FAT GO:0004468~lysine N-acetyltransferase activity 3 0.29041626331074544 0.4197439917872219 TAF10, KAT5, TAF6L 631 27 11963 2.1065328402887835 1.0 0.9991308900173992 99.97525395340891
GOTERM_CC_FAT GO:0000123~histone acetyltransferase complex 4 0.3872216844143272 0.42762515393454126 TAF10, RUVBL2, KAT5, TAF6L 626 41 10776 1.67942024468168 1.0 0.9943371151317524 99.95922678571881
GOTERM_BP_FAT GO:0016570~histone modification 7 0.6776379477250726 0.5841163724147134 MEN1, TAF10, EED, RUVBL2, KAT5, TAF6L, APBB1 671 111 12092 1.1364509069427102 1.0 0.9999850397410192 99.99998077827775
GOTERM_BP_FAT GO:0016569~covalent chromatin modification 7 0.6776379477250726 0.6103698497932869 MEN1, TAF10, EED, RUVBL2, KAT5, TAF6L, APBB1 671 114 12092 1.1065443041284286 1.0 0.9999830157929357 99.99999390993895
GOTERM_BP_FAT GO:0016568~chromatin modification 9 0.8712487899322363 0.7074727763056164 MEN1, TAF10, RSF1, EED, BNIP3, RUVBL2, KAT5, TAF6L, APBB1 671 166 12092 0.9770348158655487 1.0 0.9999912331720823 99.99999996106325
GOTERM_MF_FAT GO:0016407~acetyltransferase activity 4 0.3872216844143272 0.7297612782401675 MOGAT2, TAF10, KAT5, TAF6L 631 71 11963 1.0681011584562845 1.0 0.9999197779299942 99.999999786165
GOTERM_MF_FAT GO:0008080~N-acetyltransferase activity 3 0.29041626331074544 0.8098176267217704 TAF10, KAT5, TAF6L 631 57 11963 0.99783134539995 1.0 0.9999666841374051 99.99999999899497
GOTERM_BP_FAT GO:0006325~chromatin organization 12 1.1616650532429817 0.8284083561125372 MEN1, TAF10, RSF1, CHD2, EED, BNIP3, RUVBL2, LOC499219, KAT5, TAF6L, APBB1, NAP1L4 671 251 12092 0.8615552692360217 1.0 0.9999961367761195 99.99999999999679
GOTERM_BP_FAT GO:0051276~chromosome organization 16 1.5488867376573088 0.8437483911645408 RSF1, BLM, BNIP3, CPEB1, LOC499219, TAF6L, KAT5, LOC686151, NAP1L4, MEN1, TAF10, CHD2, EED, RUVBL2, APBB1, CDCA5, BUB3 671 337 12092 0.8555900003095606 1.0 0.9999963466040058 99.99999999999937
GOTERM_MF_FAT GO:0016410~N-acyltransferase activity 3 0.29041626331074544 0.8989503474741043 TAF10, KAT5, TAF6L 631 72 11963 0.7899498151082938 1.0 0.9999951963575883 99.99999999999993
GOTERM_MF_FAT GO:0003712~transcription cofactor activity 6 0.5808325266214909 0.9377668595691933 TAF10, CTBP2, DRAP1, KAT5, TAF6L, AIP 631 164 11963 0.6936144718024042 1.0 0.9999990494153517 100.0
GOTERM_MF_FAT GO:0003713~transcription coactivator activity 3 0.29041626331074544 0.9523420639817806 TAF10, KAT5, TAF6L 631 89 11963 0.6390605245819905 1.0 0.999999304904291 100.0
Annotation Cluster 84 Enrichment Score: 0.2541098358842504
Category Term Count % PValue Genes List Total Pop Hits Pop Total Fold Enrichment Bonferroni Benjamini FDR
GOTERM_BP_FAT GO:0007050~cell cycle arrest 5 0.48402710551790895 0.4019319435894739 MEN1, CDKN1C, ILK, GAS2, APBB1 671 58 12092 1.5535227915103553 1.0 0.9999365787358279 99.98838856096485
GOTERM_BP_FAT GO:0033673~negative regulation of kinase activity 6 0.5808325266214909 0.41355362120056477 MEN1, CDKN1C, AKT1S1, NUP62, INPPL1, ILK 671 76 12092 1.4226998195936935 1.0 0.9999451931882053 99.99178386743966
GOTERM_BP_FAT GO:0051348~negative regulation of transferase activity 6 0.5808325266214909 0.46855201483139564 MEN1, CDKN1C, AKT1S1, NUP62, INPPL1, ILK 671 81 12092 1.3348788430755645 1.0 0.9999671100449969 99.99855181618517
GOTERM_BP_FAT GO:0006469~negative regulation of protein kinase activity 5 0.48402710551790895 0.5705585834317967 MEN1, AKT1S1, NUP62, INPPL1, ILK 671 72 12092 1.2514489153833415 1.0 0.9999809845565986 99.99996616493249
GOTERM_BP_FAT GO:0044092~negative regulation of molecular function 15 1.452081316553727 0.7410610395739621 RSF1, INPPL1, DRD4, RPS3, SIGIRR, MEN1, CDKN1C, NOSIP, PSMD13, AKT1S1, NUP62, ARRB1, ILK, RGD1562118, INS2 671 290 12092 0.9321136749062131 1.0 0.9999928623609308 99.99999999546371
GOTERM_BP_FAT GO:0043086~negative regulation of catalytic activity 10 0.9680542110358179 0.9072868141784173 MEN1, CDKN1C, NOSIP, AKT1S1, PSMD13, NUP62, INPPL1, DRD4, ILK, INS2 671 234 12092 0.7701224094666718 1.0 0.9999993575509634 100.0
Annotation Cluster 85 Enrichment Score: 0.24489612554942694
Category Term Count % PValue Genes List Total Pop Hits Pop Total Fold Enrichment Bonferroni Benjamini FDR
KEGG_PATHWAY rno05218:Melanoma 7 0.6776379477250726 0.2600070693081972 IGF1R, CCND1, HRAS, FGF21, BAD, FGF3, FGF4 350 69 5590 1.6202898550724638 1.0 0.9994344321992636 97.24470953464647
KEGG_PATHWAY rno05210:Colorectal cancer 5 0.48402710551790895 0.7539956565654111 IGF1R, CCND1, BAX, BAD, FZD4 350 81 5590 0.9858906525573192 1.0 0.9959087636880611 99.99999456420746
KEGG_PATHWAY rno05200:Pathways in cancer 15 1.452081316553727 0.939631620265524 HRAS, CTBP2, RELA, ARNT2, FADD, BAD, FGF21, FZD4, VEGFB, IGF1R, CCND1, BAX, WNT11, DNAJC4, FGF3, FGF4 350 317 5590 0.7557458314556107 1.0 0.9982315811813279 99.99999999999972
Annotation Cluster 86 Enrichment Score: 0.24087012005942862
Category Term Count % PValue Genes List Total Pop Hits Pop Total Fold Enrichment Bonferroni Benjamini FDR
GOTERM_BP_FAT GO:0032868~response to insulin stimulus 11 1.0648596321393997 0.20252280600270717 LOC365286, UCP3, CCKBR, INPPL1, UCP2, FADS1, RELA, PAK1, INS2, GAL, ABCC8 671 133 12092 1.4904474300505364 1.0 0.9998456481854212 98.14803246074217
GOTERM_BP_FAT GO:0042493~response to drug 20 1.9361084220716358 0.45096970755777366 LOC365286, LDHA, GABRG3, SLC22A18, COX8B, SLC22A12, INPPL1, RELA, CYP2C7, IGF2, BAD, GAL, KCNJ11, CPT1A, CCND1, BAX, ALDH1A3, SMPD1, ABCC8, FOSL1 671 327 12092 1.1021935401541358 1.0 0.9999651175378205 99.99742969676178
GOTERM_BP_FAT GO:0043434~response to peptide hormone stimulus 14 1.3552758954501452 0.4596071159073837 LOC365286, UCP3, CCKBR, INPPL1, UCP2, FADS1, RELA, CYP2C7, PAK1, INS2, GAL, ABCC8, LRP5, H19 671 222 12092 1.1364509069427102 1.0 0.999962222326816 99.99805644901122
GOTERM_BP_FAT GO:0048545~response to steroid hormone stimulus 15 1.452081316553727 0.7455699908959079 LOC365286, LDHA, RELA, ARNT2, TH, IGF2, MFGE8, BAD, GAL, KCNJ11, H19, CCND1, UCP3, BAX, FOSL1 671 291 12092 0.9289105351299031 1.0 0.9999918250549854 99.99999999667166
GOTERM_BP_FAT GO:0009725~response to hormone stimulus 25 2.420135527589545 0.8260680285175457 LOC365286, LDHA, CCKBR, INPPL1, FADS1, RELA, CYP2C7, TH, ARNT2, MFGE8, IGF2, BAD, GAL, KCNJ11, H19, CCND1, UCP3, UCP2, BAX, GNG3, INS2, PAK1, ABCC8, FOSL1, LRP5 671 510 12092 0.8833757049764764 1.0 0.999996039318043 99.99999999999592
GOTERM_BP_FAT GO:0009719~response to endogenous stimulus 28 2.7105517909002903 0.8369535792211403 LDHA, DRD4, TH, ARNT2, UROS, KCNJ11, H19, PAK1, GNG3, FOSL1, LOC365286, CCKBR, INPPL1, RELA, FADS1, CYP2C7, MFGE8, IGF2, BAD, GAL, CCND1, UCP3, UCP2, BAX, CFL1, INS2, ABCC8, LRP5 671 573 12092 0.8806007027618906 1.0 0.9999961596816036 99.99999999999869
GOTERM_BP_FAT GO:0010033~response to organic substance 42 4.065827686350436 0.9521283677295601 LOC689961, LDHA, ART2B, DRD4, TH, ARNT2, UROS, ADRBK1, KCNJ11, H19, TSKS, CHRNA7, SLC22A6, GNG3, PAK1, FOSL1, TRPC2, LOC365286, CCKBR, INPPL1, FADS1, RELA, CYP2C7, SLC22A8, MFGE8, IGF2, BAD, GAL, CPT1A, CCND1, UCP3, PYGM, UCP2, BAX, CFL1, SMPD1, RGD1562118, IRF3, CTSC, INS2, ABCC8, PPP1R15A, LRP5 671 92…
Annotation Cluster 87 Enrichment Score: 0.23658125907629357
Category Term Count % PValue Genes List Total Pop Hits Pop Total Fold Enrichment Bonferroni Benjamini FDR
UP_SEQ_FEATURE transit peptide:Mitochondrion 14 1.3552758954501452 0.5240294108507173 LOC689961, BCAT2, CCDC90B, COX8B, COX8A, ECHS1, PRDX5, SDHAF2, MRPL11, MRPL17, IDH2, OAT, MRPL46, PC 359 262 7317 1.089093963299241 1.0 0.9999994423037762 99.9991040366792
SP_PIR_KEYWORDS transit peptide 14 1.3552758954501452 0.5338441779927399 LOC689961, BCAT2, CCDC90B, COX8B, COX8A, ECHS1, PRDX5, SDHAF2, MRPL11, MRPL17, IDH2, OAT, MRPL46, PC 436 267 8979 1.0798371301927636 1.0 0.9685297288196388 99.99717290419461
SP_PIR_KEYWORDS mitochondrion 21 2.032913843175218 0.6974065948008027 LOC689961, BCAT2, CCDC90B, COX8B, POLG, COX8A, PRDX5, ECHS1, BAD, SDHAF2, CPT1A, MRPL11, MRPL23, UCP3, UCP2, BAX, MRPL17, IDH2, MRPL46, OAT, PC 436 452 8979 0.9568025899163759 1.0 0.9878662018799028 99.99999248425078
Annotation Cluster 88 Enrichment Score: 0.23652950395831487
Category Term Count % PValue Genes List Total Pop Hits Pop Total Fold Enrichment Bonferroni Benjamini FDR
GOTERM_BP_FAT GO:0051412~response to corticosterone stimulus 3 0.29041626331074544 0.3050321661218871 CCND1, BAX, FOSL1 671 20 12092 2.703129657228018 1.0 0.9999328268529108 99.83617324798519
GOTERM_BP_FAT GO:0051385~response to mineralocorticoid stimulus 3 0.29041626331074544 0.3870735844145279 CCND1, BAX, FOSL1 671 24 12092 2.252608047690015 1.0 0.9999526871094419 99.98210445350131
GOTERM_BP_FAT GO:0032355~response to estradiol stimulus 5 0.48402710551790895 0.6824420922433235 LOC365286, CCND1, ARNT2, IGF2, BAD 671 83 12092 1.0855942398506095 1.0 0.9999901366059317 99.99999983447528
GOTERM_BP_FAT GO:0051384~response to glucocorticoid stimulus 7 0.6776379477250726 0.6908081360966044 LOC365286, CCND1, UCP3, BAX, BAD, FOSL1, H19 671 124 12092 1.0173068602471036 1.0 0.9999908977750775 99.99999989660837
GOTERM_BP_FAT GO:0043627~response to estrogen stimulus 8 0.7744433688286544 0.7193351726086379 LOC365286, CCND1, LDHA, ARNT2, IGF2, MFGE8, BAD, GAL 671 148 12092 0.9741007773794659 1.0 0.9999918986046697 99.99999998122999
GOTERM_BP_FAT GO:0031960~response to corticosteroid stimulus 7 0.6776379477250726 0.7401356685066658 LOC365286, CCND1, UCP3, BAX, BAD, FOSL1, H19 671 131 12092 0.9629469516842812 1.0 0.9999929377908229 99.9999999951693
GOTERM_BP_FAT GO:0048545~response to steroid hormone stimulus 15 1.452081316553727 0.7455699908959079 LOC365286, LDHA, RELA, ARNT2, TH, IGF2, MFGE8, BAD, GAL, KCNJ11, H19, CCND1, UCP3, BAX, FOSL1 671 291 12092 0.9289105351299031 1.0 0.9999918250549854 99.99999999667166
Annotation Cluster 89 Enrichment Score: 0.23102615898576817
Category Term Count % PValue Genes List Total Pop Hits Pop Total Fold Enrichment Bonferroni Benjamini FDR
GOTERM_CC_FAT GO:0030425~dendrite 16 1.5488867376573088 0.38229738812646497 DRD4, BNIP3, ADRBK1, SHANK1, KCNJ14, RPS3, GRM5, NUMA1, PPP1CA, AQP11, CHRM1, ILK, CHRNA7, PAK1, KNDC1, APBB1 626 234 10776 1.1770295731957074 1.0 0.994329362867731 99.88159485064728
GOTERM_CC_FAT GO:0043005~neuron projection 27 2.6137463697967087 0.46812238619871493 GABRB3, DRD4, TH, BNIP3, ADRBK1, KLC2, KCNJ14, IQGAP1, RPS3, IGHMBP2, IGF1R, NUMA1, AQP11, ILK, CHRNA7, PAK1, KNDC1, TRPC2, OMP, SHANK1, SHANK2, GRM5, PPP1CA, CHRM1, MYH14, TPH1, APBB1 626 436 10776 1.0660081484304011 1.0 0.994788499019492 99.98539216569871
GOTERM_CC_FAT GO:0044463~cell projection part 16 1.5488867376573088 0.5048786162358634 TRPC2, C2CD3, GABRB3, SLC22A12, DRD4, TH, ADRBK1, KLC2, RPS3, GRM5, PPP1CA, CHRM1, ILK, ODF3, CHRNA7, APBB1 626 254 10776 1.0843500792432894 1.0 0.995975972862063 99.994635232786
GOTERM_CC_FAT GO:0042995~cell projection 41 3.969022265246854 0.6630446283526275 LDHA, GABRB3, SLC22A12, MYO7A, DRD4, TH, BNIP3, ADRBK1, KLC2, KCNJ14, IQGAP1, RPS3, IGHMBP2, IGF1R, NUMA1, CTTN, AQP11, FOLR1, ILK, RASGRP2, ODF3, CHRNA7, PAK1, KNDC1, TRPC2, C2CD3, INPPL1, OMP, ARFIP2, SHANK1, SHANK2, BBS1, GRM5, PPP1CA, CHRM1, CFL1, USH1C, CYFIP1, MYH14, TPH1, APBB1 626 727 10776 0.9708065444669547…
GOTERM_CC_FAT GO:0030424~axon 11 1.0648596321393997 0.713344603397364 IGHMBP2, GABRB3, CHRM1, DRD4, ILK, TH, OMP, CHRNA7, ADRBK1, MYH14, PAK1 626 197 10776 0.9611910283647686 1.0 0.997335501600317 99.99999743304625
GOTERM_CC_FAT GO:0043025~cell soma 10 0.9680542110358179 0.9617300522654605 IGHMBP2, NUMA1, PPP1CA, DRD4, ILK, TH, OMP, CHRNA7, KNDC1, KCNJ14 626 253 10776 0.6803975299599692 1.0 0.9998517820738324 100.0
Annotation Cluster 90 Enrichment Score: 0.23065256000145637
Category Term Count % PValue Genes List Total Pop Hits Pop Total Fold Enrichment Bonferroni Benjamini FDR
KEGG_PATHWAY rno05215:Prostate cancer 7 0.6776379477250726 0.495520976829571 IGF1R, CCND1, HRAS, RELA, BAD, INS2, GSTP1 350 90 5590 1.2422222222222221 1.0 0.999312295767789 99.97145301858241
GOTERM_BP_FAT GO:0051052~regulation of DNA metabolic process 7 0.6776379477250726 0.556988866451068 IGF1R, HRAS, BLM, INPPL1, INS2, APBB1, RPS3 671 108 12092 1.1680189876911191 1.0 0.9999797251355053 99.9999414517167
GOTERM_BP_FAT GO:0045740~positive regulation of DNA replication 3 0.29041626331074544 0.5692164503813304 IGF1R, HRAS, INS2 671 34 12092 1.5900762689576575 1.0 0.9999812915829414 99.99996425179451
GOTERM_BP_FAT GO:0006275~regulation of DNA replication 4 0.3872216844143272 0.6423081308036306 IGF1R, HRAS, INPPL1, INS2 671 59 12092 1.2217535173911946 1.0 0.999986211552097 99.99999865131495
GOTERM_BP_FAT GO:0051054~positive regulation of DNA metabolic process 4 0.3872216844143272 0.696318252181309 IGF1R, HRAS, INS2, APBB1 671 64 12092 1.1263040238450073 1.0 0.9999912426085835 99.99999992469336
Annotation Cluster 91 Enrichment Score: 0.23062729130030396
Category Term Count % PValue Genes List Total Pop Hits Pop Total Fold Enrichment Bonferroni Benjamini FDR
INTERPRO IPR018247:EF-HAND 1 10 0.9680542110358179 0.15828238226076172 NUCB1, ZFP819, RGD1559948, RASGRP2, ATG2A, ZNHIT2, STIM1, EHD1, RCN3, ALDH16A1, CAPN1, CIB1 490 128 10240 1.6326530612244896 1.0 0.9945981509259793 93.20744212650936
INTERPRO IPR018249:EF-HAND 2 8 0.7744433688286544 0.43590488643513176 NUCB1, RGD1559948, RASGRP2, ATG2A, ACTN3, EHD1, RCN3, ALDH16A1, CAPN1, CIB1 490 131 10240 1.276211247857922 1.0 0.9999079729237701 99.98684088785444
INTERPRO IPR011992:EF-Hand type 8 0.7744433688286544 0.4981231205379013 NUCB1, PLCB3, RGD1559948, RASGRP2, ATG2A, ACTN3, EHD1, CAPN1, CIB1 490 139 10240 1.2027602407869624 1.0 0.999952132013973 99.99787643978777
UP_SEQ_FEATURE calcium-binding region:2 4 0.3872216844143272 0.5684686415437535 NUCB1, RASGRP2, CAPN1, CIB1 359 60 7317 1.358774373259053 1.0 0.9999997080439674 99.99980686451185
UP_SEQ_FEATURE calcium-binding region:1 4 0.3872216844143272 0.6438294151933451 NUCB1, RASGRP2, CAPN1, CIB1 359 67 7317 1.2168128715752713 1.0 0.9999999648184418 99.99999043044416
UP_SEQ_FEATURE domain:EF-hand 1 4 0.3872216844143272 0.7865191835346523 NUCB1, RASGRP2, CAPN1, CIB1 359 84 7317 0.9705531237564663 1.0 0.999999999824504 99.99999999683304
SMART SM00054:EFh 4 0.3872216844143272 0.7921436427320283 RASGRP2, ACTN3, CAPN1, CIB1 223 95 5083 0.9597356620250176 1.0 0.9999700067561669 99.99999959785775
UP_SEQ_FEATURE domain:EF-hand 2 4 0.3872216844143272 0.8182518301793418 NUCB1, RASGRP2, CAPN1, CIB1 359 89 7317 0.9160276673656537 1.0 0.9999999999752638 99.99999999974504
INTERPRO IPR002048:Calcium-binding EF-hand 4 0.3872216844143272 0.8385576465160286 RASGRP2, ACTN3, CAPN1, CIB1 490 95 10240 0.8799140708915146 1.0 0.9999999973108332 99.99999999995643
INTERPRO IPR018248:EF hand 3 0.29041626331074544 0.9186616230680158 RASGRP2, ACTN3, CIB1 490 85 10240 0.7375750300120048 1.0 0.9999999999869704 100.0
Annotation Cluster 92 Enrichment Score: 0.2303022497987673
Category Term Count % PValue Genes List Total Pop Hits Pop Total Fold Enrichment Bonferroni Benjamini FDR
SP_PIR_KEYWORDS hormone 6 0.5808325266214909 0.4622935757044483 SCT, IGF2, GPHA2, INS2, GAL, LHB 436 92 8979 1.3430893498205028 1.0 0.9636732348596758 99.97993940929022
SP_PIR_KEYWORDS cleavage on pair of basic residues 9 0.8712487899322363 0.5508670973603451 SCT, IGF1R, NTF4, PTH2, IGF2, INS2, PCSK6, GAL, FURIN 436 165 8979 1.1233110925771477 1.0 0.9696387559768757 99.99830319191153
GOTERM_MF_FAT GO:0005179~hormone activity 6 0.5808325266214909 0.8000710555584789 SCT, IGF2, GPHA2, INS2, GAL, LHB 631 126 11963 0.9027997886951928 1.0 0.9999646077272781 99.9999999978455
Annotation Cluster 93 Enrichment Score: 0.22964794317494577
Category Term Count % PValue Genes List Total Pop Hits Pop Total Fold Enrichment Bonferroni Benjamini FDR
GOTERM_BP_FAT GO:0050885~neuromuscular process controlling balance 5 0.48402710551790895 0.14661677375528018 TPP1, MYO7A, NKX6-2, USH1C, HMX3 671 37 12092 2.4352519434486646 1.0 0.9997688879481565 93.8862329096166
GOTERM_BP_FAT GO:0050905~neuromuscular process 6 0.5808325266214909 0.26968842624506273 TPP1, MYO7A, NKX6-2, GRIN2D, USH1C, HMX3 671 63 12092 1.7162727982400112 1.0 0.999907318768482 99.60724494759558
GOTERM_BP_FAT GO:0042472~inner ear morphogenesis 5 0.48402710551790895 0.43978493315593464 HMX2, MYO7A, USH1C, CHRNA10, HMX3 671 61 12092 1.4771200312721409 1.0 0.9999628182071592 99.99633253475379
GOTERM_BP_FAT GO:0042471~ear morphogenesis 5 0.48402710551790895 0.5364931828137196 HMX2, MYO7A, USH1C, CHRNA10, HMX3 671 69 12092 1.305859737791313 1.0 0.9999804731399284 99.99987006517829
GOTERM_BP_FAT GO:0050954~sensory perception of mechanical stimulus 5 0.48402710551790895 0.6824420922433235 ARRB1, MYO7A, OTOG, USH1C, CHRNA10 671 83 12092 1.0855942398506095 1.0 0.9999901366059317 99.99999983447528
GOTERM_BP_FAT GO:0048562~embryonic organ morphogenesis 8 0.7744433688286544 0.7060816180670437 MEN1, HMX2, MYO7A, ALDH1A3, TH, USH1C, CHRNA10, HMX3 671 146 12092 0.987444623644938 1.0 0.9999916129211466 99.99999995766706
GOTERM_BP_FAT GO:0048839~inner ear development 5 0.48402710551790895 0.7341515726174745 HMX2, MYO7A, USH1C, CHRNA10, HMX3 671 89 12092 1.012408111321355 1.0 0.9999927037435379 99.9999999927841
GOTERM_BP_FAT GO:0007605~sensory perception of sound 4 0.3872216844143272 0.7853905699353497 MYO7A, OTOG, USH1C, CHRNA10 671 74 12092 0.9741007773794659 1.0 0.9999939256770781 99.99999999983432
GOTERM_BP_FAT GO:0043583~ear development 5 0.48402710551790895 0.829728874833663 HMX2, MYO7A, USH1C, CHRNA10, HMX3 671 103 12092 0.8747992418213649 1.0 0.9999960732951177 99.99999999999719
GOTERM_BP_FAT GO:0048598~embryonic morphogenesis 14 1.3552758954501452 0.9116471849059992 HMX2, C2CD3, MYO7A, TH, MEN1, RGMA, ALDH1A3, CFL1, USH1C, MESP1, CHRNA10, HMX3, FGF4, LRP5 671 322 12092 0.7835158426747879 1.0 0.9999994468174789 100.0
GOTERM_BP_FAT GO:0007423~sensory organ development 10 0.9680542110358179 0.9333181134620439 HMX2, NTF4, MYO7A, BAX, ALDH1A3, TH, USH1C, CABP4, CHRNA10, HMX3 671 246 12092 0.7325554626634195 1.0 0.9999997145188255 100.0
GOTERM_BP_FAT GO:0048568~embryonic organ development 8 0.7744433688286544 0.95893537304161 MEN1, HMX2, MYO7A, ALDH1A3, TH, USH1C, CHRNA10, HMX3 671 216 12092 0.6674394215377822 1.0 0.9999999082876163 100.0
Annotation Cluster 94 Enrichment Score: 0.2285036936240754
Category Term Count % PValue Genes List Total Pop Hits Pop Total Fold Enrichment Bonferroni Benjamini FDR
GOTERM_BP_FAT GO:0051048~negative regulation of secretion 7 0.6776379477250726 0.22603904846563055 SERGEF, DRD4, NMB, INS2, ABCC8, KCNQ1, KCNJ11 671 74 12092 1.7046763604140653 1.0 0.9998353932289026 98.90729713038517
GOTERM_BP_FAT GO:0050709~negative regulation of protein secretion 3 0.29041626331074544 0.24214383975496975 SERGEF, DRD4, INS2 671 17 12092 3.180152537915315 1.0 0.9998685899500245 99.24572125414235
GOTERM_BP_FAT GO:0051224~negative regulation of protein transport 3 0.29041626331074544 0.5851506920556776 SERGEF, DRD4, INS2 671 35 12092 1.5446455184160102 1.0 0.9999837773911128 99.99998160371982
GOTERM_BP_FAT GO:0050708~regulation of protein secretion 4 0.3872216844143272 0.5944655348422062 SERGEF, DRD4, INS2, APBB1 671 55 12092 1.3106083186560087 1.0 0.9999829782374099 99.99998767217355
GOTERM_BP_FAT GO:0051051~negative regulation of transport 8 0.7744433688286544 0.6638970741749395 NR1H2, SERGEF, DRD4, NMB, INS2, ABCC8, KCNQ1, KCNJ11 671 140 12092 1.0297636789440068 1.0 0.999987909493831 99.99999954986188
KEGG_PATHWAY rno04930:Type II diabetes mellitus 3 0.29041626331074544 0.8202105193502406 INS2, ABCC8, KCNJ11 350 49 5590 0.9778425655976677 1.0 0.9951396884071854 99.99999987089366
GOTERM_BP_FAT GO:0051223~regulation of protein transport 4 0.3872216844143272 0.924059884366842 SERGEF, DRD4, INS2, APBB1 671 101 12092 0.7136975992681235 1.0 0.9999995905017265 100.0
GOTERM_BP_FAT GO:0070201~regulation of establishment of protein localization 4 0.3872216844143272 0.9381422565823417 SERGEF, DRD4, INS2, APBB1 671 106 12092 0.6800326181705706 1.0 0.9999997530555248 100.0
GOTERM_BP_FAT GO:0032880~regulation of protein localization 4 0.3872216844143272 0.9768335191492538 SERGEF, DRD4, INS2, APBB1 671 129 12092 0.5587864924502363 1.0 0.9999999779905677 100.0
Annotation Cluster 95 Enrichment Score: 0.22604863374715753
Category Term Count % PValue Genes List Total Pop Hits Pop Total Fold Enrichment Bonferroni Benjamini FDR
UP_SEQ_FEATURE DNA-binding region:Nuclear receptor 3 0.29041626331074544 0.5166395181784686 NR1H2, ESRRA, NR2F2 359 35 7317 1.7469956227616394 1.0 0.9999995926924715 99.9988596375842
UP_SEQ_FEATURE zinc finger region:NR C4-type 3 0.29041626331074544 0.5166395181784686 NR1H2, ESRRA, NR2F2 359 35 7317 1.7469956227616394 1.0 0.9999995926924715 99.9988596375842
SMART SM00399:ZnF_C4 3 0.29041626331074544 0.5271565283380526 NR1H2, ESRRA, NR2F2 223 40 5083 1.7095291479820627 1.0 0.999624192419313 99.99006735649004
INTERPRO IPR001723:Steroid hormone receptor 3 0.29041626331074544 0.5759194465675072 NR1H2, ESRRA, NR2F2 490 40 10240 1.5673469387755101 1.0 0.9999911787382784 99.99984675273869
INTERPRO IPR001628:Zinc finger, nuclear hormone receptor-type 3 0.29041626331074544 0.5759194465675072 NR1H2, ESRRA, NR2F2 490 40 10240 1.5673469387755101 1.0 0.9999911787382784 99.99984675273869
SMART SM00430:HOLI 3 0.29041626331074544 0.579274435286312 NR1H2, ESRRA, NR2F2 223 44 5083 1.5541174072564208 1.0 0.998814966615595 99.99763994629815
INTERPRO IPR000536:Nuclear hormone receptor, ligand-binding, core 3 0.29041626331074544 0.6282031823659241 NR1H2, ESRRA, NR2F2 490 44 10240 1.4248608534322817 1.0 0.9999947310056322 99.99998034210387
GOTERM_MF_FAT GO:0003707~steroid hormone receptor activity 3 0.29041626331074544 0.7272736068349512 NR1H2, ESRRA, NR2F2 631 48 11963 1.1849247226624406 1.0 0.9999216131160535 99.99999975407874
GOTERM_MF_FAT GO:0004879~ligand-dependent nuclear receptor activity 3 0.29041626331074544 0.7478967631435635 NR1H2, ESRRA, NR2F2 631 50 11963 1.137527733755943 1.0 0.9999302265609176 99.99999992590601
Annotation Cluster 96 Enrichment Score: 0.21913535979177823
Category Term Count % PValue Genes List Total Pop Hits Pop Total Fold Enrichment Bonferroni Benjamini FDR
KEGG_PATHWAY rno05218:Melanoma 7 0.6776379477250726 0.2600070693081972 IGF1R, CCND1, HRAS, FGF21, BAD, FGF3, FGF4 350 69 5590 1.6202898550724638 1.0 0.9994344321992636 97.24470953464647
KEGG_PATHWAY rno05221:Acute myeloid leukemia 5 0.48402710551790895 0.4524562219462277 CCND1, HRAS, RELA, RPS6KB2, BAD 350 55 5590 1.4519480519480519 1.0 0.9989956673795717 99.92415937966436
KEGG_PATHWAY rno05215:Prostate cancer 7 0.6776379477250726 0.495520976829571 IGF1R, CCND1, HRAS, RELA, BAD, INS2, GSTP1 350 90 5590 1.2422222222222221 1.0 0.999312295767789 99.97145301858241
KEGG_PATHWAY rno05220:Chronic myeloid leukemia 6 0.5808325266214909 0.507028579002294 CCND1, HRAS, CTBP2, GAB2, RELA, BAD 350 75 5590 1.2777142857142858 1.0 0.9991114211390467 99.9783216163992
KEGG_PATHWAY rno05213:Endometrial cancer 4 0.3872216844143272 0.6258993193653015 CCND1, HRAS, ILK, BAD 350 51 5590 1.2526610644257703 1.0 0.9971489065644781 99.99919336858405
KEGG_PATHWAY rno05212:Pancreatic cancer 4 0.3872216844143272 0.8145935719542253 VEGFB, CCND1, RELA, DNAJC4, BAD 350 69 5590 0.925879917184265 1.0 0.9957404793960136 99.99999981365852
KEGG_PATHWAY rno05223:Non-small cell lung cancer 3 0.29041626331074544 0.8450774374971173 CCND1, HRAS, BAD 350 52 5590 0.9214285714285715 1.0 0.994174725309228 99.99999997813158
KEGG_PATHWAY rno05214:Glioma 3 0.29041626331074544 0.9020633741901959 IGF1R, CCND1, HRAS 350 61 5590 0.785480093676815 1.0 0.9974427519702584 99.99999999990791
KEGG_PATHWAY rno04510:Focal adhesion 9 0.8712487899322363 0.9279969373625444 VEGFB, IGF1R, PPP1CA, CCND1, HRAS, ILK, DNAJC4, PAK1, ACTN3, BAD 350 195 5590 0.7371428571428571 1.0 0.9980159877178729 99.99999999999766
Annotation Cluster 97 Enrichment Score: 0.2181443921871517
Category Term Count % PValue Genes List Total Pop Hits Pop Total Fold Enrichment Bonferroni Benjamini FDR
INTERPRO IPR000276:7TM GPCR, rhodopsin-like 18 1.7424975798644726 0.47189373483286146 OLR59, CCKBR, OLR37, OLR63, OLR62, DRD4, MRGPRD, MRGPRE, MRGPRF, OLR35, MRGPRG, OLR287, P2RY6, MRGPRX1, P2RY2, GPR26, CHRM1, OLR226 490 344 10240 1.093497864261984 1.0 0.999926193755239 99.99529708209953
SP_PIR_KEYWORDS transducer 23 2.2265246853823815 0.5061066390522385 OLR59, LOC679574, CCKBR, OLR37, OLR63, OLR62, DRD4, MRGPRD, MRGPRE, MRGPRF, OLR35, MRGPRG, FZD4, GRM5, VOM2R43, OLR287, VOM2R42, PLCB3, P2RY6, VOM2R40, MRGPRX1, CHRM1, GPR26, P2RY2, OLR226, GNG3 436 449 8979 1.0549283831552279 1.0 0.9700307323272862 99.99375101271902
SP_PIR_KEYWORDS G protein-coupled receptor 6 0.5808325266214909 0.5183235130852357 OLR287, P2RY6, CCKBR, CHRM1, OLR226, MRGPRF 436 98 8979 1.2608593896274107 1.0 0.9679659991210511 99.9955686374514
SP_PIR_KEYWORDS g-protein coupled receptor 21 2.032913843175218 0.5302670353383709 OLR59, LOC679574, CCKBR, OLR37, OLR63, OLR62, DRD4, MRGPRD, MRGPRE, MRGPRF, OLR35, MRGPRG, FZD4, GRM5, VOM2R43, OLR287, VOM2R42, P2RY6, VOM2R40, MRGPRX1, CHRM1, GPR26, P2RY2, OLR226 436 412 8979 1.0496960452480628 1.0 0.9688196913818823 99.99686022163722
PIR_SUPERFAMILY PIRSF800006:rhodopsin-like G protein-coupled receptors 15 1.452081316553727 0.5409569343220341 OLR59, CCKBR, OLR63, DRD4, MRGPRD, MRGPRE, MRGPRF, MRGPRG, OLR287, P2RY6, MRGPRX1, P2RY2, GPR26, CHRM1, OLR226 237 259 4368 1.0673965104344851 1.0 0.9999999977948008 99.99610268969685
INTERPRO IPR017452:GPCR, rhodopsin-like superfamily 17 1.6456921587608906 0.8627185181813973 OLR59, CCKBR, OLR37, OLR63, OLR62, DRD4, MRGPRD, MRGPRE, MRGPRF, OLR35, OLR287, P2RY6, MRGPRX1, P2RY2, GPR26, CHRM1, OLR226 490 422 10240 0.8418609149821065 1.0 0.9999999992330643 99.99999999999652
SP_PIR_KEYWORDS receptor 39 3.77541142303969 0.9700087601831261 LOC679574, GABRB3, OLR63, OLR62, DRD4, FCGRT, PTPRCAP, NR1H2, OLR287, IGF1R, P2RY6, MRGPRX1, GPR26, P2RY2, GRIN2D, OLR226, CHRNA7, SV2B, NR2F2, KDELR1, OLR59, GPR137, ESRRA, TRPM5, CCKBR, OLR37, MRGPRD, MRGPRE, MRGPRF, OLR35, MRGPRG, FZD4, TRPM1, NTRK3, GRM5, VOM2R43, VOM2R42, AP2A2, VOM2R40, CHRM1, ABCC8, CHRNA10 436 1018 8979 0.788…
Annotation Cluster 98 Enrichment Score: 0.213536720032304
Category Term Count % PValue Genes List Total Pop Hits Pop Total Fold Enrichment Bonferroni Benjamini FDR
SMART SM00225:BTB 5 0.48402710551790895 0.5314841959418977 KCNC1, KCNC3, BTBD1, KLHL25, ZBTB3 223 87 5083 1.3099840214421936 1.0 0.9992095474889354 99.99112997125887
INTERPRO IPR011333:BTB/POZ fold 5 0.48402710551790895 0.5931445774717188 KCNC1, KCNC3, BTBD1, KLHL25, ZBTB3 490 86 10240 1.2149976269577598 1.0 0.9999928418968486 99.99991977151227
INTERPRO IPR000210:BTB/POZ-like 5 0.48402710551790895 0.6023499164844288 KCNC1, KCNC3, BTBD1, KLHL25, ZBTB3 490 87 10240 1.2010321369927281 1.0 0.9999937015247493 99.99994386871491
INTERPRO IPR013069:BTB/POZ 3 0.29041626331074544 0.7368063260783297 BTBD1, KLHL25, ZBTB3 490 54 10240 1.1609977324263037 1.0 0.9999996879657745 99.99999991047645
Annotation Cluster 99 Enrichment Score: 0.21298159990341212
Category Term Count % PValue Genes List Total Pop Hits Pop Total Fold Enrichment Bonferroni Benjamini FDR
GOTERM_BP_FAT GO:0006352~transcription initiation 5 0.48402710551790895 0.48907472694476717 TAF10, POLR2G, RSF1, TAF6L, GTF2H1 671 65 12092 1.386220337040009 1.0 0.9999719817859668 99.99927664693972
GOTERM_BP_FAT GO:0006351~transcription, DNA-dependent 9 0.8712487899322363 0.5245522168775034 DEAF1, SCAF1, TAF10, POLR2G, PHRF1, RSF1, POLR2L, TAF6L, GTF2H1 671 141 12092 1.1502679392459652 1.0 0.9999794282958971 99.99979655798613
GOTERM_CC_FAT GO:0016591~DNA-directed RNA polymerase II, holoenzyme 5 0.48402710551790895 0.537752627197138 TAF10, POLR2G, INTS5, INTS4, GTF2H1 626 66 10776 1.3040952657566076 1.0 0.9963828126457178 99.99794798637785
GOTERM_BP_FAT GO:0032774~RNA biosynthetic process 9 0.8712487899322363 0.5487955665195516 DEAF1, SCAF1, TAF10, POLR2G, PHRF1, RSF1, POLR2L, TAF6L, GTF2H1 671 144 12092 1.1263040238450075 1.0 0.9999794732293277 99.99991912788462
GOTERM_BP_FAT GO:0006366~transcription from RNA polymerase II promoter 6 0.5808325266214909 0.6206330109547503 DEAF1, SCAF1, TAF10, POLR2G, PHRF1, GTF2H1 671 96 12092 1.1263040238450075 1.0 0.9999812709905939 99.99999619568152
KEGG_PATHWAY rno03022:Basal transcription factors 3 0.29041626331074544 0.6362274730917197 TAF10, TAF6L, GTF2H1 350 34 5590 1.4092436974789917 1.0 0.9953975649813543 99.99942237061367
GOTERM_BP_FAT GO:0006368~RNA elongation from RNA polymerase II promoter 3 0.29041626331074544 0.696917076734799 TAF10, POLR2G, GTF2H1 671 43 12092 1.2572696080130317 1.0 0.9999910078208755 99.99999992726836
GOTERM_BP_FAT GO:0006354~RNA elongation 3 0.29041626331074544 0.7427776299906153 TAF10, POLR2G, GTF2H1 671 47 12092 1.1502679392459652 1.0 0.9999926799631405 99.99999999596555
GOTERM_BP_FAT GO:0006367~transcription initiation from RNA polymerase II promoter 3 0.29041626331074544 0.7825665954035955 TAF10, POLR2G, GTF2H1 671 51 12092 1.0600508459717717 1.0 0.9999944385525791 99.99999999979138
Annotation Cluster 100 Enrichment Score: 0.20907361437920757
Category Term Count % PValue Genes List Total Pop Hits Pop Total Fold Enrichment Bonferroni Benjamini FDR
GOTERM_BP_FAT GO:0043065~positive regulation of apoptosis 20 1.9361084220716358 0.4689896506021457 MUC2, LDHA, NELL1, LGALS12, SF1, BNIP3, FADD, KLK1, BAD, GAL, RPS3, MEN1, BAX, ALDH1A3, AEN, SMPD1, APBB1, FOSL1, CD5, MAP3K11 671 330 12092 1.0921735988800072 1.0 0.9999652816126954 99.99857269338511
GOTERM_BP_FAT GO:0043068~positive regulation of programmed cell death 20 1.9361084220716358 0.4741117887236343 MUC2, LDHA, NELL1, LGALS12, SF1, BNIP3, FADD, KLK1, BAD, GAL, RPS3, MEN1, BAX, ALDH1A3, AEN, SMPD1, APBB1, FOSL1, CD5, MAP3K11 671 332 12092 1.0855942398506095 1.0 0.9999637470800556 99.9987968563524
GOTERM_BP_FAT GO:0010942~positive regulation of cell death 20 1.9361084220716358 0.4990211004452852 MUC2, LDHA, NELL1, LGALS12, SF1, BNIP3, FADD, KLK1, BAD, GAL, RPS3, MEN1, BAX, ALDH1A3, AEN, SMPD1, APBB1, FOSL1, CD5, MAP3K11 671 335 12092 1.0758725003892609 1.0 0.9999748268675349 99.99948848803217
GOTERM_BP_FAT GO:0043067~regulation of programmed cell death 39 3.77541142303969 0.5259671321891513 TNFRSF22, LDHA, HRAS, SYVN1, HTATIP2, NELL1, MGMT, ARNT2, BNIP3, PRDX5, RPS3, MEN1, AKT1S1, AEN, ALDH1A3, ILK, PCSK6, CD5, FOSL1, FGF4, LOC365286, MUC2, PGAP2, RELA, SF1, LGALS12, TMEM132A, FADD, BAD, KLK1, GAL, ATF5, NUP62, BAX, SMPD1, RGD1562118, INS2, APBB1, MAP3K11 671 686 12092 1.0245097826228…
GOTERM_BP_FAT GO:0010941~regulation of cell death 39 3.77541142303969 0.5372986657164036 TNFRSF22, LDHA, HRAS, SYVN1, HTATIP2, NELL1, MGMT, ARNT2, BNIP3, PRDX5, RPS3, MEN1, AKT1S1, AEN, ALDH1A3, ILK, PCSK6, CD5, FOSL1, FGF4, LOC365286, MUC2, PGAP2, RELA, SF1, LGALS12, TMEM132A, FADD, BAD, KLK1, GAL, ATF5, NUP62, BAX, SMPD1, RGD1562118, INS2, APBB1, MAP3K11 671 689 12092 1.0200489272558557 1.0 0.9…
GOTERM_BP_FAT GO:0043523~regulation of neuron apoptosis 7 0.6776379477250726 0.556988866451068 HRAS, AKT1S1, BAX, ILK, RGD1562118, PCSK6, MAP3K11 671 108 12092 1.1680189876911191 1.0 0.9999797251355053 99.9999414517167
GOTERM_BP_FAT GO:0042981~regulation of apoptosis 38 3.6786060019361084 0.5606609758740848 TNFRSF22, LDHA, HRAS, SYVN1, HTATIP2, NELL1, MGMT, ARNT2, BNIP3, PRDX5, RPS3, MEN1, AKT1S1, AEN, ALDH1A3, ILK, PCSK6, CD5, FOSL1, FGF4, LOC365286, MUC2, PGAP2, RELA, SF1, LGALS12, FADD, BAD, KLK1, GAL, ATF5, NUP62, BAX, SMPD1, RGD1562118, INS2, APBB1, MAP3K11 671 677 12092 1.011510851547658 1.0 0.99998076035…
GOTERM_BP_FAT GO:0006916~anti-apoptosis 8 0.7744433688286544 0.6993018713897378 PGAP2, ATF5, AKT1S1, SYVN1, BAX, RELA, BNIP3, RGD1562118 671 145 12092 0.9942545865666274 1.0 0.9999912840586843 99.9999999367222
GOTERM_BP_FAT GO:0006917~induction of apoptosis 10 0.9680542110358179 0.7437196172824114 MUC2, BAX, AEN, NELL1, LGALS12, SF1, BNIP3, BAD, CD5, RPS3 671 192 12092 0.9385866865375062 1.0 0.9999926100461837 99.99999999621821
GOTERM_BP_FAT GO:0012502~induction of programmed cell death 10 0.9680542110358179 0.7437196172824114 MUC2, BAX, AEN, NELL1, LGALS12, SF1, BNIP3, BAD, CD5, RPS3 671 192 12092 0.9385866865375062 1.0 0.9999926100461837 99.99999999621821
GOTERM_BP_FAT GO:0043069~negative regulation of programmed cell death 17 1.6456921587608906 0.777950806734744 LOC365286, PGAP2, HRAS, SYVN1, RELA, ARNT2, TMEM132A, BNIP3, PRDX5, ATF5, AKT1S1, NUP62, BAX, ILK, RGD1562118, PCSK6, FGF4 671 338 12092 0.906374835756929 1.0 0.9999941470186468 99.99999999969789
GOTERM_BP_FAT GO:0060548~negative regulation of cell death 17 1.6456921587608906 0.781787700208386 LOC365286, PGAP2, HRAS, SYVN1, RELA, ARNT2, TMEM132A, BNIP3, PRDX5, ATF5, AKT1S1, NUP62, BAX, ILK, RGD1562118, PCSK6, FGF4 671 339 12092 0.9037011636750503 1.0 0.9999944957330635 99.99999999977781
GOTERM_BP_FAT GO:0043066~negative regulation of apoptosis 16 1.5488867376573088 0.8310645280315908 LOC365286, PGAP2, HRAS, SYVN1, RELA, ARNT2, BNIP3, PRDX5, ATF5, AKT1S1, NUP62, BAX, ILK, RGD1562118, PCSK6, FGF4 671 333 12092 0.8658673576706364 1.0 0.9999958720048264 99.99999999999756
Annotation Cluster 101 Enrichment Score: 0.20412058633523045
Category Term Count % PValue Genes List Total Pop Hits Pop Total Fold Enrichment Bonferroni Benjamini FDR
GOTERM_BP_FAT GO:0000302~response to reactive oxygen species 9 0.8712487899322363 0.13699710882571492 LDHA, UCP3, UCP2, RELA, PRDX5, RGD1562118, ADRBK1, BAD, FOSL1 671 92 12092 1.7629106460182726 1.0 0.9997974335184648 92.55066520808222
GOTERM_BP_FAT GO:0009743~response to carbohydrate stimulus 4 0.3872216844143272 0.8822659721282436 LDHA, UCP2, FADS1, BAD 671 90 12092 0.8009273058453387 1.0 0.9999985479834442 100.0
GOTERM_BP_FAT GO:0009749~response to glucose stimulus 3 0.29041626331074544 0.9144324846084504 LDHA, UCP2, BAD 671 72 12092 0.7508693492300049 1.0 0.9999994924939826 100.0
GOTERM_BP_FAT GO:0034284~response to monosaccharide stimulus 3 0.29041626331074544 0.928896327108031 LDHA, UCP2, BAD 671 76 12092 0.7113499097968468 1.0 0.9999996772436575 100.0
GOTERM_BP_FAT GO:0009746~response to hexose stimulus 3 0.29041626331074544 0.928896327108031 LDHA, UCP2, BAD 671 76 12092 0.7113499097968468 1.0 0.9999996772436575 100.0
Annotation Cluster 102 Enrichment Score: 0.2006855496100553
Category Term Count % PValue Genes List Total Pop Hits Pop Total Fold Enrichment Bonferroni Benjamini FDR
GOTERM_BP_FAT GO:0043413~biopolymer glycosylation 5 0.48402710551790895 0.5924743897017788 SEC1, B3GNT6, FUT2, ST8SIA2, ALG8 671 74 12092 1.2176259717243323 1.0 0.9999837847683327 99.99998656057855
GOTERM_BP_FAT GO:0070085~glycosylation 5 0.48402710551790895 0.5924743897017788 SEC1, B3GNT6, FUT2, ST8SIA2, ALG8 671 74 12092 1.2176259717243323 1.0 0.9999837847683327 99.99998656057855
GOTERM_BP_FAT GO:0006486~protein amino acid glycosylation 5 0.48402710551790895 0.5924743897017788 SEC1, B3GNT6, FUT2, ST8SIA2, ALG8 671 74 12092 1.2176259717243323 1.0 0.9999837847683327 99.99998656057855
GOTERM_BP_FAT GO:0009101~glycoprotein biosynthetic process 6 0.5808325266214909 0.6388767326326481 SEC1, B3GNT6, ACAN, FUT2, ST8SIA2, ALG8 671 98 12092 1.1033182274400073 1.0 0.9999854306560081 99.99999840413088
GOTERM_BP_FAT GO:0009100~glycoprotein metabolic process 7 0.6776379477250726 0.7467004849012894 SEC1, B3GNT6, ACAN, FUT2, ST8SIA2, PCSK6, ALG8 671 132 12092 0.9556518990200064 1.0 0.9999918064439024 99.99999999692292
Annotation Cluster 103 Enrichment Score: 0.1942279169658431
Category Term Count % PValue Genes List Total Pop Hits Pop Total Fold Enrichment Bonferroni Benjamini FDR
SP_PIR_KEYWORDS lipid degradation 4 0.3872216844143272 0.4391053528955469 PLCB3, PLA2G16, DAGLA, PNPLA2 436 50 8979 1.6475229357798167 1.0 0.9606173672293037 99.9641932639365
GOTERM_MF_FAT GO:0016298~lipase activity 5 0.48402710551790895 0.5729004191494488 PLCB3, PLA2G16, DAGLA, SMPD1, PNPLA2 631 76 11963 1.2472891817499374 1.0 0.9996027283688319 99.99976936668916
GOTERM_BP_FAT GO:0016042~lipid catabolic process 8 0.7744433688286544 0.618224405259307 PLCB3, PLA2G16, DAGLA, HSD17B14, SMPD1, ECHS1, PNPLA2, INS2 671 134 12092 1.0758725003892609 1.0 0.9999826718720172 99.99999574670402
GOTERM_MF_FAT GO:0004091~carboxylesterase activity 5 0.48402710551790895 0.6703949482462723 CHKA, PLA2G16, DAGLA, PPME1, PNPLA2 631 86 11963 1.102255555965061 1.0 0.999792282500654 99.99999557459974
GOTERM_BP_FAT GO:0044242~cellular lipid catabolic process 4 0.3872216844143272 0.7695160515876398 PLCB3, SMPD1, ECHS1, PNPLA2 671 72 12092 1.0011591323066733 1.0 0.999994667707852 99.99999999941714
GOTERM_MF_FAT GO:0004620~phospholipase activity 3 0.29041626331074544 0.8517067026713406 PLCB3, PLA2G16, SMPD1 631 63 11963 0.9027997886951928 1.0 0.999987669426479 99.99999999997742
Annotation Cluster 104 Enrichment Score: 0.19373538606833082
Category Term Count % PValue Genes List Total Pop Hits Pop Total Fold Enrichment Bonferroni Benjamini FDR
SMART SM00382:AAA 5 0.48402710551790895 0.5035490817828385 IGHMBP2, CLPB, RUVBL2, ABCC8, ABCC6 223 84 5083 1.356769165065129 1.0 0.9996040719136416 99.9819096481272
INTERPRO IPR003593:ATPase, AAA+ type, core 5 0.48402710551790895 0.5743627262435693 IGHMBP2, CLPB, RUVBL2, ABCC8, ABCC6 490 84 10240 1.2439261418853254 1.0 0.9999922220649989 99.99983773349261
GOTERM_MF_FAT GO:0016887~ATPase activity 11 1.0648596321393997 0.906913329766383 IGHMBP2, TNNT3, BLM, MYO7A, ATP10A, RUVBL2, MYH14, LOC365256, ABCC8, ABCC6, GTF2H1 631 269 11963 0.7752667330430838 1.0 0.999996309342277 99.99999999999997
Annotation Cluster 105 Enrichment Score: 0.18261264467429641
Category Term Count % PValue Genes List Total Pop Hits Pop Total Fold Enrichment Bonferroni Benjamini FDR
GOTERM_BP_FAT GO:0051329~interphase of mitotic cell cycle 6 0.5808325266214909 0.2913579098363415 TAF10, CCND1, POLD1, USH1C, LOC686151, CDCA5, MAP3K11 671 65 12092 1.663464404448011 1.0 0.9999077897767036 99.7690357217555
GOTERM_BP_FAT GO:0051325~interphase 6 0.5808325266214909 0.31331708645604195 TAF10, CCND1, POLD1, USH1C, LOC686151, CDCA5, MAP3K11 671 67 12092 1.6138087505838912 1.0 0.9999192088963583 99.86738957972788
GOTERM_BP_FAT GO:0000082~G1/S transition of mitotic cell cycle 3 0.29041626331074544 0.6156985889976465 TAF10, CCND1, LOC686151, CDCA5 671 37 12092 1.461151166069199 1.0 0.9999831121878845 99.99999522245507
GOTERM_BP_FAT GO:0022403~cell cycle phase 11 1.0648596321393997 0.8382419153290942 TAF10, CCND1, PSMD13, MKI67, POLD1, OVOL1, USH1C, CPEB1, LOC686151, CDCA5, BUB3, MAP3K11 671 233 12092 0.8507704214451559 1.0 0.9999962355153545 99.99999999999886
GOTERM_BP_FAT GO:0022402~cell cycle process 17 1.6456921587608906 0.8400729360293377 MKI67, SF1, GAS2, CPEB1, LOC686151, MEN1, CDKN1C, TAF10, CCND1, PSMD13, POLD1, OVOL1, ILK, USH1C, APBB1, CDCA5, BUB3, MAP3K11 671 356 12092 0.8605468946231517 1.0 0.9999961392706497 99.99999999999906
GOTERM_BP_FAT GO:0007049~cell cycle 20 1.9361084220716358 0.9318762045023714 ARL2, MKI67, SF1, GAS2, CPEB1, LOC686151, CDKN1C, MEN1, TAF10, PPP1CA, CCND1, NUMA1, PSMD13, POLD1, OVOL1, ILK, USH1C, APBB1, CDCA5, BUB3, MAP3K11 671 460 12092 0.7835158426747878 1.0 0.999999728563478 100.0
GOTERM_BP_FAT GO:0000279~M phase 6 0.5808325266214909 0.967697469798041 PSMD13, MKI67, OVOL1, CPEB1, LOC686151, CDCA5, BUB3 671 174 12092 0.6214091166041421 1.0 0.9999999559459061 100.0
GOTERM_BP_FAT GO:0000278~mitotic cell cycle 8 0.7744433688286544 0.969472729688566 TAF10, CCND1, PSMD13, POLD1, USH1C, LOC686151, CDCA5, BUB3, MAP3K11 671 225 12092 0.6407418446762709 1.0 0.9999999630865297 100.0
Annotation Cluster 106 Enrichment Score: 0.17814888673911636
Category Term Count % PValue Genes List Total Pop Hits Pop Total Fold Enrichment Bonferroni Benjamini FDR
GOTERM_BP_FAT GO:0052548~regulation of endopeptidase activity 6 0.5808325266214909 0.41355362120056477 MEN1, BAX, MGMT, BAD, FURIN, RPS3 671 76 12092 1.4226998195936935 1.0 0.9999451931882053 99.99178386743966
GOTERM_BP_FAT GO:0052547~regulation of peptidase activity 6 0.5808325266214909 0.46855201483139564 MEN1, BAX, MGMT, BAD, FURIN, RPS3 671 81 12092 1.3348788430755645 1.0 0.9999671100449969 99.99855181618517
GOTERM_BP_FAT GO:0043281~regulation of caspase activity 5 0.48402710551790895 0.5705585834317967 MEN1, BAX, MGMT, BAD, RPS3 671 72 12092 1.2514489153833415 1.0 0.9999809845565986 99.99996616493249
GOTERM_BP_FAT GO:0010952~positive regulation of peptidase activity 3 0.29041626331074544 0.7633967076430084 MEN1, BAX, RPS3 671 49 12092 1.1033182274400073 1.0 0.9999938862548442 99.99999999907497
GOTERM_BP_FAT GO:0043280~positive regulation of caspase activity 3 0.29041626331074544 0.7633967076430084 MEN1, BAX, RPS3 671 49 12092 1.1033182274400073 1.0 0.9999938862548442 99.99999999907497
GOTERM_BP_FAT GO:0051336~regulation of hydrolase activity 11 1.0648596321393997 0.9232768155139464 MEN1, NR1H2, GRM5, TNNT3, TBC1D10C, TBC1D17, BAX, MGMT, BAD, FURIN, RPS3 671 263 12092 0.7537243657670012 1.0 0.9999995942242601 100.0
GOTERM_BP_FAT GO:0051345~positive regulation of hydrolase activity 5 0.48402710551790895 0.9517774620534808 MEN1, NR1H2, GRM5, BAX, RPS3 671 138 12092 0.6529298688956565 1.0 0.9999998726146364 100.0
Annotation Cluster 107 Enrichment Score: 0.17398394859917718
Category Term Count % PValue Genes List Total Pop Hits Pop Total Fold Enrichment Bonferroni Benjamini FDR
GOTERM_BP_FAT GO:0001101~response to acid 4 0.3872216844143272 0.47285112924050465 BAX, RELA, CFL1, BAD 671 46 12092 1.5670316853495756 1.0 0.9999647349478258 99.99874499241228
KEGG_PATHWAY rno04210:Apoptosis 5 0.48402710551790895 0.786715044510691 BAX, RELA, FADD, BAD, CAPN1 350 85 5590 0.9394957983193276 1.0 0.9972692375175023 99.99999900929375
KEGG_PATHWAY rno04722:Neurotrophin signaling pathway 7 0.6776379477250726 0.8081765937122154 NTRK3, CCDC88B, HRAS, NTF4, BAX, RELA, BAD 350 126 5590 0.8873015873015874 1.0 0.9962705563459062 99.99999972038208
Annotation Cluster 108 Enrichment Score: 0.16945404547285198
Category Term Count % PValue Genes List Total Pop Hits Pop Total Fold Enrichment Bonferroni Benjamini FDR
GOTERM_BP_FAT GO:0033273~response to vitamin 7 0.6776379477250726 0.6017202606788346 LOC365286, IGF1R, CCND1, FADS1, RELA, CYP2C7, MUC5AC 671 113 12092 1.1163367315985915 1.0 0.9999839260917046 99.99999103186181
GOTERM_BP_FAT GO:0009991~response to extracellular stimulus 17 1.6456921587608906 0.610696777002661 LOC365286, LDHA, RELA, FADS1, SIPA1, CYP2C7, IGF2, KLK1, H19, IGF1R, CCND1, UCP3, CTSD, CHSY1, CHRNA7, MUC5AC, FOSL1 671 302 12092 1.01441951816504 1.0 0.9999822945647412 99.99999399938486
GOTERM_BP_FAT GO:0031667~response to nutrient levels 15 1.452081316553727 0.7031595761100595 LOC365286, LDHA, RELA, FADS1, CYP2C7, IGF2, KLK1, H19, IGF1R, CCND1, UCP3, CTSD, CHSY1, CHRNA7, MUC5AC 671 282 12092 0.9585566160383043 1.0 0.9999915746122842 99.9999999496027
GOTERM_BP_FAT GO:0007584~response to nutrient 10 0.9680542110358179 0.8126614514152258 LOC365286, IGF1R, CCND1, LDHA, UCP3, FADS1, RELA, CYP2C7, MUC5AC, KLK1 671 206 12092 0.8747992418213649 1.0 0.999995763901603 99.99999999998491
Annotation Cluster 109 Enrichment Score: 0.16897098940454316
Category Term Count % PValue Genes List Total Pop Hits Pop Total Fold Enrichment Bonferroni Benjamini FDR
GOTERM_BP_FAT GO:0051321~meiotic cell cycle 5 0.48402710551790895 0.48907472694476717 NUMA1, PSMD13, MKI67, OVOL1, CPEB1 671 65 12092 1.386220337040009 1.0 0.9999719817859668 99.99927664693972
GOTERM_BP_FAT GO:0007127~meiosis I 3 0.29041626331074544 0.5187992921897262 PSMD13, OVOL1, CPEB1 671 31 12092 1.743954617566463 1.0 0.9999797349053107 99.99974851525408
GOTERM_BP_FAT GO:0007126~meiosis 4 0.3872216844143272 0.686033374968847 PSMD13, MKI67, OVOL1, CPEB1 671 63 12092 1.1441818654933409 1.0 0.999990339508296 99.99999986454422
GOTERM_BP_FAT GO:0051327~M phase of meiotic cell cycle 4 0.3872216844143272 0.686033374968847 PSMD13, MKI67, OVOL1, CPEB1 671 63 12092 1.1441818654933409 1.0 0.999990339508296 99.99999986454422
GOTERM_BP_FAT GO:0022403~cell cycle phase 11 1.0648596321393997 0.8382419153290942 TAF10, CCND1, PSMD13, MKI67, POLD1, OVOL1, USH1C, CPEB1, LOC686151, CDCA5, BUB3, MAP3K11 671 233 12092 0.8507704214451559 1.0 0.9999962355153545 99.99999999999886
GOTERM_BP_FAT GO:0000279~M phase 6 0.5808325266214909 0.967697469798041 PSMD13, MKI67, OVOL1, CPEB1, LOC686151, CDCA5, BUB3 671 174 12092 0.6214091166041421 1.0 0.9999999559459061 100.0
Annotation Cluster 110 Enrichment Score: 0.168440991382526
Category Term Count % PValue Genes List Total Pop Hits Pop Total Fold Enrichment Bonferroni Benjamini FDR
GOTERM_BP_FAT GO:0010638~positive regulation of organelle organization 5 0.48402710551790895 0.6137161222309105 MEN1, CDC42EP2, CFL1, IGF2, INS2 671 76 12092 1.1855831829947447 1.0 0.9999829716435085 99.99999476889903
GOTERM_BP_FAT GO:0043408~regulation of MAPKKK cascade 7 0.6776379477250726 0.6439005187497688 MEN1, IGF1R, ILK, IGF2, PAK1, INS2, MAP3K11 671 118 12092 1.0690343277172953 1.0 0.9999862044731773 99.99999875331963
GOTERM_BP_FAT GO:0051130~positive regulation of cellular component organization 10 0.9680542110358179 0.7211527236111827 MEN1, NTRK3, LOC365286, CDC42EP2, CALY, ILK, CFL1, IGF2, MFGE8, INS2 671 188 12092 0.9585566160383042 1.0 0.999991676747497 99.99999998326099
GOTERM_BP_FAT GO:0033043~regulation of organelle organization 9 0.8712487899322363 0.7437422942598998 MEN1, MSX3, CDC42EP2, ILK, CFL1, SPTBN2, IGF2, PAK1, INS2 671 172 12092 0.9429522060097738 1.0 0.9999923053534894 99.99999999622409
Annotation Cluster 111 Enrichment Score: 0.16530647953564392
Category Term Count % PValue Genes List Total Pop Hits Pop Total Fold Enrichment Bonferroni Benjamini FDR
UP_SEQ_FEATURE glycosylation site:N-linked (GlcNAc...) 95 9.19651500484027 0.30966182317925783 KCNC1, ART2B, KCNC3, KLK1B3, GABRB3, SLC22A12, NELL1, LRRC4B, BSCL2, ANPEP, RGD1560408, CD151, ART5, MRGPRX1, TPP1, GRIN2D, P4HA3, OLR226, CHRNA7, SV2B, SLC22A6, CHST15, IZUMO1, KCNQ1, TSKU, CLRN3, GABRG3, CCKBR, NRXN2, SLC22A8, SLC3A2, TMEM126A, MRGPRE, STIM1, TMEM132A, PNPLA2, MRGPRF, MESDC2, MFGE8, R…
SP_PIR_KEYWORDS glycoprotein 100 9.68054211035818 0.3106889674543202 KCNC1, KCNC3, KLK1B3, GABRB3, SLC22A12, NELL1, LRRC4B, SYT8, MRGPRX1, GRIN2D, CHRNA7, IZUMO1, CLRN3, TMEM132A, TMEM126A, STIM1, MRGPRE, MRGPRF, MFGE8, PNPLA2, KLK1C10, SCGB2A1, CD37, RHCG, EMP3, SCGB2A2, DRD4, FCGRT, ST8SIA2, SERPINH1, OLR287, P2RY6, DAGLA, SLC29A2, P2RY2, SLC28A1, MUC2, OLR59, NTF4, GABRA5, SLCO2B1, SHANK2, FUR…
SP_PIR_KEYWORDS disulfide bond 57 5.517909002904163 0.9049558432567576 ART2B, GABRB3, KLK1B3, NELL1, LRRC4B, PRDX5, SCGB1A1, ART5, OLR226, CHRNA7, CHST15, DNAJC4, IZUMO1, GABRG3, CCKBR, NRXN2, SLC3A2, MFGE8, SIGIRR, KLK1C10, VEGFB, CHRM1, CD81, CTSD, RGD1562118, CTSC, GPHA2, ROM1, DRD4, FCGRT, ST8SIA2, OLR287, IGF1R, P2RY6, GPR26, P2RY2, ACAN, CCS, CD5, NOX4, MUC2, OLR59, KLK7, NTF4, PSBPC2, GABR…
SP_PIR_KEYWORDS signal 64 6.195546950629235 0.9275211971076591 ART2B, KLK1B3, GABRB3, NELL1, LRRC4B, SCGB1A1, SCT, ART5, TPP1, GRIN2D, P4HA3, CHRNA7, KLK10, DNAJC4, IZUMO1, TSKU, GABRG3, NRXN2, STIM1, TMEM132A, MESDC2, MFGE8, GAL, RGD1311946, KLK1C10, GRM5, VEGFB, NUCB1, SCGB2A1, CHID1, CTSD, CTSC, GPHA2, SCGB2A2, PTH2, FCGRT, SERPINH1, SCGB1C1, IGF1R, ACAN, PRAP1, PGA5, PCSK6, CD5, MUC2, KLK7, S…
UP_SEQ_FEATURE disulfide bond 53 5.130687318489835 0.940191628794339 ART2B, GABRB3, KLK1B3, NELL1, LRRC4B, PRDX5, SCGB1A1, ART5, OLR226, CHRNA7, DNAJC4, IZUMO1, GABRG3, CCKBR, NRXN2, SLC3A2, MFGE8, SIGIRR, VEGFB, KLK1C10, CHRM1, CD81, CTSD, RGD1562118, CTSC, GPHA2, DRD4, FCGRT, ST8SIA2, OLR287, IGF1R, P2RY6, GPR26, P2RY2, ACAN, CCS, CD5, KLK7, OLR59, NTF4, PSBPC2, GABRA5, IGF2, KLK1, FZD4, FURIN,…
UP_SEQ_FEATURE signal peptide 64 6.195546950629235 0.9429036773762227 ART2B, KLK1B3, GABRB3, NELL1, LRRC4B, SCGB1A1, SCT, ART5, TPP1, GRIN2D, P4HA3, CHRNA7, KLK10, DNAJC4, IZUMO1, TSKU, GABRG3, NRXN2, STIM1, TMEM132A, MESDC2, MFGE8, GAL, RGD1311946, KLK1C10, GRM5, VEGFB, NUCB1, SCGB2A1, CHID1, CTSD, CTSC, GPHA2, SCGB2A2, PTH2, FCGRT, SERPINH1, SCGB1C1, IGF1R, ACAN, PRAP1, PGA5, PCSK6, CD5, MUC2, …
SP_PIR_KEYWORDS Secreted 28 2.7105517909002903 0.9727611183751463 DEAF1, NELL1, PTH2, RGD1560408, SCGB1A1, SCGB1C1, SCT, ART5, ACAN, PRAP1, DNAJC4, TSKU, LOC365286, MUC2, NTF4, PSBPC2, MFGE8, IGF2, GAL, CLEC11A, VEGFB, SCGB2A1, CHID1, HPX, INS2, GPHA2, PRSS23, LHB, SCGB2A2 436 765 8979 0.7537686634286742 1.0 0.99990672439945 100.0
Annotation Cluster 112 Enrichment Score: 0.16424243187903767
Category Term Count % PValue Genes List Total Pop Hits Pop Total Fold Enrichment Bonferroni Benjamini FDR
GOTERM_BP_FAT GO:0032956~regulation of actin cytoskeleton organization 5 0.48402710551790895 0.4769075381974901 CDC42EP2, ILK, CFL1, SPTBN2, PAK1 671 64 12092 1.4078800298062593 1.0 0.9999644343950072 99.99890475190514
GOTERM_BP_FAT GO:0032970~regulation of actin filament-based process 5 0.48402710551790895 0.5130485528350769 CDC42EP2, ILK, CFL1, SPTBN2, PAK1 671 67 12092 1.344840625486576 1.0 0.999978750640468 99.9996899340562
GOTERM_BP_FAT GO:0008064~regulation of actin polymerization or depolymerization 3 0.29041626331074544 0.708980257422813 CDC42EP2, CFL1, SPTBN2 671 44 12092 1.2286952987400082 1.0 0.9999912723858508 99.99999996445254
GOTERM_BP_FAT GO:0030832~regulation of actin filament length 3 0.29041626331074544 0.708980257422813 CDC42EP2, CFL1, SPTBN2 671 44 12092 1.2286952987400082 1.0 0.9999912723858508 99.99999996445254
GOTERM_BP_FAT GO:0033043~regulation of organelle organization 9 0.8712487899322363 0.7437422942598998 MEN1, MSX3, CDC42EP2, ILK, CFL1, SPTBN2, IGF2, PAK1, INS2 671 172 12092 0.9429522060097738 1.0 0.9999923053534894 99.99999999622409
GOTERM_BP_FAT GO:0051493~regulation of cytoskeleton organization 5 0.48402710551790895 0.8609572550210091 CDC42EP2, ILK, CFL1, SPTBN2, PAK1 671 109 12092 0.8266451551156018 1.0 0.9999972916347566 99.99999999999993
GOTERM_BP_FAT GO:0032535~regulation of cellular component size 10 0.9680542110358179 0.8995762273202565 NTRK3, CDC42EP2, AKT1S1, NDN, ILK, CFL1, SPTBN2, CYFIP1, EMP3, APBB1 671 231 12092 0.7801239992000051 1.0 0.9999991236345104 100.0
Annotation Cluster 113 Enrichment Score: 0.16086500338422868
Category Term Count % PValue Genes List Total Pop Hits Pop Total Fold Enrichment Bonferroni Benjamini FDR
INTERPRO IPR012677:Nucleotide-binding, alpha-beta plait 8 0.7744433688286544 0.42802882344751036 TUT1, MRPL23, RBM4B, CPSF7, LOC690475, SNRNP70, NXF1, CPEB1 490 130 10240 1.286028257456829 1.0 0.9999022636075026 99.98366150500104
SP_PIR_KEYWORDS mrna processing 5 0.48402710551790895 0.7280703900617077 SCAF1, RBM4B, CPSF7, CPEB1, SART1 436 101 8979 1.0195067671904805 1.0 0.989647310114622 99.99999826541014
GOTERM_BP_FAT GO:0006397~mRNA processing 11 1.0648596321393997 0.7337079396322616 CLNS1A, SCAF1, POLR2G, RBM4B, PCF11, PHRF1, CPSF7, SNRNP70, CPEB1, SART1, SF3B2 671 210 12092 0.9439500390320062 1.0 0.9999929035087591 99.99999999256887
SMART SM00360:RRM 5 0.48402710551790895 0.8034514500060159 TUT1, RBM4B, CPSF7, SNRNP70, CPEB1 223 125 5083 0.9117488789237669 1.0 0.999969573384453 99.99999979796634
INTERPRO IPR000504:RNA recognition motif, RNP-1 5 0.48402710551790895 0.8541728064635277 TUT1, RBM4B, CPSF7, SNRNP70, CPEB1 490 125 10240 0.8359183673469387 1.0 0.9999999988571461 99.99999999999109
Annotation Cluster 114 Enrichment Score: 0.15986571269139507
Category Term Count % PValue Genes List Total Pop Hits Pop Total Fold Enrichment Bonferroni Benjamini FDR
GOTERM_BP_FAT GO:0048639~positive regulation of developmental growth 3 0.29041626331074544 0.3050321661218871 NTRK3, MYOD1, ILK 671 20 12092 2.703129657228018 1.0 0.9999328268529108 99.83617324798519
GOTERM_BP_FAT GO:0048638~regulation of developmental growth 3 0.29041626331074544 0.7825665954035955 NTRK3, MYOD1, ILK 671 51 12092 1.0600508459717717 1.0 0.9999944385525791 99.99999999979138
GOTERM_BP_FAT GO:0045927~positive regulation of growth 3 0.29041626331074544 0.9615336829977608 NTRK3, MYOD1, ILK 671 89 12092 0.6074448667928131 1.0 0.9999999247315959 100.0
GOTERM_BP_FAT GO:0040008~regulation of growth 7 0.6776379477250726 0.9993225841842844 MEN1, NTRK3, MYOD1, ILK, CD81, PRKCDBP, APBB1 671 298 12092 0.42330889486792234 1.0 0.99999999999989 100.0
Annotation Cluster 115 Enrichment Score: 0.15926493577109904
Category Term Count % PValue Genes List Total Pop Hits Pop Total Fold Enrichment Bonferroni Benjamini FDR
GOTERM_CC_FAT GO:0044455~mitochondrial membrane part 7 0.6776379477250726 0.3712293858768074 LOC689961, COX8B, NDUFV1, NDUFS8, COX8A, LOC685596, BNIP3 626 85 10776 1.4176282653636534 1.0 0.9940025249993193 99.8482044136237
GOTERM_CC_FAT GO:0005743~mitochondrial inner membrane 17 1.6456921587608906 0.5795986731138869 LOC689961, COX8B, POLG, COX8A, NDUFC2, HERC2, CPT1A, UCP3, UCP2, NDUFV1, MRPL17, SLC25A22, NDUFS8, IDH2, LOC685596, SLC25A45, PC 626 283 10776 1.0340599916458755 1.0 0.9969600395589907 99.99945584921845
GOTERM_CC_FAT GO:0031090~organelle membrane 53 5.130687318489835 0.6681775423348111 TM7SF2, MYO7A, BSCL2, BNIP3, ANPEP, ALG8, VPS33B, SLC25A22, NDUFS8, PAK1, STX5, PGAP2, POLG, NDUFC2, STIM1, HERC2, CYP2E1, SCYL1, ARRB1, LOC689961, TH, DRD4, ST8SIA2, MRPL17, DHCR7, IDH2, LOC685596, SLC25A45, HRC, TRPC2, COX8B, SEC11A, COX8A, BAD, FURIN, CPT1A, SLC17A7, PEX11A, NTRK3, AP2A2, SLC17A6, UCP3, NUP62, …
GOTERM_CC_FAT GO:0019866~organelle inner membrane 17 1.6456921587608906 0.6781490842663658 LOC689961, COX8B, POLG, COX8A, NDUFC2, HERC2, CPT1A, UCP3, UCP2, NDUFV1, MRPL17, SLC25A22, NDUFS8, IDH2, LOC685596, SLC25A45, PC 626 301 10776 0.972222517062401 1.0 0.9971341404223313 99.99998702964604
SP_PIR_KEYWORDS mitochondrion 21 2.032913843175218 0.6974065948008027 LOC689961, BCAT2, CCDC90B, COX8B, POLG, COX8A, PRDX5, ECHS1, BAD, SDHAF2, CPT1A, MRPL11, MRPL23, UCP3, UCP2, BAX, MRPL17, IDH2, MRPL46, OAT, PC 436 452 8979 0.9568025899163759 1.0 0.9878662018799028 99.99999248425078
GOTERM_CC_FAT GO:0031966~mitochondrial membrane 20 1.9361084220716358 0.7085684364588815 LOC689961, COX8B, POLG, COX8A, NDUFC2, BNIP3, HERC2, BAD, CPT1A, UCP3, UCP2, BAX, MRPL17, NDUFV1, SLC25A22, NDUFS8, IDH2, LOC685596, SLC25A45, PC 626 362 10776 0.9510529009937689 1.0 0.9973098554645341 99.99999676552193
GOTERM_CC_FAT GO:0005740~mitochondrial envelope 20 1.9361084220716358 0.8071159922483178 LOC689961, COX8B, POLG, COX8A, NDUFC2, BNIP3, HERC2, BAD, CPT1A, UCP3, UCP2, BAX, MRPL17, NDUFV1, SLC25A22, NDUFS8, IDH2, LOC685596, SLC25A45, PC 626 387 10776 0.8896153750897788 1.0 0.9982255461828209 99.99999998994123
GOTERM_CC_FAT GO:0031967~organelle envelope 28 2.7105517909002903 0.8367041601001317 LOC689961, NUP98, SLC22A18, HTATIP2, BNIP3, DHCR7, MRPL17, SLC25A22, NDUFS8, IDH2, LOC685596, PAK1, SLC25A45, TRPC2, COX8B, POLG, COX8A, NDUFC2, HERC2, BAD, NXF1, CPT1A, NUP62, UCP3, UCP2, BAX, NDUFV1, PC 626 547 10776 0.8811583367891082 1.0 0.9984749665137234 99.99999999902074
GOTERM_CC_FAT GO:0031975~envelope 28 2.7105517909002903 0.8468974132813778 LOC689961, NUP98, SLC22A18, HTATIP2, BNIP3, DHCR7, MRPL17, SLC25A22, NDUFS8, IDH2, LOC685596, PAK1, SLC25A45, TRPC2, COX8B, POLG, COX8A, NDUFC2, HERC2, BAD, NXF1, CPT1A, NUP62, UCP3, UCP2, BAX, NDUFV1, PC 626 551 10776 0.8747615430556118 1.0 0.9983943370631321 99.99999999960251
GOTERM_CC_FAT GO:0044429~mitochondrial part 24 2.3233301064859635 0.9271656189579462 LOC689961, COX8B, POLG, COX8A, NDUFC2, ECHS1, BNIP3, HERC2, BAD, CPT1A, MRPL11, MRPL23, UCP3, UCP2, BAX, MRPL17, NDUFV1, SLC25A22, NDUFS8, IDH2, LOC685596, SLC25A45, OAT, PC 626 515 10776 0.8022085052265889 1.0 0.9996354745212251 99.99999999999999
Annotation Cluster 116 Enrichment Score: 0.15428432344962345
Category Term Count % PValue Genes List Total Pop Hits Pop Total Fold Enrichment Bonferroni Benjamini FDR
GOTERM_BP_FAT GO:0006073~cellular glucan metabolic process 3 0.29041626331074544 0.6006448100511599 PPP1CA, PYGM, GYS1 671 36 12092 1.5017386984600098 1.0 0.9999842616026751 99.99999059529759
GOTERM_BP_FAT GO:0005977~glycogen metabolic process 3 0.29041626331074544 0.6006448100511599 PPP1CA, PYGM, GYS1 671 36 12092 1.5017386984600098 1.0 0.9999842616026751 99.99999059529759
GOTERM_BP_FAT GO:0044042~glucan metabolic process 3 0.29041626331074544 0.6006448100511599 PPP1CA, PYGM, GYS1 671 36 12092 1.5017386984600098 1.0 0.9999842616026751 99.99999059529759
GOTERM_BP_FAT GO:0006112~energy reserve metabolic process 3 0.29041626331074544 0.671550980278068 PPP1CA, PYGM, GYS1 671 41 12092 1.318599832794155 1.0 0.9999884864877991 99.99999970008085
GOTERM_BP_FAT GO:0044264~cellular polysaccharide metabolic process 3 0.29041626331074544 0.7427776299906153 PPP1CA, PYGM, GYS1 671 47 12092 1.1502679392459652 1.0 0.9999926799631405 99.99999999596555
KEGG_PATHWAY rno04910:Insulin signaling pathway 7 0.6776379477250726 0.8416857839559437 PPP1CA, HRAS, PYGM, GYS1, RPS6KB2, BAD, INS2 350 132 5590 0.846969696969697 1.0 0.9943818449277437 99.99999997168597
GOTERM_BP_FAT GO:0005976~polysaccharide metabolic process 4 0.3872216844143272 0.9142579682774471 PPP1CA, CHID1, PYGM, GYS1 671 98 12092 0.7355454849600049 1.0 0.9999995037698073 100.0
Annotation Cluster 117 Enrichment Score: 0.15374503431910688
Category Term Count % PValue Genes List Total Pop Hits Pop Total Fold Enrichment Bonferroni Benjamini FDR
KEGG_PATHWAY rno05221:Acute myeloid leukemia 5 0.48402710551790895 0.4524562219462277 CCND1, HRAS, RELA, RPS6KB2, BAD 350 55 5590 1.4519480519480519 1.0 0.9989956673795717 99.92415937966436
KEGG_PATHWAY rno04910:Insulin signaling pathway 7 0.6776379477250726 0.8416857839559437 PPP1CA, HRAS, PYGM, GYS1, RPS6KB2, BAD, INS2 350 132 5590 0.846969696969697 1.0 0.9943818449277437 99.99999997168597
KEGG_PATHWAY rno04012:ErbB signaling pathway 4 0.3872216844143272 0.9079006776201846 HRAS, RPS6KB2, PAK1, BAD 350 85 5590 0.7515966386554621 1.0 0.9973214270423066 99.99999999995576
Annotation Cluster 118 Enrichment Score: 0.15249492952897653
Category Term Count % PValue Genes List Total Pop Hits Pop Total Fold Enrichment Bonferroni Benjamini FDR
GOTERM_BP_FAT GO:0042326~negative regulation of phosphorylation 3 0.29041626331074544 0.671550980278068 MEN1, CDKN1C, BAX 671 41 12092 1.318599832794155 1.0 0.9999884864877991 99.99999970008085
GOTERM_BP_FAT GO:0010563~negative regulation of phosphorus metabolic process 3 0.29041626331074544 0.7206395810393187 MEN1, CDKN1C, BAX 671 45 12092 1.201390958768008 1.0 0.9999918937626224 99.99999998270964
GOTERM_BP_FAT GO:0045936~negative regulation of phosphate metabolic process 3 0.29041626331074544 0.7206395810393187 MEN1, CDKN1C, BAX 671 45 12092 1.201390958768008 1.0 0.9999918937626224 99.99999998270964
Annotation Cluster 119 Enrichment Score: 0.14906832233672712
Category Term Count % PValue Genes List Total Pop Hits Pop Total Fold Enrichment Bonferroni Benjamini FDR
GOTERM_MF_FAT GO:0043176~amine binding 8 0.7744433688286544 0.4978572387720175 CHKA, FOLR1, CHRM1, GRIN2D, DRD4, TH, CHRNA7, TPH1 631 126 11963 1.2037330515935905 1.0 0.9994570714839438 99.99727434311308
GOTERM_MF_FAT GO:0016597~amino acid binding 4 0.3872216844143272 0.7632286342570375 FOLR1, GRIN2D, TH, TPH1 631 75 11963 1.011135763338616 1.0 0.9999411426339989 99.99999997155298
GOTERM_MF_FAT GO:0031406~carboxylic acid binding 6 0.5808325266214909 0.9398002394813485 FOLR1, GRIN2D, TH, P4HA3, TPH1, PC 631 165 11963 0.6894107477308746 1.0 0.999999117891364 100.0
Annotation Cluster 120 Enrichment Score: 0.14853078079112472
Category Term Count % PValue Genes List Total Pop Hits Pop Total Fold Enrichment Bonferroni Benjamini FDR
GOTERM_BP_FAT GO:0019216~regulation of lipid metabolic process 8 0.7744433688286544 0.4912315977187921 NR1H2, DHCR7, CD81, SF1, PNPLA2, INS2, GAL, CPT1A 671 119 12092 1.2114866811105962 1.0 0.999971984812527 99.99932862388916
GOTERM_BP_FAT GO:0019217~regulation of fatty acid metabolic process 3 0.29041626331074544 0.8321101884093939 NR1H2, INS2, CPT1A 671 57 12092 0.9484665463957959 1.0 0.9999959066960467 99.99999999999781
GOTERM_BP_FAT GO:0010565~regulation of cellular ketone metabolic process 3 0.29041626331074544 0.8768807247645722 NR1H2, INS2, CPT1A 671 64 12092 0.8447280178837555 1.0 0.9999982610835484 99.99999999999999
Annotation Cluster 121 Enrichment Score: 0.14793906560435205
Category Term Count % PValue Genes List Total Pop Hits Pop Total Fold Enrichment Bonferroni Benjamini FDR
GOTERM_BP_FAT GO:0006953~acute-phase response 4 0.3872216844143272 0.2755198711152415 HPS5, SAA4, INS2, SIGIRR 671 33 12092 2.1843471977600144 1.0 0.9998984377302397 99.65900236144013
GOTERM_BP_FAT GO:0002526~acute inflammatory response 5 0.48402710551790895 0.7421226173999351 HPS5, SAA4, RGD1562118, INS2, SIGIRR 671 90 12092 1.0011591323066733 1.0 0.9999928206779668 99.99999999578057
GOTERM_BP_FAT GO:0006954~inflammatory response 9 0.8712487899322363 0.9194938245280835 LOC365286, HPS5, TOLLIP, RELA, SAA4, RGD1562118, INS2, GAL, SIGIRR 671 217 12092 0.7474091218141986 1.0 0.9999995483188946 100.0
GOTERM_BP_FAT GO:0009611~response to wounding 16 1.5488867376573088 0.979655371789052 LOC365286, KLK8, HPS5, TOLLIP, RELA, EFEMP2, SAA4, ABHD2, SYT7, GAL, SIGIRR, H19, BAX, CD81, RGD1562118, INS2 671 424 12092 0.6800326181705706 1.0 0.9999999842880156 100.0
GOTERM_BP_FAT GO:0006952~defense response 14 1.3552758954501452 0.9886758745712305 LOC365286, CCKBR, HPS5, TOLLIP, RELA, DRD4, GABRA5, BNIP3, SAA4, GAL, SIGIRR, LSP1, RGD1562118, INS2 671 399 12092 0.6323110309305305 1.0 0.999999997454551 100.0
Annotation Cluster 122 Enrichment Score: 0.14468750482840667
Category Term Count % PValue Genes List Total Pop Hits Pop Total Fold Enrichment Bonferroni Benjamini FDR
GOTERM_CC_FAT GO:0044449~contractile fiber part 6 0.5808325266214909 0.614047963517761 TNNT3, ILK, SYNM, PAK1, CSRP3, TNNI2 626 91 10776 1.134992802724432 1.0 0.9976871363941644 99.99983543965574
GOTERM_CC_FAT GO:0030016~myofibril 6 0.5808325266214909 0.6789913672211986 TNNT3, ILK, SYNM, PAK1, CSRP3, TNNI2 626 98 10776 1.0539218882441155 1.0 0.9969574674672522 99.99998749646888
GOTERM_CC_FAT GO:0043292~contractile fiber 6 0.5808325266214909 0.7437496361051157 TNNT3, ILK, SYNM, PAK1, CSRP3, TNNI2 626 106 10776 0.974380613659654 1.0 0.9972876092295389 99.9999994651261
GOTERM_CC_FAT GO:0030017~sarcomere 4 0.3872216844143272 0.8506612823112385 TNNT3, PAK1, CSRP3, TNNI2 626 80 10776 0.8607028753993611 1.0 0.9982693232677275 99.99999999971938
Annotation Cluster 123 Enrichment Score: 0.1436585547054466
Category Term Count % PValue Genes List Total Pop Hits Pop Total Fold Enrichment Bonferroni Benjamini FDR
GOTERM_MF_FAT GO:0005275~amine transmembrane transporter activity 5 0.48402710551790895 0.5406881192940093 SLC17A6, SLC6A5, SLC25A22, SLC22A8, SLC3A2 631 73 11963 1.2985476412739074 1.0 0.9995559763900376 99.99930060753171
GOTERM_BP_FAT GO:0015849~organic acid transport 9 0.8712487899322363 0.5725234785534606 FOLR1, SLC22A12, SLC6A5, SLC25A22, DRD4, LOC308670, SLC3A2, NMB, SLCO3A1 671 147 12092 1.1033182274400075 1.0 0.9999810346862996 99.99996879235653
GOTERM_MF_FAT GO:0015171~amino acid transmembrane transporter activity 4 0.3872216844143272 0.6074198855683298 SLC17A6, SLC6A5, SLC25A22, SLC3A2 631 59 11963 1.2853420720406135 1.0 0.9996732835501612 99.99993624755574
GOTERM_BP_FAT GO:0015908~fatty acid transport 3 0.29041626331074544 0.6303131866678617 DRD4, NMB, SLCO3A1 671 38 12092 1.4226998195936935 1.0 0.9999829105380174 99.99999758782513
GOTERM_BP_FAT GO:0015837~amine transport 7 0.6776379477250726 0.6678769247461558 ARL2, CCKBR, FOLR1, SLC6A5, SLC25A22, SLC22A8, SLC3A2 671 121 12092 1.0425293443854615 1.0 0.9999882516706172 99.99999963511212
GOTERM_BP_FAT GO:0046942~carboxylic acid transport 8 0.7744433688286544 0.7060816180670437 FOLR1, SLC6A5, SLC25A22, DRD4, LOC308670, SLC3A2, NMB, SLCO3A1 671 146 12092 0.987444623644938 1.0 0.9999916129211466 99.99999995766706
GOTERM_BP_FAT GO:0015718~monocarboxylic acid transport 3 0.29041626331074544 0.8003596891431916 DRD4, NMB, SLCO3A1 671 53 12092 1.020048927255856 1.0 0.9999943386656095 99.99999999995369
GOTERM_BP_FAT GO:0006865~amino acid transport 4 0.3872216844143272 0.8625802758089796 FOLR1, SLC6A5, SLC25A22, SLC3A2 671 86 12092 0.8381797386753544 1.0 0.9999974046382116 99.99999999999993
GOTERM_BP_FAT GO:0006869~lipid transport 4 0.3872216844143272 0.9671854726539433 DRD4, ATP10A, NMB, SLCO3A1 671 121 12092 0.5957310539345494 1.0 0.9999999554902174 100.0
GOTERM_BP_FAT GO:0010876~lipid localization 4 0.3872216844143272 0.9805801270411791 DRD4, ATP10A, NMB, SLCO3A1 671 133 12092 0.5419808836547404 1.0 0.99999998550209 100.0
Annotation Cluster 124 Enrichment Score: 0.14267448930045115
Category Term Count % PValue Genes List Total Pop Hits Pop Total Fold Enrichment Bonferroni Benjamini FDR
GOTERM_CC_FAT GO:0030864~cortical actin cytoskeleton 3 0.29041626331074544 0.40955667683063884 INPPL1, CFL1, SPTBN2 626 24 10776 2.1517571884984026 1.0 0.9953653408277737 99.93702273292327
GOTERM_CC_FAT GO:0005938~cell cortex 8 0.7744433688286544 0.6347970663393983 GLRX3, CTTN, INPPL1, DRD4, CFL1, SPTBN2, ARFIP2, MARK2 626 130 10776 1.0593266158761365 1.0 0.9978321486030105 99.99992403385637
SP_PIR_KEYWORDS actin-binding 6 0.5808325266214909 0.7042797686433377 CORO1B, INPPL1, CFL1, SPTBN2, ACTN3, TNNI2 436 121 8979 1.0211919023428615 1.0 0.9877926803523746 99.99999451671202
GOTERM_CC_FAT GO:0030863~cortical cytoskeleton 3 0.29041626331074544 0.7212194824750318 INPPL1, CFL1, SPTBN2 626 43 10776 1.2009807563712014 1.0 0.9973206166379164 99.99999826142925
GOTERM_CC_FAT GO:0044448~cell cortex part 4 0.3872216844143272 0.8183083504301932 INPPL1, CFL1, SPTBN2, MARK2 626 75 10776 0.9180830670926516 1.0 0.9983111057832303 99.99999999564095
GOTERM_MF_FAT GO:0008092~cytoskeletal protein binding 18 1.7424975798644726 0.82619393409882 NDN, INPPL1, MYO7A, ACTN3, HOMER2, CAPN1, TNNI2, CORO1B, TNNT3, NUMA1, TUBGCP5, RHCG, CFL1, SPTBN2, USH1C, SYNM, MAP6, MYH14 631 391 11963 0.8727834274342273 1.0 0.9999731822649894 99.99999999974558
GOTERM_MF_FAT GO:0003779~actin binding 10 0.9680542110358179 0.8711938740172362 CORO1B, TNNT3, INPPL1, MYO7A, CFL1, SPTBN2, MYH14, ACTN3, HOMER2, TNNI2 631 233 11963 0.8136822129870837 1.0 0.9999891248737552 99.99999999999737
GOTERM_CC_FAT GO:0015629~actin cytoskeleton 9 0.8712487899322363 0.9283862579277999 TNNT3, INPPL1, MYO7A, FERMT3, ILK, CFL1, SPTBN2, MYH14, TNNI2 626 211 10776 0.7342488984449524 1.0 0.9996327269147606 99.99999999999999
Annotation Cluster 125 Enrichment Score: 0.14208596389516287
Category Term Count % PValue Genes List Total Pop Hits Pop Total Fold Enrichment Bonferroni Benjamini FDR
GOTERM_BP_FAT GO:0045017~glycerolipid biosynthetic process 6 0.5808325266214909 0.3689419823003532 MOGAT2, CHKA, PGAP2, DGAT2, CD81, PTDSS2 671 72 12092 1.5017386984600098 1.0 0.9999515856956562 99.97008329998883
GOTERM_BP_FAT GO:0046474~glycerophospholipid biosynthetic process 4 0.3872216844143272 0.6307304324023418 CHKA, PGAP2, CD81, PTDSS2 671 58 12092 1.2428182332082842 1.0 0.9999822811172903 99.99999763536563
GOTERM_BP_FAT GO:0046486~glycerolipid metabolic process 9 0.8712487899322363 0.6471504710301202 NR1H2, MOGAT2, CHKA, PGAP2, DGAT2, CD81, PNPLA2, CPT1A, PTDSS2 671 157 12092 1.033043181106249 1.0 0.9999855459977625 99.99999893935563
GOTERM_BP_FAT GO:0008610~lipid biosynthetic process 14 1.3552758954501452 0.7874049426285288 LOC365286, MOGAT2, PGAP2, CHKA, FADS1, FADS3, FADS2, STARD5, DGAT2, DHCR7, CD81, SMPD1, PTDSS2, PC 671 281 12092 0.897836659577515 1.0 0.9999939139681129 99.9999999998597
GOTERM_BP_FAT GO:0008654~phospholipid biosynthetic process 4 0.3872216844143272 0.8276513438291111 CHKA, PGAP2, CD81, PTDSS2 671 80 12092 0.9010432190760059 1.0 0.9999961537175283 99.99999999999652
GOTERM_BP_FAT GO:0019637~organophosphate metabolic process 8 0.7744433688286544 0.8425797704760107 ASPDH, CHKA, PGAP2, PLCB3, TALDO1, CD81, SMPD1, PTDSS2 671 171 12092 0.8430813745740406 1.0 0.9999962866457245 99.9999999999993
GOTERM_BP_FAT GO:0006650~glycerophospholipid metabolic process 4 0.3872216844143272 0.9328261170407086 CHKA, PGAP2, CD81, PTDSS2 671 104 12092 0.6931101685200046 1.0 0.9999997124736945 100.0
GOTERM_BP_FAT GO:0006644~phospholipid metabolic process 6 0.5808325266214909 0.9463414625657761 CHKA, PGAP2, PLCB3, CD81, SMPD1, PTDSS2 671 160 12092 0.6757824143070045 1.0 0.9999998451232842 100.0
Annotation Cluster 126 Enrichment Score: 0.13697412588566418
Category Term Count % PValue Genes List Total Pop Hits Pop Total Fold Enrichment Bonferroni Benjamini FDR
INTERPRO IPR013753:Ras 6 0.5808325266214909 0.44023670224104444 HRAS, RAB30, RAB1B, RAB6A, RAB38, RHOG 490 91 10240 1.3778874187037453 1.0 0.9998876376048388 99.98833260537785
INTERPRO IPR001806:Ras GTPase 6 0.5808325266214909 0.4496819715269554 HRAS, RAB30, RAB1B, RAB6A, RAB38, RHOG 490 92 10240 1.3629103815439219 1.0 0.9998991460171003 99.99105410664413
SMART SM00175:RAB 3 0.29041626331074544 0.566646874429653 RAB30, RAB1B, RAB38 223 43 5083 1.5902596725414537 1.0 0.9991973803054636 99.99660399343138
INTERPRO IPR003579:Ras small GTPase, Rab type 3 0.29041626331074544 0.6156185722387901 RAB30, RAB1B, RAB38 490 43 10240 1.4579971523493118 1.0 0.9999932479041718 99.99996695005797
INTERPRO IPR005225:Small GTP-binding protein 6 0.5808325266214909 0.6777756065628754 ARL2, HRAS, RAB30, RAB1B, RAB38, RHOG 490 119 10240 1.053678614302864 1.0 0.9999986898658189 99.99999789344635
GOTERM_MF_FAT GO:0003924~GTPase activity 5 0.48402710551790895 0.7656519161865124 RGD1559948, ATL3, ATG2A, RAB6A, RAB38, EHD1 631 98 11963 0.9672854878877066 1.0 0.9999401635362839 99.99999997568517
GOTERM_BP_FAT GO:0007264~small GTPase mediated signal transduction 11 1.0648596321393997 0.8186869647487929 ARL2, HRAS, RAB30, RASGRP2, RAB1B, RAB6A, RAB38, PAK1, LRRK1, RHOG, IQGAP1 671 228 12092 0.8694276675294795 1.0 0.9999958486474773 99.99999999999152
SP_PIR_KEYWORDS gtp-binding 9 0.8712487899322363 0.8431690778590534 ARL2, HRAS, RAB30, ATL3, RAB1B, RAB6A, RAB38, RHOG, GUCY2E 436 220 8979 0.8424833194328607 1.0 0.9967119701498807 99.99999999908982
SP_PIR_KEYWORDS prenylation 3 0.29041626331074544 0.8703907383176259 HRAS, RAB1B, RAB6A 436 72 8979 0.8580848623853212 1.0 0.9980732828710941 99.9999999999335
GOTERM_MF_FAT GO:0019001~guanyl nucleotide binding 13 1.2584704743465636 0.9293370292200246 ARL2, HRAS, RGD1559948, ATL3, RAB1B, GUCY2E, RAB30, PDE2A, ATG2A, RAB6A, RAB38, EHD1, LRRK1, RHOG 631 326 11963 0.756025589919594 1.0 0.9999984955829467 100.0
GOTERM_MF_FAT GO:0032561~guanyl ribonucleotide binding 13 1.2584704743465636 0.9293370292200246 ARL2, HRAS, RGD1559948, ATL3, RAB1B, GUCY2E, RAB30, PDE2A, ATG2A, RAB6A, RAB38, EHD1, LRRK1, RHOG 631 326 11963 0.756025589919594 1.0 0.9999984955829467 100.0
GOTERM_MF_FAT GO:0005525~GTP binding 12 1.1616650532429817 0.9433929400073076 ARL2, HRAS, RGD1559948, ATL3, RAB1B, GUCY2E, RAB30, ATG2A, RAB6A, RAB38, EHD1, LRRK1, RHOG 631 312 11963 0.729184444715348 1.0 0.9999990676546209 100.0
UP_SEQ_FEATURE nucleotide phosphate-binding region:GTP 5 0.48402710551790895 0.9445331576890652 ARL2, HRAS, ATL3, RAB1B, RAB6A 359 152 7317 0.6704478815422958 1.0 0.9999999999999963 100.0
Annotation Cluster 127 Enrichment Score: 0.13675711300033674
Category Term Count % PValue Genes List Total Pop Hits Pop Total Fold Enrichment Bonferroni Benjamini FDR
GOTERM_BP_FAT GO:0006396~RNA processing 21 2.032913843175218 0.5286861938357049 CLNS1A, SCAF1, LOC365287, POLR2G, PHRF1, MPHOSPH10, TRPT1, RRP8, CPEB1, SART1, SF3B2, LOC293712, PCF11, RBM4B, CTU1, INTS5, RPS17, INTS4, CPSF7, LOC690475, SNRNP70 671 360 12092 1.0512170889220072 1.0 0.9999794392274033 99.99982558288804
GOTERM_BP_FAT GO:0008380~RNA splicing 10 0.9680542110358179 0.6657961283250129 CLNS1A, SCAF1, POLR2G, RBM4B, PCF11, CPSF7, TRPT1, SNRNP70, SART1, SF3B2 671 179 12092 1.0067522000849227 1.0 0.9999880467678077 99.99999959264775
SP_PIR_KEYWORDS mrna processing 5 0.48402710551790895 0.7280703900617077 SCAF1, RBM4B, CPSF7, CPEB1, SART1 436 101 8979 1.0195067671904805 1.0 0.989647310114622 99.99999826541014
GOTERM_BP_FAT GO:0006397~mRNA processing 11 1.0648596321393997 0.7337079396322616 CLNS1A, SCAF1, POLR2G, RBM4B, PCF11, PHRF1, CPSF7, SNRNP70, CPEB1, SART1, SF3B2 671 210 12092 0.9439500390320062 1.0 0.9999929035087591 99.99999999256887
GOTERM_BP_FAT GO:0016071~mRNA metabolic process 12 1.1616650532429817 0.7962801375664159 CLNS1A, SCAF1, POLR2G, RBM4B, PCF11, PHRF1, CPSF7, SNRNP70, CPEB1, SCGB1A1, SART1, SF3B2 671 243 12092 0.8899192287170429 1.0 0.9999945130915462 99.99999999993383
GOTERM_BP_FAT GO:0000377~RNA splicing, via transesterification reactions with bulged adenosine as nucleophile 6 0.5808325266214909 0.813230759405458 CLNS1A, POLR2G, PCF11, CPSF7, SNRNP70, SF3B2 671 122 12092 0.8862720187632844 1.0 0.9999957029071692 99.99999999998569
GOTERM_BP_FAT GO:0000375~RNA splicing, via transesterification reactions 6 0.5808325266214909 0.813230759405458 CLNS1A, POLR2G, PCF11, CPSF7, SNRNP70, SF3B2 671 122 12092 0.8862720187632844 1.0 0.9999957029071692 99.99999999998569
GOTERM_BP_FAT GO:0000398~nuclear mRNA splicing, via spliceosome 6 0.5808325266214909 0.813230759405458 CLNS1A, POLR2G, PCF11, CPSF7, SNRNP70, SF3B2 671 122 12092 0.8862720187632844 1.0 0.9999957029071692 99.99999999998569
Annotation Cluster 128 Enrichment Score: 0.13651080921646325
Category Term Count % PValue Genes List Total Pop Hits Pop Total Fold Enrichment Bonferroni Benjamini FDR
SP_PIR_KEYWORDS guanine-nucleotide releasing factor 4 0.3872216844143272 0.27911424213881686 RASGRP2, RAB3IL1, CYTH2, RIC8A 436 38 8979 2.1677933365523905 1.0 0.942597421373999 98.87917194106247
GOTERM_MF_FAT GO:0005099~Ras GTPase activator activity 4 0.3872216844143272 0.5077906717664453 CDC42EP2, TBC1D10C, TBC1D17, IQGAP1 631 51 11963 1.486964357850906 1.0 0.9994000485122305 99.99799054089874
GOTERM_MF_FAT GO:0005096~GTPase activator activity 7 0.6776379477250726 0.6023830724803382 CDC42EP2, TBC1D10C, TBC1D17, SIPA1, RIN1, IQGAP1, RIC8A 631 119 11963 1.1152232683881795 1.0 0.9996668599985521 99.99992255931754
GOTERM_MF_FAT GO:0060589~nucleoside-triphosphatase regulator activity 12 1.1616650532429817 0.8547689006226448 CDC42EP2, TBC1D10C, TBC1D17, SIPA1, RASGRP2, RAB3IL1, RIN1, CYTH2, RAB6A, KNDC1, IQGAP1, RIC8A 631 272 11963 0.8364174512911345 1.0 0.9999881015915711 99.99999999998359
GOTERM_MF_FAT GO:0005085~guanyl-nucleotide exchange factor activity 5 0.48402710551790895 0.8665184843904112 RASGRP2, RAB3IL1, CYTH2, KNDC1, RIC8A 631 116 11963 0.8171894639051314 1.0 0.9999896820101868 99.99999999999547
GOTERM_MF_FAT GO:0008047~enzyme activator activity 8 0.7744433688286544 0.868857493046519 CDC42EP2, TBC1D10C, TBC1D17, SIPA1, RIN1, RAB6A, IQGAP1, RIC8A 631 187 11963 0.8110714679186759 1.0 0.9999898356027833 99.99999999999653
GOTERM_MF_FAT GO:0030695~GTPase regulator activity 11 1.0648596321393997 0.899877418290605 CDC42EP2, TBC1D10C, TBC1D17, SIPA1, RASGRP2, RAB3IL1, RIN1, CYTH2, KNDC1, IQGAP1, RIC8A 631 266 11963 0.7840103428142464 1.0 0.9999950195657626 99.99999999999994
GOTERM_MF_FAT GO:0005083~small GTPase regulator activity 7 0.6776379477250726 0.917858238028649 CDC42EP2, TBC1D10C, TBC1D17, RAB3IL1, CYTH2, KNDC1, IQGAP1 631 180 11963 0.7372864941010742 1.0 0.9999972810027283 100.0
GOTERM_BP_FAT GO:0051056~regulation of small GTPase mediated signal transduction 7 0.6776379477250726 0.9589219815161338 TBC1D10C, TBC1D17, NUP62, SIPA1, RASGRP2, CYTH2, IQGAP1 671 192 12092 0.6570106805762544 1.0 0.9999999111357797 100.0
GOTERM_BP_FAT GO:0046578~regulation of Ras protein signal transduction 4 0.3872216844143272 0.9913684640040671 TBC1D10C, TBC1D17, NUP62, CYTH2 671 151 12092 0.47737389090119525 1.0 0.9999999988518896 100.0
Annotation Cluster 129 Enrichment Score: 0.1362375668383689
Category Term Count % PValue Genes List Total Pop Hits Pop Total Fold Enrichment Bonferroni Benjamini FDR
GOTERM_BP_FAT GO:0002673~regulation of acute inflammatory response 3 0.29041626331074544 0.5187992921897262 LOC365286, INS2, KLK1 671 31 12092 1.743954617566463 1.0 0.9999797349053107 99.99974851525408
GOTERM_BP_FAT GO:0001818~negative regulation of cytokine production 3 0.29041626331074544 0.5528438380821168 CHRNA7, FURIN, SCGB1A1 671 33 12092 1.6382603983200108 1.0 0.9999795597917309 99.99993100683136
GOTERM_BP_FAT GO:0050727~regulation of inflammatory response 5 0.48402710551790895 0.6540820322137045 LOC365286, CHRNA7, INS2, KLK1, SCGB1A1 671 80 12092 1.1263040238450075 1.0 0.9999864863884861 99.99999925236071
GOTERM_BP_FAT GO:0032101~regulation of response to external stimulus 9 0.8712487899322363 0.6748142897357345 NTRK3, LOC365286, MYOD1, KLK8, IL16, CHRNA7, INS2, KLK1, SCGB1A1 671 161 12092 1.0073775120104416 1.0 0.999989102242059 99.99999974848353
GOTERM_BP_FAT GO:0032103~positive regulation of response to external stimulus 4 0.3872216844143272 0.7256375452090094 NTRK3, LOC365286, IL16, KLK1 671 67 12092 1.0758725003892609 1.0 0.9999918318527055 99.99999998742209
GOTERM_BP_FAT GO:0032102~negative regulation of response to external stimulus 3 0.29041626331074544 0.7731583193320534 KLK8, CHRNA7, INS2 671 50 12092 1.0812518628912071 1.0 0.999994054388867 99.99999999955983
GOTERM_BP_FAT GO:0001817~regulation of cytokine production 6 0.5808325266214909 0.936037136694108 RELA, CHRNA7, INS2, FURIN, SCGB1A1, SIGIRR 671 155 12092 0.6975818470265853 1.0 0.9999997316929915 100.0
GOTERM_BP_FAT GO:0051241~negative regulation of multicellular organismal process 6 0.5808325266214909 0.9424141815088077 KLK8, CHRNA7, ADRBK1, INS2, FURIN, SCGB1A1 671 158 12092 0.6843366220830425 1.0 0.9999998149946865 100.0
GOTERM_BP_FAT GO:0048584~positive regulation of response to stimulus 9 0.8712487899322363 0.9482448430017539 NTRK3, LOC365286, IL16, HPX, UNC93B1, IGF2, INS2, KLK1, APBB1 671 232 12092 0.6990852561796599 1.0 0.999999858653449 100.0
Annotation Cluster 130 Enrichment Score: 0.13492289511631259
Category Term Count % PValue Genes List Total Pop Hits Pop Total Fold Enrichment Bonferroni Benjamini FDR
GOTERM_CC_FAT GO:0000267~cell fraction 56 5.421103581800581 0.5839201427435882 LDHA, RGD1559948, RPS6KB2, ANPEP, CPEB1, SYT7, KCNJ11, AIP, MEN1, PLCB3, MCTP2, ART5, TPP1, GRIN2D, KLK12, CHRNA7, SLC22A6, PAK1, RAB6A, FOSL1, DLG2, CCKBR, CYP2E1, GRM5, DGAT2, ARRB1, CTSD, MAP3K11, TALDO1, ADRBK1, NMB, IGF1R, AKT1S1, RASGRP2, GYS1, PGA5, PCSK6, SPHK2, ACY3, FADS1, SEC11A, CYP2C7, LIN7B, SHANK1, CPT1A…
GOTERM_CC_FAT GO:0005626~insoluble fraction 40 3.8722168441432716 0.8019743543815625 TALDO1, RGD1559948, ADRBK1, NMB, CPEB1, SYT7, KCNJ11, AIP, IGF1R, PLCB3, ART5, MCTP2, GRIN2D, RASGRP2, CHRNA7, SLC22A6, PAK1, RAB6A, FOSL1, DLG2, CCKBR, SPHK2, ACY3, FADS1, SEC11A, CYP2C7, LIN7B, CYP2E1, SHANK1, CPT1A, CAPN1, SLC17A7, GRM5, SLC17A6, DGAT2, ARRB1, CYFIP1, SYNM, RAB38, ABCC6 626 755 10776 0.9120030…
GOTERM_CC_FAT GO:0005624~membrane fraction 37 3.581800580832527 0.8408477709993344 TALDO1, RGD1559948, ADRBK1, NMB, CPEB1, SYT7, KCNJ11, AIP, IGF1R, ART5, MCTP2, GRIN2D, RASGRP2, CHRNA7, SLC22A6, PAK1, FOSL1, DLG2, CCKBR, SPHK2, ACY3, FADS1, SEC11A, CYP2C7, LIN7B, CYP2E1, SHANK1, CPT1A, SLC17A7, GRM5, SLC17A6, DGAT2, ARRB1, CYFIP1, SYNM, RAB38, ABCC6 626 716 10776 0.8895532511110715 1.0 0.9984419…
Annotation Cluster 131 Enrichment Score: 0.13288829682684994
Category Term Count % PValue Genes List Total Pop Hits Pop Total Fold Enrichment Bonferroni Benjamini FDR
GOTERM_BP_FAT GO:0001894~tissue homeostasis 4 0.3872216844143272 0.6307304324023418 NOX4, BBS1, TPP1, BAX 671 58 12092 1.2428182332082842 1.0 0.9999822811172903 99.99999763536563
GOTERM_BP_FAT GO:0048771~tissue remodeling 4 0.3872216844143272 0.696318252181309 NOX4, TPP1, BAX, CSRP3 671 64 12092 1.1263040238450073 1.0 0.9999912426085835 99.99999992469336
GOTERM_BP_FAT GO:0060249~anatomical structure homeostasis 5 0.48402710551790895 0.7861621122317037 NOX4, BBS1, BLM, TPP1, BAX 671 96 12092 0.9385866865375062 1.0 0.9999938668919708 99.9999999998445
GOTERM_BP_FAT GO:0048871~multicellular organismal homeostasis 4 0.3872216844143272 0.8516931172144946 NOX4, BBS1, TPP1, BAX 671 84 12092 0.8581363991200057 1.0 0.9999967326702389 99.99999999999976
Annotation Cluster 132 Enrichment Score: 0.13230354448360115
Category Term Count % PValue Genes List Total Pop Hits Pop Total Fold Enrichment Bonferroni Benjamini FDR
GOTERM_MF_FAT GO:0043176~amine binding 8 0.7744433688286544 0.4978572387720175 CHKA, FOLR1, CHRM1, GRIN2D, DRD4, TH, CHRNA7, TPH1 631 126 11963 1.2037330515935905 1.0 0.9994570714839438 99.99727434311308
GOTERM_BP_FAT GO:0042401~biogenic amine biosynthetic process 3 0.29041626331074544 0.6006448100511599 TH, CHRNA7, TPH1 671 36 12092 1.5017386984600098 1.0 0.9999842616026751 99.99999059529759
GOTERM_BP_FAT GO:0006576~biogenic amine metabolic process 5 0.48402710551790895 0.7721932372471504 CHKA, TH, CHRNA7, TPH1, CPT1A 671 94 12092 0.9585566160383042 1.0 0.9999940834755512 99.99999999952563
GOTERM_BP_FAT GO:0042398~cellular amino acid derivative biosynthetic process 3 0.29041626331074544 0.8462143994545164 TH, CHRNA7, TPH1 671 59 12092 0.9163151380433959 1.0 0.9999963655061698 99.99999999999953
GOTERM_BP_FAT GO:0009309~amine biosynthetic process 4 0.3872216844143272 0.857227440371084 BCAT2, TH, CHRNA7, TPH1 671 85 12092 0.8480406767774173 1.0 0.9999970897734142 99.99999999999987
GOTERM_BP_FAT GO:0006575~cellular amino acid derivative metabolic process 6 0.5808325266214909 0.9597402494545584 CHKA, TH, CHRNA7, TPH1, GSTP1, CPT1A 671 168 12092 0.6436022993400042 1.0 0.9999999113584147 100.0
Annotation Cluster 133 Enrichment Score: 0.1312507452435875
Category Term Count % PValue Genes List Total Pop Hits Pop Total Fold Enrichment Bonferroni Benjamini FDR
SP_PIR_KEYWORDS neurogenesis 5 0.48402710551790895 0.5470265172359948 DEAF1, NTRK3, ASCL2, MEF2A, NGRN 436 80 8979 1.2871272935779816 1.0 0.9698055861364057 99.9980928795493
SP_PIR_KEYWORDS differentiation 10 0.9680542110358179 0.8027628941277131 NTRK3, ASCL2, MYOD1, MEF2A, CTBP2, NGRN, RCCD1, ANPEP, CSRP3, MARK2, UNC45A 436 233 8979 0.883864235933378 1.0 0.995397245222579 99.99999997884971
SP_PIR_KEYWORDS developmental protein 13 1.2584704743465636 0.919712512234739 DEAF1, MYOD1, MEF2A, ANPEP, FZD4, CSRP3, MARK2, ASCL2, NTRK3, NGRN, RCCD1, WNT11, DBX1, UNC45A 436 348 8979 0.769317462828219 1.0 0.9991361526443285 99.99999999999991
Annotation Cluster 134 Enrichment Score: 0.13015272751024284
Category Term Count % PValue Genes List Total Pop Hits Pop Total Fold Enrichment Bonferroni Benjamini FDR
GOTERM_BP_FAT GO:0015931~nucleobase, nucleoside, nucleotide and nucleic acid transport 6 0.5808325266214909 0.402427552726876 NUP98, SLC29A2, NUP62, SLC22A12, NXF1, SLC28A1 671 75 12092 1.4416691505216095 1.0 0.9999328450451889 99.98855700378228
SP_PIR_KEYWORDS mRNA transport 3 0.29041626331074544 0.5558456532449865 NUP98, NUP62, NXF1 436 38 8979 1.6258450024142928 1.0 0.969819626878675 99.9985438651871
GOTERM_CC_FAT GO:0046930~pore complex 4 0.3872216844143272 0.7357167294500944 NUP98, NUP62, BAX, NXF1 626 65 10776 1.0593266158761365 1.0 0.9972647020803499 99.999999176305
GOTERM_CC_FAT GO:0005635~nuclear envelope 9 0.8712487899322363 0.7423110106202636 TRPC2, NUP98, SLC22A18, HTATIP2, NUP62, DHCR7, BNIP3, NXF1, PAK1 626 164 10776 0.944673887633445 1.0 0.9973913215109216 99.99999942155505
GOTERM_CC_FAT GO:0005643~nuclear pore 3 0.29041626331074544 0.8210500006417727 NUP98, NUP62, NXF1 626 53 10776 0.974380613659654 1.0 0.9983083366275581 99.99999999647609
GOTERM_BP_FAT GO:0051028~mRNA transport 3 0.29041626331074544 0.8321101884093939 NUP98, NUP62, NXF1 671 57 12092 0.9484665463957959 1.0 0.9999959066960467 99.99999999999781
GOTERM_BP_FAT GO:0051236~establishment of RNA localization 3 0.29041626331074544 0.8768807247645722 NUP98, NUP62, NXF1 671 64 12092 0.8447280178837555 1.0 0.9999982610835484 99.99999999999999
GOTERM_BP_FAT GO:0050657~nucleic acid transport 3 0.29041626331074544 0.8768807247645722 NUP98, NUP62, NXF1 671 64 12092 0.8447280178837555 1.0 0.9999982610835484 99.99999999999999
GOTERM_BP_FAT GO:0050658~RNA transport 3 0.29041626331074544 0.8768807247645722 NUP98, NUP62, NXF1 671 64 12092 0.8447280178837555 1.0 0.9999982610835484 99.99999999999999
GOTERM_BP_FAT GO:0006403~RNA localization 3 0.29041626331074544 0.8874875167409777 NUP98, NUP62, NXF1 671 66 12092 0.8191301991600054 1.0 0.9999987037152671 100.0
Annotation Cluster 135 Enrichment Score: 0.1266961258577649
Category Term Count % PValue Genes List Total Pop Hits Pop Total Fold Enrichment Bonferroni Benjamini FDR
GOTERM_BP_FAT GO:0043623~cellular protein complex assembly 7 0.6776379477250726 0.6189147244484171 TAF10, NUP98, CALY, PICALM, NDUFS8, PAK1, DLG2 671 115 12092 1.096922179744703 1.0 0.9999812427880631 99.99999588024625
GOTERM_BP_FAT GO:0034622~cellular macromolecular complex assembly 12 1.1616650532429817 0.7694666650153192 CLNS1A, TAF10, NUP98, PIH1D1, CALY, PICALM, RSF1, NDUFS8, PAK1, LOC499219, NAP1L4, DLG2 671 237 12092 0.9124488294440567 1.0 0.9999948707887487 99.99999999941494
GOTERM_BP_FAT GO:0034621~cellular macromolecular complex subunit organization 12 1.1616650532429817 0.8751671292014505 CLNS1A, TAF10, NUP98, PIH1D1, CALY, PICALM, RSF1, NDUFS8, PAK1, LOC499219, NAP1L4, DLG2 671 265 12092 0.8160391418046847 1.0 0.9999981649268259 99.99999999999999
Annotation Cluster 136 Enrichment Score: 0.12317066534400285
Category Term Count % PValue Genes List Total Pop Hits Pop Total Fold Enrichment Bonferroni Benjamini FDR
GOTERM_BP_FAT GO:0006941~striated muscle contraction 3 0.29041626331074544 0.6444909828487921 TNNT3, ADRBK1, TNNI2 671 39 12092 1.3862203370400092 1.0 0.9999857736873117 99.99999878925881
GOTERM_BP_FAT GO:0006936~muscle contraction 5 0.48402710551790895 0.7091323266011943 TNNT3, MYBPC2, ADRBK1, ACTN3, TNNI2 671 86 12092 1.047724673344193 1.0 0.9999909233682915 99.99999996477852
GOTERM_BP_FAT GO:0003012~muscle system process 5 0.48402710551790895 0.7928863777328603 TNNT3, MYBPC2, ADRBK1, ACTN3, TNNI2 671 97 12092 0.928910535129903 1.0 0.9999942214258128 99.99999999991147
GOTERM_BP_FAT GO:0006937~regulation of muscle contraction 3 0.29041626331074544 0.8874875167409777 TNNT3, ADRBK1, TNNI2 671 66 12092 0.8191301991600054 1.0 0.9999987037152671 100.0
Annotation Cluster 137 Enrichment Score: 0.12185446036648674
Category Term Count % PValue Genes List Total Pop Hits Pop Total Fold Enrichment Bonferroni Benjamini FDR
GOTERM_BP_FAT GO:0040013~negative regulation of locomotion 5 0.48402710551790895 0.3892019080298177 GRM5, MUC2, ILK, RRAS, ABHD2 671 57 12092 1.5807775773263264 1.0 0.9999481796703809 99.98316872036466
GOTERM_BP_FAT GO:0030336~negative regulation of cell migration 4 0.3872216844143272 0.5690402594371651 MUC2, ILK, RRAS, ABHD2 671 53 12092 1.3600652363411412 1.0 0.9999822339427121 99.99996399319777
GOTERM_BP_FAT GO:0051271~negative regulation of cell motion 4 0.3872216844143272 0.6307304324023418 MUC2, ILK, RRAS, ABHD2 671 58 12092 1.2428182332082842 1.0 0.9999822811172903 99.99999763536563
GOTERM_BP_FAT GO:0040012~regulation of locomotion 10 0.9680542110358179 0.7211527236111827 GRM5, BBS1, IGF1R, MUC2, IL16, CHRM1, ILK, RRAS, ABHD2, FURIN 671 188 12092 0.9585566160383042 1.0 0.999991676747497 99.99999998326099
GOTERM_BP_FAT GO:0040017~positive regulation of locomotion 4 0.3872216844143272 0.927092198211939 IGF1R, IL16, ILK, FURIN 671 102 12092 0.7067005639811812 1.0 0.9999996404830612 100.0
GOTERM_BP_FAT GO:0051270~regulation of cell motion 7 0.6776379477250726 0.949663633234576 BBS1, IGF1R, MUC2, ILK, RRAS, ABHD2, FURIN 671 186 12092 0.6782045734980691 1.0 0.9999998695224253 100.0
GOTERM_BP_FAT GO:0030334~regulation of cell migration 6 0.5808325266214909 0.9551216449468752 IGF1R, MUC2, ILK, RRAS, ABHD2, FURIN 671 165 12092 0.6553041593280043 1.0 0.9999998928708581 100.0
GOTERM_BP_FAT GO:0030335~positive regulation of cell migration 3 0.29041626331074544 0.9666982837801933 IGF1R, ILK, FURIN 671 92 12092 0.5876368820060909 1.0 0.9999999537060456 100.0
GOTERM_BP_FAT GO:0051272~positive regulation of cell motion 3 0.29041626331074544 0.9774138751776748 IGF1R, ILK, FURIN 671 100 12092 0.5406259314456036 1.0 0.9999999791074765 100.0
Annotation Cluster 138 Enrichment Score: 0.12177609325554709
Category Term Count % PValue Genes List Total Pop Hits Pop Total Fold Enrichment Bonferroni Benjamini FDR
SP_PIR_KEYWORDS lysosome 6 0.5808325266214909 0.42390998976034455 CHID1, TPP1, CTSD, CTSC, VPS33B, SLC15A3 436 88 8979 1.4041388657214346 1.0 0.9627671979567255 99.94832593463343
GOTERM_CC_FAT GO:0005774~vacuolar membrane 3 0.29041626331074544 0.7856978401923109 MYO7A, VPS33B, SLC15A3 626 49 10776 1.0539218882441155 1.0 0.9978908561929438 99.99999995612345
GOTERM_CC_FAT GO:0005764~lysosome 8 0.7744433688286544 0.836944380888948 CHID1, TPP1, MYO7A, CTSD, CTSC, SYT7, VPS33B, SLC15A3 626 162 10776 0.8500769139746776 1.0 0.9983948918637097 99.9999999990407
GOTERM_CC_FAT GO:0000323~lytic vacuole 8 0.7744433688286544 0.836944380888948 CHID1, TPP1, MYO7A, CTSD, CTSC, SYT7, VPS33B, SLC15A3 626 162 10776 0.8500769139746776 1.0 0.9983948918637097 99.9999999990407
GOTERM_CC_FAT GO:0044437~vacuolar part 3 0.29041626331074544 0.8440363255801286 MYO7A, VPS33B, SLC15A3 626 56 10776 0.922181652213601 1.0 0.9984656375647292 99.999999999485
GOTERM_CC_FAT GO:0005773~vacuole 8 0.7744433688286544 0.9441910859504603 CHID1, TPP1, MYO7A, CTSD, CTSC, SYT7, VPS33B, SLC15A3 626 197 10776 0.6990480206289226 1.0 0.9997188141553447 100.0
Annotation Cluster 139 Enrichment Score: 0.12107708860958738
Category Term Count % PValue Genes List Total Pop Hits Pop Total Fold Enrichment Bonferroni Benjamini FDR
KEGG_PATHWAY rno04720:Long-term potentiation 5 0.48402710551790895 0.6098531903923747 GRM5, PLCB3, PPP1CA, HRAS, GRIN2D 350 67 5590 1.1918976545842217 1.0 0.998295884083912 99.99866882944146
KEGG_PATHWAY rno04730:Long-term depression 4 0.3872216844143272 0.7985465311501222 GRM5, IGF1R, PLCB3, HRAS 350 67 5590 0.9535181236673774 1.0 0.9961195276015153 99.99999949845748
KEGG_PATHWAY rno04540:Gap junction 4 0.3872216844143272 0.889699213344027 GRM5, PLCB3, TJP1, HRAS 350 81 5590 0.7887125220458554 1.0 0.9968575607378116 99.99999999961979
Annotation Cluster 140 Enrichment Score: 0.11802869857372841
Category Term Count % PValue Genes List Total Pop Hits Pop Total Fold Enrichment Bonferroni Benjamini FDR
GOTERM_BP_FAT GO:0043408~regulation of MAPKKK cascade 7 0.6776379477250726 0.6439005187497688 MEN1, IGF1R, ILK, IGF2, PAK1, INS2, MAP3K11 671 118 12092 1.0690343277172953 1.0 0.9999862044731773 99.99999875331963
GOTERM_BP_FAT GO:0001932~regulation of protein amino acid phosphorylation 9 0.8712487899322363 0.7379216114798096 MEN1, CCND1, HPX, BAX, CD81, PAK1, INS2, CD6, MAP3K11 671 171 12092 0.9484665463957958 1.0 0.9999930046720421 99.9999999943901
GOTERM_BP_FAT GO:0046328~regulation of JNK cascade 3 0.29041626331074544 0.8321101884093939 MEN1, PAK1, MAP3K11 671 57 12092 0.9484665463957959 1.0 0.9999959066960467 99.99999999999781
GOTERM_BP_FAT GO:0070302~regulation of stress-activated protein kinase signaling pathway 3 0.29041626331074544 0.8528553172285996 MEN1, PAK1, MAP3K11 671 60 12092 0.901043219076006 1.0 0.9999967920410382 99.99999999999979
Annotation Cluster 141 Enrichment Score: 0.11389276426508949
Category Term Count % PValue Genes List Total Pop Hits Pop Total Fold Enrichment Bonferroni Benjamini FDR
GOTERM_MF_FAT GO:0019842~vitamin binding 7 0.6776379477250726 0.6943001453558766 PYGM, FOLR1, P4HA3, ACTN3, RLBP1, OAT, PC 631 131 11963 1.013065411741934 1.0 0.9998478787526419 99.99999859697894
GOTERM_MF_FAT GO:0070279~vitamin B6 binding 3 0.29041626331074544 0.8098176267217704 PYGM, ACTN3, OAT 631 57 11963 0.99783134539995 1.0 0.9999666841374051 99.99999999899497
GOTERM_MF_FAT GO:0030170~pyridoxal phosphate binding 3 0.29041626331074544 0.8098176267217704 PYGM, ACTN3, OAT 631 57 11963 0.99783134539995 1.0 0.9999666841374051 99.99999999899497
Annotation Cluster 142 Enrichment Score: 0.1097138146687845
Category Term Count % PValue Genes List Total Pop Hits Pop Total Fold Enrichment Bonferroni Benjamini FDR
KEGG_PATHWAY rno00970:Aminoacyl-tRNA biosynthesis 3 0.29041626331074544 0.7231085878335182 CARS, NARS2, TARSL2 350 40 5590 1.197857142857143 1.0 0.99577495038906 99.9999777178658
GOTERM_BP_FAT GO:0006418~tRNA aminoacylation for protein translation 3 0.29041626331074544 0.7633967076430084 CARS, NARS2, TARSL2 671 49 12092 1.1033182274400073 1.0 0.9999938862548442 99.99999999907497
GOTERM_BP_FAT GO:0043039~tRNA aminoacylation 3 0.29041626331074544 0.7633967076430084 CARS, NARS2, TARSL2 671 49 12092 1.1033182274400073 1.0 0.9999938862548442 99.99999999907497
GOTERM_BP_FAT GO:0043038~amino acid activation 3 0.29041626331074544 0.7633967076430084 CARS, NARS2, TARSL2 671 49 12092 1.1033182274400073 1.0 0.9999938862548442 99.99999999907497
GOTERM_MF_FAT GO:0016875~ligase activity, forming carbon-oxygen bonds 3 0.29041626331074544 0.7936647740371452 CARS, NARS2, TARSL2 631 55 11963 1.0341161215963117 1.0 0.9999602400446026 99.99999999651395
GOTERM_MF_FAT GO:0016876~ligase activity, forming aminoacyl-tRNA and related compounds 3 0.29041626331074544 0.7936647740371452 CARS, NARS2, TARSL2 631 55 11963 1.0341161215963117 1.0 0.9999602400446026 99.99999999651395
GOTERM_MF_FAT GO:0004812~aminoacyl-tRNA ligase activity 3 0.29041626331074544 0.7936647740371452 CARS, NARS2, TARSL2 631 55 11963 1.0341161215963117 1.0 0.9999602400446026 99.99999999651395
GOTERM_BP_FAT GO:0006399~tRNA metabolic process 5 0.48402710551790895 0.8239935276026584 CARS, CTU1, NARS2, TRPT1, TARSL2 671 102 12092 0.8833757049764764 1.0 0.9999959870457269 99.99999999999497
Annotation Cluster 143 Enrichment Score: 0.10898857130317868
Category Term Count % PValue Genes List Total Pop Hits Pop Total Fold Enrichment Bonferroni Benjamini FDR
GOTERM_MF_FAT GO:0005262~calcium channel activity 4 0.3872216844143272 0.7023028208162222 TRPC2, TRPM4, CATSPER1, CHRNA10 631 68 11963 1.1152232683881793 1.0 0.9998637714506737 99.99999906396127
GOTERM_BP_FAT GO:0006816~calcium ion transport 6 0.5808325266214909 0.7898629375715602 TRPC2, TRPM4, CATSPER1, STIM1, CHRNA7, CHRNA10 671 118 12092 0.9163151380433959 1.0 0.9999942252731537 99.99999999988569
SP_PIR_KEYWORDS calcium transport 3 0.29041626331074544 0.7949529773981291 TRPC2, STIM1, CHRNA10 436 60 8979 1.0297018348623854 1.0 0.9952588634288165 99.99999996396306
GOTERM_BP_FAT GO:0015674~di-, tri-valent inorganic cation transport 7 0.6776379477250726 0.8310518596547526 TRPC2, TRPM4, CATSPER1, STIM1, CHRNA7, CHRNA10, FTH1 671 147 12092 0.8581363991200058 1.0 0.999996011588703 99.99999999999756
Annotation Cluster 144 Enrichment Score: 0.10865764909056896
Category Term Count % PValue Genes List Total Pop Hits Pop Total Fold Enrichment Bonferroni Benjamini FDR
GOTERM_BP_FAT GO:0009166~nucleotide catabolic process 4 0.3872216844143272 0.6423081308036306 ASPDH, PDE2A, PDE8A, ABCC6 671 59 12092 1.2217535173911946 1.0 0.999986211552097 99.99999865131495
GOTERM_BP_FAT GO:0006195~purine nucleotide catabolic process 3 0.29041626331074544 0.708980257422813 PDE2A, PDE8A, ABCC6 671 44 12092 1.2286952987400082 1.0 0.9999912723858508 99.99999996445254
GOTERM_BP_FAT GO:0034655~nucleobase, nucleoside, nucleotide and nucleic acid catabolic process 4 0.3872216844143272 0.7256375452090094 ASPDH, PDE2A, PDE8A, ABCC6 671 67 12092 1.0758725003892609 1.0 0.9999918318527055 99.99999998742209
GOTERM_BP_FAT GO:0034656~nucleobase, nucleoside and nucleotide catabolic process 4 0.3872216844143272 0.7256375452090094 ASPDH, PDE2A, PDE8A, ABCC6 671 67 12092 1.0758725003892609 1.0 0.9999918318527055 99.99999998742209
GOTERM_BP_FAT GO:0044270~nitrogen compound catabolic process 4 0.3872216844143272 0.807495972949304 ASPDH, PDE2A, PDE8A, ABCC6 671 77 12092 0.9361487990400061 1.0 0.9999951852499608 99.99999999997561
GOTERM_BP_FAT GO:0006163~purine nucleotide metabolic process 8 0.7744433688286544 0.9339579933450513 LOC689961, TCIRG1, PDE2A, ATP10A, PDE8A, MUC5AC, GUCY2E, ABCC6 671 201 12092 0.7172483335928406 1.0 0.9999997201236575 100.0
GOTERM_BP_FAT GO:0046700~heterocycle catabolic process 3 0.29041626331074544 0.9596474098276502 PDE2A, PDE8A, ABCC6 671 88 12092 0.6143476493700041 1.0 0.9999999132415166 100.0
Annotation Cluster 145 Enrichment Score: 0.10846887149083313
Category Term Count % PValue Genes List Total Pop Hits Pop Total Fold Enrichment Bonferroni Benjamini FDR
GOTERM_MF_FAT GO:0017048~Rho GTPase binding 3 0.29041626331074544 0.4912196036060144 CDC42EP2, AKAP13, MAP3K11 631 31 11963 1.8347221512192629 1.0 0.9994369225339982 99.99666968521316
GOTERM_MF_FAT GO:0017016~Ras GTPase binding 3 0.29041626331074544 0.8747723164346068 CDC42EP2, AKAP13, MAP3K11 631 67 11963 0.8489012938477187 1.0 0.9999890201200521 99.9999999999983
GOTERM_MF_FAT GO:0031267~small GTPase binding 3 0.29041626331074544 0.9112930584717849 CDC42EP2, AKAP13, MAP3K11 631 75 11963 0.7583518225039619 1.0 0.9999962916001117 99.99999999999999
GOTERM_MF_FAT GO:0051020~GTPase binding 3 0.29041626331074544 0.9403634289313517 CDC42EP2, AKAP13, MAP3K11 631 84 11963 0.6770998415213947 1.0 0.9999989927163869 100.0
Annotation Cluster 146 Enrichment Score: 0.1080109868330019
Category Term Count % PValue Genes List Total Pop Hits Pop Total Fold Enrichment Bonferroni Benjamini FDR
GOTERM_BP_FAT GO:0048593~camera-type eye morphogenesis 4 0.3872216844143272 0.44359028232187137 BAX, ALDH1A3, TH, CABP4 671 44 12092 1.6382603983200108 1.0 0.9999645361120778 99.99674770396794
GOTERM_BP_FAT GO:0048592~eye morphogenesis 4 0.3872216844143272 0.7439238299419283 BAX, ALDH1A3, TH, CABP4 671 69 12092 1.0446877902330503 1.0 0.9999920330406333 99.99999999627096
GOTERM_BP_FAT GO:0007423~sensory organ development 10 0.9680542110358179 0.9333181134620439 HMX2, NTF4, MYO7A, BAX, ALDH1A3, TH, USH1C, CABP4, CHRNA10, HMX3 671 246 12092 0.7325554626634195 1.0 0.9999997145188255 100.0
GOTERM_BP_FAT GO:0043010~camera-type eye development 4 0.3872216844143272 0.9497769064705841 BAX, ALDH1A3, TH, CABP4 671 111 12092 0.6494005182529773 1.0 0.9999998666364727 100.0
GOTERM_BP_FAT GO:0001654~eye development 4 0.3872216844143272 0.9857874197280814 BAX, ALDH1A3, TH, CABP4 671 140 12092 0.5148818394720034 1.0 0.999999994331361 100.0
Annotation Cluster 147 Enrichment Score: 0.10699871452567447
Category Term Count % PValue Genes List Total Pop Hits Pop Total Fold Enrichment Bonferroni Benjamini FDR
KEGG_PATHWAY rno04622:RIG-I-like receptor signaling pathway 4 0.3872216844143272 0.7330974757712618 TSKS, IRF7, RELA, FADD, IRF3 350 60 5590 1.0647619047619048 1.0 0.9957758679530269 99.99998562438056
KEGG_PATHWAY rno04623:Cytosolic DNA-sensing pathway 3 0.29041626331074544 0.7918323701083285 TSKS, IRF7, RELA, IRF3 350 46 5590 1.0416149068322982 1.0 0.9966656298034222 99.99999925844789
KEGG_PATHWAY rno04620:Toll-like receptor signaling pathway 5 0.48402710551790895 0.8226382152100483 TSKS, TOLLIP, IRF7, RELA, FADD, IRF3 350 90 5590 0.8873015873015871 1.0 0.9948009813201574 99.9999998902201
Annotation Cluster 148 Enrichment Score: 0.10636201946636684
Category Term Count % PValue Genes List Total Pop Hits Pop Total Fold Enrichment Bonferroni Benjamini FDR
SP_PIR_KEYWORDS protein transport 16 1.5488867376573088 0.1956906349427605 FAM160A2, NUP98, SNX15, LIN7B, RAB1B, VPS33B, PITPNM1, AP2A2, TRIM3, NUP62, ARRB1, BET1L, APBA2, RAB6A, KDELR1, SLC15A3 436 242 8979 1.3615892031238155 1.0 0.9501403541569593 94.96329309887352
GOTERM_BP_FAT GO:0046907~intracellular transport 25 2.420135527589545 0.7718761442073796 PACS1, NUP98, HTATIP2, MYO7A, BNIP3, AKAP13, KLC2, POLA2, AIP, ATG2A, RAB6A, EHD1, FAM160A2, STX5, LIN7B, NXF1, AP2A2, UCP3, SCYL1, UCP2, ARRB1, BAX, CFL1, BET1L, MYH14, LOC365256 671 492 12092 0.9156943283292743 1.0 0.9999942482288384 99.99999999951385
GOTERM_BP_FAT GO:0015031~protein transport 22 2.1297192642787994 0.975820427444593 PACS1, STX5, FAM160A2, NUP98, SNX15, LIN7B, RAB1B, POLA2, VPS33B, AIP, PITPNM1, AP2A2, RAB30, TRIM3, NUP62, CFL1, APBA2, BET1L, RAB6A, RAB38, SLC15A3, KDELR1 671 549 12092 0.7221475708441578 1.0 0.9999999772196233 100.0
GOTERM_BP_FAT GO:0045184~establishment of protein localization 22 2.1297192642787994 0.9785019938323758 PACS1, STX5, FAM160A2, NUP98, SNX15, LIN7B, RAB1B, POLA2, VPS33B, AIP, PITPNM1, AP2A2, RAB30, TRIM3, NUP62, CFL1, APBA2, BET1L, RAB6A, RAB38, SLC15A3, KDELR1 671 554 12092 0.7156299934899687 1.0 0.9999999816526065 100.0
GOTERM_BP_FAT GO:0008104~protein localization 26 2.516940948693127 0.9857300147821719 PACS1, NUP98, SNX15, AKAP13, RAB1B, POLA2, VPS33B, AIP, TRIM3, APBA2, RAB6A, KDELR1, STX5, FAM160A2, LIN7B, SHANK1, PITPNM1, AP2A2, RAB30, NUP62, BAX, CD81, CFL1, BET1L, RAB38, SLC15A3 671 658 12092 0.7120706290570259 1.0 0.9999999944223793 100.0
GOTERM_BP_FAT GO:0006886~intracellular protein transport 8 0.7744433688286544 0.9966094723740164 PACS1, STX5, AP2A2, NUP98, CFL1, LIN7B, POLA2, AIP 671 286 12092 0.5040801225600033 1.0 0.9999999999575421 100.0
GOTERM_BP_FAT GO:0034613~cellular protein localization 9 0.8712487899322363 0.9973417908071346 PACS1, STX5, AP2A2, NUP98, BAX, CFL1, LIN7B, POLA2, AIP 671 319 12092 0.5084256408579344 1.0 0.9999999999803733 100.0
GOTERM_BP_FAT GO:0070727~cellular macromolecule localization 9 0.8712487899322363 0.9975336490759912 PACS1, STX5, AP2A2, NUP98, BAX, CFL1, LIN7B, POLA2, AIP 671 321 12092 0.5052578798557043 1.0 0.9999999999850129 100.0
Annotation Cluster 149 Enrichment Score: 0.09989780815874875
Category Term Count % PValue Genes List Total Pop Hits Pop Total Fold Enrichment Bonferroni Benjamini FDR
GOTERM_MF_FAT GO:0042802~identical protein binding 29 2.8073572120038723 0.7394003973924429 CHKA, LDHA, NDN, E2F8, ATL3, BNIP3, LOC293712, IGF1R, TYR, TSKS, ALDH1A3, EED, CHRNA7, SH3GL3, SSSCA1, CARS, PTPRE, ACY3, RELA, FADD, GUCY2E, CPT1A, PYGM, PDE2A, BAX, MAPK1IP1, IRF3, RUVBL2, CTSC, MAP3K11 631 588 11963 0.9350426382914496 1.0 0.9999261152105525 99.99999987713876
GOTERM_MF_FAT GO:0042803~protein homodimerization activity 15 1.452081316553727 0.7925175613860264 CHKA, CARS, PTPRE, NDN, E2F8, BNIP3, LOC293712, TYR, TSKS, PYGM, PDE2A, ALDH1A3, BAX, IRF3, CHRNA7, MAP3K11 631 318 11963 0.8942828095565589 1.0 0.9999621780761776 99.99999999620623
GOTERM_MF_FAT GO:0046983~protein dimerization activity 24 2.3233301064859635 0.8558900968260962 CHKA, NDN, ARNT2, E2F8, BNIP3, POLA2, LOC293712, TYR, TSKS, ALDH1A3, CHRNA7, FOSL1, DLG2, MUC2, CARS, BATF2, PTPRE, NPAS4, ATF5, PYGM, PDE2A, DBP, BAX, IRF3, MAP3K11 631 528 11963 0.8617634346635932 1.0 0.9999875991624598 99.9999999999854
Annotation Cluster 150 Enrichment Score: 0.09969285582987168
Category Term Count % PValue Genes List Total Pop Hits Pop Total Fold Enrichment Bonferroni Benjamini FDR
GOTERM_BP_FAT GO:0055074~calcium ion homeostasis 10 0.9680542110358179 0.5901537946038986 TRPC2, GRM5, PYGM, CCKBR, BAX, NMB, CHRNA7, GNG3, CSRP3, HRC 671 168 12092 1.072670498900007 1.0 0.9999852610027429 99.99998514584922
GOTERM_BP_FAT GO:0006874~cellular calcium ion homeostasis 9 0.8712487899322363 0.6946710144404822 TRPC2, GRM5, PYGM, CCKBR, BAX, NMB, CHRNA7, GNG3, CSRP3 671 164 12092 0.9889498745956163 1.0 0.9999911807456685 99.99999991715923
GOTERM_BP_FAT GO:0055065~metal ion homeostasis 10 0.9680542110358179 0.7033960494211109 TRPC2, GRM5, PYGM, CCKBR, BAX, NMB, CHRNA7, GNG3, CSRP3, HRC 671 185 12092 0.9741007773794659 1.0 0.9999912528732743 99.9999999503057
GOTERM_BP_FAT GO:0042391~regulation of membrane potential 8 0.7744433688286544 0.7506711495627711 BAX, NKX6-2, DRD4, ILK, BNIP3, CHRNA7, KCNQ1, KCNJ11 671 153 12092 0.9422674186415749 1.0 0.9999922363434003 99.9999999976709
GOTERM_BP_FAT GO:0019725~cellular homeostasis 23 2.2265246853823815 0.7707225816137138 CLNS1A, GLRX3, TRPC2, CCKBR, DRD4, BNIP3, PRDX5, NMB, CSRP3, KCNJ11, FTH1, GRM5, RHCG, PYGM, AQP11, RGD1559902, BAX, NKX6-2, ILK, CHRNA7, RGD1562118, GNG3, KCNQ1 671 453 12092 0.9149666242272909 1.0 0.9999944652033376 99.99999999946864
GOTERM_BP_FAT GO:0055066~di-, tri-valent inorganic cation homeostasis 11 1.0648596321393997 0.7743434389568907 TRPC2, GRM5, PYGM, CCKBR, BAX, NMB, CHRNA7, GNG3, CSRP3, HRC, FTH1 671 218 12092 0.909309670627162 1.0 0.9999940731099243 99.99999999959864
GOTERM_BP_FAT GO:0006875~cellular metal ion homeostasis 9 0.8712487899322363 0.7767770255411588 TRPC2, GRM5, PYGM, CCKBR, BAX, NMB, CHRNA7, GNG3, CSRP3 671 178 12092 0.9111673001892195 1.0 0.999994352575774 99.99999999966847
GOTERM_BP_FAT GO:0055080~cation homeostasis 13 1.2584704743465636 0.7915245858172273 TRPC2, CCKBR, NMB, CSRP3, FTH1, GRM5, PYGM, RHCG, AQP11, BAX, CHRNA7, GNG3, HRC 671 262 12092 0.8941650265639753 1.0 0.999994360715643 99.99999999990062
GOTERM_BP_FAT GO:0030005~cellular di-, tri-valent inorganic cation homeostasis 10 0.9680542110358179 0.8169967585858957 TRPC2, GRM5, PYGM, CCKBR, BAX, NMB, CHRNA7, GNG3, CSRP3, FTH1 671 207 12092 0.8705731585275419 1.0 0.9999957170982147 99.99999999999001
GOTERM_BP_FAT GO:0006873~cellular ion homeostasis 18 1.7424975798644726 0.8211305765257615 TRPC2, CCKBR, DRD4, BNIP3, NMB, KCNJ11, CSRP3, FTH1, GRM5, RHCG, PYGM, AQP11, NKX6-2, BAX, ILK, CHRNA7, GNG3, KCNQ1 671 370 12092 0.8766906996415194 1.0 0.9999959546034574 99.99999999999332
GOTERM_BP_FAT GO:0007204~elevation of cytosolic calcium ion concentration 5 0.48402710551790895 0.8239935276026584 TRPC2, GRM5, CCKBR, NMB, GNG3 671 102 12092 0.8833757049764764 1.0 0.9999959870457269 99.99999999999497
GOTERM_BP_FAT GO:0055082~cellular chemical homeostasis 18 1.7424975798644726 0.8367458840597499 TRPC2, CCKBR, DRD4, BNIP3, NMB, KCNJ11, CSRP3, FTH1, GRM5, RHCG, PYGM, AQP11, NKX6-2, BAX, ILK, CHRNA7, GNG3, KCNQ1 671 375 12092 0.8650014903129657 1.0 0.9999962577263708 99.99999999999866
GOTERM_BP_FAT GO:0030003~cellular cation homeostasis 11 1.0648596321393997 0.8382419153290942 TRPC2, GRM5, PYGM, CCKBR, AQP11, BAX, NMB, CHRNA7, GNG3, CSRP3, FTH1 671 233 12092 0.8507704214451559 1.0 0.9999962355153545 99.99999999999886
GOTERM_BP_FAT GO:0050801~ion homeostasis 19 1.8393030009680542 0.8563733121323814 TRPC2, CCKBR, DRD4, BNIP3, NMB, KCNJ11, CSRP3, FTH1, GRM5, RHCG, PYGM, AQP11, BAX, NKX6-2, ILK, CHRNA7, GNG3, KCNQ1, HRC 671 402 12092 0.8517323961414982 1.0 0.9999970738941719 99.99999999999986
GOTERM_BP_FAT GO:0051480~cytosolic calcium ion homeostasis 5 0.48402710551790895 0.8831167207573014 TRPC2, GRM5, CCKBR, NMB, GNG3 671 114 12092 0.7903887886631632 1.0 0.9999985151203717 100.0
GOTERM_BP_FAT GO:0042592~homeostatic process 33 3.1945788964181996 0.9163781094300119 GLRX3, BLM, DRD4, PRDX5, BNIP3, NMB, KCNJ11, FTH1, MEN1, TPP1, AQP11, NKX6-2, ILK, LOC690475, CHRNA7, GNG3, KCNQ1, HRC, CLNS1A, TRPC2, NOX4, CCKBR, BAD, CSRP3, BBS1, GRM5, RHCG, PYGM, RPS17, RGD1559902, BAX, RGD1562118, INS2 671 714 12092 0.8328970932635349 1.0 0.9999995251116901 100.0
GOTERM_BP_FAT GO:0048878~chemical homeostasis 21 2.032913843175218 0.9461493088999441 TRPC2, CCKBR, DRD4, BNIP3, NMB, BAD, CSRP3, KCNJ11, FTH1, GRM5, RHCG, PYGM, AQP11, BAX, NKX6-2, ILK, CHRNA7, INS2, GNG3, KCNQ1, HRC 671 492 12092 0.7691832357965905 1.0 0.9999998524973193 100.0
Annotation Cluster 151 Enrichment Score: 0.09465926210924565
Category Term Count % PValue Genes List Total Pop Hits Pop Total Fold Enrichment Bonferroni Benjamini FDR
SP_PIR_KEYWORDS mitochondrion outer membrane 3 0.29041626331074544 0.6941661961381007 BAX, BAD, CPT1A 436 49 8979 1.2608593896274107 1.0 0.9879416016625697 99.99999130130648
GOTERM_CC_FAT GO:0031968~organelle outer membrane 5 0.48402710551790895 0.8217379086720076 DHCR7, BAX, BNIP3, BAD, CPT1A 626 97 10776 0.887322551958104 1.0 0.9982334099757325 99.99999999666093
GOTERM_CC_FAT GO:0019867~outer membrane 5 0.48402710551790895 0.8450118259052581 DHCR7, BAX, BNIP3, BAD, CPT1A 626 101 10776 0.8521810647518425 1.0 0.9984138131335006 99.99999999952827
GOTERM_CC_FAT GO:0005741~mitochondrial outer membrane 4 0.3872216844143272 0.8675677131440311 BAX, BNIP3, BAD, CPT1A 626 83 10776 0.8295931329150468 1.0 0.9987085528663949 99.99999999994773
Annotation Cluster 152 Enrichment Score: 0.09043593323646065
Category Term Count % PValue Genes List Total Pop Hits Pop Total Fold Enrichment Bonferroni Benjamini FDR
GOTERM_CC_FAT GO:0031981~nuclear lumen 51 4.937076476282671 0.7310217116879557 MYOD1, MEF2A, RGD1559948, E2F8, ARNT2, BNIP3, ISG20, MEN1, WDR74, RBM4B, TSKS, INTS5, GRWD1, INTS4, AEN, CIB1, CTBP2, MTA2, DDB1, RELA, RRP8, NPAS4, TAF6L, GTF2H1, TUT1, PNKP, TAF10, CCND1, PPP1CA, CFL1, RUVBL2, DEAF1, POLR2G, NUP98, BLM, MGMT, POLA2, NUMA1, MUS81, PPP2R2D, MKI67, MPHOSPH10, TEAD2, NXF1, KAT5, POLD3, A…
GOTERM_CC_FAT GO:0005654~nucleoplasm 38 3.6786060019361084 0.7344337709242943 DEAF1, POLR2G, MYOD1, MEF2A, NUP98, BLM, E2F8, ARNT2, MGMT, BNIP3, POLA2, ISG20, MEN1, NUMA1, TSKS, INTS5, INTS4, AEN, PPP2R2D, CIB1, CTBP2, MTA2, RELA, DDB1, TEAD2, NPAS4, NXF1, KAT5, TAF6L, GTF2H1, POLD3, ATF5, TAF10, POLD4, CCND1, PPP1CA, POLD1, RUVBL2, IRF3 626 695 10776 0.9412002666237617 1.0 0.9973801919811981 99.…
GOTERM_CC_FAT GO:0044451~nucleoplasm part 23 2.2265246853823815 0.7613368750360943 DEAF1, POLR2G, MYOD1, CTBP2, BLM, MTA2, RELA, ARNT2, E2F8, TEAD2, NXF1, NPAS4, TAF6L, KAT5, GTF2H1, ISG20, MEN1, TAF10, ATF5, PPP1CA, INTS5, INTS4, RUVBL2 626 430 10776 0.9207519132179212 1.0 0.9975853754870022 99.99999980216374
GOTERM_CC_FAT GO:0070013~intracellular organelle lumen 62 6.001936108422071 0.8495948582237532 MYOD1, MEF2A, RGD1559948, ARNT2, E2F8, BNIP3, ISG20, MEN1, WDR74, RBM4B, TSKS, INTS5, GRWD1, INTS4, AEN, P4HA3, CIB1, CTBP2, POLG, MTA2, RELA, DDB1, RRP8, NPAS4, TAF6L, GTF2H1, TUT1, PNKP, TAF10, PPP1CA, CCND1, CFL1, RUVBL2, OAT, DEAF1, POLR2G, NUP98, BLM, MGMT, ECHS1, POLA2, SERPINH1, MRPL11, NUMA1, MU…
GOTERM_CC_FAT GO:0043233~organelle lumen 63 6.098741529525654 0.8886161553909332 MYOD1, MEF2A, RGD1559948, ARNT2, E2F8, BNIP3, ANPEP, ISG20, MEN1, WDR74, RBM4B, TSKS, INTS5, GRWD1, INTS4, AEN, P4HA3, CIB1, CTBP2, POLG, MTA2, RELA, DDB1, RRP8, NPAS4, TAF6L, GTF2H1, TUT1, PNKP, TAF10, PPP1CA, CCND1, CFL1, RUVBL2, OAT, DEAF1, POLR2G, NUP98, BLM, MGMT, ECHS1, POLA2, SERPINH1, MRPL11, NUMA1, MUS81, PC…
GOTERM_CC_FAT GO:0031974~membrane-enclosed lumen 63 6.098741529525654 0.92896326597072 MYOD1, MEF2A, RGD1559948, ARNT2, E2F8, BNIP3, ANPEP, ISG20, MEN1, WDR74, RBM4B, TSKS, INTS5, GRWD1, INTS4, AEN, P4HA3, CIB1, CTBP2, POLG, MTA2, RELA, DDB1, RRP8, NPAS4, TAF6L, GTF2H1, TUT1, PNKP, TAF10, PPP1CA, CCND1, CFL1, RUVBL2, OAT, DEAF1, POLR2G, NUP98, BLM, MGMT, ECHS1, POLA2, SERPINH1, MRPL11, NUMA1, MUS…
Annotation Cluster 153 Enrichment Score: 0.08913930178512816
Category Term Count % PValue Genes List Total Pop Hits Pop Total Fold Enrichment Bonferroni Benjamini FDR
GOTERM_BP_FAT GO:0007163~establishment or maintenance of cell polarity 4 0.3872216844143272 0.2602438009664806 IGF1R, ILK, CFL1, MARK2 671 32 12092 2.2526080476900145 1.0 0.9998909725567697 99.50741016990493
GOTERM_BP_FAT GO:0016331~morphogenesis of embryonic epithelium 4 0.3872216844143272 0.7695160515876398 RGMA, C2CD3, ALDH1A3, CFL1 671 72 12092 1.0011591323066733 1.0 0.999994667707852 99.99999999941714
GOTERM_BP_FAT GO:0021915~neural tube development 3 0.29041626331074544 0.9255135222245873 RGMA, C2CD3, CFL1 671 75 12092 0.7208345752608047 1.0 0.9999996075242579 100.0
GOTERM_BP_FAT GO:0002009~morphogenesis of an epithelium 6 0.5808325266214909 0.936037136694108 IGF1R, RGMA, C2CD3, ALDH1A3, ILK, CFL1 671 155 12092 0.6975818470265853 1.0 0.9999997316929915 100.0
GOTERM_BP_FAT GO:0048729~tissue morphogenesis 8 0.7744433688286544 0.971450783639309 IGF1R, RGMA, C2CD3, ALDH1A3, ILK, CFL1, MESP1, KLK14 671 227 12092 0.6350965420800042 1.0 0.9999999639534538 100.0
GOTERM_BP_FAT GO:0035239~tube morphogenesis 5 0.48402710551790895 0.9753393000204007 RGMA, PPP1CA, C2CD3, ILK, CFL1 671 155 12092 0.5813182058554878 1.0 0.9999999781400319 100.0
GOTERM_BP_FAT GO:0060562~epithelial tube morphogenesis 3 0.29041626331074544 0.976283848582949 RGMA, ILK, CFL1 671 99 12092 0.5460867994400036 1.0 0.9999999770132919 100.0
GOTERM_BP_FAT GO:0060429~epithelium development 8 0.7744433688286544 0.9840876194602546 IGF1R, RGMA, C2CD3, ALDH1A3, ILK, CFL1, NR2F2, H19 671 244 12092 0.5908480125088563 1.0 0.9999999928335492 100.0
GOTERM_BP_FAT GO:0035295~tube development 6 0.5808325266214909 0.9983572128288108 RGMA, PPP1CA, C2CD3, DHCR7, ILK, CFL1 671 248 12092 0.43598865439161577 1.0 0.9999999999968308 100.0
Annotation Cluster 154 Enrichment Score: 0.0869457763055154
Category Term Count % PValue Genes List Total Pop Hits Pop Total Fold Enrichment Bonferroni Benjamini FDR
GOTERM_BP_FAT GO:0021761~limbic system development 3 0.29041626331074544 0.5851506920556776 BBS1, BAX, ALDH1A3 671 35 12092 1.5446455184160102 1.0 0.9999837773911128 99.99998160371982
GOTERM_BP_FAT GO:0021537~telencephalon development 3 0.29041626331074544 0.9410290407526329 BBS1, BAX, ALDH1A3 671 80 12092 0.6757824143070045 1.0 0.999999796480865 100.0
GOTERM_BP_FAT GO:0030900~forebrain development 4 0.3872216844143272 0.9960747287877338 BBS1, BAX, ALDH1A3, NR2F2 671 168 12092 0.42906819956000286 1.0 0.9999999999302553 100.0
Annotation Cluster 155 Enrichment Score: 0.08391817978612104
Category Term Count % PValue Genes List Total Pop Hits Pop Total Fold Enrichment Bonferroni Benjamini FDR
GOTERM_BP_FAT GO:0016570~histone modification 7 0.6776379477250726 0.5841163724147134 MEN1, TAF10, EED, RUVBL2, KAT5, TAF6L, APBB1 671 111 12092 1.1364509069427102 1.0 0.9999850397410192 99.99998077827775
GOTERM_BP_FAT GO:0016569~covalent chromatin modification 7 0.6776379477250726 0.6103698497932869 MEN1, TAF10, EED, RUVBL2, KAT5, TAF6L, APBB1 671 114 12092 1.1065443041284286 1.0 0.9999830157929357 99.99999390993895
GOTERM_CC_FAT GO:0044427~chromosomal part 13 1.2584704743465636 0.9506358549854153 NUP98, MKI67, BLM, POLA2, KAT5, LOC686151, POLD3, MEN1, POLD4, INCENP, POLD1, EED, CHD2, CDCA5 626 309 10776 0.7242160116628927 1.0 0.9997767908863865 100.0
GOTERM_MF_FAT GO:0003682~chromatin binding 5 0.48402710551790895 0.9594500041335704 MEN1, POLD1, CHD2, EED, KAT5 631 150 11963 0.631959852086635 1.0 0.9999995716819665 100.0
GOTERM_CC_FAT GO:0005694~chromosome 14 1.3552758954501452 0.971640913241435 NUP98, MKI67, BLM, POLA2, KAT5, LOC686151, BANF1, POLD3, MEN1, POLD4, INCENP, POLD1, EED, CHD2, CDCA5 626 350 10776 0.6885623003194887 1.0 0.9999204501830571 100.0
GOTERM_CC_FAT GO:0000785~chromatin 5 0.48402710551790895 0.9927871241993574 MEN1, INCENP, CHD2, EED, KAT5 626 176 10776 0.48903572465872786 1.0 0.9999953076352478 100.0
Annotation Cluster 156 Enrichment Score: 0.07994015405505993
Category Term Count % PValue Genes List Total Pop Hits Pop Total Fold Enrichment Bonferroni Benjamini FDR
SMART SM00181:EGF 6 0.5808325266214909 0.6580223197702837 NRXN2, EFEMP2, NELL1, MFGE8, PCSK6, LRP5 223 127 5083 1.0768687546343703 1.0 0.9995392938859043 99.99981576769035
INTERPRO IPR006210:EGF-like 6 0.5808325266214909 0.7318030811651883 NRXN2, EFEMP2, NELL1, MFGE8, PCSK6, LRP5 490 127 10240 0.987305158283786 1.0 0.9999997347831352 99.99999987988953
UP_SEQ_FEATURE domain:EGF-like 1 3 0.29041626331074544 0.7585447092953683 NRXN2, NELL1, MFGE8 359 55 7317 1.1117244872119525 1.0 0.9999999992419493 99.99999997822914
INTERPRO IPR006209:EGF 3 0.29041626331074544 0.9009141848964779 NRXN2, MFGE8, LRP5 490 80 10240 0.7836734693877551 1.0 0.9999999999443097 99.99999999999997
INTERPRO IPR000742:EGF-like, type 3 4 0.3872216844143272 0.9175052358911425 NRXN2, EFEMP2, NELL1, MFGE8 490 115 10240 0.726885536823425 1.0 0.9999999999886262 100.0
SP_PIR_KEYWORDS egf-like domain 4 0.3872216844143272 0.9496881764241089 NRXN2, EFEMP2, NELL1, MFGE8 436 127 8979 0.648631077078668 1.0 0.9997169310579163 100.0
INTERPRO IPR013032:EGF-like region, conserved site 5 0.48402710551790895 0.9614570141441916 NRXN2, EFEMP2, NELL1, MFGE8, HRC 490 167 10240 0.6256874007087865 1.0 0.99999999999986 100.0
Annotation Cluster 157 Enrichment Score: 0.07911719095645238
Category Term Count % PValue Genes List Total Pop Hits Pop Total Fold Enrichment Bonferroni Benjamini FDR
GOTERM_BP_FAT GO:0044275~cellular carbohydrate catabolic process 4 0.3872216844143272 0.7695160515876398 LDHA, TALDO1, PYGM, BAD 671 72 12092 1.0011591323066733 1.0 0.999994667707852 99.99999999941714
GOTERM_BP_FAT GO:0016052~carbohydrate catabolic process 5 0.48402710551790895 0.7994399796508349 LDHA, TALDO1, CHID1, PYGM, BAD 671 98 12092 0.9194318562000061 1.0 0.9999947515380289 99.99999999994976
GOTERM_BP_FAT GO:0006007~glucose catabolic process 3 0.29041626331074544 0.8321101884093939 LDHA, TALDO1, BAD 671 57 12092 0.9484665463957959 1.0 0.9999959066960467 99.99999999999781
GOTERM_BP_FAT GO:0019320~hexose catabolic process 3 0.29041626331074544 0.8462143994545164 LDHA, TALDO1, BAD 671 59 12092 0.9163151380433959 1.0 0.9999963655061698 99.99999999999953
GOTERM_BP_FAT GO:0046365~monosaccharide catabolic process 3 0.29041626331074544 0.8462143994545164 LDHA, TALDO1, BAD 671 59 12092 0.9163151380433959 1.0 0.9999963655061698 99.99999999999953
GOTERM_BP_FAT GO:0046164~alcohol catabolic process 3 0.29041626331074544 0.9144324846084504 LDHA, TALDO1, BAD 671 72 12092 0.7508693492300049 1.0 0.9999994924939826 100.0
Annotation Cluster 158 Enrichment Score: 0.0712024411001207
Category Term Count % PValue Genes List Total Pop Hits Pop Total Fold Enrichment Bonferroni Benjamini FDR
SP_PIR_KEYWORDS Apoptosis 7 0.6776379477250726 0.7990364292552676 MEF2A, BAX, AEN, BAD, APBB1, PPP1R15A, RTN3 436 161 8979 0.8953928998803351 1.0 0.9953401289416257 99.99999997265586
GOTERM_BP_FAT GO:0008219~cell death 20 1.9361084220716358 0.8309872153978679 POLR2G, MUC2, KLK8, HRAS, MEF2A, CCKBR, BNIP3, FADD, BAD, DNAJB13, RPS3, RTN3, TAF10, NUP62, BAX, AEN, APBB1, PPP1R15A, CIB1, MAP3K11 671 413 12092 0.8726810838508533 1.0 0.9999961388841991 99.99999999999754
GOTERM_BP_FAT GO:0016265~death 20 1.9361084220716358 0.8507522324395894 POLR2G, MUC2, KLK8, HRAS, MEF2A, CCKBR, BNIP3, FADD, BAD, DNAJB13, RPS3, RTN3, TAF10, NUP62, BAX, AEN, APBB1, PPP1R15A, CIB1, MAP3K11 671 420 12092 0.8581363991200056 1.0 0.999996705784141 99.99999999999972
GOTERM_BP_FAT GO:0006915~apoptosis 17 1.6456921587608906 0.8736017404588123 POLR2G, MUC2, HRAS, MEF2A, CCKBR, BNIP3, FADD, BAD, DNAJB13, RPS3, RTN3, TAF10, BAX, AEN, APBB1, PPP1R15A, CIB1 671 368 12092 0.8324855828419621 1.0 0.9999981435103501 99.99999999999999
GOTERM_BP_FAT GO:0012501~programmed cell death 17 1.6456921587608906 0.89270976284939 POLR2G, MUC2, HRAS, MEF2A, CCKBR, BNIP3, FADD, BAD, DNAJB13, RPS3, RTN3, TAF10, BAX, AEN, APBB1, PPP1R15A, CIB1 671 376 12092 0.8147731236325586 1.0 0.9999988547772964 100.0
Annotation Cluster 159 Enrichment Score: 0.07026763296953874
Category Term Count % PValue Genes List Total Pop Hits Pop Total Fold Enrichment Bonferroni Benjamini FDR
GOTERM_BP_FAT GO:0009187~cyclic nucleotide metabolic process 3 0.29041626331074544 0.7206395810393187 PDE2A, PDE8A, GUCY2E 671 45 12092 1.201390958768008 1.0 0.9999918937626224 99.99999998270964
GOTERM_BP_FAT GO:0009123~nucleoside monophosphate metabolic process 3 0.29041626331074544 0.9144324846084504 PDE2A, PDE8A, GUCY2E 671 72 12092 0.7508693492300049 1.0 0.9999994924939826 100.0
GOTERM_BP_FAT GO:0006163~purine nucleotide metabolic process 8 0.7744433688286544 0.9339579933450513 LOC689961, TCIRG1, PDE2A, ATP10A, PDE8A, MUC5AC, GUCY2E, ABCC6 671 201 12092 0.7172483335928406 1.0 0.9999997201236575 100.0
Annotation Cluster 160 Enrichment Score: 0.07023467269598976
Category Term Count % PValue Genes List Total Pop Hits Pop Total Fold Enrichment Bonferroni Benjamini FDR
INTERPRO IPR015943:WD40/YVTN repeat-like 8 0.7744433688286544 0.6145670135415321 WDR74, CORO1B, WDR73, GRWD1, EED, SEMA4B, PPP2R2D, BUB3 490 155 10240 1.078604344963792 1.0 0.9999949998927048 99.99996551035039
SMART SM00320:WD40 7 0.6776379477250726 0.6336370661522424 WDR74, CORO1B, WDR73, GRWD1, EED, PPP2R2D, BUB3 223 148 5083 1.0780814446733729 1.0 0.9994408776992796 99.99956998333353
INTERPRO IPR001680:WD40 repeat 7 0.6776379477250726 0.7160525949087723 WDR74, CORO1B, WDR73, GRWD1, EED, PPP2R2D, BUB3 490 148 10240 0.9884169884169883 1.0 0.9999995752644112 99.99999970731562
INTERPRO IPR019781:WD40 repeat, subgroup 5 0.48402710551790895 0.8815915261884565 WDR74, CORO1B, GRWD1, EED, BUB3 490 132 10240 0.7915893630179345 1.0 0.999999999731796 99.99999999999966
UP_SEQ_FEATURE repeat:WD 5 3 0.29041626331074544 0.9049732447420065 CORO1B, GRWD1, PPP2R2D 359 79 7317 0.773985402489334 1.0 0.9999999999999394 99.99999999999999
SP_PIR_KEYWORDS wd repeat 5 0.48402710551790895 0.9076202912934188 CORO1B, GRWD1, EED, PPP2R2D, BUB3 436 138 8979 0.7461607499002793 1.0 0.9989100380193442 99.99999999999936
UP_SEQ_FEATURE repeat:WD 4 3 0.29041626331074544 0.9158671006656746 CORO1B, GRWD1, PPP2R2D 359 82 7317 0.7456688633738705 1.0 0.9999999999999548 100.0
UP_SEQ_FEATURE repeat:WD 3 3 0.29041626331074544 0.9255819683557093 CORO1B, GRWD1, PPP2R2D 359 85 7317 0.7193511387842045 1.0 0.9999999999999772 100.0
UP_SEQ_FEATURE repeat:WD 1 3 0.29041626331074544 0.9285785277166083 CORO1B, GRWD1, PPP2R2D 359 86 7317 0.7109865906588068 1.0 0.9999999999999791 100.0
UP_SEQ_FEATURE repeat:WD 2 3 0.29041626331074544 0.9285785277166083 CORO1B, GRWD1, PPP2R2D 359 86 7317 0.7109865906588068 1.0 0.9999999999999791 100.0
INTERPRO IPR019782:WD40 repeat 2 4 0.3872216844143272 0.930756985399763 CORO1B, GRWD1, EED, BUB3 490 120 10240 0.6965986394557824 1.0 0.9999999999953697 100.0
INTERPRO IPR017986:WD40 repeat, region 4 0.3872216844143272 0.9420271679910364 CORO1B, GRWD1, EED, BUB3 490 125 10240 0.6687346938775511 1.0 0.9999999999985344 100.0
INTERPRO IPR019775:WD40 repeat, conserved site 4 0.3872216844143272 0.9440670017247834 CORO1B, GRWD1, EED, PPP2R2D 490 126 10240 0.6634272756721737 1.0 0.9999999999986133 100.0
Annotation Cluster 161 Enrichment Score: 0.0701035549097165
Category Term Count % PValue Genes List Total Pop Hits Pop Total Fold Enrichment Bonferroni Benjamini FDR
SP_PIR_KEYWORDS ubl conjugation 12 1.1616650532429817 0.815146260839271 ARL2, MYOD1, ESRRA, CCND1, MEF2A, ARRB1, DDB1, GABRA5, SLC3A2, KAT5, SART1, RPS3 436 283 8979 0.8732453723214576 1.0 0.9958898357228868 99.99999999131283
UP_SEQ_FEATURE cross-link:Glycyl lysine isopeptide (Lys-Gly) (interchain with G-Cter in ubiquitin) 4 0.3872216844143272 0.8653128977970467 ARL2, GABRA5, SLC3A2, RPS3 359 98 7317 0.8319026775055426 1.0 0.9999999999982127 99.99999999999766
SP_PIR_KEYWORDS isopeptide bond 6 0.5808325266214909 0.8735356172493526 ARL2, ESRRA, MEF2A, GABRA5, SLC3A2, RPS3 436 154 8979 0.8023650661265341 1.0 0.9981143419868608 99.99999999995252
Annotation Cluster 162 Enrichment Score: 0.0691406074140341
Category Term Count % PValue Genes List Total Pop Hits Pop Total Fold Enrichment Bonferroni Benjamini FDR
GOTERM_BP_FAT GO:0050863~regulation of T cell activation 6 0.5808325266214909 0.7506356938438645 BLM, RGD1562118, BAD, SCGB1A1, CD5, SART1 671 112 12092 0.9654034490100064 1.0 0.9999925339403365 99.99999999766506
GOTERM_BP_FAT GO:0045580~regulation of T cell differentiation 3 0.29041626331074544 0.7532727582423744 RGD1562118, BAD, SART1 671 48 12092 1.1263040238450075 1.0 0.9999919895247799 99.99999999806406
GOTERM_BP_FAT GO:0050870~positive regulation of T cell activation 4 0.3872216844143272 0.7775696437080135 BLM, BAD, CD5, SART1 671 73 12092 0.987444623644938 1.0 0.9999942927610732 99.99999999968861
GOTERM_BP_FAT GO:0051250~negative regulation of lymphocyte activation 3 0.29041626331074544 0.7825665954035955 RGD1562118, GAL, SCGB1A1 671 51 12092 1.0600508459717717 1.0 0.9999944385525791 99.99999999979138
GOTERM_BP_FAT GO:0002695~negative regulation of leukocyte activation 3 0.29041626331074544 0.8003596891431916 RGD1562118, GAL, SCGB1A1 671 53 12092 1.020048927255856 1.0 0.9999943386656095 99.99999999995369
GOTERM_BP_FAT GO:0051249~regulation of lymphocyte activation 7 0.6776379477250726 0.8162386294833353 BLM, RGD1562118, BAD, GAL, SCGB1A1, CD5, SART1 671 144 12092 0.8760142407683392 1.0 0.9999958959530373 99.99999999998926
GOTERM_BP_FAT GO:0050866~negative regulation of cell activation 3 0.29041626331074544 0.8246289897952891 RGD1562118, GAL, SCGB1A1 671 56 12092 0.9654034490100064 1.0 0.9999959470801649 99.99999999999528
GOTERM_BP_FAT GO:0045619~regulation of lymphocyte differentiation 3 0.29041626331074544 0.8321101884093939 RGD1562118, BAD, SART1 671 57 12092 0.9484665463957959 1.0 0.9999959066960467 99.99999999999781
GOTERM_BP_FAT GO:0002683~negative regulation of immune system process 4 0.3872216844143272 0.8516931172144946 RGD1562118, INS2, GAL, SCGB1A1 671 84 12092 0.8581363991200057 1.0 0.9999967326702389 99.99999999999976
GOTERM_BP_FAT GO:0050670~regulation of lymphocyte proliferation 4 0.3872216844143272 0.8727593712063564 BLM, GAL, SCGB1A1, CD5 671 88 12092 0.8191301991600054 1.0 0.9999981277046404 99.99999999999999
GOTERM_BP_FAT GO:0032944~regulation of mononuclear cell proliferation 4 0.3872216844143272 0.8775945269717104 BLM, GAL, SCGB1A1, CD5 671 89 12092 0.809926489057084 1.0 0.9999982662500815 99.99999999999999
GOTERM_BP_FAT GO:0070663~regulation of leukocyte proliferation 4 0.3872216844143272 0.8867780750170565 BLM, GAL, SCGB1A1, CD5 671 91 12092 0.7921259068800053 1.0 0.9999986970544055 100.0
GOTERM_BP_FAT GO:0002694~regulation of leukocyte activation 7 0.6776379477250726 0.8879521692463583 BLM, RGD1562118, BAD, GAL, SCGB1A1, CD5, SART1 671 161 12092 0.7835158426747879 1.0 0.999998693053586 100.0
GOTERM_BP_FAT GO:0050865~regulation of cell activation 7 0.6776379477250726 0.909713581440358 BLM, RGD1562118, BAD, GAL, SCGB1A1, CD5, SART1 671 168 12092 0.750869349230005 1.0 0.9999994326289979 100.0
GOTERM_BP_FAT GO:0051251~positive regulation of lymphocyte activation 4 0.3872216844143272 0.9107431318864772 BLM, BAD, CD5, SART1 671 97 12092 0.7431284281039224 1.0 0.9999994322216842 100.0
GOTERM_BP_FAT GO:0002696~positive regulation of leukocyte activation 4 0.3872216844143272 0.9381422565823417 BLM, BAD, CD5, SART1 671 106 12092 0.6800326181705706 1.0 0.9999997530555248 100.0
GOTERM_BP_FAT GO:0050867~positive regulation of cell activation 4 0.3872216844143272 0.9476267204926297 BLM, BAD, CD5, SART1 671 110 12092 0.6553041593280043 1.0 0.9999998544285421 100.0
GOTERM_BP_FAT GO:0002684~positive regulation of immune system process 8 0.7744433688286544 0.9758937508410093 LOC365286, CD37, BLM, HPX, UNC93B1, BAD, CD5, SART1 671 232 12092 0.6214091166041421 1.0 0.9999999767797719 100.0
Annotation Cluster 163 Enrichment Score: 0.06775181145671781
Category Term Count % PValue Genes List Total Pop Hits Pop Total Fold Enrichment Bonferroni Benjamini FDR
GOTERM_BP_FAT GO:0006308~DNA catabolic process 5 0.48402710551790895 0.28717891926458805 DDB1, BAX, BNIP3, GTF2H1, ISG20 671 49 12092 1.8388637124000122 1.0 0.9999205719284721 99.74381376884662
GOTERM_BP_FAT GO:0009057~macromolecule catabolic process 12 1.1616650532429817 0.9997334587249612 PSMD13, CHID1, PYGM, OTUB1, DDB1, BAX, RELA, BNIP3, SLC15A3, FEN1, GTF2H1, ISG20 671 460 12092 0.4701095056048727 1.0 0.9999999999999968 100.0
GOTERM_BP_FAT GO:0044265~cellular macromolecule catabolic process 9 0.8712487899322363 0.9998974757608688 PSMD13, OTUB1, DDB1, BAX, RELA, BNIP3, FEN1, GTF2H1, ISG20 671 401 12092 0.40445830282713485 1.0 0.9999999999999999 100.0
GOTERM_BP_FAT GO:0030163~protein catabolic process 5 0.48402710551790895 0.999993223914055 PSMD13, OTUB1, DDB1, RELA, SLC15A3 671 333 12092 0.27058354927207384 1.0 1.0 100.0
GOTERM_BP_FAT GO:0051603~proteolysis involved in cellular protein catabolic process 4 0.3872216844143272 0.9999967668424505 PSMD13, OTUB1, DDB1, RELA 671 310 12092 0.2325272823421951 1.0 1.0 100.0
GOTERM_BP_FAT GO:0044257~cellular protein catabolic process 4 0.3872216844143272 0.9999972362787366 PSMD13, OTUB1, DDB1, RELA 671 313 12092 0.23029858634530503 1.0 1.0 100.0
GOTERM_BP_FAT GO:0043632~modification-dependent macromolecule catabolic process 3 0.29041626331074544 0.9999986180099792 PSMD13, OTUB1, DDB1 671 284 12092 0.1903612434667618 1.0 1.0 100.0
GOTERM_BP_FAT GO:0019941~modification-dependent protein catabolic process 3 0.29041626331074544 0.9999986180099792 PSMD13, OTUB1, DDB1 671 284 12092 0.1903612434667618 1.0 1.0 100.0
Annotation Cluster 164 Enrichment Score: 0.06597149244079308
Category Term Count % PValue Genes List Total Pop Hits Pop Total Fold Enrichment Bonferroni Benjamini FDR
GOTERM_BP_FAT GO:0042391~regulation of membrane potential 8 0.7744433688286544 0.7506711495627711 BAX, NKX6-2, DRD4, ILK, BNIP3, CHRNA7, KCNQ1, KCNJ11 671 153 12092 0.9422674186415749 1.0 0.9999922363434003 99.9999999976709
GOTERM_BP_FAT GO:0019228~regulation of action potential in neuron 3 0.29041626331074544 0.8924675158666397 NKX6-2, ILK, CHRNA7 671 67 12092 0.8069043752919456 1.0 0.999998877460352 100.0
GOTERM_BP_FAT GO:0001508~regulation of action potential 3 0.29041626331074544 0.9463316822744761 NKX6-2, ILK, CHRNA7 671 82 12092 0.6592999163970775 1.0 0.9999998501450599 100.0
Annotation Cluster 165 Enrichment Score: 0.06414290720026644
Category Term Count % PValue Genes List Total Pop Hits Pop Total Fold Enrichment Bonferroni Benjamini FDR
GOTERM_BP_FAT GO:0006119~oxidative phosphorylation 7 0.6776379477250726 0.19935368566475237 LOC689961, TCIRG1, COX8B, NDUFC2, LOC685596, MUC5AC, SDHAF2 671 71 12092 1.7767049390231104 1.0 0.9998636944513691 98.01393267578943
GOTERM_BP_FAT GO:0015985~energy coupled proton transport, down electrochemical gradient 3 0.29041626331074544 0.7319026924902688 LOC689961, TCIRG1, MUC5AC 671 46 12092 1.1752737640121818 1.0 0.9999930804234872 99.99999999162904
GOTERM_BP_FAT GO:0015986~ATP synthesis coupled proton transport 3 0.29041626331074544 0.7319026924902688 LOC689961, TCIRG1, MUC5AC 671 46 12092 1.1752737640121818 1.0 0.9999930804234872 99.99999999162904
GOTERM_CC_FAT GO:0016469~proton-transporting two-sector ATPase complex 3 0.29041626331074544 0.8290305156196867 LOC689961, TCIRG1, MUC5AC 626 54 10776 0.9563365282215122 1.0 0.9983003442423992 99.99999999813845
GOTERM_BP_FAT GO:0034220~ion transmembrane transport 3 0.29041626331074544 0.8462143994545164 LOC689961, TCIRG1, MUC5AC 671 59 12092 0.9163151380433959 1.0 0.9999963655061698 99.99999999999953
GOTERM_BP_FAT GO:0055085~transmembrane transport 6 0.5808325266214909 0.8582135164516285 LOC689961, TCIRG1, NUP98, NUP62, FOLR1, MUC5AC 671 131 12092 0.8253831014436696 1.0 0.9999971236884382 99.99999999999989
GOTERM_BP_FAT GO:0046034~ATP metabolic process 5 0.48402710551790895 0.8656570322325914 LOC689961, TCIRG1, ATP10A, MUC5AC, ABCC6 671 110 12092 0.8191301991600055 1.0 0.9999976021786574 99.99999999999996
GOTERM_BP_FAT GO:0015992~proton transport 3 0.29041626331074544 0.9018188001414819 LOC689961, TCIRG1, MUC5AC 671 69 12092 0.7835158426747878 1.0 0.9999992091689235 100.0
GOTERM_BP_FAT GO:0006754~ATP biosynthetic process 4 0.3872216844143272 0.9033188287160243 LOC689961, TCIRG1, ATP10A, MUC5AC 671 95 12092 0.7587732371166366 1.0 0.9999992543219705 100.0
GOTERM_BP_FAT GO:0006818~hydrogen transport 3 0.29041626331074544 0.9062047500766288 LOC689961, TCIRG1, MUC5AC 671 70 12092 0.7723227592080051 1.0 0.9999993345270536 100.0
GOTERM_MF_FAT GO:0016820~hydrolase activity, acting on acid anhydrides, catalyzing transmembrane movement of substances 4 0.3872216844143272 0.9102870395182181 ATP10A, MUC5AC, ABCC8, ABCC6 631 102 11963 0.743482178925453 1.0 0.9999963884273678 99.99999999999999
GOTERM_BP_FAT GO:0009165~nucleotide biosynthetic process 8 0.7744433688286544 0.915801188657932 LOC689961, TCIRG1, ASPDH, RRM1, ATP10A, NADSYN1, MUC5AC, GUCY2E 671 193 12092 0.7469788344671552 1.0 0.999999522284668 100.0
GOTERM_BP_FAT GO:0009205~purine ribonucleoside triphosphate metabolic process 5 0.48402710551790895 0.9213202794299252 LOC689961, TCIRG1, ATP10A, MUC5AC, ABCC6 671 125 12092 0.7208345752608047 1.0 0.9999995765350963 100.0
GOTERM_BP_FAT GO:0009199~ribonucleoside triphosphate metabolic process 5 0.48402710551790895 0.9241676357055376 LOC689961, TCIRG1, ATP10A, MUC5AC, ABCC6 671 126 12092 0.715113665933338 1.0 0.9999995798615283 100.0
GOTERM_BP_FAT GO:0034404~nucleobase, nucleoside and nucleotide biosynthetic process 8 0.7744433688286544 0.9318938084262918 LOC689961, TCIRG1, ASPDH, RRM1, ATP10A, NADSYN1, MUC5AC, GUCY2E 671 200 12092 0.7208345752608049 1.0 0.9999997195251268 100.0
GOTERM_BP_FAT GO:0034654~nucleobase, nucleoside, nucleotide and nucleic acid biosynthetic process 8 0.7744433688286544 0.9318938084262918 LOC689961, TCIRG1, ASPDH, RRM1, ATP10A, NADSYN1, MUC5AC, GUCY2E 671 200 12092 0.7208345752608049 1.0 0.9999997195251268 100.0
GOTERM_BP_FAT GO:0006163~purine nucleotide metabolic process 8 0.7744433688286544 0.9339579933450513 LOC689961, TCIRG1, PDE2A, ATP10A, PDE8A, MUC5AC, GUCY2E, ABCC6 671 201 12092 0.7172483335928406 1.0 0.9999997201236575 100.0
GOTERM_BP_FAT GO:0009144~purine nucleoside triphosphate metabolic process 5 0.48402710551790895 0.9346529732961558 LOC689961, TCIRG1, ATP10A, MUC5AC, ABCC6 671 130 12092 0.6931101685200045 1.0 0.9999997270145236 100.0
GOTERM_BP_FAT GO:0009206~purine ribonucleoside triphosphate biosynthetic process 4 0.3872216844143272 0.9406520513967751 LOC689961, TCIRG1, ATP10A, MUC5AC 671 107 12092 0.673677173140939 1.0 0.9999997962978777 100.0
GOTERM_BP_FAT GO:0009201~ribonucleoside triphosphate biosynthetic process 4 0.3872216844143272 0.9430673139478469 LOC689961, TCIRG1, ATP10A, MUC5AC 671 108 12092 0.6674394215377822 1.0 0.9999998200969229 100.0
GOTERM_BP_FAT GO:0009145~purine nucleoside triphosphate biosynthetic process 4 0.3872216844143272 0.9430673139478469 LOC689961, TCIRG1, ATP10A, MUC5AC 671 108 12092 0.6674394215377822 1.0 0.9999998200969229 100.0
GOTERM_BP_FAT GO:0009142~nucleoside triphosphate biosynthetic process 4 0.3872216844143272 0.9476267204926297 LOC689961, TCIRG1, ATP10A, MUC5AC 671 110 12092 0.6553041593280043 1.0 0.9999998544285421 100.0
GOTERM_BP_FAT GO:0009141~nucleoside triphosphate metabolic process 5 0.48402710551790895 0.9498885562008736 LOC689961, TCIRG1, ATP10A, MUC5AC, ABCC6 671 137 12092 0.6576957803474496 1.0 0.999999859026727 100.0
GOTERM_BP_FAT GO:0044271~nitrogen compound biosynthetic process 13 1.2584704743465636 0.9570660195013945 LOC689961, TCIRG1, ASPDH, BCAT2, RRM1, TH, ATP10A, UROS, NADSYN1, CHRNA7, MUC5AC, TPH1, GUCY2E 671 329 12092 0.7120706290570259 1.0 0.9999999025305015 100.0
GOTERM_BP_FAT GO:0009150~purine ribonucleotide metabolic process 5 0.48402710551790895 0.963271197802007 LOC689961, TCIRG1, ATP10A, MUC5AC, ABCC6 671 145 12092 0.6214091166041421 1.0 0.9999999295167491 100.0
GOTERM_BP_FAT GO:0009259~ribonucleotide metabolic process 5 0.48402710551790895 0.9698643273694528 LOC689961, TCIRG1, ATP10A, MUC5AC, ABCC6 671 150 12092 0.6006954793840039 1.0 0.9999999629274302 100.0
GOTERM_BP_FAT GO:0009152~purine ribonucleotide biosynthetic process 4 0.3872216844143272 0.971180143085953 LOC689961, TCIRG1, ATP10A, MUC5AC 671 124 12092 0.5813182058554877 1.0 0.9999999647084481 100.0
GOTERM_BP_FAT GO:0009260~ribonucleotide biosynthetic process 4 0.3872216844143272 0.9757946540434126 LOC689961, TCIRG1, ATP10A, MUC5AC 671 128 12092 0.5631520119225036 1.0 0.9999999778605096 100.0
GOTERM_BP_FAT GO:0006164~purine nucleotide biosynthetic process 5 0.48402710551790895 0.978160998062263 LOC689961, TCIRG1, ATP10A, MUC5AC, GUCY2E 671 158 12092 0.5702805184025355 1.0 0.9999999809079082 100.0
Annotation Cluster 166 Enrichment Score: 0.06259805212311767
Category Term Count % PValue Genes List Total Pop Hits Pop Total Fold Enrichment Bonferroni Benjamini FDR
SMART SM00219:TyrKc 5 0.48402710551790895 0.4845324540162371 NTRK3, IGF1R, SCYL1, ILK, MAP3K11 223 82 5083 1.3898610959203763 1.0 0.9996322078090386 99.9712695156933
INTERPRO IPR001245:Tyrosine protein kinase 5 0.48402710551790895 0.5551030518272997 NTRK3, IGF1R, SCYL1, ILK, MAP3K11 490 82 10240 1.2742658038825285 1.0 0.999987948437242 99.99967625587445
GOTERM_BP_FAT GO:0043408~regulation of MAPKKK cascade 7 0.6776379477250726 0.6439005187497688 MEN1, IGF1R, ILK, IGF2, PAK1, INS2, MAP3K11 671 118 12092 1.0690343277172953 1.0 0.9999862044731773 99.99999875331963
GOTERM_BP_FAT GO:0046777~protein amino acid autophosphorylation 4 0.3872216844143272 0.8211424946385674 NTRK3, IGF1R, PAK1, MAP3K11 671 79 12092 0.9124488294440567 1.0 0.9999958083509946 99.99999999999332
UP_SEQ_FEATURE binding site:ATP 11 1.0648596321393997 0.855907422514536 NTRK3, CHKA, IGF1R, RGD1559948, ILK, ATG2A, ADRBK1, PAK1, EHD1, MARK2, MAP3K11, PC 359 269 7317 0.8334489650101997 1.0 0.9999999999969744 99.99999999999328
UP_SEQ_FEATURE domain:Protein kinase 9 0.8712487899322363 0.8767753523506173 NTRK3, IGF1R, SCYL1, ILK, ADRBK1, PAK1, GUCY2E, MARK2, MAP3K11 359 228 7317 0.804537457850755 1.0 0.9999999999991941 99.99999999999942
INTERPRO IPR000719:Protein kinase, core 11 1.0648596321393997 0.9345351575181126 NTRK3, IGF1R, SCYL1, VRK3, ILK, BRSK2, ADRBK1, PAK1, GUCY2E, MARK2, MAP3K11 490 312 10240 0.7367870225013082 1.0 0.9999999999964474 100.0
GOTERM_MF_FAT GO:0004713~protein tyrosine kinase activity 4 0.3872216844143272 0.9538612431380243 NTRK3, IGF1R, SCYL1, ILK 631 119 11963 0.6372704390789597 1.0 0.9999993480410715 100.0
INTERPRO IPR017441:Protein kinase, ATP binding site 9 0.8712487899322363 0.9543428869838912 NTRK3, IGF1R, ILK, BRSK2, ADRBK1, RAB38, PAK1, MARK2, MAP3K11 490 274 10240 0.6864293162520484 1.0 0.9999999999996316 100.0
UP_SEQ_FEATURE active site:Proton acceptor 12 1.1616650532429817 0.9579822112932921 NTRK3, IGF1R, LDHA, ALDH1A3, SULT2B1, ADRBK1, PAK1, NEU3, CPT1A, FAH, MARK2, MAP3K11 359 347 7317 0.7048397325263098 1.0 0.9999999999999994 100.0
SMART SM00220:S_TKc 4 0.3872216844143272 0.9713579312328672 BRSK2, ADRBK1, PAK1, MARK2 223 157 5083 0.5807317700151381 1.0 0.9999999987684709 100.0
INTERPRO IPR008271:Serine/threonine protein kinase, active site 6 0.5808325266214909 0.9765830809261157 ILK, BRSK2, ADRBK1, PAK1, MARK2, MAP3K11 490 212 10240 0.5914516750096265 1.0 0.9999999999999959 100.0
SP_PIR_KEYWORDS serine/threonine-protein kinase 6 0.5808325266214909 0.9775309903892089 ILK, BRSK2, ADRBK1, PAK1, MARK2, MAP3K11 436 210 8979 0.5884010484927916 1.0 0.999939079337015 100.0
UP_SEQ_FEATURE nucleotide phosphate-binding region:ATP 14 1.3552758954501452 0.9780968771256014 NLRP6, CHKA, RGD1559948, CLPB, NADSYN1, ADRBK1, MARK2, IGHMBP2, NTRK3, IGF1R, ILK, ATG2A, PAK1, EHD1, MAP3K11 359 424 7317 0.6729778735481159 1.0 1.0 100.0
SP_PIR_KEYWORDS kinase 14 1.3552758954501452 0.9795516147309485 CHKA, SPHK2, BRSK2, AKAP13, ADRBK1, MARK2, NTRK3, CDKN1C, IGF1R, PNKP, VRK3, ILK, PAK1, MAP3K11 436 432 8979 0.6673993374108054 1.0 0.9999449246525816 100.0
INTERPRO IPR002290:Serine/threonine protein kinase 4 0.3872216844143272 0.9823264509190865 BRSK2, ADRBK1, PAK1, MARK2 490 157 10240 0.5324320811126999 1.0 0.9999999999999993 100.0
INTERPRO IPR017442:Serine/threonine protein kinase-related 6 0.5808325266214909 0.9895268751547837 BRSK2, ADRBK1, PAK1, GUCY2E, MARK2, MAP3K11 490 236 10240 0.5313040470425457 1.0 1.0 100.0
GOTERM_MF_FAT GO:0004674~protein serine/threonine kinase activity 12 1.1616650532429817 0.9943327954946792 CCDC88B, CDC42BPG, ILK, BRSK2, MAP4K2, RPS6KB2, ADRBK1, PAK1, KNDC1, MARK2, MAP3K11, GTF2H1 631 393 11963 0.5788945209953908 1.0 0.9999999995305419 100.0
Annotation Cluster 167 Enrichment Score: 0.060855254034077384
Category Term Count % PValue Genes List Total Pop Hits Pop Total Fold Enrichment Bonferroni Benjamini FDR
GOTERM_BP_FAT GO:0032496~response to lipopolysaccharide 6 0.5808325266214909 0.7836780893212246 LOC365286, TSKS, RELA, CYP2C7, IRF3, RGD1562118, ABCC8 671 117 12092 0.924146891360006 1.0 0.9999942321470595 99.9999999998094
GOTERM_BP_FAT GO:0002237~response to molecule of bacterial origin 6 0.5808325266214909 0.8443358510507931 LOC365286, TSKS, RELA, CYP2C7, IRF3, RGD1562118, ABCC8 671 128 12092 0.8447280178837555 1.0 0.9999963150764662 99.99999999999942
GOTERM_BP_FAT GO:0009617~response to bacterium 6 0.5808325266214909 0.9926160728859926 LOC365286, TSKS, RELA, CYP2C7, IRF3, RGD1562118, ABCC8 671 212 12092 0.510024463627928 1.0 0.9999999992453593 100.0
Annotation Cluster 168 Enrichment Score: 0.05886149684545131
Category Term Count % PValue Genes List Total Pop Hits Pop Total Fold Enrichment Bonferroni Benjamini FDR
GOTERM_BP_FAT GO:0050768~negative regulation of neurogenesis 3 0.29041626331074544 0.8168496281380071 ATF5, KLK8, NKX6-2 671 55 12092 0.9829562389920066 1.0 0.9999958457084248 99.99999999998987
GOTERM_BP_FAT GO:0010721~negative regulation of cell development 3 0.29041626331074544 0.8321101884093939 ATF5, KLK8, NKX6-2 671 57 12092 0.9484665463957959 1.0 0.9999959066960467 99.99999999999781
GOTERM_BP_FAT GO:0045596~negative regulation of cell differentiation 7 0.6776379477250726 0.9796987506435946 MEN1, ATF5, KLK8, CCND1, NKX6-2, RGD1562118, FGF4 671 212 12092 0.5950285408992493 1.0 0.999999983914275 100.0
Annotation Cluster 169 Enrichment Score: 0.0579665385711699
Category Term Count % PValue Genes List Total Pop Hits Pop Total Fold Enrichment Bonferroni Benjamini FDR
GOTERM_BP_FAT GO:0016310~phosphorylation 37 3.581800580832527 0.7524892977517255 LOC689961, TOLLIP, DRD4, BRSK2, MAP4K2, RPS6KB2, ADRBK1, SDHAF2, IGF1R, VRK3, ILK, LOC685596, CHRNA7, PAK1, CD6, TCIRG1, CCDC88B, PTPRE, COX8B, NDUFC2, GUCY2E, MARK2, GRM5, NTRK3, PNKP, TMEM134, CDC42BPG, CCND1, SCYL1, ARRB1, CD81, CFL1, RGD1562118, MUC5AC, INS2, LRRK1, MAP3K11 671 715 12092 0.9325482267360062 1.0 0.…
GOTERM_BP_FAT GO:0006796~phosphate metabolic process 41 3.969022265246854 0.881412111272325 LOC689961, TOLLIP, SSH3, DRD4, BRSK2, MAP4K2, RPS6KB2, ADRBK1, SDHAF2, IGF1R, VRK3, ILK, LOC685596, CHRNA7, PAK1, CD6, TCIRG1, CCDC88B, PTPRE, COX8B, NDUFC2, GUCY2E, MARK2, GRM5, NTRK3, PNKP, TMEM134, CDC42BPG, CCND1, PPP1CA, SCYL1, ARRB1, MTMR10, CD81, CFL1, RGD1562118, MUC5AC, INS2, LRRK1, DUSP8, MAP3K11…
GOTERM_BP_FAT GO:0006793~phosphorus metabolic process 41 3.969022265246854 0.8847030600944832 LOC689961, TOLLIP, SSH3, DRD4, BRSK2, MAP4K2, RPS6KB2, ADRBK1, SDHAF2, IGF1R, VRK3, ILK, LOC685596, CHRNA7, PAK1, CD6, TCIRG1, CCDC88B, PTPRE, COX8B, NDUFC2, GUCY2E, MARK2, GRM5, NTRK3, PNKP, TMEM134, CDC42BPG, CCND1, PPP1CA, SCYL1, ARRB1, MTMR10, CD81, CFL1, RGD1562118, MUC5AC, INS2, LRRK1, DUSP8, MAP3K…
GOTERM_BP_FAT GO:0006468~protein amino acid phosphorylation 28 2.7105517909002903 0.9228185345229533 DRD4, MAP4K2, BRSK2, RPS6KB2, ADRBK1, IGF1R, VRK3, ILK, CHRNA7, PAK1, CD6, CCDC88B, PTPRE, GUCY2E, MARK2, NTRK3, GRM5, TMEM134, CDC42BPG, CCND1, SCYL1, ARRB1, CD81, CFL1, RGD1562118, INS2, LRRK1, MAP3K11 671 618 12092 0.8164792923666073 1.0 0.999999594164279 100.0
GOTERM_MF_FAT GO:0004672~protein kinase activity 23 2.2265246853823815 0.9474888932946278 POLR2G, CCDC88B, BRSK2, MAP4K2, RPS6KB2, ADRBK1, FES, GUCY2E, GTF2H1, MARK2, NTRK3, IGF1R, TMEM134, CCND1, CDC42BPG, NUMA1, SCYL1, VRK3, ILK, PAK1, KNDC1, LRRK1, MAP3K11 631 563 11963 0.7745156268912577 1.0 0.9999992908034161 100.0
Annotation Cluster 170 Enrichment Score: 0.056222931647177316
Category Term Count % PValue Genes List Total Pop Hits Pop Total Fold Enrichment Bonferroni Benjamini FDR
GOTERM_BP_FAT GO:0006333~chromatin assembly or disassembly 5 0.48402710551790895 0.7994399796508349 RSF1, CHD2, LOC499219, KAT5, NAP1L4 671 98 12092 0.9194318562000061 1.0 0.9999947515380289 99.99999999994976
GOTERM_BP_FAT GO:0006334~nucleosome assembly 3 0.29041626331074544 0.8768807247645722 RSF1, LOC499219, NAP1L4 671 64 12092 0.8447280178837555 1.0 0.9999982610835484 99.99999999999999
GOTERM_BP_FAT GO:0031497~chromatin assembly 3 0.29041626331074544 0.8924675158666397 RSF1, LOC499219, NAP1L4 671 67 12092 0.8069043752919456 1.0 0.999998877460352 100.0
GOTERM_BP_FAT GO:0006323~DNA packaging 4 0.3872216844143272 0.895341508371179 RSF1, LOC499219, LOC686151, NAP1L4, CDCA5 671 93 12092 0.7750909411406504 1.0 0.9999989472865632 100.0
GOTERM_BP_FAT GO:0034728~nucleosome organization 3 0.29041626331074544 0.9018188001414819 RSF1, LOC499219, NAP1L4 671 69 12092 0.7835158426747878 1.0 0.9999992091689235 100.0
GOTERM_BP_FAT GO:0065004~protein-DNA complex assembly 3 0.29041626331074544 0.9104070281320649 RSF1, LOC499219, NAP1L4 671 71 12092 0.7614449738670472 1.0 0.9999994390764579 100.0
Annotation Cluster 171 Enrichment Score: 0.05500815568446167
Category Term Count % PValue Genes List Total Pop Hits Pop Total Fold Enrichment Bonferroni Benjamini FDR
UP_SEQ_FEATURE repeat:3 3 0.29041626331074544 0.8281200912275885 LOC293712, MUC2, PPP1R15A 359 64 7317 0.9553882311977717 1.0 0.9999999999837056 99.9999999998936
UP_SEQ_FEATURE repeat:1 3 0.29041626331074544 0.9087430571091636 LOC293712, MUC2, PPP1R15A 359 80 7317 0.7643105849582174 1.0 0.999999999999945 100.0
UP_SEQ_FEATURE repeat:2 3 0.29041626331074544 0.9087430571091636 LOC293712, MUC2, PPP1R15A 359 80 7317 0.7643105849582174 1.0 0.999999999999945 100.0
Annotation Cluster 172 Enrichment Score: 0.053579673113117204
Category Term Count % PValue Genes List Total Pop Hits Pop Total Fold Enrichment Bonferroni Benjamini FDR
GOTERM_BP_FAT GO:0048736~appendage development 5 0.48402710551790895 0.8058251387640575 C2CD3, BAX, NR2F2, FGF4, LRP5 671 99 12092 0.9101446657333393 1.0 0.9999950502908114 99.9999999999716
GOTERM_BP_FAT GO:0060173~limb development 5 0.48402710551790895 0.8058251387640575 C2CD3, BAX, NR2F2, FGF4, LRP5 671 99 12092 0.9101446657333393 1.0 0.9999950502908114 99.9999999999716
GOTERM_BP_FAT GO:0035107~appendage morphogenesis 4 0.3872216844143272 0.9033188287160243 C2CD3, BAX, FGF4, LRP5 671 95 12092 0.7587732371166366 1.0 0.9999992543219705 100.0
GOTERM_BP_FAT GO:0035108~limb morphogenesis 4 0.3872216844143272 0.9033188287160243 C2CD3, BAX, FGF4, LRP5 671 95 12092 0.7587732371166366 1.0 0.9999992543219705 100.0
GOTERM_BP_FAT GO:0035113~embryonic appendage morphogenesis 3 0.29041626331074544 0.9488096788145536 C2CD3, FGF4, LRP5 671 83 12092 0.6513565439103658 1.0 0.9999998620811358 100.0
GOTERM_BP_FAT GO:0030326~embryonic limb morphogenesis 3 0.29041626331074544 0.9488096788145536 C2CD3, FGF4, LRP5 671 83 12092 0.6513565439103658 1.0 0.9999998620811358 100.0
Annotation Cluster 173 Enrichment Score: 0.05228187810019208
Category Term Count % PValue Genes List Total Pop Hits Pop Total Fold Enrichment Bonferroni Benjamini FDR
GOTERM_BP_FAT GO:0009063~cellular amino acid catabolic process 3 0.29041626331074544 0.8393023225546118 BCAT2, ASRGL1, FAH 671 58 12092 0.9321136749062131 1.0 0.9999962750711551 99.99999999999899
GOTERM_BP_FAT GO:0009310~amine catabolic process 3 0.29041626331074544 0.8874875167409777 BCAT2, ASRGL1, FAH 671 66 12092 0.8191301991600054 1.0 0.9999987037152671 100.0
GOTERM_BP_FAT GO:0016054~organic acid catabolic process 4 0.3872216844143272 0.9107431318864772 BCAT2, ASRGL1, ECHS1, FAH 671 97 12092 0.7431284281039224 1.0 0.9999994322216842 100.0
GOTERM_BP_FAT GO:0046395~carboxylic acid catabolic process 4 0.3872216844143272 0.9107431318864772 BCAT2, ASRGL1, ECHS1, FAH 671 97 12092 0.7431284281039224 1.0 0.9999994322216842 100.0
Annotation Cluster 174 Enrichment Score: 0.05083080882613316
Category Term Count % PValue Genes List Total Pop Hits Pop Total Fold Enrichment Bonferroni Benjamini FDR
GOTERM_BP_FAT GO:0051170~nuclear import 4 0.3872216844143272 0.7063461646921312 NUP98, HTATIP2, CFL1, POLA2 671 65 12092 1.1089762696320073 1.0 0.999991303558583 99.99999995833367
GOTERM_BP_FAT GO:0006913~nucleocytoplasmic transport 6 0.5808325266214909 0.8187370525966837 NUP98, HTATIP2, CFL1, AKAP13, POLA2, NXF1 671 123 12092 0.8790665551961033 1.0 0.9999957045194939 99.99999999999154
GOTERM_BP_FAT GO:0051169~nuclear transport 6 0.5808325266214909 0.8344759130002913 NUP98, HTATIP2, CFL1, AKAP13, POLA2, NXF1 671 126 12092 0.8581363991200056 1.0 0.9999960236875375 99.9999999999983
GOTERM_BP_FAT GO:0033365~protein localization in organelle 5 0.48402710551790895 0.8460089801677001 PACS1, NUP98, CFL1, POLA2, AIP 671 106 12092 0.8500407727132132 1.0 0.9999964548772884 99.99999999999952
GOTERM_BP_FAT GO:0006606~protein import into nucleus 3 0.29041626331074544 0.8653586309123702 NUP98, CFL1, POLA2 671 62 12092 0.8719773087832315 1.0 0.9999976481529534 99.99999999999996
GOTERM_BP_FAT GO:0017038~protein import 4 0.3872216844143272 0.8911351612131846 NUP98, CFL1, POLA2, AIP 671 92 12092 0.7835158426747878 1.0 0.9999988685908954 100.0
GOTERM_BP_FAT GO:0034504~protein localization in nucleus 3 0.29041626331074544 0.9104070281320649 NUP98, CFL1, POLA2 671 71 12092 0.7614449738670472 1.0 0.9999994390764579 100.0
GOTERM_BP_FAT GO:0006605~protein targeting 5 0.48402710551790895 0.971042849484386 PACS1, NUP98, CFL1, POLA2, AIP 671 151 12092 0.5967173636264941 1.0 0.9999999662302158 100.0
GOTERM_BP_FAT GO:0006886~intracellular protein transport 8 0.7744433688286544 0.9966094723740164 PACS1, STX5, AP2A2, NUP98, CFL1, LIN7B, POLA2, AIP 671 286 12092 0.5040801225600033 1.0 0.9999999999575421 100.0
GOTERM_BP_FAT GO:0034613~cellular protein localization 9 0.8712487899322363 0.9973417908071346 PACS1, STX5, AP2A2, NUP98, BAX, CFL1, LIN7B, POLA2, AIP 671 319 12092 0.5084256408579344 1.0 0.9999999999803733 100.0
GOTERM_BP_FAT GO:0070727~cellular macromolecule localization 9 0.8712487899322363 0.9975336490759912 PACS1, STX5, AP2A2, NUP98, BAX, CFL1, LIN7B, POLA2, AIP 671 321 12092 0.5052578798557043 1.0 0.9999999999850129 100.0
Annotation Cluster 175 Enrichment Score: 0.049037868248776845
Category Term Count % PValue Genes List Total Pop Hits Pop Total Fold Enrichment Bonferroni Benjamini FDR
GOTERM_BP_FAT GO:0007519~skeletal muscle tissue development 4 0.3872216844143272 0.814425476208079 MYOD1, PAK1, NR2F2, H19 671 78 12092 0.924146891360006 1.0 0.9999957480568875 99.99999999998722
GOTERM_BP_FAT GO:0060538~skeletal muscle organ development 4 0.3872216844143272 0.814425476208079 MYOD1, PAK1, NR2F2, H19 671 78 12092 0.924146891360006 1.0 0.9999957480568875 99.99999999998722
GOTERM_BP_FAT GO:0014706~striated muscle tissue development 5 0.48402710551790895 0.937060515242207 MYOD1, PAK1, NR2F2, CSRP3, H19 671 131 12092 0.687819251203058 1.0 0.9999997374175759 100.0
GOTERM_BP_FAT GO:0060537~muscle tissue development 5 0.48402710551790895 0.9517774620534808 MYOD1, PAK1, NR2F2, CSRP3, H19 671 138 12092 0.6529298688956565 1.0 0.9999998726146364 100.0
GOTERM_BP_FAT GO:0007517~muscle organ development 6 0.5808325266214909 0.961180392350168 MYOD1, RCCD1, PAK1, NR2F2, CSRP3, H19, UNC45A 671 169 12092 0.6397940017107734 1.0 0.999999923763228 100.0
Annotation Cluster 176 Enrichment Score: 0.048451229379201266
Category Term Count % PValue Genes List Total Pop Hits Pop Total Fold Enrichment Bonferroni Benjamini FDR
GOTERM_BP_FAT GO:0001764~neuron migration 4 0.3872216844143272 0.6307304324023418 NDN, BAX, NR2F2, APBB1 671 58 12092 1.2428182332082842 1.0 0.9999822811172903 99.99999763536563
GOTERM_BP_FAT GO:0016477~cell migration 10 0.9680542110358179 0.9541328657673458 DOCK1, GAB2, NDN, IL16, BAX, CFL1, MESP1, NR2F2, APBB1, LRP5 671 259 12092 0.6957862695567614 1.0 0.9999998915277544 100.0
GOTERM_BP_FAT GO:0048870~cell motility 12 1.1616650532429817 0.9759650238910416 DOCK1, GAB2, NDN, IL16, BAX, CFL1, CATSPER1, CHRNA7, MESP1, NR2F2, APBB1, LRP5 671 327 12092 0.6613161240924814 1.0 0.9999999763246662 100.0
GOTERM_BP_FAT GO:0051674~localization of cell 12 1.1616650532429817 0.9759650238910416 DOCK1, GAB2, NDN, IL16, BAX, CFL1, CATSPER1, CHRNA7, MESP1, NR2F2, APBB1, LRP5 671 327 12092 0.6613161240924814 1.0 0.9999999763246662 100.0
GOTERM_BP_FAT GO:0006928~cell motion 12 1.1616650532429817 0.9986716089690557 DOCK1, GAB2, NDN, IL16, BAX, CFL1, CATSPER1, CHRNA7, MESP1, NR2F2, APBB1, LRP5 671 416 12092 0.5198326263900035 1.0 0.9999999999985567 100.0
Annotation Cluster 177 Enrichment Score: 0.042073926615296096
Category Term Count % PValue Genes List Total Pop Hits Pop Total Fold Enrichment Bonferroni Benjamini FDR
SP_PIR_KEYWORDS activator 11 1.0648596321393997 0.348207581141027 IGHMBP2, PHOX2A, ATF5, PTOV1, MEF2A, FOXI2, DBP, SPIB, CPEB1, NPAS4, KAT5 436 176 8979 1.2871272935779818 1.0 0.9444913117579338 99.71876369824756
GOTERM_CC_FAT GO:0005667~transcription factor complex 11 1.0648596321393997 0.6571160957834487 DEAF1, MYOD1, ATF5, TAF10, RELA, ARNT2, E2F8, TEAD2, NPAS4, KAT5, GTF2H1 626 188 10776 1.0072054924886138 1.0 0.9972645596594659 99.99996855716677
SP_PIR_KEYWORDS dna-binding 26 2.516940948693127 0.7001219685140849 DEAF1, MYOD1, MEF2A, ARNT2, MGMT, E2F8, BANF1, IGHMBP2, NR1H2, MSX3, DRAP1, SPIB, NR2F2, FOSL1, DBX1, PHOX2A, ESRRA, POLG, DDB1, NPAS4, ASCL2, NUCB1, ATF5, FOXI2, DBP, POLD1 436 561 8979 0.9544473335622823 1.0 0.9877186307943621 99.99999335874098
SP_PIR_KEYWORDS Transcription 26 2.516940948693127 0.8336447076257997 DEAF1, MYOD1, POLR2G, PTOV1, MEF2A, ARNT2, E2F8, NR1H2, IGHMBP2, ZFP819, TSKS, DRAP1, SPIB, NR2F2, PHOX2A, ESRRA, CTBP2, RRP8, NPAS4, KAT5, ATF5, FOXI2, DBP, ARRB1, IRF7, IRF3, APBB1 436 608 8979 0.8806660429744085 1.0 0.9967633241884508 99.99999999795594
SP_PIR_KEYWORDS transcription regulation 24 2.3233301064859635 0.8356963605511349 DEAF1, PTOV1, MYOD1, MEF2A, ARNT2, E2F8, IGHMBP2, NR1H2, TSKS, DRAP1, SPIB, NR2F2, PHOX2A, ESRRA, CTBP2, RRP8, NPAS4, KAT5, ATF5, FOXI2, ARRB1, DBP, IRF7, IRF3, APBB1 436 564 8979 0.8763419871169237 1.0 0.9967261466733631 99.99999999827601
GOTERM_BP_FAT GO:0006350~transcription 30 2.904162633107454 0.9515251940194297 DEAF1, SCAF1, PTOV1, MYOD1, POLR2G, MEF2A, RSF1, POLR2L, E2F8, ARNT2, NR1H2, IGHMBP2, TSKS, ZFP819, DRAP1, SPIB, NR2F2, PHOX2A, PHRF1, ESRRA, NPAS4, TAF6L, KAT5, GTF2H1, ATF5, TAF10, FOXI2, DBP, IRF7, IRF3, APBB1 671 684 12092 0.7903887886631631 1.0 0.9999998734001438 100.0
GOTERM_MF_FAT GO:0003700~transcription factor activity 26 2.516940948693127 0.9609664832325484 MYOD1, MEF2A, E2F8, ARNT2, NR1H2, MSX3, TSKS, NKX1-2, NKX6-2, SPIB, NR2F2, FOSL1, DBX1, PHOX2A, ESRRA, BATF2, MTA2, RELA, TEAD2, ASCL2, ATF5, TAF10, FOXI2, DBP, IRF7, IRF3, MESP2 631 644 11963 0.76541721215462 1.0 0.9999996069976298 100.0
GOTERM_BP_FAT GO:0045944~positive regulation of transcription from RNA polymerase II promoter 15 1.452081316553727 0.9675168456980138 MYOD1, ESRRA, KLF13, RELA, MTA2, ARNT2, TEAD2, NPAS4, KAT5, GTF2H1, NR1H2, MEN1, MESP2, FOSL1, APBB1 671 384 12092 0.7039400149031297 1.0 0.9999999562169455 100.0
SP_PIR_KEYWORDS nucleus 62 6.001936108422071 0.9682251052337821 SCAF1, MYOD1, MEF2A, ARNT2, E2F8, NAP1L4, SART1, IGHMBP2, RBM4B, PRMT1, TSKS, GRWD1, AEN, SPIB, NR2F2, FOSL1, THRSP, CIB1, CLNS1A, PHOX2A, CTBP2, RELA, DDB1, RRP8, LOC691340, NPAS4, TUT1, ASCL2, PPP1CA, ARRB1, CFL1, CPSF7, DEAF1, POLR2G, PTOV1, NUP98, SSH3, MGMT, STIP1, BANF1, HDGFRP3, NR1H2, MSX3, ZFP819, DRAP1, RCCD1, NGRN, MUS81, …
GOTERM_BP_FAT GO:0006357~regulation of transcription from RNA polymerase II promoter 25 2.420135527589545 0.9703088753416285 MYOD1, ESRRA, KLF13, MTA2, RELA, ARNT2, TEAD2, NPAS4, KAT5, SCGB1A1, GTF2H1, NR1H2, CDKN1C, IGHMBP2, MEN1, MSX3, ATF5, DRAP1, NKX6-2, OVOL1, INS2, NR2F2, APBB1, MESP2, FOSL1 671 604 12092 0.7458967045331175 1.0 0.9999999631206701 100.0
GOTERM_MF_FAT GO:0043565~sequence-specific DNA binding 19 1.8393030009680542 0.9715132112259858 PHOX2A, MEF2A, ESRRA, BATF2, RELA, MTA2, NR1H2, MSX3, ATF5, FOXI2, DBP, DRAP1, NKX1-2, NKX6-2, SPIB, NR2F2, FOSL1, DBX1, HMX3 631 502 11963 0.7175639754768565 1.0 0.9999998360763732 100.0
GOTERM_BP_FAT GO:0045941~positive regulation of transcription 21 2.032913843175218 0.9793744465390902 MYOD1, ESRRA, RSF1, BLM, KLF13, RELA, MTA2, ARNT2, TEAD2, NPAS4, KAT5, TNNI2, GTF2H1, NR1H2, MEN1, NUP62, EBF3, NR2F2, APBB1, MESP2, FOSL1 671 534 12092 0.7086856779249485 1.0 0.9999999843436091 100.0
GOTERM_BP_FAT GO:0045935~positive regulation of nucleobase, nucleoside, nucleotide and nucleic acid metabolic process 24 2.3233301064859635 0.9832883389654565 MYOD1, HRAS, ESRRA, RSF1, BLM, KLF13, MTA2, RELA, ARNT2, TEAD2, NPAS4, KAT5, TNNI2, GTF2H1, NR1H2, MEN1, IGF1R, NUP62, EBF3, INS2, NR2F2, APBB1, MESP2, FOSL1 671 608 12092 0.7113499097968468 1.0 0.9999999916396451 100.0
GOTERM_BP_FAT GO:0010628~positive regulation of gene expression 21 2.032913843175218 0.9850152819096684 MYOD1, ESRRA, RSF1, BLM, KLF13, RELA, MTA2, ARNT2, TEAD2, NPAS4, KAT5, TNNI2, GTF2H1, NR1H2, MEN1, NUP62, EBF3, NR2F2, APBB1, MESP2, FOSL1 671 547 12092 0.6918430566945567 1.0 0.9999999939446237 100.0
GOTERM_BP_FAT GO:0051173~positive regulation of nitrogen compound metabolic process 24 2.3233301064859635 0.9891519653381189 MYOD1, HRAS, ESRRA, RSF1, BLM, KLF13, MTA2, RELA, ARNT2, TEAD2, NPAS4, KAT5, TNNI2, GTF2H1, NR1H2, MEN1, IGF1R, NUP62, EBF3, INS2, NR2F2, APBB1, MESP2, FOSL1 671 626 12092 0.690895759035915 1.0 0.9999999976587182 100.0
GOTERM_BP_FAT GO:0010557~positive regulation of macromolecule biosynthetic process 24 2.3233301064859635 0.9896717360183747 MYOD1, HRAS, ESRRA, RSF1, BLM, KLF13, MTA2, RELA, ARNT2, TEAD2, NPAS4, KAT5, TNNI2, GTF2H1, NR1H2, MEN1, IGF1R, NUP62, EBF3, INS2, NR2F2, APBB1, MESP2, FOSL1 671 628 12092 0.6886954540708327 1.0 0.9999999978267463 100.0
GOTERM_MF_FAT GO:0030528~transcription regulator activity 41 3.969022265246854 0.9913375538981701 DEAF1, MYOD1, MEF2A, RSF1, E2F8, ARNT2, AIP, LOC293712, IGHMBP2, MEN1, NR1H2, MSX3, TSKS, NKX1-2, DRAP1, NKX6-2, SPIB, PDE8A, NR2F2, FOSL1, DBX1, PHOX2A, ESRRA, CTBP2, BATF2, KLF13, MTA2, RELA, TEAD2, NPAS4, KAT5, TAF6L, ASCL2, CDKN1C, ATF5, TAF10, FOXI2, NUP62, DBP, IRF7, IRF3, MESP2 631 1051 11963 …
GOTERM_BP_FAT GO:0045893~positive regulation of transcription, DNA-dependent 16 1.5488867376573088 0.9916639695235475 MYOD1, ESRRA, KLF13, RELA, MTA2, ARNT2, TEAD2, NPAS4, KAT5, GTF2H1, NR1H2, MEN1, NR2F2, MESP2, FOSL1, APBB1 671 456 12092 0.6323110309305305 1.0 0.9999999989000933 100.0
GOTERM_BP_FAT GO:0051254~positive regulation of RNA metabolic process 16 1.5488867376573088 0.9925783653371355 MYOD1, ESRRA, KLF13, RELA, MTA2, ARNT2, TEAD2, NPAS4, KAT5, GTF2H1, NR1H2, MEN1, NR2F2, MESP2, FOSL1, APBB1 671 460 12092 0.6268126741398302 1.0 0.9999999992561799 100.0
GOTERM_MF_FAT GO:0003677~DNA binding 53 5.130687318489835 0.9955473643313074 MYOD1, MEF2A, PRR12, E2F8, ARNT2, RPS3, IGHMBP2, MEN1, TSKS, NKX6-2, SPIB, NR2F2, FOSL1, PHOX2A, BATF2, POLG, MTA2, DDB1, RELA, NPAS4, TAF6L, NUCB1, ASCL2, TAF10, RUVBL2, HMX3, DEAF1, ZFAND6, BLM, POLR2L, MGMT, POLA2, BANF1, NR1H2, LOC293712, MSX3, NKX1-2, DRAP1, CHD2, MUS81, OTUD7A, DBX1, FEN1, TRPC2, ESRRA, KLF13, TEAD…
GOTERM_BP_FAT GO:0031328~positive regulation of cellular biosynthetic process 24 2.3233301064859635 0.9957712835890583 MYOD1, HRAS, ESRRA, RSF1, BLM, KLF13, MTA2, RELA, ARNT2, TEAD2, NPAS4, KAT5, TNNI2, GTF2H1, NR1H2, MEN1, IGF1R, NUP62, EBF3, INS2, NR2F2, APBB1, MESP2, FOSL1 671 663 12092 0.6523389821364749 1.0 0.9999999999117289 100.0
GOTERM_BP_FAT GO:0009891~positive regulation of biosynthetic process 24 2.3233301064859635 0.9969303516544732 MYOD1, HRAS, ESRRA, RSF1, BLM, KLF13, MTA2, RELA, ARNT2, TEAD2, NPAS4, KAT5, TNNI2, GTF2H1, NR1H2, MEN1, IGF1R, NUP62, EBF3, INS2, NR2F2, APBB1, MESP2, FOSL1 671 675 12092 0.6407418446762709 1.0 0.9999999999696461 100.0
GOTERM_BP_FAT GO:0010604~positive regulation of macromolecule metabolic process 29 2.8073572120038723 0.998864798023649 MYOD1, HRAS, RSF1, BLM, ARNT2, MEN1, NR1H2, IGF1R, NR2F2, FOSL1, LOC365286, ESRRA, KLF13, RELA, MTA2, TEAD2, NPAS4, KAT5, TNNI2, GTF2H1, CCND1, PSMD13, NUP62, EBF3, HPX, CD81, INS2, APBB1, MESP2 671 825 12092 0.6334606873504043 1.0 0.9999999999992084 100.0
GOTERM_BP_FAT GO:0006355~regulation of transcription, DNA-dependent 45 4.356243949661181 0.9996371560318559 MYOD1, MEF2A, RSF1, NDN, E2F8, ARNT2, RAB1B, SCGB1A1, IGHMBP2, NR1H2, MEN1, MSX3, ZFP819, TSKS, NKX1-2, DRAP1, NKX6-2, OVOL1, SPIB, PDE8A, NR2F2, FOSL1, DBX1, PHOX2A, ESRRA, CTBP2, BATF2, NDNL2, KLF13, MTA2, RELA, TEAD2, NPAS4, KAT5, GTF2H1, SIRT3, GRM5, CDKN1C, ATF5, FOXI2, DBP, IRF7, IRF3…
GOTERM_BP_FAT GO:0051252~regulation of RNA metabolic process 46 4.453049370764763 0.9997039789990692 MYOD1, MEF2A, RSF1, NDN, E2F8, ARNT2, RAB1B, SCGB1A1, IGHMBP2, NR1H2, MEN1, MSX3, ZFP819, TSKS, NKX1-2, DRAP1, NKX6-2, OVOL1, SPIB, SNRNP70, PDE8A, NR2F2, FOSL1, DBX1, PHOX2A, ESRRA, CTBP2, BATF2, NDNL2, KLF13, MTA2, RELA, TEAD2, NPAS4, KAT5, GTF2H1, SIRT3, GRM5, CDKN1C, ATF5, FOXI2, DBP, IRF7, IR…
GOTERM_BP_FAT GO:0045449~regulation of transcription 58 5.614714424007745 0.9999716203018109 MYOD1, MEF2A, RSF1, ARNT2, E2F8, RAB1B, SCGB1A1, RPS3, IGHMBP2, MEN1, TSKS, NKX6-2, SPIB, PDE8A, NR2F2, FOSL1, PHOX2A, MAGEL2, CTBP2, BATF2, NDNL2, MTA2, RELA, NPAS4, TAF6L, GTF2H1, SIGIRR, GRM5, ASCL2, RGD1562118, DEAF1, PTOV1, NDN, BLM, POLR2L, NR1H2, MSX3, ZFP819, DRAP1, NKX1-2, OVOL1, DBX1, ESRRA, KLF…
Annotation Cluster 178 Enrichment Score: 0.041853759542193524
Category Term Count % PValue Genes List Total Pop Hits Pop Total Fold Enrichment Bonferroni Benjamini FDR
SP_PIR_KEYWORDS protein phosphatase 3 0.29041626331074544 0.8365605435151837 PPP1CA, PTPRE, SSH3 436 66 8979 0.9360925771476231 1.0 0.9966141736514096 99.99999999839636
GOTERM_BP_FAT GO:0016311~dephosphorylation 6 0.5808325266214909 0.8443358510507931 PNKP, PPP1CA, PTPRE, SSH3, MTMR10, DUSP8 671 128 12092 0.8447280178837555 1.0 0.9999963150764662 99.99999999999942
GOTERM_BP_FAT GO:0006470~protein amino acid dephosphorylation 4 0.3872216844143272 0.9300130979116494 PPP1CA, PTPRE, SSH3, DUSP8 671 103 12092 0.699839393457092 1.0 0.9999996946171812 100.0
GOTERM_MF_FAT GO:0004725~protein tyrosine phosphatase activity 3 0.29041626331074544 0.9376466219279286 PTPRE, SSH3, DUSP8 631 83 11963 0.685257670937315 1.0 0.9999991238353568 100.0
GOTERM_MF_FAT GO:0016791~phosphatase activity 8 0.7744433688286544 0.9420540317765256 PNKP, PPP1CA, PTPRE, INPPL1, SSH3, MTMR10, DUSP8, PPP2R2D 631 216 11963 0.7021776134295945 1.0 0.9999990437496394 100.0
GOTERM_MF_FAT GO:0004721~phosphoprotein phosphatase activity 4 0.3872216844143272 0.9666311015765926 PPP1CA, PTPRE, SSH3, DUSP8 631 127 11963 0.5971274192944582 1.0 0.9999997889153088 100.0
Annotation Cluster 179 Enrichment Score: 0.04033921654948626
Category Term Count % PValue Genes List Total Pop Hits Pop Total Fold Enrichment Bonferroni Benjamini FDR
GOTERM_BP_FAT GO:0001932~regulation of protein amino acid phosphorylation 9 0.8712487899322363 0.7379216114798096 MEN1, CCND1, HPX, BAX, CD81, PAK1, INS2, CD6, MAP3K11 671 171 12092 0.9484665463957958 1.0 0.9999930046720421 99.9999999943901
GOTERM_BP_FAT GO:0050731~positive regulation of peptidyl-tyrosine phosphorylation 3 0.29041626331074544 0.7532727582423744 HPX, CD81, INS2 671 48 12092 1.1263040238450075 1.0 0.9999919895247799 99.99999999806406
GOTERM_BP_FAT GO:0050730~regulation of peptidyl-tyrosine phosphorylation 3 0.29041626331074544 0.8924675158666397 HPX, CD81, INS2 671 67 12092 0.8069043752919456 1.0 0.999998877460352 100.0
GOTERM_BP_FAT GO:0001934~positive regulation of protein amino acid phosphorylation 4 0.3872216844143272 0.9033188287160243 CCND1, HPX, CD81, INS2 671 95 12092 0.7587732371166366 1.0 0.9999992543219705 100.0
GOTERM_BP_FAT GO:0042327~positive regulation of phosphorylation 4 0.3872216844143272 0.9355347110228375 CCND1, HPX, CD81, INS2 671 105 12092 0.6865091192960046 1.0 0.9999997291236808 100.0
GOTERM_BP_FAT GO:0045937~positive regulation of phosphate metabolic process 4 0.3872216844143272 0.9430673139478469 CCND1, HPX, CD81, INS2 671 108 12092 0.6674394215377822 1.0 0.9999998200969229 100.0
GOTERM_BP_FAT GO:0010562~positive regulation of phosphorus metabolic process 4 0.3872216844143272 0.9430673139478469 CCND1, HPX, CD81, INS2 671 108 12092 0.6674394215377822 1.0 0.9999998200969229 100.0
GOTERM_BP_FAT GO:0031399~regulation of protein modification process 11 1.0648596321393997 0.9504383211035334 MEN1, MSX3, CCND1, PSMD13, HPX, BAX, CD81, PAK1, INS2, CD6, MAP3K11 671 279 12092 0.7105000293789294 1.0 0.9999998624506743 100.0
GOTERM_BP_FAT GO:0031401~positive regulation of protein modification process 6 0.5808325266214909 0.9721674827816252 MEN1, CCND1, PSMD13, HPX, CD81, INS2 671 178 12092 0.6074448667928131 1.0 0.9999999670256015 100.0
GOTERM_BP_FAT GO:0032268~regulation of cellular protein metabolic process 16 1.5488867376573088 0.9748466112000194 BC1, CPEB1, FURIN, NR1H2, MEN1, MSX3, CCND1, PSMD13, HPX, BAX, CD81, INS2, PAK1, CD6, PPP1R15A, MAP3K11 671 416 12092 0.6931101685200046 1.0 0.9999999767766921 100.0
GOTERM_BP_FAT GO:0032270~positive regulation of cellular protein metabolic process 7 0.6776379477250726 0.9859315353401344 MEN1, NR1H2, CCND1, PSMD13, HPX, CD81, INS2 671 222 12092 0.5682254534713551 1.0 0.9999999943951923 100.0
GOTERM_BP_FAT GO:0051247~positive regulation of protein metabolic process 7 0.6776379477250726 0.9906952145540887 MEN1, NR1H2, CCND1, PSMD13, HPX, CD81, INS2 671 233 12092 0.5413993591014629 1.0 0.9999999984657709 100.0
Annotation Cluster 180 Enrichment Score: 0.03984391965539849
Category Term Count % PValue Genes List Total Pop Hits Pop Total Fold Enrichment Bonferroni Benjamini FDR
GOTERM_BP_FAT GO:0022602~ovulation cycle process 4 0.3872216844143272 0.8211424946385674 CAPN5, CCKBR, BAX, CHRNA7 671 79 12092 0.9124488294440567 1.0 0.9999958083509946 99.99999999999332
GOTERM_BP_FAT GO:0042698~ovulation cycle 4 0.3872216844143272 0.8625802758089796 CAPN5, CCKBR, BAX, CHRNA7 671 86 12092 0.8381797386753544 1.0 0.9999974046382116 99.99999999999993
GOTERM_BP_FAT GO:0048511~rhythmic process 5 0.48402710551790895 0.978160998062263 CAPN5, CCKBR, DBP, BAX, CHRNA7 671 158 12092 0.5702805184025355 1.0 0.9999999809079082 100.0
GOTERM_BP_FAT GO:0051240~positive regulation of multicellular organismal process 3 0.29041626331074544 0.9999906243718706 CCKBR, BAX, CHRNA7 671 249 12092 0.21711884797012193 1.0 1.0 100.0
Annotation Cluster 181 Enrichment Score: 0.036332744959064335
Category Term Count % PValue Genes List Total Pop Hits Pop Total Fold Enrichment Bonferroni Benjamini FDR
SP_PIR_KEYWORDS palmitate 6 0.5808325266214909 0.8870241639560438 GABRG3, HRAS, CCKBR, MAP6, CD151, DLG2 436 158 8979 0.782052026477761 1.0 0.9985046589159717 99.9999999999899
UP_SEQ_FEATURE lipid moiety-binding region:S-palmitoyl cysteine 5 0.48402710551790895 0.9119680062783723 HRAS, CCKBR, MAP6, CD151, DLG2 359 138 7317 0.7384643332929635 1.0 0.9999999999999473 100.0
SP_PIR_KEYWORDS lipoprotein 12 1.1616650532429817 0.9618042938782165 ARL2, SPRN, GABRG3, HRAS, ART2B, CCKBR, RAB1B, RAB6A, MAP6, CD151, DLG2, CIB1 436 355 8979 0.6961364517379506 1.0 0.9998372013517407 100.0
Annotation Cluster 182 Enrichment Score: 0.034111810098651024
Category Term Count % PValue Genes List Total Pop Hits Pop Total Fold Enrichment Bonferroni Benjamini FDR
GOTERM_CC_FAT GO:0005815~microtubule organizing center 8 0.7744433688286544 0.8227651408668105 ARL2, C2CD3, TUBGCP5, NUP62, SCYL1, NDN, TUBGCP2, MAP3K11 626 159 10776 0.8661161010308035 1.0 0.9981694909379463 99.99999999692022
GOTERM_CC_FAT GO:0005813~centrosome 5 0.48402710551790895 0.9670622683733294 ARL2, NUP62, SCYL1, NDN, MAP3K11 626 141 10776 0.6104275712052205 1.0 0.9998950027824184 100.0
GOTERM_CC_FAT GO:0015630~microtubule cytoskeleton 13 1.2584704743465636 0.9929657018492476 ARL2, C2CD3, NDN, DNHD1, KLC2, TUBGCP2, NUMA1, TUBGCP5, NUP62, SCYL1, INCENP, MAP6, MAP3K11 626 373 10776 0.5999537469271685 1.0 0.9999952492290637 100.0
Annotation Cluster 183 Enrichment Score: 0.03345765554145715
Category Term Count % PValue Genes List Total Pop Hits Pop Total Fold Enrichment Bonferroni Benjamini FDR
GOTERM_BP_FAT GO:0045165~cell fate commitment 7 0.6776379477250726 0.7949228355144975 MEN1, MYOD1, NTF4, NKX6-2, NR2F2, DBX1, FGF3 671 140 12092 0.901043219076006 1.0 0.9999944388401307 99.99999999992562
GOTERM_BP_FAT GO:0003002~regionalization 7 0.6776379477250726 0.9545050353705673 NTF4, NKX6-2, PCSK6, NR2F2, MESP2, DBX1, LRP5 671 189 12092 0.6674394215377822 1.0 0.9999998924732018 100.0
GOTERM_BP_FAT GO:0009952~anterior/posterior pattern formation 4 0.3872216844143272 0.9830030629048399 PCSK6, NR2F2, MESP2, LRP5 671 136 12092 0.5300254229858858 1.0 0.9999999912726835 100.0
GOTERM_BP_FAT GO:0007389~pattern specification process 8 0.7744433688286544 0.985170298469854 C2CD3, NTF4, NKX6-2, PCSK6, NR2F2, MESP2, DBX1, LRP5 671 246 12092 0.5860443701307356 1.0 0.999999994019711 100.0
Annotation Cluster 184 Enrichment Score: 0.03322572910469864
Category Term Count % PValue Genes List Total Pop Hits Pop Total Fold Enrichment Bonferroni Benjamini FDR
GOTERM_CC_FAT GO:0070161~anchoring junction 6 0.5808325266214909 0.8756639377409468 NOX4, TJP1, PKP3, ILK, SYNM, ACTN3 626 129 10776 0.8006538375808009 1.0 0.9988299101545697 99.99999999997837
GOTERM_CC_FAT GO:0005912~adherens junction 5 0.48402710551790895 0.9291465883611362 NOX4, TJP1, ILK, SYNM, ACTN3 626 122 10776 0.7054941601634106 1.0 0.9996009138883263 99.99999999999999
GOTERM_CC_FAT GO:0005925~focal adhesion 3 0.29041626331074544 0.9305522175412051 NOX4, ILK, ACTN3 626 73 10776 0.7074270208761871 1.0 0.9996019151179719 99.99999999999999
GOTERM_CC_FAT GO:0005924~cell-substrate adherens junction 3 0.29041626331074544 0.9429405490842823 NOX4, ILK, ACTN3 626 77 10776 0.6706775652462553 1.0 0.9997171084523064 100.0
GOTERM_CC_FAT GO:0030055~cell-substrate junction 3 0.29041626331074544 0.9554865825412491 NOX4, ILK, ACTN3 626 82 10776 0.62978259175563 1.0 0.9998119738466273 100.0
Annotation Cluster 185 Enrichment Score: 0.03194157967015922
Category Term Count % PValue Genes List Total Pop Hits Pop Total Fold Enrichment Bonferroni Benjamini FDR
GOTERM_BP_FAT GO:0043062~extracellular structure organization 7 0.6776379477250726 0.783575641481512 KLK8, NRXN2, ILK, ACAN, PAK1, APBB1, SERPINH1 671 138 12092 0.9141018164539191 1.0 0.9999944287211703 99.9999999998078
GOTERM_BP_FAT GO:0030182~neuron differentiation 23 2.2265246853823815 0.7841725218036523 PHOX2A, KLK8, NTF4, NDN, MYO7A, TH, DPYSL4, CYTH2, CABP4, CDKN1C, IGHMBP2, BBS1, NTRK3, IGF1R, NKX6-2, ILK, USH1C, CYFIP1, PAK1, KNDC1, APBB1, DLG2, DBX1 671 457 12092 0.9069581636213626 1.0 0.999994114440968 99.99999999981694
GOTERM_BP_FAT GO:0000902~cell morphogenesis 15 1.452081316553727 0.9050838082597013 BBS1, NOX4, IGF1R, KLK8, C2CD3, NDN, MYO7A, ILK, CFL1, CYFIP1, CABP4, PAK1, APBB1, H19, MARK2 671 340 12092 0.7950381344788289 1.0 0.9999993094104653 100.0
GOTERM_BP_FAT GO:0048666~neuron development 15 1.452081316553727 0.9190836861278326 KLK8, NDN, MYO7A, TH, DPYSL4, CYTH2, CABP4, BBS1, CDKN1C, IGF1R, ILK, CYFIP1, PAK1, APBB1, DLG2 671 347 12092 0.778999901218449 1.0 0.9999995504272863 100.0
GOTERM_BP_FAT GO:0032989~cellular component morphogenesis 16 1.5488867376573088 0.9323560180224161 BBS1, NOX4, IGF1R, KLK8, C2CD3, NDN, BAX, MYO7A, ILK, CFL1, CYFIP1, CABP4, PAK1, APBB1, H19, MARK2 671 376 12092 0.7668452928306434 1.0 0.9999997110147687 100.0
GOTERM_BP_FAT GO:0032990~cell part morphogenesis 10 0.9680542110358179 0.9369772664581714 BBS1, IGF1R, KLK8, C2CD3, NDN, BAX, ILK, CYFIP1, PAK1, APBB1 671 248 12092 0.7266477573193596 1.0 0.9999997442246322 100.0
GOTERM_BP_FAT GO:0048858~cell projection morphogenesis 9 0.8712487899322363 0.956920092481441 BBS1, IGF1R, KLK8, C2CD3, NDN, ILK, CYFIP1, PAK1, APBB1 671 238 12092 0.6814612581247105 1.0 0.9999999072390768 100.0
GOTERM_BP_FAT GO:0000904~cell morphogenesis involved in differentiation 9 0.8712487899322363 0.9619570525362972 BBS1, IGF1R, NDN, MYO7A, ILK, CYFIP1, CABP4, APBB1, H19 671 242 12092 0.6701974356763681 1.0 0.999999926399033 100.0
GOTERM_BP_FAT GO:0048667~cell morphogenesis involved in neuron differentiation 7 0.6776379477250726 0.9756969056431496 BBS1, IGF1R, NDN, MYO7A, CYFIP1, CABP4, APBB1 671 207 12092 0.6094012109692793 1.0 0.9999999789059016 100.0
GOTERM_BP_FAT GO:0048812~neuron projection morphogenesis 7 0.6776379477250726 0.9817966431989769 IGF1R, KLK8, NDN, ILK, CYFIP1, PAK1, APBB1 671 215 12092 0.5867258170727481 1.0 0.9999999888487836 100.0
GOTERM_BP_FAT GO:0031175~neuron projection development 9 0.8712487899322363 0.9862034158148799 BBS1, IGF1R, KLK8, NDN, ILK, CYFIP1, CYTH2, PAK1, APBB1 671 273 12092 0.594094430160004 1.0 0.9999999946831963 100.0
GOTERM_BP_FAT GO:0030030~cell projection organization 12 1.1616650532429817 0.991526409965431 BBS1, IGF1R, KLK8, C2CD3, NDN, MYO7A, ILK, CFL1, CYFIP1, CYTH2, PAK1, APBB1 671 361 12092 0.5990315029868184 1.0 0.9999999989013053 100.0
GOTERM_BP_FAT GO:0007409~axonogenesis 4 0.3872216844143272 0.998328837298739 IGF1R, NDN, CYFIP1, APBB1 671 186 12092 0.3875454705703252 1.0 0.9999999999967449 100.0
Annotation Cluster 186 Enrichment Score: 0.030925972340037217
Category Term Count % PValue Genes List Total Pop Hits Pop Total Fold Enrichment Bonferroni Benjamini FDR
GOTERM_BP_FAT GO:0008584~male gonad development 3 0.29041626331074544 0.7633967076430084 CCND1, BAX, SF1 671 49 12092 1.1033182274400073 1.0 0.9999938862548442 99.99999999907497
GOTERM_BP_FAT GO:0046546~development of primary male sexual characteristics 3 0.29041626331074544 0.8653586309123702 CCND1, BAX, SF1 671 62 12092 0.8719773087832315 1.0 0.9999976481529534 99.99999999999996
GOTERM_BP_FAT GO:0046661~male sex differentiation 3 0.29041626331074544 0.9104070281320649 CCND1, BAX, SF1 671 71 12092 0.7614449738670472 1.0 0.9999994390764579 100.0
GOTERM_BP_FAT GO:0008406~gonad development 4 0.3872216844143272 0.9575810509876034 CCND1, CAPN5, BAX, SF1 671 115 12092 0.6268126741398302 1.0 0.99999990526675 100.0
GOTERM_BP_FAT GO:0048610~reproductive cellular process 6 0.5808325266214909 0.9688732594338149 TRPC2, CCND1, BAX, LOC308670, SF1, SYT8 671 175 12092 0.6178582073664041 1.0 0.9999999607377068 100.0
GOTERM_BP_FAT GO:0048608~reproductive structure development 5 0.48402710551790895 0.9743250506446681 IGF1R, CCND1, CAPN5, BAX, SF1 671 154 12092 0.5850929994000038 1.0 0.9999999752349207 100.0
GOTERM_BP_FAT GO:0045137~development of primary sexual characteristics 4 0.3872216844143272 0.977829909997053 CCND1, CAPN5, BAX, SF1 671 130 12092 0.5544881348160037 1.0 0.9999999801938164 100.0
GOTERM_BP_FAT GO:0007548~sex differentiation 4 0.3872216844143272 0.9913684640040671 CCND1, CAPN5, BAX, SF1 671 151 12092 0.47737389090119525 1.0 0.9999999988518896 100.0
GOTERM_BP_FAT GO:0003006~reproductive developmental process 6 0.5808325266214909 0.9996303562420553 IGF1R, CCND1, CAPN5, BAX, LOC308670, SF1 671 282 12092 0.3834226464153217 1.0 0.9999999999999902 100.0
Annotation Cluster 187 Enrichment Score: 0.02308023856946927
Category Term Count % PValue Genes List Total Pop Hits Pop Total Fold Enrichment Bonferroni Benjamini FDR
GOTERM_BP_FAT GO:0051248~negative regulation of protein metabolic process 7 0.6776379477250726 0.9204293094525927 MEN1, MSX3, PSMD13, BAX, RELA, INS2, FURIN 671 172 12092 0.7334072713409352 1.0 0.9999995632281015 100.0
GOTERM_BP_FAT GO:0031400~negative regulation of protein modification process 4 0.3872216844143272 0.9381422565823417 MEN1, MSX3, PSMD13, BAX 671 106 12092 0.6800326181705706 1.0 0.9999997530555248 100.0
GOTERM_BP_FAT GO:0031399~regulation of protein modification process 11 1.0648596321393997 0.9504383211035334 MEN1, MSX3, CCND1, PSMD13, HPX, BAX, CD81, PAK1, INS2, CD6, MAP3K11 671 279 12092 0.7105000293789294 1.0 0.9999998624506743 100.0
GOTERM_BP_FAT GO:0032269~negative regulation of cellular protein metabolic process 6 0.5808325266214909 0.9582513605268602 MEN1, MSX3, PSMD13, BAX, INS2, FURIN 671 167 12092 0.6474562053240761 1.0 0.99999990665504 100.0
GOTERM_BP_FAT GO:0032268~regulation of cellular protein metabolic process 16 1.5488867376573088 0.9748466112000194 BC1, CPEB1, FURIN, NR1H2, MEN1, MSX3, CCND1, PSMD13, HPX, BAX, CD81, INS2, PAK1, CD6, PPP1R15A, MAP3K11 671 416 12092 0.6931101685200046 1.0 0.9999999767766921 100.0
Annotation Cluster 188 Enrichment Score: 0.022080095141402134
Category Term Count % PValue Genes List Total Pop Hits Pop Total Fold Enrichment Bonferroni Benjamini FDR
GOTERM_MF_FAT GO:0005539~glycosaminoglycan binding 4 0.3872216844143272 0.9102870395182181 VEGFB, HAPLN3, ACAN, DNAJC4, PCSK6 631 102 11963 0.743482178925453 1.0 0.9999963884273678 99.99999999999999
GOTERM_MF_FAT GO:0001871~pattern binding 4 0.3872216844143272 0.9479894104066908 VEGFB, HAPLN3, ACAN, DNAJC4, PCSK6 631 116 11963 0.6537515711241051 1.0 0.9999991919897323 100.0
GOTERM_MF_FAT GO:0030247~polysaccharide binding 4 0.3872216844143272 0.9479894104066908 VEGFB, HAPLN3, ACAN, DNAJC4, PCSK6 631 116 11963 0.6537515711241051 1.0 0.9999991919897323 100.0
GOTERM_MF_FAT GO:0030246~carbohydrate binding 9 0.8712487899322363 0.9974572422605421 VEGFB, TALDO1, HAPLN3, PYGM, LGALS12, GYS1, ACAN, DNAJC4, PCSK6, CLEC11A 631 337 11963 0.5063179823839509 1.0 0.9999999999749266 100.0
Annotation Cluster 189 Enrichment Score: 0.02042039625909907
Category Term Count % PValue Genes List Total Pop Hits Pop Total Fold Enrichment Bonferroni Benjamini FDR
GOTERM_BP_FAT GO:0000122~negative regulation of transcription from RNA polymerase II promoter 11 1.0648596321393997 0.8561262353499176 MEN1, IGHMBP2, CDKN1C, MSX3, DRAP1, NKX6-2, MTA2, OVOL1, INS2, NR2F2, SCGB1A1 671 238 12092 0.832897093263535 1.0 0.9999971389455191 99.99999999999986
GOTERM_BP_FAT GO:0045892~negative regulation of transcription, DNA-dependent 14 1.3552758954501452 0.9136978515066982 CDKN1C, MEN1, IGHMBP2, MSX3, CTBP2, RSF1, DRAP1, NKX6-2, MTA2, OVOL1, INS2, NR2F2, SCGB1A1, SIRT3 671 323 12092 0.7810900970318319 1.0 0.9999995018178774 100.0
GOTERM_BP_FAT GO:0051253~negative regulation of RNA metabolic process 14 1.3552758954501452 0.9215080928101986 CDKN1C, MEN1, IGHMBP2, MSX3, CTBP2, RSF1, DRAP1, NKX6-2, MTA2, OVOL1, INS2, NR2F2, SCGB1A1, SIRT3 671 327 12092 0.7715354781078951 1.0 0.9999995678572048 100.0
GOTERM_BP_FAT GO:0010629~negative regulation of gene expression 19 1.8393030009680542 0.9346634156688112 RSF1, CTBP2, INPPL1, MTA2, BNIP3, SCGB1A1, SIRT3, NR1H2, IGHMBP2, MEN1, CDKN1C, MSX3, DRAP1, BAX, NKX6-2, OVOL1, INS2, NR2F2, KCNQ1 671 441 12092 0.7764091230133384 1.0 0.9999997179184225 100.0
GOTERM_BP_FAT GO:0045934~negative regulation of nucleobase, nucleoside, nucleotide and nucleic acid metabolic process 19 1.8393030009680542 0.9476027555791993 RSF1, CTBP2, BLM, INPPL1, MTA2, DRD4, SCGB1A1, RPS3, SIRT3, NR1H2, IGHMBP2, MEN1, CDKN1C, MSX3, DRAP1, NKX6-2, OVOL1, INS2, NR2F2 671 451 12092 0.7591938431239074 1.0 0.9999998589398825 100.0
GOTERM_BP_FAT GO:0051172~negative regulation of nitrogen compound metabolic process 19 1.8393030009680542 0.9552962897732026 RSF1, CTBP2, BLM, INPPL1, MTA2, DRD4, SCGB1A1, RPS3, SIRT3, NR1H2, IGHMBP2, MEN1, CDKN1C, MSX3, DRAP1, NKX6-2, OVOL1, INS2, NR2F2 671 458 12092 0.7475904437748522 1.0 0.9999998914423133 100.0
GOTERM_BP_FAT GO:0006357~regulation of transcription from RNA polymerase II promoter 25 2.420135527589545 0.9703088753416285 MYOD1, ESRRA, KLF13, MTA2, RELA, ARNT2, TEAD2, NPAS4, KAT5, SCGB1A1, GTF2H1, NR1H2, CDKN1C, IGHMBP2, MEN1, MSX3, ATF5, DRAP1, NKX6-2, OVOL1, INS2, NR2F2, APBB1, MESP2, FOSL1 671 604 12092 0.7458967045331175 1.0 0.9999999631206701 100.0
GOTERM_BP_FAT GO:0010605~negative regulation of macromolecule metabolic process 26 2.516940948693127 0.9799155608313348 RSF1, BLM, BNIP3, SCGB1A1, RPS3, MEN1, NR1H2, IGHMBP2, MSX3, DRAP1, NKX6-2, OVOL1, NR2F2, KCNQ1, CTBP2, INPPL1, RELA, MTA2, FURIN, SIGIRR, SIRT3, CDKN1C, PSMD13, BAX, INS2, APBB1 671 643 12092 0.728681919003924 1.0 0.999999984171478 100.0
GOTERM_BP_FAT GO:0016481~negative regulation of transcription 15 1.452081316553727 0.9825488477021157 RSF1, CTBP2, MTA2, SCGB1A1, SIRT3, NR1H2, IGHMBP2, MEN1, CDKN1C, MSX3, DRAP1, NKX6-2, OVOL1, INS2, NR2F2 671 407 12092 0.6641596209405449 1.0 0.9999999904868905 100.0
GOTERM_BP_FAT GO:0009890~negative regulation of biosynthetic process 19 1.8393030009680542 0.9843398430077279 RSF1, CTBP2, INPPL1, MTA2, DRD4, SCGB1A1, SIGIRR, SIRT3, NR1H2, IGHMBP2, MEN1, CDKN1C, MSX3, DRAP1, NKX6-2, OVOL1, INS2, NR2F2, APBB1 671 501 12092 0.6834259945087471 1.0 0.9999999931012791 100.0
GOTERM_BP_FAT GO:0010558~negative regulation of macromolecule biosynthetic process 18 1.7424975798644726 0.9848695429558955 RSF1, CTBP2, INPPL1, MTA2, SCGB1A1, SIGIRR, SIRT3, NR1H2, IGHMBP2, MEN1, CDKN1C, MSX3, DRAP1, NKX6-2, OVOL1, INS2, NR2F2, APBB1 671 480 12092 0.6757824143070046 1.0 0.9999999938882063 100.0
GOTERM_BP_FAT GO:0031327~negative regulation of cellular biosynthetic process 18 1.7424975798644726 0.9887252569956545 RSF1, CTBP2, INPPL1, MTA2, DRD4, SCGB1A1, SIGIRR, SIRT3, NR1H2, IGHMBP2, MEN1, CDKN1C, MSX3, DRAP1, NKX6-2, OVOL1, INS2, NR2F2 671 491 12092 0.6606426860842406 1.0 0.9999999974138006 100.0
GOTERM_MF_FAT GO:0016564~transcription repressor activity 6 0.5808325266214909 0.99362709784186 CDKN1C, MSX3, CTBP2, RSF1, DRAP1, MTA2 631 227 11963 0.5011135390995344 1.0 0.9999999993185908 100.0
Annotation Cluster 190 Enrichment Score: 0.018601156169800945
Category Term Count % PValue Genes List Total Pop Hits Pop Total Fold Enrichment Bonferroni Benjamini FDR
GOTERM_CC_FAT GO:0043296~apical junction complex 3 0.29041626331074544 0.9400565531520024 TJP1, PKP3, LIN7B 626 76 10776 0.6795022700521272 1.0 0.9996922774765759 100.0
GOTERM_CC_FAT GO:0016327~apicolateral plasma membrane 3 0.29041626331074544 0.9456923483361831 TJP1, PKP3, LIN7B 626 78 10776 0.6620791349225854 1.0 0.9997244752140696 100.0
GOTERM_CC_FAT GO:0005911~cell-cell junction 5 0.48402710551790895 0.989219514345366 TJP1, PKP3, ILK, LIN7B, PAK1 626 167 10776 0.5153909433529108 1.0 0.9999889040832052 100.0
Annotation Cluster 191 Enrichment Score: 0.017935196931963215
Category Term Count % PValue Genes List Total Pop Hits Pop Total Fold Enrichment Bonferroni Benjamini FDR
SMART SM00184:RING 4 0.3872216844143272 0.9416588336647426 DPF2, PHRF1, TRIM3, SYVN1 223 136 5083 0.6704035874439462 1.0 0.9999999758405118 99.99999999999993
INTERPRO IPR001841:Zinc finger, RING-type 4 0.3872216844143272 0.9611011872017324 DPF2, PHRF1, TRIM3, SYVN1 490 136 10240 0.6146458583433374 1.0 0.999999999999887 100.0
INTERPRO IPR018957:Zinc finger, C3HC4 RING-type 3 0.29041626331074544 0.9761840573001214 PHRF1, TRIM3, SYVN1 490 115 10240 0.5451641526175688 1.0 0.9999999999999966 100.0
Annotation Cluster 192 Enrichment Score: 0.017635543252569972
Category Term Count % PValue Genes List Total Pop Hits Pop Total Fold Enrichment Bonferroni Benjamini FDR
GOTERM_BP_FAT GO:0042113~B cell activation 3 0.29041626331074544 0.8712381475032994 CLCF1, BAX, CHRNA7 671 63 12092 0.8581363991200056 1.0 0.9999981125055839 99.99999999999997
GOTERM_BP_FAT GO:0042110~T cell activation 5 0.48402710551790895 0.8746490745378497 BLM, BAX, CHRNA7, RGD1562118, INS2 671 112 12092 0.8045028741750054 1.0 0.999998178659291 99.99999999999999
GOTERM_BP_FAT GO:0046649~lymphocyte activation 6 0.5808325266214909 0.9597402494545584 BLM, CLCF1, BAX, CHRNA7, RGD1562118, INS2 671 168 12092 0.6436022993400042 1.0 0.9999999113584147 100.0
GOTERM_BP_FAT GO:0002521~leukocyte differentiation 4 0.3872216844143272 0.971180143085953 BLM, CLCF1, BAX, SPIB 671 124 12092 0.5813182058554877 1.0 0.9999999647084481 100.0
GOTERM_BP_FAT GO:0030098~lymphocyte differentiation 3 0.29041626331074544 0.9711925551823013 BLM, CLCF1, BAX 671 95 12092 0.5690799278374774 1.0 0.9999999635861941 100.0
GOTERM_BP_FAT GO:0048534~hemopoietic or lymphoid organ development 8 0.7744433688286544 0.9871327939598735 MEN1, PICALM, BLM, CLCF1, BAX, SPIB, RGD1562118, FGF3 671 250 12092 0.5766676602086438 1.0 0.9999999959637801 100.0
GOTERM_BP_FAT GO:0002520~immune system development 8 0.7744433688286544 0.9916606973413725 MEN1, PICALM, BLM, CLCF1, BAX, SPIB, RGD1562118, FGF3 671 262 12092 0.5502554009624464 1.0 0.9999999989370537 100.0
GOTERM_BP_FAT GO:0045321~leukocyte activation 6 0.5808325266214909 0.9929092040554267 BLM, CLCF1, BAX, CHRNA7, RGD1562118, INS2 671 213 12092 0.5076299825780315 1.0 0.9999999993419069 100.0
GOTERM_BP_FAT GO:0030097~hemopoiesis 6 0.5808325266214909 0.995840452693314 MEN1, PICALM, BLM, CLCF1, BAX, SPIB 671 226 12092 0.4784300278279678 1.0 0.999999999914363 100.0
GOTERM_BP_FAT GO:0001775~cell activation 6 0.5808325266214909 0.9978770042071744 BLM, CLCF1, BAX, CHRNA7, RGD1562118, INS2 671 242 12092 0.4467982904509121 1.0 0.999999999991605 100.0
Annotation Cluster 193 Enrichment Score: 0.017255847407821413
Category Term Count % PValue Genes List Total Pop Hits Pop Total Fold Enrichment Bonferroni Benjamini FDR
GOTERM_MF_FAT GO:0016820~hydrolase activity, acting on acid anhydrides, catalyzing transmembrane movement of substances 4 0.3872216844143272 0.9102870395182181 ATP10A, MUC5AC, ABCC8, ABCC6 631 102 11963 0.743482178925453 1.0 0.9999963884273678 99.99999999999999
GOTERM_MF_FAT GO:0042626~ATPase activity, coupled to transmembrane movement of substances 3 0.29041626331074544 0.9668650805626695 ATP10A, ABCC8, ABCC6 631 97 11963 0.5863545019360531 1.0 0.99999977613261 100.0
GOTERM_MF_FAT GO:0043492~ATPase activity, coupled to movement of substances 3 0.29041626331074544 0.969768288543425 ATP10A, ABCC8, ABCC6 631 99 11963 0.5745089564423955 1.0 0.9999998219969302 100.0
GOTERM_MF_FAT GO:0015405~P-P-bond-hydrolysis-driven transmembrane transporter activity 3 0.29041626331074544 0.9800636342274517 ATP10A, ABCC8, ABCC6 631 108 11963 0.5266332100721959 1.0 0.999999958416807 100.0
GOTERM_MF_FAT GO:0015399~primary active transmembrane transporter activity 3 0.29041626331074544 0.9800636342274517 ATP10A, ABCC8, ABCC6 631 108 11963 0.5266332100721959 1.0 0.999999958416807 100.0
Annotation Cluster 194 Enrichment Score: 0.013650149474815855
Category Term Count % PValue Genes List Total Pop Hits Pop Total Fold Enrichment Bonferroni Benjamini FDR
INTERPRO IPR017970:Homeobox, conserved site 3 0.29041626331074544 0.9455709647984827 PHOX2A, MSX3, DBX1 490 95 10240 0.6599355531686358 1.0 0.9999999999985767 100.0
SMART SM00389:HOX 3 0.29041626331074544 0.9659790907384016 PHOX2A, MSX3, DBX1 223 116 5083 0.5894928096489872 1.0 0.9999999982645292 100.0
INTERPRO IPR012287:Homeodomain-related 3 0.29041626331074544 0.9741008991451139 PHOX2A, MSX3, DBX1 490 113 10240 0.554813075672747 1.0 0.9999999999999948 100.0
INTERPRO IPR001356:Homeobox 3 0.29041626331074544 0.977163994889573 PHOX2A, MSX3, DBX1 490 116 10240 0.5404644616467277 1.0 0.9999999999999954 100.0
SP_PIR_KEYWORDS Homeobox 3 0.29041626331074544 0.982915079886401 PHOX2A, MSX3, DBX1 436 121 8979 0.5105959511714308 1.0 0.9999623857240697 100.0
Annotation Cluster 195 Enrichment Score: 0.010476565439728807
Category Term Count % PValue Genes List Total Pop Hits Pop Total Fold Enrichment Bonferroni Benjamini FDR
GOTERM_BP_FAT GO:0001701~in utero embryonic development 9 0.8712487899322363 0.9497904775632995 ASCL2, TJP1, PRMT1, C2CD3, SYVN1, ARNT2, APBA2, H19, RIC8A 671 233 12092 0.6960848902733094 1.0 0.9999998622648315 100.0
GOTERM_BP_FAT GO:0043009~chordate embryonic development 13 1.2584704743465636 0.988834649403549 SYVN1, C2CD3, ARNT2, H19, RIC8A, MEN1, ASCL2, RGMA, PRMT1, TJP1, CFL1, APBA2, MESP2 671 376 12092 0.6230618004248978 1.0 0.9999999974340161 100.0
GOTERM_BP_FAT GO:0009792~embryonic development ending in birth or egg hatching 13 1.2584704743465636 0.9904186657452239 SYVN1, C2CD3, ARNT2, H19, RIC8A, MEN1, ASCL2, RGMA, PRMT1, TJP1, CFL1, APBA2, MESP2 671 381 12092 0.6148851363773269 1.0 0.999999998318321 100.0
Annotation Cluster 196 Enrichment Score: 0.008185531782579669
Category Term Count % PValue Genes List Total Pop Hits Pop Total Fold Enrichment Bonferroni Benjamini FDR
GOTERM_CC_FAT GO:0044430~cytoskeletal part 32 3.0977734753146176 0.954334479077935 NDN, FERMT3, MYO7A, CPEB1, KLC2, LOC685544, NUMA1, TUBGCP5, INCENP, ILK, CHRNA7, DLG2, ARL2, C2CD3, INPPL1, DNHD1, SHANK1, HOMER2, SHANK2, TUBGCP2, TNNI2, GRM5, TNNT3, NUP62, SCYL1, CHRM1, CFL1, SPTBN2, SYNM, MAP6, MYH14, MAP3K11 626 695 10776 0.7925896982094834 1.0 0.9998095969191102 100.0
GOTERM_CC_FAT GO:0005856~cytoskeleton 41 3.969022265246854 0.9884644097353801 NDN, FERMT3, SSH3, MYO7A, CPEB1, KLC2, LOC685544, FUZ, NUMA1, CDC42EP2, TUBGCP5, FRMD8, INCENP, ILK, CHRNA7, SPIB, DLG2, ARL2, C2CD3, INPPL1, DNHD1, SHANK1, TUBGCP2, CSRP3, HOMER2, SHANK2, TNNI2, GRM5, TNNT3, CORO1B, CST6, SCYL1, NUP62, CHRM1, CFL1, SPTBN2, RIN1, SYNM, MYH14, MAP6, MAP3K11 626 940 10776 0.75082591258242…
GOTERM_CC_FAT GO:0043228~non-membrane-bounded organelle 86 8.325266214908035 0.9915123103011944 RPL18, RGD1559948, MYO7A, FERMT3, RPLP2, CPEB1, RPS3, PRMT3, MEN1, WDR74, RBM4B, RGD1561870, GRWD1, FRMD8, INCENP, AEN, ILK, EED, FAU, CHRNA7, SPIB, CDCA5, DLG2, LOC365287, ARL2, C2CD3, INPPL1, POLG, RRP8, LOC686151, TUT1, GRM5, PNKP, TNNT3, SCYL1, CST6, RPS17, CHRM1, CFL1, MRPL49, RIN1, USH1C, RPS11, …
GOTERM_CC_FAT GO:0043232~intracellular non-membrane-bounded organelle 86 8.325266214908035 0.9915123103011944 RPL18, RGD1559948, MYO7A, FERMT3, RPLP2, CPEB1, RPS3, PRMT3, MEN1, WDR74, RBM4B, RGD1561870, GRWD1, FRMD8, INCENP, AEN, ILK, EED, FAU, CHRNA7, SPIB, CDCA5, DLG2, LOC365287, ARL2, C2CD3, INPPL1, POLG, RRP8, LOC686151, TUT1, GRM5, PNKP, TNNT3, SCYL1, CST6, RPS17, CHRM1, CFL1, MRPL49, RIN1, …
Annotation Cluster 197 Enrichment Score: 0.007598544266897224
Category Term Count % PValue Genes List Total Pop Hits Pop Total Fold Enrichment Bonferroni Benjamini FDR
GOTERM_MF_FAT GO:0004857~enzyme inhibitor activity 8 0.7744433688286544 0.9705815314103026 CDKN1C, CST6, RNH1, PRDX5, FURIN, PPP1R14B, SCGB1A1, SERPINH1 631 238 11963 0.6372704390789597 1.0 0.9999998273594027 100.0
GOTERM_MF_FAT GO:0004866~endopeptidase inhibitor activity 4 0.3872216844143272 0.9861366431291638 CST6, PRDX5, FURIN, SERPINH1 631 148 11963 0.5123998800702446 1.0 0.9999999882725474 100.0
GOTERM_MF_FAT GO:0030414~peptidase inhibitor activity 4 0.3872216844143272 0.9913688011475399 CST6, PRDX5, FURIN, SERPINH1 631 159 11963 0.47695083176349806 1.0 0.9999999978321221 100.0
Annotation Cluster 198 Enrichment Score: 0.007591262507173486
Category Term Count % PValue Genes List Total Pop Hits Pop Total Fold Enrichment Bonferroni Benjamini FDR
SP_PIR_KEYWORDS metal-binding 55 5.324298160696999 0.903829951054057 DPP3, SYT3, ANPEP, RGD1560408, FAH, PRMT3, IGHMBP2, RBM4B, TRIM3, P4HA3, NDUFS8, PDE8A, NR2F2, PHRF1, NRXN2, CYP2E1, MARK2, PITPNM1, FOLH1, PPP1CA, ZDHHC13, HBG1, TPH1, DEAF1, DPF2, ZFAND6, SYVN1, LOC100134871, TH, MGMT, NAALADL1, FTH1, ZDHHC24, NR1H2, IGF1R, DAGLA, ZFP819, RASGRP2, MUS81, IDH2, CCS, HBB, ESRRA, ACY3, CYP2C7, LO…
SP_PIR_KEYWORDS zinc-finger 15 1.452081316553727 0.970878876647847 ZFAND6, DEAF1, ESRRA, PHRF1, SYVN1, KAT5, NR1H2, IGHMBP2, ZDHHC24, PRMT3, RBM4B, TRIM3, POLD1, RASGRP2, NR2F2 436 443 8979 0.6973150123221571 1.0 0.999896284357142 100.0
SP_PIR_KEYWORDS zinc 28 2.7105517909002903 0.9910482027621751 ZFAND6, DPP3, DPF2, DEAF1, SYVN1, MGMT, ANPEP, NAALADL1, PRMT3, NR1H2, IGHMBP2, ZDHHC24, RBM4B, ZFP819, TRIM3, RASGRP2, CCS, NR2F2, PHRF1, ESRRA, ACY3, KAT5, CSRP3, PPP1CA, FOLH1, ZDHHC13, POLD1, ZBTB3 436 821 8979 0.702354479321481 1.0 0.9999912231839119 100.0
GOTERM_MF_FAT GO:0043167~ion binding 118 11.423039690222653 0.9999152912931002 KCNC1, KCNC3, GABRB3, NELL1, SYT3, SYT7, MKRN3, FAH, IGHMBP2, GRIN2D, ADAM8, CIB1, PHRF1, POLG, RELA, MTA2, STIM1, CYP2E1, ACTN3, ALDH16A1, MARK2, OLR150, PITPNM1, PPP1CA, CHID1, ZFAND6, DEAF1, CHKA, ME3, SYVN1, ADAMTSL3, FTH1, NR1H2, DAGLA, ZFP819, IDH2, OTUD7A, TRPC2, ESRRA, ACY3, EFEMP2, GABRA5, CYP2C7, LOC689064, L…
GOTERM_MF_FAT GO:0046914~transition metal ion binding 67 6.485963213939981 0.9999551367299118 DPP3, RSF1, ANPEP, MKRN3, IGHMBP2, PRMT3, RBM4B, TYR, TRIM3, TRIM6, P4HA3, NDUFS8, ADAM8, NR2F2, PHRF1, CCDC88B, MTA2, SF1, CYP2E1, OLR150, TUT1, FOLH1, PPP1CA, ZDHHC13, HBG1, ADAM12, TPH1, DEAF1, DPF2, ZFAND6, ADAMTS17, SYVN1, ADAMTSL3, LOC100134871, TH, MGMT, NAALADL1, FTH1, ZDHHC24, NR1H2, ZFP819, RAS…
GOTERM_MF_FAT GO:0043169~cation binding 113 10.939012584704743 0.9999718543141257 KCNC1, KCNC3, NELL1, SYT3, SYT7, MKRN3, FAH, IGHMBP2, GRIN2D, ADAM8, CIB1, PHRF1, POLG, MTA2, STIM1, ACTN3, CYP2E1, ALDH16A1, MARK2, OLR150, PITPNM1, PPP1CA, CHID1, DEAF1, ZFAND6, CHKA, ME3, SYVN1, ADAMTSL3, FTH1, NR1H2, DAGLA, ZFP819, IDH2, OTUD7A, TRPC2, ESRRA, ACY3, EFEMP2, CYP2C7, LOC689064, LOC100125384, KAT5, …
GOTERM_MF_FAT GO:0046872~metal ion binding 110 10.648596321393997 0.999983174993431 KCNC1, KCNC3, NELL1, SYT3, SYT7, MKRN3, FAH, IGHMBP2, GRIN2D, ADAM8, CIB1, PHRF1, POLG, MTA2, STIM1, ACTN3, CYP2E1, ALDH16A1, MARK2, OLR150, PITPNM1, PPP1CA, DEAF1, ZFAND6, ME3, SYVN1, ADAMTSL3, FTH1, NR1H2, DAGLA, ZFP819, IDH2, OTUD7A, TRPC2, ESRRA, ACY3, EFEMP2, CYP2C7, LOC689064, LOC100125384, KAT5, CSRP3, FURI…
GOTERM_MF_FAT GO:0008270~zinc ion binding 44 4.259438528557599 0.999998032856783 ZFAND6, DPP3, DEAF1, DPF2, ADAMTS17, SYVN1, RSF1, ADAMTSL3, MGMT, ANPEP, NAALADL1, MKRN3, ZDHHC24, PRMT3, NR1H2, IGHMBP2, RBM4B, ZFP819, TRIM3, TRIM6, RASGRP2, OTUD7A, CCS, ADAM8, RNF121, NR2F2, PHRF1, CCDC88B, ESRRA, ACY3, MEX3B, MTA2, SF1, KAT5, CSRP3, SIRT3, OLR150, TUT1, FOLH1, POLD1, ZDHHC13, BNC1, ZBTB3, ADAM12…
Annotation Cluster 199 Enrichment Score: 0.0070694689710866
Category Term Count % PValue Genes List Total Pop Hits Pop Total Fold Enrichment Bonferroni Benjamini FDR
SP_PIR_KEYWORDS Immunoglobulin domain 6 0.5808325266214909 0.9666674001103389 NTRK3, ACAN, LRRC4B, FCGRT, IZUMO1, SIGIRR 436 198 8979 0.6240617180984154 1.0 0.9998789769972708 100.0
INTERPRO IPR013783:Immunoglobulin-like fold 8 0.7744433688286544 0.9878704910069266 NTRK3, TRIM3, HAPLN3, RELA, ACAN, SEMA4B, FCGRT, SIGIRR 490 292 10240 0.5725468269499582 1.0 1.0 100.0
INTERPRO IPR007110:Immunoglobulin-like 6 0.5808325266214909 0.9972740253744163 NTRK3, IL18BP, HAPLN3, ACAN, FCGRT, SIGIRR 490 274 10240 0.4576195441680322 1.0 1.0 100.0
Annotation Cluster 200 Enrichment Score: 0.005844971796551809
Category Term Count % PValue Genes List Total Pop Hits Pop Total Fold Enrichment Bonferroni Benjamini FDR
SP_PIR_KEYWORDS Immunoglobulin domain 6 0.5808325266214909 0.9666674001103389 NTRK3, ACAN, LRRC4B, FCGRT, IZUMO1, SIGIRR 436 198 8979 0.6240617180984154 1.0 0.9998789769972708 100.0
SMART SM00409:IG 3 0.29041626331074544 0.9958348725315189 NTRK3, IZUMO1, SIGIRR 223 169 5083 0.40462228354605034 1.0 0.9999999999998774 100.0
INTERPRO IPR003599:Immunoglobulin subtype 3 0.29041626331074544 0.9977016292394528 NTRK3, IZUMO1, SIGIRR 490 169 10240 0.37096968965100835 1.0 1.0 100.0
Annotation Cluster 201 Enrichment Score: 0.003924650989529264
Category Term Count % PValue Genes List Total Pop Hits Pop Total Fold Enrichment Bonferroni Benjamini FDR
GOTERM_BP_FAT GO:0030029~actin filament-based process 6 0.5808325266214909 0.9769484874577996 RGD1559948, MYO7A, CFL1, ARFIP2, USH1C, MYH14 671 183 12092 0.5908480125088563 1.0 0.99999997777047 100.0
GOTERM_BP_FAT GO:0030036~actin cytoskeleton organization 4 0.3872216844143272 0.997177651632036 RGD1559948, CFL1, ARFIP2, USH1C 671 175 12092 0.4119054715776027 1.0 0.9999999999758317 100.0
GOTERM_BP_FAT GO:0007010~cytoskeleton organization 8 0.7744433688286544 0.9990376270417471 BBS1, RGD1559948, TUBGCP5, CFL1, ARFIP2, USH1C, SHANK1, TUBGCP2 671 318 12092 0.4533550787803804 1.0 0.999999999999579 100.0
Annotation Cluster 202 Enrichment Score: 0.003659414740533341
Category Term Count % PValue Genes List Total Pop Hits Pop Total Fold Enrichment Bonferroni Benjamini FDR
GOTERM_BP_FAT GO:0001568~blood vessel development 7 0.6776379477250726 0.9895743414430506 VEGFB, SPHK2, DHCR7, BAX, ANPEP, DNAJC4, NR2F2, CSRP3 671 230 12092 0.5484610898723515 1.0 0.9999999978894453 100.0
GOTERM_BP_FAT GO:0001944~vasculature development 7 0.6776379477250726 0.9920134861546992 VEGFB, SPHK2, DHCR7, BAX, ANPEP, DNAJC4, NR2F2, CSRP3 671 237 12092 0.5322618171756998 1.0 0.9999999990518779 100.0
GOTERM_BP_FAT GO:0048514~blood vessel morphogenesis 5 0.48402710551790895 0.9932435499761477 VEGFB, BAX, ANPEP, DNAJC4, NR2F2, CSRP3 671 186 12092 0.4844318382129065 1.0 0.999999999444598 100.0
Annotation Cluster 203 Enrichment Score: 0.003422153457119482
Category Term Count % PValue Genes List Total Pop Hits Pop Total Fold Enrichment Bonferroni Benjamini FDR
GOTERM_BP_FAT GO:0019953~sexual reproduction 13 1.2584704743465636 0.9877714743961593 TRPC2, LOC365286, SYT8, MFGE8, HERC2, DNAJB13, BBS1, BAX, CATSPER1, OVOL1, LOC308670, IZUMO1, KLK14 671 373 12092 0.6280730213398432 1.0 0.9999999966659756 100.0
GOTERM_BP_FAT GO:0032504~multicellular organism reproduction 16 1.5488867376573088 0.9879242436748105 TRPC2, LOC365286, BCAT2, CAPN5, CCKBR, HERC2, DNAJB13, MEN1, CCND1, BAX, OVOL1, CATSPER1, LOC308670, CHRNA7, HMX3, KLK14 671 443 12092 0.6508664336440676 1.0 0.9999999967346928 100.0
GOTERM_BP_FAT GO:0048609~reproductive process in a multicellular organism 16 1.5488867376573088 0.9879242436748105 TRPC2, LOC365286, BCAT2, CAPN5, CCKBR, HERC2, DNAJB13, MEN1, CCND1, BAX, OVOL1, CATSPER1, LOC308670, CHRNA7, HMX3, KLK14 671 443 12092 0.6508664336440676 1.0 0.9999999967346928 100.0
GOTERM_BP_FAT GO:0007283~spermatogenesis 7 0.6776379477250726 0.9947863051269055 LOC365286, BAX, LOC308670, OVOL1, CATSPER1, HERC2, DNAJB13 671 248 12092 0.5086534301235518 1.0 0.9999999997937217 100.0
GOTERM_BP_FAT GO:0048232~male gamete generation 7 0.6776379477250726 0.9947863051269055 LOC365286, BAX, LOC308670, OVOL1, CATSPER1, HERC2, DNAJB13 671 248 12092 0.5086534301235518 1.0 0.9999999997937217 100.0
GOTERM_BP_FAT GO:0007276~gamete generation 7 0.6776379477250726 0.9997783250084743 LOC365286, BAX, LOC308670, OVOL1, CATSPER1, HERC2, DNAJB13 671 324 12092 0.38933966256370633 1.0 0.9999999999999983 100.0
Annotation Cluster 204 Enrichment Score: 0.002257418737280991
Category Term Count % PValue Genes List Total Pop Hits Pop Total Fold Enrichment Bonferroni Benjamini FDR
SMART SM00355:ZnF_C2H2 5 0.48402710551790895 0.9909959826344095 DPF2, TUT1, PRMT3, ZFP819, ZBTB3 223 226 5083 0.5042858843604904 1.0 0.999999999996389 100.0
INTERPRO IPR015880:Zinc finger, C2H2-like 5 0.48402710551790895 0.9953555645656921 DPF2, TUT1, PRMT3, ZFP819, ZBTB3 490 226 10240 0.46234422972728906 1.0 1.0 100.0
INTERPRO IPR007087:Zinc finger, C2H2-type 4 0.3872216844143272 0.9981081484586779 DPF2, PRMT3, ZFP819, ZBTB3 490 213 10240 0.3924499377215675 1.0 1.0 100.0
Annotation Cluster 205 Enrichment Score: 0.001335210824429588
Category Term Count % PValue Genes List Total Pop Hits Pop Total Fold Enrichment Bonferroni Benjamini FDR
SP_PIR_KEYWORDS nucleotide-binding 36 3.4849951597289452 0.9778858999458957 CHKA, HRAS, RGD1559948, MYO7A, CLPB, ATL3, ATP10A, BRSK2, RAB1B, ADRBK1, IGHMBP2, IGF1R, NARS2, ATG2A, ILK, PAK1, RAB6A, EHD1, RHOG, TRPM4, ARL2, NLRP6, NADSYN1, CNGA4, GUCY2E, MARK2, NTRK3, RAB30, PYGM, PDE2A, RUVBL2, RAB38, LOC365256, ABCC8, PC, MAP3K11, ABCC6 436 966 8979 0.7674796284688586 1.0 0.9999373236730885 100.0
SP_PIR_KEYWORDS atp-binding 24 2.3233301064859635 0.9922016931640502 CHKA, RGD1559948, CLPB, MYO7A, ATP10A, BRSK2, ADRBK1, IGHMBP2, IGF1R, NARS2, ILK, ATG2A, PAK1, EHD1, TRPM4, NLRP6, NADSYN1, MARK2, NTRK3, RUVBL2, LOC365256, ABCC8, PC, MAP3K11, ABCC6 436 728 8979 0.6789242867224519 1.0 0.9999926509353185 100.0
GOTERM_MF_FAT GO:0032559~adenyl ribonucleotide binding 46 4.453049370764763 0.9990963430944579 CHKA, RGD1559948, BLM, MYO7A, CLPB, ATP10A, BRSK2, MAP4K2, RPS6KB2, RAB1B, ADRBK1, KCNJ11, IGHMBP2, IGF1R, CTU1, VRK3, P2RY2, NARS2, ATG2A, ILK, CHD2, PAK1, EHD1, TARSL2, TRPM4, NLRP6, CARS, CCDC88B, NADSYN1, CNGA4, GUCY2E, MARK2, NTRK3, TMEM134, CDC42BPG, PYGM, PDE2A, SCYL1, RRM1, RUVBL2, MYH14, LOC365…
GOTERM_MF_FAT GO:0000166~nucleotide binding 77 7.454017424975799 0.9991693623542058 ASPDH, LDHA, HRAS, RGD1559948, SLC22A18, MYO7A, CLPB, ATL3, ATP10A, RAB1B, RPS6KB2, CPEB1, KCNJ11, IGHMBP2, RBM4B, CTU1, NARS2, ILK, ATG2A, CHST15, RAB6A, PAK1, TARSL2, RHOG, TRPM4, ARL2, NLRP6, CCDC88B, CARS, CTBP2, NADSYN1, CYP2E1, CNGA4, MARK2, TUT1, TMEM134, SCYL1, NAV2, RRM1, CPSF7, RUVBL2, LRRK1, MAP3K11, CH…
GOTERM_MF_FAT GO:0001882~nucleoside binding 50 4.84027105517909 0.9994321394645695 RGD1559948, CLPB, MYO7A, ATP10A, RPS6KB2, RAB1B, KCNJ11, IGHMBP2, CTU1, NARS2, ATG2A, ILK, PAK1, CHST15, TARSL2, TRPM4, NLRP6, CARS, CCDC88B, NADSYN1, CNGA4, MARK2, TMEM134, SCYL1, RRM1, RUVBL2, LRRK1, MAP3K11, CHKA, BLM, BRSK2, MAP4K2, ADRBK1, IGF1R, VRK3, P2RY2, CHD2, EHD1, SLC28A1, NOX4, GUCY2E, NTRK3, CDC42BPG,…
GOTERM_MF_FAT GO:0030554~adenyl nucleotide binding 48 4.646660212971927 0.9995495371500678 CHKA, RGD1559948, BLM, MYO7A, CLPB, ATP10A, BRSK2, MAP4K2, RPS6KB2, RAB1B, ADRBK1, KCNJ11, IGHMBP2, IGF1R, CTU1, VRK3, P2RY2, NARS2, ATG2A, ILK, CHD2, CHST15, PAK1, EHD1, TARSL2, TRPM4, NOX4, NLRP6, CARS, CCDC88B, NADSYN1, CNGA4, GUCY2E, MARK2, NTRK3, TMEM134, CDC42BPG, PYGM, PDE2A, SCYL1, RRM1, RUVBL2, MYH…
GOTERM_MF_FAT GO:0001883~purine nucleoside binding 49 4.743465634075508 0.9995630426881846 RGD1559948, CLPB, MYO7A, ATP10A, RPS6KB2, RAB1B, KCNJ11, IGHMBP2, CTU1, NARS2, ATG2A, ILK, PAK1, CHST15, TARSL2, TRPM4, NLRP6, CARS, CCDC88B, NADSYN1, CNGA4, MARK2, TMEM134, SCYL1, RRM1, RUVBL2, LRRK1, MAP3K11, CHKA, BLM, BRSK2, MAP4K2, ADRBK1, IGF1R, VRK3, P2RY2, CHD2, EHD1, NOX4, GUCY2E, NTRK3, CDC42BPG, …
GOTERM_MF_FAT GO:0005524~ATP binding 43 4.162633107454018 0.9996714479388908 CHKA, RGD1559948, BLM, MYO7A, CLPB, ATP10A, BRSK2, MAP4K2, RPS6KB2, RAB1B, ADRBK1, KCNJ11, IGHMBP2, IGF1R, CTU1, VRK3, P2RY2, NARS2, ATG2A, ILK, CHD2, PAK1, EHD1, TARSL2, TRPM4, NLRP6, CARS, CCDC88B, NADSYN1, GUCY2E, MARK2, NTRK3, TMEM134, CDC42BPG, SCYL1, RRM1, RUVBL2, MYH14, LOC365256, ABCC8, LRRK1, ABCC6, MAP3K11, PC …
GOTERM_MF_FAT GO:0032555~purine ribonucleotide binding 53 5.130687318489835 0.9999555064471732 HRAS, RGD1559948, CLPB, MYO7A, ATL3, ATP10A, RPS6KB2, RAB1B, KCNJ11, IGHMBP2, CTU1, NARS2, ATG2A, ILK, PAK1, RAB6A, TARSL2, RHOG, TRPM4, ARL2, NLRP6, CARS, CCDC88B, NADSYN1, CNGA4, MARK2, TMEM134, SCYL1, RRM1, RUVBL2, LRRK1, MAP3K11, CHKA, BLM, BRSK2, MAP4K2, ADRBK1, IGF1R, VRK3, P2RY2, CHD2, EHD1, GUCY…
GOTERM_MF_FAT GO:0032553~ribonucleotide binding 53 5.130687318489835 0.9999565998474631 HRAS, RGD1559948, CLPB, MYO7A, ATL3, ATP10A, RPS6KB2, RAB1B, KCNJ11, IGHMBP2, CTU1, NARS2, ATG2A, ILK, PAK1, RAB6A, TARSL2, RHOG, TRPM4, ARL2, NLRP6, CARS, CCDC88B, NADSYN1, CNGA4, MARK2, TMEM134, SCYL1, RRM1, RUVBL2, LRRK1, MAP3K11, CHKA, BLM, BRSK2, MAP4K2, ADRBK1, IGF1R, VRK3, P2RY2, CHD2, EHD1, GUCY2E, NTR…
GOTERM_MF_FAT GO:0017076~purine nucleotide binding 55 5.324298160696999 0.9999795423058194 HRAS, RGD1559948, CLPB, MYO7A, ATL3, ATP10A, RPS6KB2, RAB1B, KCNJ11, IGHMBP2, CTU1, NARS2, ILK, ATG2A, CHST15, PAK1, RAB6A, TARSL2, RHOG, TRPM4, ARL2, NLRP6, CARS, CCDC88B, NADSYN1, CNGA4, MARK2, TMEM134, SCYL1, RRM1, RUVBL2, LRRK1, MAP3K11, CHKA, BLM, BRSK2, MAP4K2, ADRBK1, IGF1R, VRK3, P2RY2, CHD2, EHD1, …
Annotation Cluster 206 Enrichment Score: 7.89234722166776E-4
Category Term Count % PValue Genes List Total Pop Hits Pop Total Fold Enrichment Bonferroni Benjamini FDR
SP_PIR_KEYWORDS cell adhesion 4 0.3872216844143272 0.9935625485945544 NRXN2, INPPL1, MFGE8, ROM1 436 180 8979 0.4576452599388379 1.0 0.9999949943929918 100.0
GOTERM_BP_FAT GO:0016337~cell-cell adhesion 4 0.3872216844143272 0.9996653619886657 ACAN, ADAM8, DCHS1, FGF4 671 219 12092 0.329148207881646 1.0 0.9999999999999928 100.0
GOTERM_BP_FAT GO:0022610~biological adhesion 12 1.1616650532429817 0.9997619457105343 HAPLN3, NRXN2, INPPL1, NELL1, ILK, ACAN, MFGE8, ACTN3, ADAM8, DCHS1, FGF4, ROM1 671 463 12092 0.46706343969382597 1.0 0.9999999999999979 100.0
GOTERM_BP_FAT GO:0007155~cell adhesion 12 1.1616650532429817 0.9997619457105343 HAPLN3, NRXN2, INPPL1, NELL1, ILK, ACAN, MFGE8, ACTN3, ADAM8, DCHS1, FGF4, ROM1 671 463 12092 0.46706343969382597 1.0 0.9999999999999979 100.0

## Sheet: GO annotations
Category Term Count % PValue Genes List Total Pop Hits Pop Total Fold Enrichment Bonferroni Benjamini FDR
GOTERM_CC_FAT GO:0031224~intrinsic to membrane 323 31.268151016456926 1.0902250124386092E-7 VOM2R-PS67, HRAS, OLR29, OLR27, OLR159, OLR25, SYT3, SYT8, OLR23, OLR24, RCE1, OLR20, TMEM151A, OLR161, OLR160, AQP11, GRIN2D, OLR167, CHRNA7, IZUMO1, OLR163, OLR162, OLR165, OLR164, CLRN3, OLR36, OLR37, OLR148, OLR39, OLR149, OLR32, TMEM132A, OLR34, OLR35, CYP2E1, OLR30, OLR150, CD37, TMEM135, RHCG, TMEM1…
GOTERM_CC_FAT GO:0016021~integral to membrane 314 30.396902226524684 1.8562963330582865E-7 VOM2R-PS67, OLR29, OLR27, OLR159, OLR25, SYT3, SYT8, OLR23, OLR24, RCE1, OLR20, TMEM151A, OLR161, OLR160, AQP11, GRIN2D, OLR167, CHRNA7, IZUMO1, OLR163, OLR162, OLR165, OLR164, CLRN3, OLR36, OLR37, OLR148, OLR39, OLR149, OLR32, TMEM132A, OLR34, OLR35, OLR30, OLR150, CD37, TMEM135, RHCG, TMEM138, OLR158, OLR…
GOTERM_CC_FAT GO:0005833~hemoglobin complex 5 0.48402710551790895 6.502409033671028E-4 LOC100134871, LOC689064, HBG1, HBE1, HBE2, HBB 626 8 10776 10.758785942492013 0.23308904526957375 0.08466167378888434 0.9057422604967558
GOTERM_CC_FAT GO:0044445~cytosolic part 16 1.5488867376573088 0.0015101070663984968 RGD1559948, LOC100134871, LOC689064, PRDX5, RGD1565272, RPS3, LOC293712, AKT1S1, RPS17, BAX, FAU, LOC690475, HBG1, RPS11, HBE1, HBB, HBE2 626 109 10776 2.5268341296128027 0.4602176943152292 0.14285427978466014 2.091784228984339
GOTERM_CC_FAT GO:0042575~DNA polymerase complex 4 0.3872216844143272 0.005699236546996922 POLD3, POLD4, POLG, POLD1 626 7 10776 9.83660429027841 0.9028928217490522 0.3727361390475815 7.683785432692892
GOTERM_CC_FAT GO:0033279~ribosomal subunit 12 1.1616650532429817 0.008194644308006482 LOC293712, MRPL11, LOC365287, MRPL23, RGD1559948, RPS17, RPL13A, FAU, LOC690475, RPS11, RGD1565272, RPS3 626 83 10776 2.48877939874514 0.9651669708119817 0.4285232836972035 10.87238626635062
GOTERM_CC_FAT GO:0044456~synapse part 26 2.516940948693127 0.008421895590573618 GABRB3, SYT3, TH, SYT8, CPEB1, SYT7, GRIN2D, SV2B, CHRNA7, FOSL1, DLG2, GABRG3, GABRA5, LIN7B, SHANK1, HOMER2, SHANK2, GRM5, SLC17A7, SLC17A6, ARRB1, CHRM1, DOC2G, ABCC8, CHRNA10, APBB1 626 259 10776 1.72805210504891 0.9682760872065367 0.3891812041919589 11.157625607634515
GOTERM_CC_FAT GO:0045211~postsynaptic membrane 16 1.5488867376573088 0.013015080960369218 GABRG3, GABRB3, GABRA5, LIN7B, CPEB1, SHANK1, HOMER2, SHANK2, GRM5, ARRB1, CHRM1, GRIN2D, CHRNA7, APBB1, CHRNA10, DLG2 626 137 10776 2.010400876845223 0.9952281053814682 0.48733182850096524 16.744278352975805
GOTERM_CC_FAT GO:0043625~delta DNA polymerase complex 3 0.29041626331074544 0.01863291685763132 POLD3, POLD4, POLD1 626 4 10776 12.910543130990416 0.9995352208513479 0.5737208700684142 23.13355414080779
GOTERM_CC_FAT GO:0045202~synapse 33 3.1945788964181996 0.020591521818732007 GABRB3, MYO7A, TH, SYT3, SYT8, ADRBK1, CPEB1, SYT7, PICALM, GRIN2D, RASGRP2, CHRNA7, SV2B, FOSL1, DLG2, GABRG3, CTBP2, GABRA5, SYT12, LIN7B, SHANK1, HOMER2, SHANK2, SLC17A7, GRM5, SLC17A6, ARRB1, CHRM1, USH1C, DOC2G, ABCC8, APBB1, CHRNA10 626 379 10776 1.4988493344685443 0.999794290414796 0.5721165854599513 25.25189141720…
GOTERM_CC_FAT GO:0022626~cytosolic ribosome 8 0.7744433688286544 0.02681660832216637 LOC293712, RGD1559948, RPS17, FAU, LOC690475, RPS11, RGD1565272, RPS3 626 51 10776 2.7002443149783875 0.9999847442706677 0.6351366255170643 31.63019196642354
GOTERM_CC_FAT GO:0043601~nuclear replisome 4 0.3872216844143272 0.03589946869050226 POLD3, POLD4, POLD1, POLA2 626 13 10776 5.296633079380683 0.9999996674113251 0.7114912728539298 40.03482814954838
GOTERM_CC_FAT GO:0030894~replisome 4 0.3872216844143272 0.03589946869050226 POLD3, POLD4, POLD1, POLA2 626 13 10776 5.296633079380683 0.9999996674113251 0.7114912728539298 40.03482814954838
GOTERM_CC_FAT GO:0043596~nuclear replication fork 4 0.3872216844143272 0.043772705598423924 POLD3, POLD4, POLD1, POLA2 626 14 10776 4.918302145139205 0.9999999882795719 0.7545750399863789 46.53318409642456
GOTERM_CC_FAT GO:0015934~large ribosomal subunit 6 0.5808325266214909 0.05501213913795451 LOC293712, MRPL11, LOC365287, MRPL23, RGD1559948, RPL13A 626 36 10776 2.8690095846645365 0.9999999999058323 0.8077571828369062 54.68354053526525
GOTERM_CC_FAT GO:0022627~cytosolic small ribosomal subunit 6 0.5808325266214909 0.06070810875285386 RPS17, FAU, LOC690475, RPS11, RGD1565272, RPS3 626 37 10776 2.7914687850790085 0.9999999999920084 0.8179563267950146 58.358378419620884
GOTERM_CC_FAT GO:0005793~ER-Golgi intermediate compartment 5 0.48402710551790895 0.08434146127094509 NUCB1, SCYL1, ANPEP, KDELR1, SERPINH1 626 29 10776 2.9679409496529687 0.9999999999999998 0.8942682266597654 70.84457691175943
GOTERM_CC_FAT GO:0008021~synaptic vesicle 9 0.8712487899322363 0.08647839653788128 SLC17A7, SLC17A6, TH, SYT3, SYT8, DOC2G, SV2B, SYT7, ABCC8 626 79 10776 1.9610951591377845 0.9999999999999999 0.8859089087960025 71.78207415013497
Category Term Count % PValue Genes List Total Pop Hits Pop Total Fold Enrichment Bonferroni Benjamini FDR
GOTERM_BP_FAT GO:0007608~sensory perception of smell 172 16.65053242981607 6.868850257975752E-31 OLR29, OLR159, OLR27, OLR25, OLR23, OLR24, OLR20, OLR161, OLR160, OLR167, OLR163, OLR162, OLR165, OLR164, OLR300, OLR36, OLR37, OLR148, OLR149, OLR39, OLR32, OLR34, OLR35, OLR202, CNGA4, OLR201, OLR200, OLR30, OLR150, OLR158, OLR157, OLR103, OLR156, OLR101, OLR155, OLR154, OLR153, OLR152, OLR49, OLR13…
GOTERM_BP_FAT GO:0050911~detection of chemical stimulus involved in sensory perception of smell 167 16.16650532429816 1.1670104749790727E-29 OLR29, OLR159, OLR27, OLR25, OLR23, OLR24, OLR20, OLR161, OLR160, OLR167, OLR163, OLR162, OLR165, OLR164, OLR300, OLR36, OLR37, OLR148, OLR149, OLR39, OLR32, OLR34, OLR35, OLR202, OLR201, OLR200, OLR30, OLR150, OLR158, OLR157, OLR103, OLR156, OLR101, OLR155,…
GOTERM_BP_FAT GO:0050907~detection of chemical stimulus involved in sensory perception 167 16.16650532429816 3.082984018857732E-29 OLR29, OLR159, OLR27, OLR25, OLR23, OLR24, OLR20, OLR161, OLR160, OLR167, OLR163, OLR162, OLR165, OLR164, OLR300, OLR36, OLR37, OLR148, OLR149, OLR39, OLR32, OLR34, OLR35, OLR202, OLR201, OLR200, OLR30, OLR150, OLR158, OLR157, OLR103, OLR156, OLR101, OLR155, OLR154, O…
GOTERM_BP_FAT GO:0009593~detection of chemical stimulus 168 16.263310745401743 3.722999276781486E-29 OLR29, OLR159, OLR27, OLR25, OLR23, OLR24, OLR20, OLR161, OLR160, OLR167, OLR163, OLR162, OLR165, OLR164, OLR300, OLR36, OLR37, OLR148, OLR149, OLR39, OLR32, STIM1, OLR34, OLR35, OLR202, OLR201, OLR200, OLR30, OLR150, OLR158, OLR157, OLR103, OLR156, OLR101, OLR155, OLR154, OLR153, OLR152, OLR49, O…
GOTERM_BP_FAT GO:0007606~sensory perception of chemical stimulus 172 16.65053242981607 7.508646611390084E-29 OLR29, OLR159, OLR27, OLR25, OLR23, OLR24, OLR20, OLR161, OLR160, OLR167, OLR163, OLR162, OLR165, OLR164, OLR300, OLR36, OLR37, OLR148, OLR149, OLR39, OLR32, OLR34, OLR35, OLR202, CNGA4, OLR201, OLR200, OLR30, OLR150, OLR158, OLR157, OLR103, OLR156, OLR101, OLR155, OLR154, OLR153, OLR152, …
GOTERM_BP_FAT GO:0050906~detection of stimulus involved in sensory perception 168 16.263310745401743 9.634592488013663E-29 OLR29, OLR159, OLR27, OLR25, OLR23, OLR24, OLR20, OLR161, OLR160, OLR167, OLR163, OLR162, OLR165, OLR164, OLR300, OLR36, OLR37, OLR148, OLR149, OLR39, OLR32, OLR34, OLR35, OLR202, OLR201, OLR200, OLR30, OLR150, OLR158, OLR157, OLR103, OLR156, OLR101, OLR155, OLR154, OLR153, O…
GOTERM_BP_FAT GO:0051606~detection of stimulus 172 16.65053242981607 9.913503188135001E-29 OLR29, OLR159, OLR27, OLR25, OLR23, OLR24, OLR20, OLR161, OLR160, OLR167, OLR163, OLR162, OLR165, OLR164, OLR300, OLR36, OLR37, OLR148, OLR149, OLR39, OLR32, STIM1, OLR34, OLR35, OLR202, OLR201, OLR200, OLR30, OLR150, PNKP, ARRB1, OLR158, OLR157, OLR103, OLR156, OLR101, OLR155, OLR154, OLR153, OLR152, OLR49…
GOTERM_BP_FAT GO:0050877~neurological system process 210 20.329138431752177 5.847029238110996E-27 OLR29, OLR159, OLR27, OLR25, SYT3, OLR23, OLR24, OLR20, OLR161, OLR160, NKX6-2, GRIN2D, ILK, OLR167, CHRNA7, OLR163, OLR162, OLR165, OLR164, OLR36, OLR37, OLR148, OLR39, OLR149, OLR32, OLR34, OLR35, OLR30, RIC8A, OLR150, OLR158, OLR157, OLR156, OLR155, OLR154, OLR153, OLR152, OLR137, OLR49, OLR47, OL…
GOTERM_BP_FAT GO:0007600~sensory perception 183 17.71539206195547 6.736707659841644E-27 OLR29, OLR159, OLR27, OLR25, OLR23, OLR24, OLR20, OLR161, OLR160, OLR167, OLR163, OLR162, OLR165, OLR164, OLR300, OLR36, OLR37, OLR148, OLR149, OLR39, OLR32, OLR34, OLR35, OLR202, OLR201, CNGA4, OLR200, OLR30, OLR150, ARRB1, OLR158, OLR157, OLR103, OLR156, OLR101, OLR155, OLR154, OLR153, OLR152, OLR49, OLR137,…
GOTERM_BP_FAT GO:0050890~cognition 192 18.586640851887708 7.182253845261601E-27 OLR29, OLR27, OLR159, OLR25, OLR23, OLR24, OLR20, OLR161, OLR160, OLR167, CHRNA7, OLR163, OLR162, OLR165, OLR164, OLR36, OLR37, OLR148, OLR39, OLR149, OLR32, OLR34, OLR35, OLR30, RIC8A, OLR150, OLR158, OLR157, OLR156, OLR155, OLR154, OLR153, OLR152, OLR137, OLR49, OLR139, OLR47, OLR48, OLR41, OLR40, OLR45, OLR46, OLR4…
GOTERM_BP_FAT GO:0007186~G-protein coupled receptor protein signaling pathway 202 19.554695062923525 4.097419923337612E-18 VOM2R-PS67, OLR29, OLR159, OLR27, OLR25, OLR23, OLR24, OLR20, OLR161, OLR160, OLR167, GNG3, OLR163, OLR162, OLR165, OLR164, OLR36, OLR37, OLR148, OLR39, OLR149, OLR32, OLR34, OLR35, OLR30, OLR150, OLR158, OLR157, OLR156, OLR155, OLR154, OLR153, OLR152, OLR137, OLR49, OLR47, O…
GOTERM_BP_FAT GO:0007166~cell surface receptor linked signal transduction 222 21.490803484995162 6.215501968023257E-13 VOM2R-PS67, OLR29, OLR27, OLR159, LTBP3, OLR25, OLR23, OLR24, OLR20, OLR161, OLR160, GAB2, ILK, OLR167, GNG3, OLR163, OLR162, OLR165, OLR164, OLR36, OLR37, OLR148, OLR39, OLR149, OLR32, OLR34, OLR35, OLR30, OLR150, OLR158, OLR157, OLR156, OLR155, OLR154, OLR153, OLR152, OLR137, O…
GOTERM_BP_FAT GO:0006414~translational elongation 15 1.452081316553727 7.078201738398857E-4 RPL18, LOC365287, RGD1561525, RGD1559948, RPLP2, RGD1565272, LOC499207, RPS3, LOC293712, RPL13A, RPS17, FAU, EEF1G, LOC690475, RPS11 671 95 12092 2.845399639187387 0.8275127084989955 0.12644750613756806 1.2403274308897316
GOTERM_BP_FAT GO:0015671~oxygen transport 5 0.48402710551790895 0.0032335241561143833 LOC100134871, LOC689064, HBG1, HBE1, HBE2, HBB 671 12 12092 7.50869349230005 0.999677242887571 0.4368371640836416 5.548922583743742
GOTERM_BP_FAT GO:0051259~protein oligomerization 22 2.1297192642787994 0.00669002198721339 LOC365286, HRAS, BLM, TH, ATL3, FADD, TRIM21, CPT1A, IGHMBP2, IGF1R, TAF10, AQP11, TRIM6, BAX, ILK, RRM1, LOC685596, HBG1, HBB, HBE2, SCGB2A2, MAP3K11 671 211 12092 1.878952684329112 0.9999999418608306 0.670670029795824 11.158663775846133
GOTERM_BP_FAT GO:0006836~neurotransmitter transport 13 1.2584704743465636 0.009111208533119846 ARL2, PPFIA3, RGD1562492, NRXN2, SYT3, LIN7B, SLC6A16, SLC17A7, SLC17A6, SLC6A5, SPTBN2, APBA2, SV2B 671 100 12092 2.3427123695976153 0.9999999998639053 0.7582507835312416 14.899320480024302
GOTERM_BP_FAT GO:0015669~gas transport 5 0.48402710551790895 0.015338688696124946 LOC100134871, LOC689064, HBG1, HBE1, HBE2, HBB 671 18 12092 5.005795661533366 1.0 0.895315197692069 23.849837884000646
GOTERM_BP_FAT GO:0006974~response to DNA damage stimulus 24 2.3233301064859635 0.01657678971411233 TRPC2, LOC365286, PGAP2, BLM, POLG, DDB1, MGMT, BRSK2, KAT5, GTF2H1, RPS3, POLD3, MEN1, POLD4, PNKP, CCND1, BAX, POLD1, AEN, MUS81, RUVBL2, APBB1, FEN1, CIB1 671 258 12092 1.676359477350709 1.0 0.9002324562480566 25.520056802073164
GOTERM_BP_FAT GO:0006081~cellular aldehyde metabolic process 6 0.5808325266214909 0.01749068828910829 TALDO1, ALDH1A3, LOC688778, IDH2, ALDH3B2, ALDH3B1 671 28 12092 3.8616137960400256 1.0 0.9002465864353311 26.73068846885257
GOTERM_BP_FAT GO:0007268~synaptic transmission 21 2.032913843175218 0.019269327596189923 PPFIA3, KLK8, NRXN2, GABRB3, DRD4, TH, SYT3, GABRA5, LIN7B, SLC17A7, GRM5, SLC17A6, CHRM1, GRIN2D, SPTBN2, USH1C, APBA2, CHRNA7, SV2B, CHRNA10, DLG2 671 219 12092 1.7280280913786417 1.0 0.9106025811621477 29.033810203628907
GOTERM_BP_FAT GO:0033554~cellular response to stress 34 3.291384317521781 0.04221800073686602 BLM, CLPB, SIPA1, MGMT, BRSK2, PRDX5, RPS3, MEN1, AEN, MUS81, PAK1, FEN1, CIB1, TRPC2, LOC365286, PGAP2, POLG, FADS1, DDB1, KAT5, GTF2H1, POLD3, PNKP, POLD4, CCND1, POLD1, BAX, CTSD, RGD1562118, RUVBL2, INS2, APBB1, PPP1R15A, MAP3K11 671 436 12092 1.405296763696523 1.0 0.9938920021703245 53.24842422209174
GOTERM_BP_FAT GO:0001505~regulation of neurotransmitter levels 10 0.9680542110358179 0.042368672097131105 SLC17A7, PPFIA3, SLC17A6, NRXN2, TH, SYT3, SPTBN2, LIN7B, APBA2, SV2B 671 84 12092 2.145340997800014 1.0 0.9924346072121136 53.37789133069979
GOTERM_BP_FAT GO:0006261~DNA-dependent DNA replication 6 0.5808325266214909 0.04679384686345697 POLD3, POLD4, BLM, POLG, POLD1, FEN1 671 36 12092 3.0034773969200197 1.0 0.9943247074754527 57.03290519114829
GOTERM_BP_FAT GO:0051897~positive regulation of protein kinase B signaling cascade 4 0.3872216844143272 0.04680043095122903 IGF1R, ILK, IGF2, INS2 671 15 12092 4.805563835072032 1.0 0.9929650365823369 57.03813621683852
GOTERM_BP_FAT GO:0009566~fertilization 8 0.7744433688286544 0.050738659975156704 TRPC2, BBS1, BAX, CATSPER1, SYT8, MFGE8, IZUMO1, KLK14 671 61 12092 2.3633920500354253 1.0 0.994313282849127 60.06167614310256
GOTERM_BP_FAT GO:0070570~regulation of neuron projection regeneration 3 0.29041626331074544 0.05346299542595619 NTRK3, LOC365286, KLK8 671 7 12092 7.723227592080051 1.0 0.9947269933228914 62.03455920213764
GOTERM_BP_FAT GO:0048679~regulation of axon regeneration 3 0.29041626331074544 0.05346299542595619 NTRK3, LOC365286, KLK8 671 7 12092 7.723227592080051 1.0 0.9947269933228914 62.03455920213764
GOTERM_BP_FAT GO:0070271~protein complex biogenesis 32 3.0977734753146176 0.05648243795308454 POLR2G, HRAS, NUP98, CALY, RSF1, BLM, ATL3, TH, IGHMBP2, IGF1R, PICALM, AQP11, TRIM6, NDUFS8, ILK, LOC685596, PAK1, HBB, DLG2, LOC365286, FADD, TAF6L, TRIM21, CPT1A, GTF2H1, TAF10, BAX, RRM1, HBG1, HBE2, SCGB2A2, MAP3K11 671 415 12092 1.3895606270087804 1.0 0.9952261442559622 64.11361566860809
GOTERM_BP_FAT GO:0006461~protein complex assembly 32 3.0977734753146176 0.05648243795308454 POLR2G, HRAS, NUP98, CALY, RSF1, BLM, ATL3, TH, IGHMBP2, IGF1R, PICALM, AQP11, TRIM6, NDUFS8, ILK, LOC685596, PAK1, HBB, DLG2, LOC365286, FADD, TAF6L, TRIM21, CPT1A, GTF2H1, TAF10, BAX, RRM1, HBG1, HBE2, SCGB2A2, MAP3K11 671 415 12092 1.3895606270087804 1.0 0.9952261442559622 64.11361566860809
GOTERM_BP_FAT GO:0019226~transmission of nerve impulse 23 2.2265246853823815 0.06851614071206596 PPFIA3, KLK8, NRXN2, GABRB3, DRD4, TH, GABRA5, SYT3, LIN7B, SLC17A7, GRM5, SLC17A6, CHRM1, NKX6-2, GRIN2D, ILK, SPTBN2, USH1C, APBA2, CHRNA7, SV2B, CHRNA10, DLG2 671 283 12092 1.4645932182860875 1.0 0.9981481170935765 71.3801175728407
GOTERM_BP_FAT GO:0070633~transepithelial transport 3 0.29041626331074544 0.06872115695645731 P2RY6, BEST1, RHCG 671 8 12092 6.757824143070044 1.0 0.9977423742654572 71.49094655830017
GOTERM_BP_FAT GO:0033197~response to vitamin E 3 0.29041626331074544 0.06872115695645731 LOC365286, IGF1R, CCND1 671 8 12092 6.757824143070044 1.0 0.9977423742654572 71.49094655830017
GOTERM_BP_FAT GO:0006465~signal peptide processing 3 0.29041626331074544 0.06872115695645731 SEC11A, SPCS2, FURIN 671 8 12092 6.757824143070044 1.0 0.9977423742654572 71.49094655830017
GOTERM_BP_FAT GO:0007569~cell aging 5 0.48402710551790895 0.07394724754758714 NOX4, LOC365286, HRAS, NUP62, ILK 671 29 12092 3.1070455830207107 1.0 0.998263549240279 74.1831431712501
GOTERM_BP_FAT GO:0043406~positive regulation of MAP kinase activity 9 0.8712487899322363 0.08358537224951759 ARRB1, DRD4, ILK, CD81, CHRNA7, RGD1562118, PAK1, INS2, MAP3K11 671 82 12092 1.9778997491912327 1.0 0.9990776083907739 78.53092093847897
GOTERM_BP_FAT GO:0042775~mitochondrial ATP synthesis coupled electron transport 4 0.3872216844143272 0.08475570659324622 COX8B, NDUFC2, LOC685596, SDHAF2 671 19 12092 3.793866185583183 1.0 0.9989607599688992 79.00910357983348
GOTERM_BP_FAT GO:0045744~negative regulation of G-protein coupled receptor protein signaling pathway 4 0.3872216844143272 0.08475570659324622 GRM5, ARRB1, ADRBK1, KLK14 671 19 12092 3.793866185583183 1.0 0.9989607599688992 79.00910357983348
GOTERM_BP_FAT GO:0021517~ventral spinal cord development 4 0.3872216844143272 0.09578585830325421 IGHMBP2, PHOX2A, NKX6-2, DBX1 671 20 12092 3.6041728763040237 1.0 0.9994858719011067 83.04825886152668

## Sheet: PIR functional categories
Category Term Count % PValue Genes List Total Pop Hits Pop Total Fold Enrichment Bonferroni Benjamini FDR
SP_PIR_KEYWORDS ribonucleoprotein 22 2.1297192642787994 1.2698081634845086E-5 RPL18, LOC365287, RGD1561525, RGD1559948, MPHOSPH10, RPLP2, CPEB1, RGD1565272, LOC499207, RPS3, LOC293712, IGHMBP2, MRPL11, MRPL23, RPS17, RPL13A, MRPL17, FAU, LOC690475, SNRNP70, RPS11, MRPL46 436 152 8979 2.980715837759537 0.004535624932624938 0.004535624932624938 0.017423832564045227
SP_PIR_KEYWORDS ribosomal protein 18 1.7424975798644726 1.3925953431345945E-4 RPL18, LOC365287, RGD1561525, RGD1559948, RPLP2, RGD1565272, LOC499207, RPS3, LOC293712, MRPL11, MRPL23, RPS17, RPL13A, MRPL17, FAU, LOC690475, RPS11, MRPL46 436 128 8979 2.896036410550459 0.04863585759843303 0.024621026266422374 0.19093295730233661
SP_PIR_KEYWORDS ribosome 13 1.2584704743465636 2.3264646648320613E-4 RPL18, LOC365287, RGD1561525, RGD1559948, RPLP2, RGD1565272, LOC499207, RPS3, LOC293712, RPS17, FAU, LOC690475, RPS11 436 75 8979 3.569633027522936 0.07992227127890472 0.027383783941768547 0.3187825134283728
SP_PIR_KEYWORDS synapse 21 2.032913843175218 6.628559203751442E-4 GABRG3, CTBP2, GABRB3, GABRA5, SYT12, SYT3, LRRC4B, LIN7B, CPEB1, SHANK1, HOMER2, SHANK2, SLC17A7, SLC17A6, CHRM1, GRIN2D, RASGRP2, CHRNA7, SV2B, CHRNA10, DLG2 436 186 8979 2.325133175495709 0.21130934157989711 0.057618668425561514 0.9057939199572429
SP_PIR_KEYWORDS oxygen transport 5 0.48402710551790895 0.0019706245529127484 LOC100134871, LOC689064, HBG1, HBE1, HBE2, HBB 436 12 8979 8.580848623853212 0.5064739454948894 0.1317155626749068 2.670595447880275
SP_PIR_KEYWORDS transport 70 6.7763794772507255 0.003858117377783349 KCNC1, KCNC3, SLC22A18, GABRB3, SLC22A12, RAB1B, VPS33B, KCNJ11, KCNJ14, RTN3, TRIM3, AQP11, GRIN2D, SLC25A22, CHRNA7, SV2B, RAB6A, KCNQ1, KDELR1, TRPM4, STX5, GABRG3, RGD1562492, SLC22A8, SLC3A2, STIM1, CNGA4, TRPM1, PITPNM1, RHCG, SCYL1, ARRB1, HBG1, LOC689961, NUP98, SNX15, LOC100134871, TPCN2, SLC29A2, APBA2, SLCO3A1, HBB, S…
SP_PIR_KEYWORDS postsynaptic cell membrane 13 1.2584704743465636 0.004009197190375444 GABRG3, GABRB3, CHRM1, GRIN2D, GABRA5, LIN7B, CHRNA7, CPEB1, SHANK1, CHRNA10, SHANK2, HOMER2, DLG2 436 103 8979 2.5992473501380604 0.7626400450999811 0.1857223905507822 5.363573964323076
SP_PIR_KEYWORDS protein biosynthesis 15 1.452081316553727 0.009342785150569754 RPL18, LOC365287, RGD1561525, RGD1559948, RPLP2, RGD1565272, LOC499207, RPS3, LOC293712, RPS17, NARS2, FAU, EEF1G, LOC690475, RPS11 436 143 8979 2.1602136395714377 0.9652800064508293 0.34298928186140665 12.086009271976339
SP_PIR_KEYWORDS cell junction 23 2.2265246853823815 0.01721074051934477 NOX4, GABRG3, CTBP2, GABRB3, GABRA5, SYT12, SYT3, LRRC4B, LIN7B, CPEB1, SHANK1, HOMER2, SHANK2, SLC17A7, SLC17A6, CHRM1, GRIN2D, RASGRP2, ILK, CHRNA7, SV2B, CHRNA10, DLG2 436 280 8979 1.6916530144167758 0.9980009494667934 0.4987071268827755 21.198207889969535
SP_PIR_KEYWORDS cell membrane 65 6.292352371732816 0.022156481008812352 LOC679574, HRAS, RGD1559948, SLC22A18, ART2B, GABRB3, SLC22A12, LRRC4B, SYT8, CPEB1, GAB2, MRGPRX1, GRIN2D, ILK, ATG2A, OLR226, CHRNA7, SLC22A6, KCNQ1, DLG2, CIB1, TRPM4, GABRG3, CCKBR, SLC22A8, SLC3A2, MRGPRD, MRGPRE, STIM1, PNPLA2, MRGPRF, MRGPRG, TRPM1, MARK2, GRM5, FOLH1, RHCG, ARRB1, CHRM1, PTOV1, CALY, DRD4, FCGRT, NAAL…
SP_PIR_KEYWORDS Protease 24 2.3233301064859635 0.024758364350501362 DPP3, KLK6, KLK7, CAPN5, KLK1B3, SEC11A, KLK4, ANPEP, KLK1, NAPSA, NAALADL1, TUBGCP2, FURIN, CAPN1, KLK1C10, FOLH1, OTUB1, TPP1, CTSD, CTSC, PGA5, PCSK6, PRSS23, CTSF 436 307 8979 1.6099572662343486 0.9998734739822394 0.5577654057750814 29.109166516118602
SP_PIR_KEYWORDS olfaction 5 0.48402710551790895 0.054999166225851485 OLR287, OLR59, OMP, OLR226, CNGA4 436 30 8979 3.4323394495412844 0.9999999983977709 0.8150474236423456 53.98891295759414
SP_PIR_KEYWORDS transmembrane 136 13.165537270087125 0.05723362049435309 LOC679574, KCNC1, SLC22A18, KCNC3, GABRB3, SLC22A12, TSPAN4, SYT3, SYT8, LRRC4B, RCE1, TMEM151A, AQP11, MRGPRX1, GRIN2D, SLC25A22, CHRNA7, IZUMO1, CLRN3, SLC22A25, OLR37, MRGPRD, MRGPRE, STIM1, TMEM132A, TMEM126A, PNPLA2, MRGPRF, TMEM126B, MRGPRG, OLR35, CNGA4, TMEM135, CD37, RHCG, TMEM138, EMP3, LOC689961, CALY, CCDC90B, TM…
SP_PIR_KEYWORDS membrane 165 15.972894482090997 0.05940509222184841 KCNC1, LOC679574, HRAS, SLC22A18, KCNC3, GABRB3, SLC22A12, TSPAN4, SYT3, SYT8, LRRC4B, RAB1B, RCE1, VPS33B, PICALM, GAB2, MRGPRX1, AQP11, GRIN2D, ILK, SLC25A22, CHRNA7, GNG3, IZUMO1, CIB1, CLRN3, MRGPRD, MRGPRE, STIM1, TMEM132A, TMEM126A, PNPLA2, MFGE8, MRGPRF, CYP2E1, MRGPRG, CNGA4, MARK2, PITPNM1, TMEM135, CD37, RHCG, ARRB1, EM…
SP_PIR_KEYWORDS Serine protease 10 0.9680542110358179 0.06460443038342809 KLK1C10, KLK6, KLK7, KLK1B3, TPP1, KLK4, KLK1, PCSK6, PRSS23, FURIN 436 104 8979 1.980195836273818 0.9999999999586647 0.796879059624026 60.00770511528617
SP_PIR_KEYWORDS Aspartyl protease 3 0.29041626331074544 0.06726015220014069 CTSD, NAPSA, PGA5 436 9 8979 6.86467889908257 0.9999999999850627 0.7894322407246646 61.538005820011385
SP_PIR_KEYWORDS myogenesis 3 0.29041626331074544 0.08145024875409844 MYOD1, RCCD1, CSRP3, UNC45A 436 10 8979 6.178211009174312 0.9999999999999383 0.8328963518375684 68.83494237757031
