# Supplementary material for: Genes of susceptibility to early neurodegenerative changes in the rat retina and brain: analysis by means of congenic strains
Source: BMC Genet. 2016 Dec 22;17(Suppl 3):153. doi: 10.1186/s12863-016-0461-7 (PMC5249004; doi:10.1186/s12863-016-0461-7)
Supplement: Additional file 4: — Contains RNA-Seq results by DESeq package (XLSX 6600 kb) [file 12863_2016_461_MOESM4_ESM.xlsx]

## Sheet: Read me
The results of previously reported transcriptome analyses
ENTREZ Gene ID	as shown
Gene symbol	NCBI gene ID
QTL1	WAG/OXYS-1.1 strain in comparison
QTL2	WAG/OXYS-1.2 strain in comparison
OX	OXYS strain in comparison
vs	versus
base Mean	Mean transcript abundance
base Mean A	Mean transcript abundance for the strain first in comparison
base Mean B	Mean transcript abundance for the strain second in comparison
padj	Differences significant at p<0.1 are highlighted
DEG	Differentially expressed genes
The RNA-seq results by DeSeq package could be found in the Additional File 1, Korbolina EE, Ershov NI, Bryzgalov LO, Kolosova NG. Application of quantative trait locus mapping and transcriptomics to studies of senescence-accelerated phenotype in rats. BMC Genomics. 2014;15 Suppl 12:S3. doi: 10.1186/1471-2164-15-S12-S3. Epub 2014 Dec 19. PMID: 25563673.

## Sheet: QTL1-QTL2 DeSeq
ENTREZ Gene ID	baseMean	baseMeanA, QTL1	baseMeanB, QTL2	foldChange	log2FoldChange	pval	padj	Gene Symbol	Type
ENSRNOG00000011144	234324	266684	223537	0.838209	-0.254618	0.279998	1	Rho	protein_coding
ENSRNOG00000047746	220447	271711	203359	0.748437	-0.418047	0.328274	1	ENSRNOG00000047746	protein_coding
ENSRNOG00000034234	183598	188595	181932	0.96467	-0.0518921	0.818872	1	COI	protein_coding
ENSRNOG00000017589	156644	166811	153255	0.918734	-0.12228	0.678568	1	Gnat1	protein_coding
ENSRNOG00000043866	110971	101147	114246	1.12951	0.175691	0.431941	1	ENSRNOG00000043866	Mt_rRNA
ENSRNOG00000030700	75363.1	71403.3	76683	1.07394	0.102915	0.702097	1	MT-CO3	protein_coding
ENSRNOG00000031766	71140.3	62779.3	73927.3	1.17757	0.235819	0.422208	1	CYTB	protein_coding
ENSRNOG00000030371	62395.8	50831.5	66250.6	1.30334	0.38221	0.249647	1	MT-CO2	protein_coding
ENSRNOG00000031979	58357.2	52158	60423.6	1.15847	0.212224	0.507508	1	MT-ATP6	protein_coding
ENSRNOG00000018185	51617.2	56382	50029	0.887322	-0.172471	0.465534	1	Sag	protein_coding
ENSRNOG00000016638	42743.4	46361.6	41537.3	0.895942	-0.158523	0.439249	1	Gnb1	protein_coding
ENSRNOG00000017816	35906.1	38521.4	35034.4	0.909478	-0.136889	0.44298	1	Pde6a	protein_coding
ENSRNOG00000030478	35722.2	33496.7	36464	1.08858	0.122453	0.661466	1	ENSRNOG00000030478	Mt_rRNA
ENSRNOG00000029707	34924.6	30630	36356.2	1.18695	0.247256	0.338278	1	MT-ND4	protein_coding
ENSRNOG00000030644	31949.2	28760.4	33012.1	1.14783	0.198913	0.486354	1	ND1	protein_coding
ENSRNOG00000049560	31044	32718	30486.1	0.931783	-0.101934	0.562156	1	Glul	protein_coding
ENSRNOG00000029971	28432.5	21645.9	30694.7	1.41804	0.503896	0.0754583	1	MT-ND5	protein_coding
ENSRNOG00000031033	27790	24449.8	28903.4	1.18216	0.241419	0.388577	1	MT-ND2	protein_coding
ENSRNOG00000020263	27429.8	31608.5	26036.8	0.823728	-0.27976	0.133506	1	Atp1a3	protein_coding
ENSRNOG00000008807	27263.6	25698	27785.5	1.08123	0.112676	0.668922	1	Rp1	protein_coding
ENSRNOG00000002517	27067.1	26149.8	27372.9	1.04677	0.0659465	0.908359	1	Pdc	protein_coding
ENSRNOG00000011227	27055.8	27338.4	26961.6	0.986214	-0.0200267	0.896068	1	Atp1b2	protein_coding
ENSRNOG00000019858	25860.5	26376.2	25688.6	0.973934	-0.0381048	0.880685	1	Rom1	protein_coding
ENSRNOG00000020650	25805.6	26546.2	25558.7	0.962802	-0.0546896	0.766161	1	Slc17a7	protein_coding
ENSRNOG00000023647	25315	27031	24743	0.915355	-0.127597	0.55768	1	Aldoa	protein_coding
ENSRNOG00000010546	25216.3	23641.7	25741.2	1.08881	0.12275	0.794531	1	Gngt1	protein_coding
ENSRNOG00000020265	24245.6	27797.2	23061.7	0.829641	-0.26944	0.203838	1	Rbp3	protein_coding
ENSRNOG00000033159	24018.5	26893.6	23060.1	0.857455	-0.221867	0.386579	1	Prph2	protein_coding
ENSRNOG00000016398	22714.4	22750.2	22702.5	0.997905	-0.00302547	0.972694	1	Clstn1	protein_coding
ENSRNOG00000000507	22435	20775.8	22988	1.10648	0.145977	0.466963	1	Tulp1	protein_coding
ENSRNOG00000007219	21682.2	22511.3	21405.9	0.950896	-0.072641	0.730616	1	Hsp90aa1	protein_coding
ENSRNOG00000017428	21484.3	21876	21353.7	0.976128	-0.0348579	0.828508	1	Map1b	protein_coding
ENSRNOG00000001205	20975.9	22550.4	20451.1	0.906908	-0.140972	0.429767	1	Agpat3	protein_coding
ENSRNOG00000000065	20137.5	21091.6	19819.5	0.939685	-0.0897507	0.642914	1	Pde6b	protein_coding
ENSRNOG00000011329	19741.7	22036.2	18976.9	0.861171	-0.215628	0.397617	1	Pkm	protein_coding
ENSRNOG00000019914	18628.3	18768.4	18581.6	0.99005	-0.0144261	0.92208	1	Fam57b	protein_coding
ENSRNOG00000033262	17512.1	18526.2	17174	0.927014	-0.109337	0.592264	1	Reep6	protein_coding
ENSRNOG00000030680	17455.1	17633.8	17395.5	0.986489	-0.0196258	0.895913	1	Ddx5	protein_coding
ENSRNOG00000003633	17194.6	17794.5	16994.6	0.95505	-0.0663522	0.799308	1	Rcvrn	protein_coding
ENSRNOG00000008334	17129.6	15263.1	17751.8	1.16306	0.21792	0.383202	1	Crocc	protein_coding
ENSRNOG00000007889	17058.5	17723.2	16836.9	0.949991	-0.0740136	0.695457	1	Aipl1	protein_coding
ENSRNOG00000004478	17030.9	16580.2	17181.2	1.03624	0.0513626	0.841132	1	Srrm2	protein_coding
ENSRNOG00000004060	16808.6	17413.9	16606.8	0.953649	-0.0684694	0.694219	1	Calm1	protein_coding
ENSRNOG00000029652	16722.6	23427.9	14487.6	0.61839	-0.693411	0.236447	1	ENSRNOG00000029652	protein_coding
ENSRNOG00000026904	16331.1	16135	16396.5	1.01621	0.0231951	0.939826	1	Slc24a1	protein_coding
ENSRNOG00000015623	16270.3	16785.2	16098.6	0.959097	-0.0602506	0.770406	1	Guca1b	protein_coding
ENSRNOG00000010223	15251.5	15067.4	15312.8	1.01629	0.0233065	0.943507	1	Syp	protein_coding
ENSRNOG00000012892	15129.9	16698.5	14607.1	0.874751	-0.193056	0.282211	1	Abca4	protein_coding
ENSRNOG00000015420	15048	15516.4	14891.8	0.959744	-0.0592792	0.736265	1	Stxbp1	protein_coding
ENSRNOG00000046962	14676.3	15183.9	14507.1	0.955428	-0.0657813	0.807152	1	Pde6g	protein_coding
ENSRNOG00000047179	14461.3	14456.4	14463	1.00046	0.00066163	1	1	Aplp2	protein_coding
ENSRNOG00000020763	14138.8	11179.7	15125.2	1.35292	0.436074	0.251525	1	Snrnp70	protein_coding
ENSRNOG00000013330	13906.7	15074.9	13517.3	0.896678	-0.157338	0.532899	1	Cdhr1	protein_coding
ENSRNOG00000012346	13814.8	13686.4	13857.5	1.0125	0.0179226	0.941485	1	Epb41l2	protein_coding
ENSRNOG00000006178	13603.4	14689.7	13241.3	0.901398	-0.149764	0.404053	1	Dync1h1	protein_coding
ENSRNOG00000006989	13326.8	12662.7	13548.1	1.06992	0.0975076	0.617287	1	Vamp2	protein_coding
ENSRNOG00000002840	13140.5	13542.1	13006.6	0.960459	-0.0582048	0.759969	1	Atp5b	protein_coding
ENSRNOG00000020266	12662	13608.2	12346.6	0.907288	-0.140367	0.436184	1	Eef2	protein_coding
ENSRNOG00000036833	12635.2	12061.9	12826.3	1.06338	0.0886533	0.650039	1	Zfp385a	protein_coding
ENSRNOG00000011060	12193	13125.7	11882.1	0.905255	-0.143604	0.515951	1	Unc119	protein_coding
ENSRNOG00000015396	11987.9	12013.9	11979.2	0.997116	-0.00416715	0.960117	1	Sptan1	protein_coding
ENSRNOG00000010048	11922.4	11722.8	11988.9	1.0227	0.032384	0.877657	1	Dctn1	protein_coding
ENSRNOG00000010872	11812.3	12939.8	11436.5	0.883822	-0.178173	0.390882	1	Ckb	protein_coding
ENSRNOG00000019645	11730.2	12073	11615.9	0.962138	-0.0556849	0.74799	1	Osbp2	protein_coding
ENSRNOG00000006532	11718.7	11789.4	11695.2	0.992007	-0.0115772	0.931837	1	H3f3b	protein_coding
ENSRNOG00000033790	11288.2	9999.47	11717.8	1.17184	0.228773	0.26531	1	Hnrnpu	protein_coding
ENSRNOG00000031773	11062.9	11697.2	10851.5	0.927705	-0.108262	0.543869	1	Cngb1	protein_coding
ENSRNOG00000030317	11018.5	11571.4	10834.2	0.93629	-0.094972	0.590395	1	Apitd1	protein_coding
ENSRNOG00000048682	11008.4	11259.4	10924.8	0.970288	-0.0435157	0.797274	1	Zwint	protein_coding
ENSRNOG00000018642	10979.2	9956.15	11320.2	1.137	0.185236	0.643948	1	Leng8	protein_coding
ENSRNOG00000029042	10922.6	7781.97	11969.4	1.5381	0.62115	0.0654665	1	MT-ND6	protein_coding
ENSRNOG00000018630	10837.7	12670.2	10226.9	0.807164	-0.309067	0.266843	1	Gapdh	protein_coding
ENSRNOG00000012406	10836.5	11351.1	10664.9	0.939547	-0.0899632	0.613626	1	Pcbp4	protein_coding
ENSRNOG00000017309	10689.7	11404.2	10451.6	0.916466	-0.125847	0.580718	1	RGD1359529	protein_coding
ENSRNOG00000011076	10609.7	10638.5	10600	0.996386	-0.00522303	0.956973	1	Ank2	protein_coding
ENSRNOG00000006037	10590.2	10100.5	10753.4	1.06464	0.0903617	0.660474	1	Snap25	protein_coding
ENSRNOG00000018526	10557.3	10685.5	10514.5	0.983994	-0.0232783	0.88563	1	Dlg4	protein_coding
ENSRNOG00000003905	10527	11373.9	10244.7	0.900715	-0.150857	0.402191	1	Nsf	protein_coding
ENSRNOG00000002142	10416.5	11231.4	10144.9	0.903259	-0.146789	0.452236	1	Cds1	protein_coding
ENSRNOG00000010348	10392.6	10651.1	10306.4	0.96764	-0.0474575	0.815211	1	Cacna1f	protein_coding
ENSRNOG00000004778	10193.5	10628.2	10048.6	0.945459	-0.0809138	0.736705	1	Cnga1	protein_coding
ENSRNOG00000016343	10180.3	10649.7	10023.9	0.941236	-0.0873709	0.61559	1	Dkk3	protein_coding
ENSRNOG00000001622	10107.6	10969.7	9820.2	0.895216	-0.159693	0.375986	1	Impg2	protein_coding
ENSRNOG00000004621	9924.6	9794.53	9967.96	1.01771	0.0253221	0.909085	1	Rtn4	protein_coding
ENSRNOG00000014226	9817.39	10435.4	9611.38	0.921034	-0.118673	0.513026	1	Plch2	protein_coding
ENSRNOG00000005290	9714.04	9176.46	9893.24	1.07811	0.108504	0.577966	1	Ywhae	protein_coding
ENSRNOG00000005434	9501.24	9186.24	9606.24	1.04572	0.0644961	0.750976	1	Sptbn1	protein_coding
ENSRNOG00000006683	9476.75	9566.77	9446.74	0.987453	-0.0182159	0.90259	1	Nedd4	protein_coding
ENSRNOG00000002021	9442.8	9784.75	9328.81	0.953403	-0.0688413	0.687952	1	Son	protein_coding
ENSRNOG00000017895	9421.39	9771.24	9304.78	0.952261	-0.0705704	0.773537	1	Eno1	protein_coding
ENSRNOG00000011175	9265.91	7795.48	9756.06	1.2515	0.323661	0.176898	1	Hnrnpa2b1	protein_coding
ENSRNOG00000043387	9107.44	9273.34	9052.14	0.976146	-0.0348311	0.838597	1	Cpe	protein_coding
ENSRNOG00000049945	9073.81	7986.9	9436.11	1.18145	0.240556	0.49989	1	ENSRNOG00000049945	miRNA
ENSRNOG00000047175	9028.75	1674.88	11480	6.85423	2.777	0.946555	1	Cryaa	protein_coding
ENSRNOG00000018111	8999.86	9586.8	8804.21	0.918368	-0.122856	0.494649	1	Slc12a5	protein_coding
ENSRNOG00000046005	8993.06	7863.48	9369.58	1.19153	0.252818	0.188311	1	Scd	protein_coding
ENSRNOG00000016047	8956.14	8941.25	8961.1	1.00222	0.00319887	1	1	Macf1	protein_coding
ENSRNOG00000043004	8934.34	8760.54	8992.27	1.02645	0.0376666	0.876285	1	Hmgn2	protein_coding
ENSRNOG00000018454	8874.08	6793.62	9567.56	1.40832	0.493971	0.179651	1	Apoe	protein_coding
ENSRNOG00000015514	8865.54	9431.24	8676.97	0.920025	-0.120256	0.502124	1	Bcat1	protein_coding
ENSRNOG00000000571	8810.26	8970.13	8756.96	0.976236	-0.0346981	0.876099	1	Psap	protein_coding
ENSRNOG00000000852	8763.36	8450.8	8867.55	1.04931	0.0694462	0.724987	1	Prrc2a	protein_coding
ENSRNOG00000004291	8673.61	9252.85	8480.53	0.916532	-0.125744	0.480244	1	Cltc	protein_coding
ENSRNOG00000046949	8605.23	9330.16	8363.58	0.896402	-0.157782	0.424609	1	Kcnb1	protein_coding
ENSRNOG00000020032	8601.68	9406.55	8333.39	0.885914	-0.174762	0.335827	1	Impdh1	protein_coding
ENSRNOG00000019834	8440.37	8127.1	8544.79	1.05139	0.0723045	0.711777	1	Hsp90ab1	protein_coding
ENSRNOG00000010037	8351.03	8193.7	8403.47	1.0256	0.0364692	0.862301	1	Epb4,1	protein_coding
ENSRNOG00000008942	8343.55	8796.4	8192.6	0.931358	-0.102592	0.570526	1	BC027072	protein_coding
ENSRNOG00000033299	8342.59	7202.09	8722.76	1.21114	0.276368	0.266873	1	MT-ATP8	protein_coding
ENSRNOG00000020525	8263.1	8412.61	8213.26	0.976303	-0.0345984	0.874614	1	Col5a3	protein_coding
ENSRNOG00000046326	8190.18	8678.56	8027.39	0.924967	-0.112526	0.528495	1	Rp1l1	protein_coding
ENSRNOG00000006557	8173.38	9172.27	7840.42	0.854796	-0.226348	0.210374	1	Cyfip2	protein_coding
ENSRNOG00000003343	8139.19	7610.1	8315.56	1.0927	0.127897	0.508348	1	Canx	protein_coding
ENSRNOG00000034254	8021.5	8089.84	7998.71	0.988736	-0.0163426	0.921195	1	Actb	protein_coding
ENSRNOG00000018309	8011.85	8153.18	7964.74	0.976887	-0.0337366	0.832836	1	Chd4	protein_coding
ENSRNOG00000009719	7939.72	8551.87	7735.67	0.904559	-0.144714	0.426956	1	C2cd2l	protein_coding
ENSRNOG00000008414	7904.58	8186.25	7810.69	0.954123	-0.0677524	0.740703	1	Bsg	protein_coding
ENSRNOG00000012840	7863.67	6539.31	8305.13	1.27003	0.344864	0.218935	1	Sparc	protein_coding
ENSRNOG00000017404	7734.86	8103.34	7612.03	0.939369	-0.0902366	0.648078	1	Pcmtd2	protein_coding
ENSRNOG00000018553	7731.56	8712.56	7404.56	0.849872	-0.234683	0.196782	1	Pitpnm1	protein_coding
ENSRNOG00000011452	7725.74	8866.73	7345.41	0.828423	-0.27156	0.283343	1	Aldoc	protein_coding
ENSRNOG00000009773	7692.99	8143.87	7542.7	0.926181	-0.110634	0.591118	1	Elovl4	protein_coding
ENSRNOG00000001245	7675.94	7528.13	7725.21	1.02618	0.0372836	0.856974	1	Pcbp3	protein_coding
ENSRNOG00000001682	7668.01	7616.16	7685.3	1.00908	0.0130381	0.964807	1	Ttc3	protein_coding
ENSRNOG00000018039	7490.35	7753.56	7402.61	0.954738	-0.0668237	0.706387	1	Sncb	protein_coding
ENSRNOG00000033835	7485.5	7879.31	7354.23	0.933359	-0.0994964	0.580675	1	Dnm1	protein_coding
ENSRNOG00000042271	7460.54	8292.44	7183.24	0.866239	-0.207163	0.409796	1	UBB	protein_coding
ENSRNOG00000006527	7391.7	8186.72	7126.69	0.870519	-0.200052	0.270574	1	Slc6a1	protein_coding
ENSRNOG00000029941	7343.47	8261.7	7037.4	0.851809	-0.231398	0.200198	1	Grina	protein_coding
ENSRNOG00000050585	7294.91	7953.84	7075.27	0.889543	-0.168864	0.462732	1	Pgam1	protein_coding
ENSRNOG00000018430	7250.89	7770.79	7077.58	0.910793	-0.134804	0.456616	1	Grk1	protein_coding
ENSRNOG00000001214	7228.99	7042.8	7291.06	1.03525	0.0499784	0.822077	1	Pfkl	protein_coding
ENSRNOG00000024907	7171.97	7300.84	7129.02	0.976466	-0.0343582	0.837588	1	Tnrc6b	protein_coding
ENSRNOG00000008921	7169.41	6416.82	7420.28	1.15638	0.209615	0.276929	1	Dynll2	protein_coding
ENSRNOG00000007304	7090.08	7464.78	6965.19	0.933073	-0.0999388	0.602231	1	Herc3	protein_coding
ENSRNOG00000016827	7079.1	7414.02	6967.46	0.939769	-0.0896226	0.618769	1	Slc38a3	protein_coding
ENSRNOG00000021202	7013.25	7251.93	6933.69	0.956116	-0.064742	0.709083	1	Rtn3	protein_coding
ENSRNOG00000023150	7000.18	8156.44	6614.76	0.810986	-0.30225	0.176975	1	Gpi	protein_coding
ENSRNOG00000004559	6978.74	7666.46	6749.5	0.880393	-0.18378	0.360641	1	Tuba1a	protein_coding
ENSRNOG00000006997	6966.59	5988.78	7292.53	1.2177	0.284156	0.196422	1	App	protein_coding
ENSRNOG00000043215	6957.43	6913.32	6972.13	1.00851	0.0122203	0.959505	1	Rtbdn	protein_coding
ENSRNOG00000046059	6915.83	3350.7	8104.21	2.41866	1.27421	0.0169175	1	ENSRNOG00000046059	protein_coding
ENSRNOG00000048890	6869.38	2739.62	8245.96	3.00989	1.58971	2.78571e-05	0.142712	ENSRNOG00000048890	protein_coding
ENSRNOG00000023383	6868.23	6882.58	6863.45	0.99722	-0.00401657	0.957748	1	DDX3X	protein_coding
ENSRNOG00000015107	6866.16	7399.11	6688.5	0.90396	-0.145668	0.549511	1	Kmt2d	protein_coding
ENSRNOG00000017801	6858.87	7412.15	6674.44	0.900472	-0.151247	0.39899	1	Atf4	protein_coding
ENSRNOG00000033615	6786.55	5987.85	7052.78	1.17785	0.236154	0.523234	1	ND3	protein_coding
ENSRNOG00000013039	6753.84	7123.38	6630.66	0.930831	-0.103408	0.562692	1	Add1	protein_coding
ENSRNOG00000016386	6752.77	5324.6	7228.83	1.35763	0.441088	0.16416	1	Ptms	protein_coding
ENSRNOG00000032699	6743.45	7078.2	6631.87	0.936943	-0.0939671	0.598162	1	TTYH1	protein_coding
ENSRNOG00000042195	6739.97	5567.73	7130.71	1.28072	0.356956	0.256697	1	Pabpn1	protein_coding
ENSRNOG00000023993	6673.84	7612.9	6360.83	0.835533	-0.259231	0.152856	1	Kif1a	protein_coding
ENSRNOG00000012568	6587.69	7037.21	6437.84	0.914829	-0.128427	0.477976	1	Madd	protein_coding
ENSRNOG00000020715	6587.59	7702.32	6216.01	0.807031	-0.309304	0.0871446	1	Ddb1	protein_coding
ENSRNOG00000018627	6543.73	6441.5	6577.8	1.02116	0.0302083	0.891201	1	Plekhb1	protein_coding
ENSRNOG00000018528	6531.28	7133.63	6330.49	0.887416	-0.172318	0.39741	1	Nrl	protein_coding
ENSRNOG00000004143	6498.29	7022.31	6323.61	0.900503	-0.151196	0.404326	1	Adipor1	protein_coding
ENSRNOG00000006426	6498.15	6541.64	6483.66	0.991136	-0.012845	0.928718	1	Syt1	protein_coding
ENSRNOG00000019435	6489.18	6443.83	6504.29	1.00938	0.0134733	0.964036	1	Psd	protein_coding
ENSRNOG00000021259	6480.23	6853.7	6355.73	0.927343	-0.108825	0.578024	1	Prnp	protein_coding
ENSRNOG00000008292	6477.47	6507.18	6467.57	0.993913	-0.00880784	0.945769	1	Hif1a	protein_coding
ENSRNOG00000006542	6456.84	6314.81	6504.18	1.02999	0.0426258	0.889341	1	Atp6v0c	protein_coding
ENSRNOG00000012482	6444.66	7111.74	6222.3	0.874934	-0.192753	0.289097	1	Ndrg4	protein_coding
ENSRNOG00000005480	6423.13	5755.43	6645.7	1.15468	0.207497	0.279695	1	Ybx3	protein_coding
ENSRNOG00000006336	6402.5	6532.79	6359.07	0.973407	-0.0388847	0.819186	1	Fyco1	protein_coding
ENSRNOG00000030019	6391.76	6153.66	6471.13	1.05159	0.0725731	0.710942	1	Atp1a1	protein_coding
ENSRNOG00000026963	6379.04	5745.65	6590.17	1.14698	0.197844	0.304515	1	Hsp90b1	protein_coding
ENSRNOG00000017158	6368.29	6315.28	6385.97	1.01119	0.0160578	0.948439	1	Eif4g2	protein_coding
ENSRNOG00000020748	6349.94	6428	6323.92	0.983809	-0.0235503	0.882034	1	MAP4	protein_coding
ENSRNOG00000018823	6339.02	6577.97	6259.37	0.951565	-0.0716263	0.685464	1	NISCH	protein_coding
ENSRNOG00000009019	6335.92	7357.19	5995.49	0.814915	-0.295278	0.118985	1	Slc6a6	protein_coding
ENSRNOG00000012852	6328.56	6219.33	6364.97	1.02342	0.033394	0.871209	1	Bin1	protein_coding
ENSRNOG00000016460	6314.08	5584.96	6557.12	1.17407	0.231514	0.582206	1	Clu	protein_coding
ENSRNOG00000031135	6304.98	5972.01	6415.97	1.07434	0.10345	0.60023	1	Smarcc2	protein_coding
ENSRNOG00000046996	6292.89	6667.86	6167.9	0.925019	-0.112445	0.530602	1	Pea15	protein_coding
ENSRNOG00000037245	6282.45	6641.78	6162.68	0.927865	-0.108013	0.54652	1	Gdi1	protein_coding
ENSRNOG00000011160	6282.16	6696.27	6144.12	0.917542	-0.124153	0.491237	1	Sv2b	protein_coding
ENSRNOG00000003399	6276.57	5669.27	6479.01	1.14283	0.192611	0.440641	1	Hnrnph1	protein_coding
ENSRNOG00000008195	6264.78	6316.68	6247.49	0.989046	-0.0158904	0.914452	1	YWHAZ	protein_coding
ENSRNOG00000017941	6241.32	6346.95	6206.11	0.97781	-0.0323738	0.863124	1	OPTN	protein_coding
ENSRNOG00000009439	6220.71	6389.34	6164.51	0.964812	-0.0516806	0.79695	1	Eef1a1	protein_coding
ENSRNOG00000010486	6207.08	6516.49	6103.94	0.936691	-0.0943551	0.641049	1	Mpp4	protein_coding
ENSRNOG00000017032	6194.63	6800.14	5992.79	0.881275	-0.182336	0.375713	1	Atp5a1	protein_coding
ENSRNOG00000034268	6190.98	6543.04	6073.62	0.928257	-0.107404	0.621626	1	Smarcd1	protein_coding
ENSRNOG00000013890	6171.74	6765.21	5973.92	0.883036	-0.179456	0.323515	1	Crx	protein_coding
ENSRNOG00000013474	6145.41	6364.65	6072.32	0.95407	-0.0678327	0.733547	1	Casz1	protein_coding
ENSRNOG00000049957	6135.12	6083.33	6152.39	1.01135	0.0162852	0.94534	1	Ddx17	protein_coding
ENSRNOG00000013141	6096.29	5946.4	6146.25	1.03361	0.0476917	0.874109	1	Eno2	protein_coding
ENSRNOG00000017930	6074.51	6505.78	5930.76	0.911614	-0.133504	0.468713	1	Lpcat1	protein_coding
ENSRNOG00000004433	6056.17	6515.56	5903.04	0.905991	-0.142431	0.428623	1	Kdm5b	protein_coding
ENSRNOG00000020235	6048.5	6168.1	6008.63	0.974147	-0.0377893	0.824734	1	Hnrnpl	protein_coding
ENSRNOG00000011572	5976.43	5754.5	6050.4	1.05142	0.0723403	0.715767	1	Klc1	protein_coding
ENSRNOG00000005106	5965.53	5934.29	5975.94	1.00702	0.0100913	0.982863	1	Cc2d2a	protein_coding
ENSRNOG00000005195	5951.23	6410.76	5798.06	0.904426	-0.144926	0.64984	1	Cst3	protein_coding
ENSRNOG00000017431	5938.79	6396.79	5786.12	0.904536	-0.144751	0.427104	1	RGD1304884	protein_coding
ENSRNOG00000002051	5918.46	6455.01	5739.6	0.889171	-0.169468	0.348861	1	Synj1	protein_coding
ENSRNOG00000019139	5897.89	6007.41	5861.38	0.975692	-0.0355028	0.832904	1	Ctnnb1	protein_coding
ENSRNOG00000002467	5895.45	6349.75	5744.01	0.904605	-0.14464	0.554239	1	Pgk1	protein_coding
ENSRNOG00000001709	5868.04	6206.29	5755.29	0.927331	-0.108843	0.543638	1	Ap2m1	protein_coding
ENSRNOG00000002877	5853.9	6121.99	5764.53	0.941611	-0.0867963	0.620498	1	Huwe1	protein_coding
ENSRNOG00000013009	5828.42	7447.55	5288.71	0.710128	-0.493849	0.0275058	1	Ldha	protein_coding
ENSRNOG00000003029	5824.43	5364.66	5977.69	1.11427	0.156103	0.41752	1	Calr	protein_coding
ENSRNOG00000003290	5820.61	5564.47	5905.99	1.06137	0.0859333	0.719251	1	Prrc2c	protein_coding
ENSRNOG00000003800	5811.71	6043.28	5734.53	0.94891	-0.0756562	0.669853	1	Rgs9	protein_coding
ENSRNOG00000028426	5794.99	6029.3	5716.89	0.948184	-0.0767612	0.669857	1	Mcf2l	protein_coding
ENSRNOG00000036814	5792.79	5979.93	5730.41	0.958273	-0.0614909	0.725872	1	Atp6v0a1	protein_coding
ENSRNOG00000016977	5770.2	6073.08	5669.24	0.933502	-0.0992748	0.64082	1	Calb2	protein_coding
ENSRNOG00000017940	5759.8	5487.62	5850.53	1.06613	0.0923867	0.636813	1	Rere	protein_coding
ENSRNOG00000046829	5723.05	6310.16	5527.35	0.875944	-0.191089	0.290372	1	Kdr	protein_coding
ENSRNOG00000011923	5716.98	5899.35	5656.19	0.958781	-0.0607262	0.727206	1	Mgarp	protein_coding
ENSRNOG00000019317	5713.37	5328.79	5841.56	1.09623	0.132545	0.526487	1	Cplx3	protein_coding
ENSRNOG00000020342	5686.61	6243.09	5501.12	0.881154	-0.182534	0.436976	1	SAMD11	protein_coding
ENSRNOG00000016414	5680.5	5476.44	5748.52	1.04968	0.0699518	0.721397	1	Slc22a17	protein_coding
ENSRNOG00000012207	5597.07	5403.32	5661.66	1.04781	0.0673788	0.775994	1	Dst	protein_coding
ENSRNOG00000006116	5591.9	5897.49	5490.04	0.930911	-0.103285	0.667901	1	Hk2	protein_coding
ENSRNOG00000016928	5566.7	4892.37	5791.47	1.18377	0.243395	0.47185	1	Cplx4	protein_coding
ENSRNOG00000047586	5550.58	4628.75	5857.86	1.26554	0.339749	0.318333	1	ENSRNOG00000047586	protein_coding
ENSRNOG00000007687	5545.99	6334.84	5283.04	0.833965	-0.261942	0.274343	1	Sema7a	protein_coding
ENSRNOG00000031053	5514.3	3827.17	6076.67	1.58777	0.667002	0.0341648	1	MT-ND4L	protein_coding
ENSRNOG00000012566	5513.75	6379.56	5225.15	0.819047	-0.287983	0.271761	1	Kcnv2	protein_coding
ENSRNOG00000013516	5503.29	5735.87	5425.76	0.945934	-0.0801878	0.648156	1	Sf3b1	protein_coding
ENSRNOG00000042245	5502.75	5844.86	5388.72	0.921958	-0.117227	0.512918	1	Dcaf7	protein_coding
ENSRNOG00000005271	5477.9	6008.81	5300.93	0.882194	-0.180833	0.319483	1	Rapgef5	protein_coding
ENSRNOG00000003098	5477.72	5811.79	5366.36	0.923358	-0.115038	0.523647	1	Prom1	protein_coding
ENSRNOG00000008782	5474.3	4701.41	5731.93	1.21919	0.285927	0.437703	1	Pnisr	protein_coding
ENSRNOG00000005513	5469.78	5014.4	5621.58	1.12109	0.164896	0.477038	1	Srsf5	protein_coding
ENSRNOG00000015829	5423.07	5198.38	5497.97	1.05763	0.0808366	0.681845	1	Trpm1	protein_coding
ENSRNOG00000012790	5409.58	5966.89	5223.81	0.875467	-0.191876	0.302408	1	Lrit1	protein_coding
ENSRNOG00000002934	5401	5083.34	5506.89	1.08332	0.115462	0.552664	1	Atp1b1	protein_coding
ENSRNOG00000036701	5390.74	5775.46	5262.49	0.911181	-0.13419	0.484166	1	Actg1	protein_coding
ENSRNOG00000013691	5344.96	5169.97	5403.28	1.04513	0.0636808	0.754392	1	ENSRNOG00000013691	protein_coding
ENSRNOG00000012495	5343.39	5485.76	5295.93	0.965397	-0.0508054	0.769391	1	Podxl	protein_coding
ENSRNOG00000008704	5334.54	5265.92	5357.42	1.01738	0.024853	0.915854	1	Nlk	protein_coding
ENSRNOG00000003495	5327.88	5834.15	5159.12	0.884297	-0.177397	0.326754	1	Prpf8	protein_coding
ENSRNOG00000036852	5327.44	5817.38	5164.13	0.887707	-0.171845	0.401365	1	PCBP2	protein_coding
ENSRNOG00000023176	5321.87	5648.31	5213.06	0.922941	-0.115689	0.516134	1	Kidins220	protein_coding
ENSRNOG00000006380	5277.36	5139.69	5323.24	1.03571	0.0506225	0.883742	1	Srsf6	protein_coding
ENSRNOG00000014083	5252.47	5563.07	5148.93	0.925556	-0.111608	0.536698	1	Iqsec3	protein_coding
ENSRNOG00000019913	5251.84	5542.11	5155.08	0.930165	-0.104442	0.563161	1	Mta2	protein_coding
ENSRNOG00000010945	5236.25	5494.14	5150.29	0.937415	-0.0932402	0.600503	1	Ywhab	protein_coding
ENSRNOG00000006965	5235.69	5322.74	5206.68	0.978195	-0.0318062	0.842692	1	Aff4	protein_coding
ENSRNOG00000001269	5226.91	5324.14	5194.5	0.975651	-0.0355633	0.827346	1	PPP1CC	protein_coding
ENSRNOG00000016271	5204.64	5176.96	5213.87	1.00713	0.0102517	0.98005	1	Itm2b	protein_coding
ENSRNOG00000029910	5199.15	4863.5	5311.03	1.09202	0.126997	0.522419	1	Golga4	protein_coding
ENSRNOG00000014635	5198.36	4573.79	5406.55	1.18207	0.241316	0.324913	1	Clta	protein_coding
ENSRNOG00000018686	5184.96	4640.4	5366.48	1.15647	0.209728	0.382377	1	Atxn2l	protein_coding
ENSRNOG00000007393	5180.19	5426.6	5098.06	0.939456	-0.0901026	0.617586	1	Ndrg1	protein_coding
ENSRNOG00000026226	5179.44	5205.37	5170.79	0.993358	-0.00961449	0.947402	1	Hook1	protein_coding
ENSRNOG00000049985	5176.07	5297.12	5135.72	0.96953	-0.0446426	0.791957	1	Gprasp1	protein_coding
ENSRNOG00000019113	5175.9	5249.15	5151.48	0.981393	-0.0270968	0.865638	1	Hnrnpk	protein_coding
ENSRNOG00000001285	5159.8	5336.71	5100.83	0.9558	-0.0652194	0.711974	1	ATP2A2	protein_coding
ENSRNOG00000050323	5148.18	4611.05	5327.22	1.15531	0.208286	0.446193	1	Srsf1	protein_coding
ENSRNOG00000000821	5134.68	5932.89	4868.61	0.820613	-0.285226	0.134335	1	Tubb5	protein_coding
ENSRNOG00000006905	5129.33	5249.61	5089.23	0.969449	-0.0447632	0.791264	1	Hectd1	protein_coding
ENSRNOG00000020577	5125.25	5283.62	5072.47	0.960037	-0.0588379	0.739308	1	PIP5K1C	protein_coding
ENSRNOG00000021056	5116.13	5218.87	5081.88	0.97375	-0.0383765	0.879481	1	Kcnj14	protein_coding
ENSRNOG00000002282	5097.27	5552.36	4945.57	0.890715	-0.166964	0.53709	1	Ppef2	protein_coding
ENSRNOG00000018960	5092.72	5155.07	5071.94	0.983874	-0.0234538	0.886502	1	Syne1	protein_coding
ENSRNOG00000009625	5092.22	5333.45	5011.81	0.939693	-0.0897387	0.611531	1	Dpysl2	protein_coding
ENSRNOG00000008054	5059.35	5318.55	4972.95	0.935021	-0.0969296	0.735305	1	Igsf9	protein_coding
ENSRNOG00000002835	5045.35	4464.8	5238.86	1.17337	0.230656	0.476154	1	Luc7l3	protein_coding
ENSRNOG00000011891	5042.21	5610.58	4852.76	0.864929	-0.209346	0.250433	1	Atp6v1b2	protein_coding
ENSRNOG00000001479	5033.26	5128.98	5001.35	0.975116	-0.0363541	0.8315	1	Gtf2i	protein_coding
ENSRNOG00000017359	5031.62	5192.79	4977.89	0.958616	-0.0609752	0.737556	1	Itm2c	protein_coding
ENSRNOG00000019484	5030.63	5075.42	5015.7	0.988233	-0.0170764	0.910445	1	Slc6a9	protein_coding
ENSRNOG00000007821	5022.98	5152.27	4979.89	0.966543	-0.0490945	0.771685	1	Dyrk2	protein_coding
ENSRNOG00000049066	5020.22	4659.96	5140.3	1.10308	0.141536	0.467805	1	Mrfap1	protein_coding
ENSRNOG00000001156	4998.81	4578.92	5138.77	1.12227	0.166418	0.392777	1	Msi1	protein_coding
ENSRNOG00000019587	4990.25	6198.84	4587.38	0.740039	-0.434327	0.0166402	1	Ptprn	protein_coding
ENSRNOG00000004026	4982.74	4861.63	5023.11	1.03321	0.0471381	0.823178	1	Atp2b1	protein_coding
ENSRNOG00000023360	4976.27	4183.02	5240.69	1.25285	0.325214	0.210105	1	Fus	protein_coding
ENSRNOG00000022044	4962.13	5285.48	4854.34	0.91843	-0.122758	0.510845	1	Cabp4	protein_coding
ENSRNOG00000012157	4940.62	5443.37	4773.04	0.876854	-0.189592	0.2967	1	Snrnp200	protein_coding
ENSRNOG00000002277	4922.39	4900.29	4929.75	1.00601	0.00864653	0.983655	1	Ncor1	protein_coding
ENSRNOG00000018183	4921.71	5162.52	4841.44	0.937806	-0.0926386	0.604488	1	Ubr4	protein_coding
ENSRNOG00000006689	4903.89	4713.52	4967.35	1.05385	0.0756702	0.705022	1	Chd7	protein_coding
ENSRNOG00000013533	4898.05	4545.85	5015.45	1.1033	0.14183	0.467861	1	Acin1	protein_coding
ENSRNOG00000007286	4874.94	4823.91	4891.95	1.01411	0.0202075	0.943079	1	Mdm1	protein_coding
ENSRNOG00000002099	4874.58	5048.41	4816.64	0.954092	-0.0678	0.699649	1	Wdfy3	protein_coding
ENSRNOG00000014856	4854.93	4751.71	4889.34	1.02896	0.0411912	0.845162	1	Etnk1	protein_coding
ENSRNOG00000001030	4851.14	4793.17	4870.46	1.01613	0.0230801	0.926953	1	Tsc22d1	protein_coding
ENSRNOG00000010217	4848.6	5132.71	4753.89	0.926196	-0.110611	0.53951	1	Prrc2b	protein_coding
ENSRNOG00000020423	4837.57	4870.48	4826.59	0.990989	-0.0130594	0.922129	1	Apc	protein_coding
ENSRNOG00000017883	4835.73	5262.66	4693.42	0.891835	-0.165151	0.362098	1	Camsap1	protein_coding
ENSRNOG00000001454	4832.95	4686.04	4881.92	1.0418	0.0590778	0.769449	1	Eif4h	protein_coding
ENSRNOG00000013718	4827.06	4938.95	4789.76	0.969793	-0.0442511	0.793454	1	Herc2	protein_coding
ENSRNOG00000005299	4824.94	5042.82	4752.31	0.942393	-0.0855995	0.633672	1	Kif5a	protein_coding
ENSRNOG00000021182	4795.33	5012.08	4723.08	0.942339	-0.0856812	0.630305	1	Sv2a	protein_coding
ENSRNOG00000008961	4777.82	4692.1	4806.4	1.02436	0.034724	0.864162	1	Mapre3	protein_coding
ENSRNOG00000004005	4772.8	4843.94	4749.08	0.980419	-0.0285301	0.860765	1	Camk2b	protein_coding
ENSRNOG00000017163	4761.13	4899.36	4715.05	0.96238	-0.0553207	0.755064	1	Pfkp	protein_coding
ENSRNOG00000003229	4760.49	4825.77	4738.73	0.981962	-0.0262604	0.869861	1	Tspan7	protein_coding
ENSRNOG00000025244	4746.13	5294.33	4563.4	0.861941	-0.214338	0.238976	1	Trrap	protein_coding
ENSRNOG00000000774	4745.47	4874.21	4702.55	0.964783	-0.0517236	0.765603	1	Gabbr1	protein_coding
ENSRNOG00000021168	4740.91	4154.14	4936.49	1.18833	0.248937	0.283516	1	Anp32e	protein_coding
ENSRNOG00000020660	4734.97	4770.34	4723.18	0.990113	-0.0143349	0.927734	1	Cfl1	protein_coding
ENSRNOG00000049361	4729.05	3441.06	5158.38	1.49907	0.584067	0.0130335	1	Gas7	protein_coding
ENSRNOG00000003261	4719.07	4754.51	4707.26	0.990062	-0.0144092	0.915239	1	Usp9x	protein_coding
ENSRNOG00000000248	4714.47	4745.66	4704.07	0.991237	-0.0126986	0.935043	1	Srsf2	protein_coding
ENSRNOG00000002755	4696.19	4661.36	4707.8	1.00996	0.0143039	0.958254	1	Pafah1b1	protein_coding
ENSRNOG00000020683	4685.03	4428.47	4770.54	1.07724	0.107344	0.585884	1	Hnrnpul1	protein_coding
ENSRNOG00000019875	4683.39	4380.97	4784.2	1.09204	0.127028	0.520832	1	Matr3	protein_coding
ENSRNOG00000030871	4676.98	4415.43	4764.17	1.07898	0.109668	0.69123	1	Calm2	protein_coding
ENSRNOG00000009161	4662.32	4734.02	4638.43	0.979808	-0.0294291	0.858905	1	Clasp2	protein_coding
ENSRNOG00000015402	4657.49	4539.79	4696.72	1.03457	0.0490275	0.901146	1	Guca1a	protein_coding
ENSRNOG00000047781	4643.22	4757.77	4605.03	0.967898	-0.0470737	0.788448	1	Slc25a23	protein_coding
ENSRNOG00000047247	4629.83	4805.28	4571.35	0.951318	-0.0719998	0.686508	1	Ptprs	protein_coding
ENSRNOG00000029133	4623.28	4343.71	4716.48	1.08582	0.118783	0.542021	1	Aes	protein_coding
ENSRNOG00000007921	4613.7	4098.25	4785.52	1.1677	0.223668	0.251262	1	Hnrnpm	protein_coding
ENSRNOG00000010830	4597.82	4513.71	4625.86	1.02485	0.0354072	0.865076	1	Slc25a4	protein_coding
ENSRNOG00000015093	4594.05	4689.77	4562.15	0.972788	-0.0398028	0.816232	1	Sparcl1	protein_coding
ENSRNOG00000016356	4554.61	4824.84	4464.53	0.925323	-0.111971	0.617548	1	Got1	protein_coding
ENSRNOG00000031890	4550.05	4738.21	4487.33	0.947052	-0.0784841	0.655798	1	Ncam1	protein_coding
ENSRNOG00000030625	4547.67	3206.31	4994.79	1.5578	0.63951	0.498149	1	Tf	protein_coding
ENSRNOG00000014162	4542.68	5006.02	4388.23	0.87659	-0.190026	0.295618	1	Plekhb2	protein_coding
ENSRNOG00000046741	4525.3	4232.85	4622.78	1.09212	0.127131	0.590276	1	Itsn2	protein_coding
ENSRNOG00000017326	4513.31	4724.23	4443	0.94047	-0.0885467	0.626061	1	Ctbp2	protein_coding
ENSRNOG00000019930	4501.16	4822.51	4394.05	0.911153	-0.134234	0.457541	1	Rhot2	protein_coding
ENSRNOG00000029360	4495.99	4359.54	4541.48	1.04173	0.0589849	0.774899	1	Serinc1	protein_coding
ENSRNOG00000000147	4483.15	4373.05	4519.85	1.03357	0.0476344	0.869718	1	Mast2	protein_coding
ENSRNOG00000034242	4471.73	4685.11	4400.6	0.939274	-0.0903814	0.610979	1	Vcp	protein_coding
ENSRNOG00000006766	4456.52	4937.09	4296.32	0.870214	-0.200557	0.270388	1	Laptm4b	protein_coding
ENSRNOG00000006816	4403.1	4486.7	4375.24	0.975159	-0.036291	0.825493	1	Ubr5	protein_coding
ENSRNOG00000046891	4374.23	4601.27	4298.55	0.934209	-0.0981824	0.5838	1	Hk1	protein_coding
ENSRNOG00000015999	4368.27	4144.36	4442.9	1.07204	0.100354	0.613233	1	Cirbp	protein_coding
ENSRNOG00000048847	4360.57	4665.55	4258.91	0.912842	-0.131562	0.489854	1	Wdr17	protein_coding
ENSRNOG00000010479	4356.94	4476.91	4316.95	0.96427	-0.0524916	0.75825	1	Mycbp2	protein_coding
ENSRNOG00000017405	4320.18	4309.71	4323.68	1.00324	0.00466946	1	1	Raly	protein_coding
ENSRNOG00000018977	4314.17	4430.34	4275.45	0.965039	-0.051341	0.770654	1	Ap3d1	protein_coding
ENSRNOG00000006375	4312.6	4120.61	4376.59	1.06212	0.0869515	0.6634	1	Vdac1	protein_coding
ENSRNOG00000008639	4307.42	3950.6	4426.36	1.12043	0.16405	0.403068	1	Pabpc1	protein_coding
ENSRNOG00000014368	4306.17	4105.24	4373.15	1.06526	0.0912081	0.646245	1	Eif4g3	protein_coding
ENSRNOG00000020497	4296.29	4053.54	4377.21	1.07985	0.110829	0.642032	1	Plekha1	protein_coding
ENSRNOG00000012206	4293.22	4394.47	4259.47	0.969278	-0.0450174	0.795601	1	Dennd5a	protein_coding
ENSRNOG00000019482	4287.72	4202.11	4316.25	1.02716	0.0386631	0.855743	1	Gnao1	protein_coding
ENSRNOG00000004147	4286.89	4593.82	4184.58	0.910916	-0.13461	0.453572	1	Abca8a	protein_coding
ENSRNOG00000003359	4273.71	4389.35	4235.16	0.964873	-0.0515897	0.816493	1	Ogt	protein_coding
ENSRNOG00000006646	4242.7	4269.65	4233.72	0.991584	-0.0121926	0.932041	1	Vopp1	protein_coding
ENSRNOG00000006137	4240.37	4287.35	4224.71	0.985389	-0.0212349	0.890697	1	Arid1a	protein_coding
ENSRNOG00000003689	4215.42	3976.22	4295.15	1.08021	0.111312	0.574219	1	Nono	protein_coding
ENSRNOG00000013658	4211.74	4138.3	4236.21	1.02366	0.0337355	0.870055	1	Nefl	protein_coding
ENSRNOG00000004794	4198.08	4430.34	4120.66	0.9301	-0.104542	0.561332	1	RTN1	protein_coding
ENSRNOG00000030515	4185.27	4433.13	4102.65	0.925451	-0.111771	0.534285	1	Nfasc	protein_coding
ENSRNOG00000018404	4181.61	4416.36	4103.36	0.929126	-0.106054	0.558526	1	Aars	protein_coding
ENSRNOG00000019996	4162.26	4151.35	4165.9	1.00351	0.00504943	0.996523	1	Slc16a1	protein_coding
ENSRNOG00000005261	4161.47	4626.42	4006.49	0.866001	-0.207559	0.254572	1	Fbxl5	protein_coding
ENSRNOG00000019873	4156.59	4114.55	4170.6	1.01362	0.0195191	0.93315	1	Eml3	protein_coding
ENSRNOG00000023861	4155.58	4403.32	4073	0.924983	-0.112501	0.534029	1	Snap91	protein_coding
ENSRNOG00000001992	4152.42	4344.64	4088.35	0.94101	-0.0877187	0.624802	1	Atp6v1a	protein_coding
ENSRNOG00000006444	4145.06	4257.07	4107.72	0.964916	-0.0515241	0.771934	1	Fkbp4	protein_coding
ENSRNOG00000016779	4123.47	4131.32	4120.85	0.997466	-0.00366032	0.9675	1	Fam120a	protein_coding
ENSRNOG00000008926	4119.69	4102.44	4125.43	1.0056	0.00806367	1	1	ENSRNOG00000008926	protein_coding
ENSRNOG00000013825	4104.22	4391.68	4008.4	0.912726	-0.131746	0.475673	1	RAP1GAP	protein_coding
ENSRNOG00000008103	4101.66	4532.34	3958.11	0.873303	-0.195446	0.474399	1	Mdh1	protein_coding
ENSRNOG00000004410	4095.83	3626.43	4252.3	1.17259	0.229694	0.23802	1	Pax6	protein_coding
ENSRNOG00000019348	4095.07	4172.77	4069.17	0.975173	-0.03627	0.829337	1	Zc3h7b	protein_coding
ENSRNOG00000018602	4094.9	4123.87	4085.24	0.990634	-0.0135765	0.927912	1	Camta1	protein_coding
ENSRNOG00000012477	4093.29	4319.02	4018.05	0.930315	-0.104209	0.61852	1	Eef1a2	protein_coding
ENSRNOG00000018294	4077.94	3525.36	4262.13	1.20899	0.273806	0.156463	1	Hspa5	protein_coding
ENSRNOG00000001436	4071.7	4125.26	4053.84	0.982687	-0.0251961	0.878544	1	Ywhag	protein_coding
ENSRNOG00000004106	4049.7	3783.86	4138.31	1.09368	0.129184	0.673862	1	Zfc3h1	protein_coding
ENSRNOG00000019164	4045.78	4346.5	3945.54	0.907751	-0.139631	0.441429	1	Uba1	protein_coding
ENSRNOG00000019598	4045.66	3532.81	4216.62	1.19356	0.255268	0.276776	1	Vegfa	protein_coding
ENSRNOG00000018273	4038.83	3734.95	4140.12	1.10848	0.148583	0.452427	1	Ncl	protein_coding
ENSRNOG00000028834	4036.79	4142.96	4001.4	0.965831	-0.0501571	0.763935	1	Polr2a	protein_coding
ENSRNOG00000003365	4026.43	4364.2	3913.85	0.896807	-0.15713	0.388213	1	Cadm3	protein_coding
ENSRNOG00000011042	4003.25	4135.04	3959.32	0.957503	-0.0626504	0.790128	1	2610034M16Rik	protein_coding
ENSRNOG00000011953	3998.87	3744.73	4083.59	1.09049	0.124973	0.585087	1	Supt16h	protein_coding
ENSRNOG00000019433	3978.35	4367.93	3848.49	0.88108	-0.182655	0.342582	1	Rab3a	protein_coding
ENSRNOG00000020770	3966.62	3821.12	4015.12	1.05077	0.071449	0.719675	1	Arl4d	protein_coding
ENSRNOG00000029245	3963.84	3930.57	3974.93	1.01129	0.0161901	0.988778	1	Gpr179	protein_coding
ENSRNOG00000003890	3961.67	3661.36	4061.77	1.10936	0.149727	0.450443	1	Nap1l1	protein_coding
ENSRNOG00000033765	3959.91	3808.08	4010.52	1.05316	0.0747248	0.707241	1	Eif1	protein_coding
ENSRNOG00000049131	3939.29	3748.46	4002.9	1.06788	0.0947484	0.697377	1	Ift172	protein_coding
ENSRNOG00000020644	3934.89	3838.35	3967.06	1.03353	0.0475841	0.817859	1	Nsg2	protein_coding
ENSRNOG00000006209	3923.77	3461.55	4077.84	1.17804	0.236387	0.342024	1	Mbd6	protein_coding
ENSRNOG00000013562	3919.94	3828.11	3950.56	1.03199	0.0454247	0.830423	1	Ndfip1	protein_coding
ENSRNOG00000013154	3916.95	3356.29	4103.84	1.22273	0.290109	0.13609	1	Sfpq	protein_coding
ENSRNOG00000000796	3916.47	3794.57	3957.1	1.04283	0.0605082	0.775488	1	Ranbp2	protein_coding
ENSRNOG00000003147	3912.25	4042.36	3868.88	0.957085	-0.0632809	0.759267	1	SQSTM1	protein_coding
ENSRNOG00000016924	3905.62	4347.43	3758.35	0.864499	-0.210063	0.24956	1	Acly	protein_coding
ENSRNOG00000009198	3895.04	4253.35	3775.61	0.887679	-0.17189	0.347472	1	Rab6b	protein_coding
ENSRNOG00000004012	3890.4	3596.62	3988.32	1.10891	0.14914	0.60994	1	RGD1566344	pseudogene
ENSRNOG00000016596	3869	3719.58	3918.8	1.05356	0.0752718	0.70928	1	Hspa4	protein_coding
ENSRNOG00000011841	3867.31	3897.04	3857.41	0.98983	-0.0147471	0.923268	1	Map2	protein_coding
ENSRNOG00000018194	3866.93	3539.33	3976.13	1.12341	0.167888	0.391352	1	Srrm1	protein_coding
ENSRNOG00000016635	3860.02	4127.59	3770.83	0.913566	-0.13042	0.477307	1	D430042O09Rik	protein_coding
ENSRNOG00000010819	3856.22	4089.87	3778.34	0.923829	-0.114302	0.529005	1	Hspa4l	protein_coding
ENSRNOG00000005464	3849.37	4293.4	3701.36	0.862103	-0.214068	0.240639	1	Lgalsl	protein_coding
ENSRNOG00000021085	3848.66	3705.61	3896.35	1.05147	0.0724112	0.716414	1	Sf1	protein_coding
ENSRNOG00000018584	3848.23	3428.02	3988.31	1.16344	0.218402	0.262562	1	Ptma	protein_coding
ENSRNOG00000019724	3837.84	3864.9	3828.82	0.990663	-0.013533	0.926465	1	Ganab	protein_coding
ENSRNOG00000026745	3830.2	4037.23	3761.19	0.931625	-0.102179	0.571752	1	Acsl6	protein_coding
ENSRNOG00000007931	3825.17	4217.02	3694.55	0.876106	-0.190823	0.333948	1	Gucy2d	protein_coding
ENSRNOG00000011077	3816.81	3497.88	3923.12	1.12157	0.165522	0.398089	1	Tjp1	protein_coding
ENSRNOG00000009271	3803.79	3775.01	3813.38	1.01016	0.0145902	0.952725	1	Smarca4	protein_coding
ENSRNOG00000001815	3802.92	3892.38	3773.11	0.969356	-0.0449008	0.793237	1	Eif4a2	protein_coding
ENSRNOG00000020730	3798	4036.77	3718.42	0.921137	-0.118512	0.514122	1	Nbr1	protein_coding
ENSRNOG00000046955	3796.41	3838.82	3782.27	0.98527	-0.0214089	0.894683	1	Cbx6	protein_coding
ENSRNOG00000016770	3793.41	3758.24	3805.14	1.01248	0.0178906	0.946193	1	Calm3	protein_coding
ENSRNOG00000008031	3787.5	4203.98	3648.67	0.867909	-0.204385	0.267099	1	Cacna2d4	protein_coding
ENSRNOG00000000417	3785.44	3559.36	3860.8	1.08469	0.117282	0.55192	1	Numa1	protein_coding
ENSRNOG00000001072	3775.44	3685.12	3805.55	1.03268	0.0463943	0.827633	1	Cers4	protein_coding
ENSRNOG00000005609	3756.16	3476.46	3849.39	1.10727	0.147013	0.452533	1	Neurod1	protein_coding
ENSRNOG00000004783	3748.67	3985.07	3669.87	0.920905	-0.118876	0.514868	1	Fam171b	protein_coding
ENSRNOG00000009629	3745.72	4114.08	3622.94	0.880618	-0.183412	0.313939	1	Car2	protein_coding
ENSRNOG00000002376	3745.48	4029.78	3650.71	0.905932	-0.142526	0.436362	1	CLASP1	protein_coding
ENSRNOG00000018569	3718.99	3753.58	3707.45	0.98771	-0.0178406	0.907229	1	Ahcyl1	protein_coding
ENSRNOG00000018317	3711.23	3847.2	3665.91	0.952877	-0.0696377	0.693867	1	Aak1	protein_coding
ENSRNOG00000015030	3704.74	3947.81	3623.72	0.917907	-0.12358	0.492171	1	Tjp2	protein_coding
ENSRNOG00000023095	3696.33	3680.46	3701.62	1.00575	0.00827063	0.984954	1	Npepps	protein_coding
ENSRNOG00000003226	3691.23	3719.58	3681.78	0.989838	-0.0147363	0.924336	1	Mprip	protein_coding
ENSRNOG00000011627	3689.08	3589.64	3722.23	1.03694	0.0523314	0.798976	1	ZFR	protein_coding
ENSRNOG00000000007	3688.62	4187.68	3522.27	0.841105	-0.249643	0.172316	1	Gad1	protein_coding
ENSRNOG00000009956	3682.41	3665.09	3688.18	1.0063	0.00906004	0.988985	1	Wnk1	protein_coding
ENSRNOG00000013602	3680.46	3553.31	3722.85	1.04771	0.0672442	0.740301	1	Usp48	protein_coding
ENSRNOG00000016067	3669.84	3781.06	3632.76	0.960778	-0.0577251	0.739808	1	Ckap5	protein_coding
ENSRNOG00000019459	3666.44	3994.85	3556.97	0.89039	-0.167491	0.46384	1	Oaz1	protein_coding
ENSRNOG00000001453	3665.52	3573.8	3696.09	1.03422	0.04854	0.816997	1	Baz1b	protein_coding
ENSRNOG00000012479	3661.23	3974.36	3556.85	0.89495	-0.160121	0.382357	1	Impg1	protein_coding
ENSRNOG00000021103	3654.66	3663.23	3651.8	0.99688	-0.00450767	0.964997	1	Nrxn2	protein_coding
ENSRNOG00000049531	3652.97	3661.36	3650.17	0.996944	-0.00441548	0.968815	1	Usp19	protein_coding
ENSRNOG00000008393	3651.67	3513.25	3697.81	1.05253	0.0738628	0.715076	1	Tax1bp1	protein_coding
ENSRNOG00000006822	3651.46	3224.94	3793.64	1.17634	0.234308	0.469801	1	Cep290	protein_coding
ENSRNOG00000017022	3651.1	3952.46	3550.65	0.898337	-0.154671	0.531161	1	Cerk	protein_coding
ENSRNOG00000009378	3643.62	3611.53	3654.32	1.01185	0.0169951	0.946277	1	Rpl4	protein_coding
ENSRNOG00000009722	3640.26	3252.42	3769.54	1.15899	0.212874	0.27644	1	Chd3	protein_coding
ENSRNOG00000019956	3639.78	3605.94	3651.06	1.01251	0.0179398	0.942166	1	Kdm4a	protein_coding
ENSRNOG00000004061	3637.64	2935.7	3871.62	1.3188	0.399231	0.348357	1	Pnn	protein_coding
ENSRNOG00000014230	3636.74	3782	3588.32	0.94879	-0.0758392	0.666173	1	Map1a	protein_coding
ENSRNOG00000008104	3634.48	3791.78	3582.05	0.94469	-0.0820869	0.645858	1	Ywhaq	protein_coding
ENSRNOG00000001136	3631.21	4020	3501.61	0.871047	-0.199177	0.401604	1	Pebp1	protein_coding
ENSRNOG00000003970	3630.51	3969.23	3517.61	0.886219	-0.174265	0.336189	1	Tnpo2	protein_coding
ENSRNOG00000008498	3623.48	3718.65	3591.75	0.965874	-0.0500929	0.773703	1	Gabarapl1	protein_coding
ENSRNOG00000006247	3621.57	3870.02	3538.75	0.914401	-0.129102	0.476543	1	Copa	protein_coding
ENSRNOG00000016680	3621.42	3615.72	3623.32	1.0021	0.003028	1	1	Nsd1	protein_coding
ENSRNOG00000049219	3612.06	3629.23	3606.33	0.993693	-0.00912854	0.947784	1	Rnf187	protein_coding
ENSRNOG00000025083	3607.09	3451.3	3659.02	1.06019	0.0843169	0.671903	1	Pacsin1	protein_coding
ENSRNOG00000016863	3600.5	3267.79	3711.4	1.13575	0.183646	0.346553	1	Pnmal2	protein_coding
ENSRNOG00000002749	3595.92	3680.46	3567.74	0.969373	-0.0448763	0.792787	1	Spag9	protein_coding
ENSRNOG00000020386	3589.53	3749.39	3536.25	0.943152	-0.0844378	0.632875	1	Ash1l	protein_coding
ENSRNOG00000017206	3568.96	2891.46	3794.8	1.31242	0.392228	0.434516	1	Igfbp5	protein_coding
ENSRNOG00000024011	3563.56	3614.79	3546.49	0.981106	-0.0275194	0.859603	1	Ank3	protein_coding
ENSRNOG00000048205	3561.66	3658.57	3529.36	0.964683	-0.0518737	0.763834	1	Ube2h	protein_coding
ENSRNOG00000012240	3561.61	3590.57	3551.96	0.989248	-0.0155965	0.912433	1	Supt6h	protein_coding
ENSRNOG00000021101	3546.26	3902.16	3427.63	0.878393	-0.187061	0.31114	1	Sema6c	protein_coding
ENSRNOG00000016896	3544.8	3621.31	3519.29	0.971829	-0.0412256	0.824753	1	Rpl3	protein_coding
ENSRNOG00000026319	3541.12	3264.07	3633.47	1.11317	0.154676	0.451113	1	Akap9	protein_coding
ENSRNOG00000016963	3521.3	3673.94	3470.42	0.944606	-0.0822159	0.64218	1	Trip12	protein_coding
ENSRNOG00000048057	3518.17	3713.06	3453.2	0.930015	-0.104674	0.559809	1	Zfp106	protein_coding
ENSRNOG00000000981	3513.41	3816	3412.55	0.894276	-0.161208	0.381672	1	Scarb1	protein_coding
ENSRNOG00000010103	3512.44	3482.98	3522.26	1.01128	0.0161818	0.952246	1	Eif4b	protein_coding
ENSRNOG00000021133	3510	3212.37	3609.21	1.12354	0.168046	0.388815	1	Lsm14a	protein_coding
ENSRNOG00000037244	3500.67	3727.97	3424.91	0.918706	-0.122325	0.497189	1	Atp6ap1	protein_coding
ENSRNOG00000020880	3498.07	3734.49	3419.26	0.91559	-0.127226	0.485242	1	Klhl18	protein_coding
ENSRNOG00000009977	3495.58	3286.42	3565.3	1.08486	0.117504	0.556908	1	Thrap3	protein_coding
ENSRNOG00000030124	3490.64	3601.28	3453.76	0.959036	-0.060343	0.730123	1	Ptpn11	protein_coding
ENSRNOG00000009985	3488.84	3483.91	3490.48	1.00189	0.00271842	1	1	Tdrd7	protein_coding
ENSRNOG00000020433	3487.83	3398.67	3517.55	1.03498	0.0495976	0.882431	1	Actn4	protein_coding
ENSRNOG00000001352	3479.27	3820.19	3365.64	0.881013	-0.182765	0.319754	1	RGD1309762	protein_coding
ENSRNOG00000012135	3467.77	3605.47	3421.87	0.949076	-0.075404	0.671998	1	Mllt6	protein_coding
ENSRNOG00000002886	3467.67	3312.04	3519.55	1.06265	0.0876696	0.662896	1	Myh10	protein_coding
ENSRNOG00000032034	3465	3254.75	3535.08	1.08613	0.119196	0.546407	1	Supt5	protein_coding
ENSRNOG00000002940	3461.98	3468.07	3459.95	0.99766	-0.0033804	0.964254	1	Ankrd17	protein_coding
ENSRNOG00000031479	3461.74	3545.39	3433.86	0.968542	-0.0461137	0.7892	1	Hdlbp	protein_coding
ENSRNOG00000002292	3458.54	2905.43	3642.91	1.25383	0.326339	0.178363	1	Hnrpd	protein_coding
ENSRNOG00000012820	3455.46	3495.09	3442.25	0.984884	-0.0219744	0.890709	1	Add3	protein_coding
ENSRNOG00000004207	3432.49	3410.32	3439.87	1.00867	0.0124503	0.967838	1	Eml5	protein_coding
ENSRNOG00000011823	3428.82	3458.29	3419	0.988638	-0.0164858	0.915594	1	Tfap2b	protein_coding
ENSRNOG00000000378	3425.87	2691.64	3670.61	1.36371	0.447533	0.14647	1	CTNNA3	protein_coding
ENSRNOG00000015732	3421.61	3507.2	3393.08	0.967462	-0.0477234	0.783736	1	Bcl2l2	protein_coding
ENSRNOG00000002125	3419.29	3298.07	3459.7	1.04901	0.0690275	0.732546	1	Ccni	protein_coding
ENSRNOG00000016064	3414.94	3530.02	3376.58	0.956532	-0.0641142	0.779906	1	Tkt	protein_coding
ENSRNOG00000020206	3406.97	3444.78	3394.37	0.985365	-0.0212704	0.913993	1	Ctsd	protein_coding
ENSRNOG00000021013	3402.66	3372.59	3412.69	1.01189	0.0170513	0.944588	1	Stx3	protein_coding
ENSRNOG00000004068	3399.91	3533.74	3355.29	0.949501	-0.0747581	0.674127	1	Ncoa1	protein_coding
ENSRNOG00000011887	3389.69	3630.16	3309.54	0.91168	-0.133401	0.461064	1	RGD1307929	protein_coding
ENSRNOG00000030314	3389.39	2967.38	3530.06	1.18962	0.250505	0.377612	1	Golgb1	protein_coding
ENSRNOG00000019507	3389.17	3105.71	3483.65	1.12169	0.165678	0.414635	1	Hnrnpul2	protein_coding
ENSRNOG00000016505	3384.94	3562.16	3325.87	0.933668	-0.0990179	0.632661	1	Fam169a	protein_coding
ENSRNOG00000012055	3383.41	3747.99	3261.88	0.870301	-0.200414	0.274717	1	Man2a2	protein_coding
ENSRNOG00000010975	3383.29	3490.89	3347.42	0.958901	-0.0605456	0.728469	1	Adnp	protein_coding
ENSRNOG00000027906	3381.95	3288.75	3413.02	1.03778	0.0535076	0.802205	1	Ankrd11	protein_coding
ENSRNOG00000026034	3378.73	3577.53	3312.46	0.925908	-0.111059	0.537556	1	USP34	protein_coding
ENSRNOG00000047931	3378.29	3128.53	3461.55	1.10645	0.145932	0.80139	1	Tmsb4x	protein_coding
ENSRNOG00000000851	3372.94	3454.1	3345.88	0.96867	-0.0459224	0.796677	1	Bag6	protein_coding
ENSRNOG00000025148	3367.83	3116.42	3451.63	1.10756	0.14739	0.489132	1	Baz2b	protein_coding
ENSRNOG00000025053	3367.61	3364.21	3368.75	1.00135	0.00194685	1	1	Lrp1	protein_coding
ENSRNOG00000011589	3365.31	3676.27	3261.66	0.887221	-0.172635	0.34401	1	Camk2d	protein_coding
ENSRNOG00000008218	3362.8	3735.89	3238.44	0.866846	-0.206152	0.393209	1	Atp6v0e2	protein_coding
ENSRNOG00000005890	3362.06	3020.01	3476.08	1.15102	0.20291	0.30291	1	SERBP1	protein_coding
ENSRNOG00000011282	3354.12	3811.34	3201.71	0.840048	-0.251456	0.240833	1	Ppp2r1a	protein_coding
ENSRNOG00000010361	3353.83	3596.16	3273.06	0.910155	-0.135815	0.452062	1	Kif3b	protein_coding
ENSRNOG00000034005	3349.12	3665.09	3243.8	0.885054	-0.176162	0.44748	1	Celsr3	protein_coding
ENSRNOG00000001194	3348.38	3527.22	3288.76	0.932394	-0.100988	0.613509	1	Rrp1b	protein_coding
ENSRNOG00000030591	3346.76	3585.44	3267.2	0.911239	-0.134099	0.457937	1	Arf1	protein_coding
ENSRNOG00000001769	3327.44	3345.11	3321.56	0.992959	-0.0101942	0.942789	1	Tnk2	protein_coding
ENSRNOG00000011237	3322.95	3013.95	3425.94	1.13669	0.184845	0.362245	1	Zc3h13	protein_coding
ENSRNOG00000022619	3316.42	3346.04	3306.55	0.988197	-0.0171289	0.920775	1	Fth1	protein_coding
ENSRNOG00000001351	3307.27	3379.11	3283.32	0.971653	-0.0414869	0.831582	1	Trafd1	protein_coding
ENSRNOG00000025527	3301.77	3174.17	3344.3	1.0536	0.0753235	0.758056	1	Soga2	protein_coding
ENSRNOG00000025680	3283.33	3154.15	3326.39	1.05461	0.0767078	0.71255	1	Nipbl	protein_coding
ENSRNOG00000000648	3283.09	3102.45	3343.3	1.07763	0.107866	0.590618	1	Jmjd1c	protein_coding
ENSRNOG00000019534	3281.52	3702.35	3141.24	0.848446	-0.237106	0.196963	1	Ap2a2	protein_coding
ENSRNOG00000012271	3275.64	3397.74	3234.93	0.952084	-0.0708393	0.690679	1	Cnot1	protein_coding
ENSRNOG00000012524	3270.67	3434.54	3216.05	0.936386	-0.0948251	0.592396	1	Zfp91	protein_coding
ENSRNOG00000011782	3268.38	3604.07	3156.48	0.875808	-0.191314	0.374298	1	Got2	protein_coding
ENSRNOG00000045637	3265.69	3512.32	3183.48	0.906376	-0.141818	0.436974	1	Rnf14	protein_coding
ENSRNOG00000000841	3264.26	3339.99	3239.02	0.969769	-0.0442869	0.802203	1	Ddx39b	protein_coding
ENSRNOG00000006756	3259.43	3399.6	3212.71	0.945024	-0.0815767	0.648029	1	Maged1	protein_coding
ENSRNOG00000019145	3256.98	3253.35	3258.19	1.00149	0.0021433	1	1	Kdm2a	protein_coding
ENSRNOG00000026171	3256.85	3434.07	3197.77	0.931191	-0.102851	0.600753	1	Bbs4	protein_coding
ENSRNOG00000014791	3252.85	3210.5	3266.96	1.01758	0.0251482	0.938625	1	Peg3	protein_coding
ENSRNOG00000020412	3248.61	3220.29	3258.05	1.01173	0.0168209	0.948084	1	Sf3b2	protein_coding
ENSRNOG00000031778	3245.72	3127.6	3285.09	1.05036	0.0708774	0.727991	1	Mef2d	protein_coding
ENSRNOG00000015055	3244.74	3237.05	3247.3	1.00317	0.00456091	0.997478	1	Scg2	protein_coding
ENSRNOG00000016478	3238.35	3049.82	3301.19	1.08242	0.114265	0.562712	1	Eif5a	protein_coding
ENSRNOG00000021808	3234.26	3351.63	3195.14	0.953309	-0.068984	0.697471	1	Tecr	protein_coding
ENSRNOG00000005130	3229.05	3463.88	3150.77	0.909607	-0.136684	0.453532	1	Ogdh	protein_coding
ENSRNOG00000014445	3224.62	3205.85	3230.87	1.00781	0.0112194	0.973718	1	Hp1bp3	protein_coding
ENSRNOG00000045636	3222.11	3709.34	3059.7	0.824865	-0.277771	0.130465	1	Fasn	protein_coding
ENSRNOG00000017510	3218.53	3564.02	3103.36	0.870749	-0.199672	0.484618	1	Mfge8	protein_coding
ENSRNOG00000050277	3217.46	3455.5	3138.12	0.908153	-0.138993	0.506875	1	Uckl1	protein_coding
ENSRNOG00000016474	3216.16	3167.65	3232.33	1.02042	0.0291617	0.896234	1	Tspan3	protein_coding
ENSRNOG00000007764	3216.06	3382.84	3160.47	0.934266	-0.0980945	0.641065	1	Frmd4b	protein_coding
ENSRNOG00000012733	3215.61	3153.22	3236.41	1.02638	0.0375711	0.867996	1	Ankrd12	protein_coding
ENSRNOG00000021027	3211.34	3025.6	3273.26	1.08186	0.113508	0.560165	1	Dbp	protein_coding
ENSRNOG00000010731	3211.15	2969.24	3291.79	1.10863	0.148778	0.45058	1	Gpm6a	protein_coding
ENSRNOG00000020905	3206.4	3460.62	3121.67	0.902054	-0.148714	0.420399	1	Hdac5	protein_coding
ENSRNOG00000010331	3205.68	3283.16	3179.85	0.968532	-0.0461288	0.802855	1	Ctsb	protein_coding
ENSRNOG00000015257	3201.05	3350.7	3151.17	0.940451	-0.0885754	0.625811	1	Coro2b	protein_coding
ENSRNOG00000012193	3196.89	3112.23	3225.11	1.03627	0.0514012	0.804489	1	Cited2	protein_coding
ENSRNOG00000011751	3194.26	3414.51	3120.84	0.913993	-0.129744	0.479042	1	Ncdn	protein_coding
ENSRNOG00000001145	3192.67	3189.08	3193.87	1.0015	0.00216446	1	1	Ccdc64	protein_coding
ENSRNOG00000004052	3191.52	2877.48	3296.2	1.14552	0.195996	0.316407	1	Ppp1r9b	protein_coding
ENSRNOG00000003033	3187.4	3450.37	3099.74	0.898379	-0.154603	0.401635	1	Plcd3	protein_coding
ENSRNOG00000011387	3185.8	3261.74	3160.49	0.96896	-0.0454912	0.792644	1	Tet3	protein_coding
ENSRNOG00000016897	3184.57	3126.2	3204.03	1.02489	0.0354747	0.863116	1	Rlbp1	protein_coding
ENSRNOG00000013961	3179.82	3496.02	3074.42	0.879407	-0.185397	0.311725	1	Ghitm	protein_coding
ENSRNOG00000002394	3179.6	3004.17	3238.07	1.07786	0.108168	0.592141	1	Tpr	protein_coding
ENSRNOG00000001004	3178.86	2927.32	3262.71	1.11457	0.156489	0.426504	1	Ncor2	protein_coding
ENSRNOG00000017235	3176.61	3665.55	3013.63	0.822149	-0.282529	0.122911	1	Atp6v0d1	protein_coding
ENSRNOG00000018090	3172.28	2960.86	3242.76	1.09521	0.131207	0.50378	1	Ppp6r1	protein_coding
ENSRNOG00000001172	3166.88	3226.34	3147.06	0.975428	-0.0358921	0.836903	1	Rnf10	protein_coding
ENSRNOG00000029885	3163.93	3075.9	3193.28	1.03816	0.0540292	0.828081	1	Stag2	protein_coding
ENSRNOG00000027098	3152.38	3578.46	3010.35	0.841244	-0.249405	0.175058	1	Sez6l2	protein_coding
ENSRNOG00000050200	3139.56	3137.38	3140.29	1.00093	0.00133658	1	1	Kdm3b	protein_coding
ENSRNOG00000014562	3135.25	2976.69	3188.1	1.07102	0.0989881	0.618222	1	Hnrnpf	protein_coding
ENSRNOG00000029178	3135.13	3099.65	3146.96	1.01526	0.021853	0.931303	1	Abcc5	protein_coding
ENSRNOG00000025174	3132.23	3125.74	3134.39	1.00277	0.00399073	1	1	Kat6a	protein_coding
ENSRNOG00000027487	3129	3273.38	3080.88	0.94119	-0.0874414	0.628463	1	Trim28	protein_coding
ENSRNOG00000042068	3125.39	3161.6	3113.32	0.984731	-0.022199	0.881061	1	Otud7b	protein_coding
ENSRNOG00000037483	3121.64	3222.61	3087.98	0.958221	-0.0615702	0.728677	1	Ep400	protein_coding
ENSRNOG00000004420	3121.63	3122.94	3121.2	0.999441	-0.00080613	0.977272	1	Rad21	protein_coding
ENSRNOG00000018020	3109.56	3384.7	3017.85	0.891615	-0.165507	0.369117	1	Apbb1	protein_coding
ENSRNOG00000008570	3104.77	3322.29	3032.27	0.912704	-0.131781	0.474508	1	Cadps	protein_coding
ENSRNOG00000011918	3104.19	3111.3	3101.83	0.996956	-0.00439814	0.96677	1	Vsx2	protein_coding
ENSRNOG00000005726	3101.44	3013.02	3130.91	1.03913	0.0553697	0.872408	1	Pclo	protein_coding
ENSRNOG00000018153	3098.99	2916.14	3159.94	1.0836	0.115834	0.557619	1	Rbm5	protein_coding
ENSRNOG00000015133	3093.53	3103.38	3090.25	0.99577	-0.00611499	0.955242	1	Kmt2a	protein_coding
ENSRNOG00000012546	3090.64	3267.33	3031.74	0.927895	-0.107966	0.553896	1	Frmpd1	protein_coding
ENSRNOG00000007284	3074.92	2555.18	3248.16	1.27121	0.346202	0.337282	1	Slc2a1	protein_coding
ENSRNOG00000018087	3066.01	2502.54	3253.83	1.30021	0.378742	0.364593	1	Vim	protein_coding
ENSRNOG00000024128	3064.91	3461.08	2932.85	0.847378	-0.238923	0.19179	1	Aco2	protein_coding
ENSRNOG00000000593	3063.8	3114.56	3046.89	0.978273	-0.0316909	0.849734	1	Rev3l	protein_coding
ENSRNOG00000010239	3062.9	2902.64	3116.32	1.07362	0.102482	0.603895	1	Cnbp	protein_coding
ENSRNOG00000002550	3062.02	2793.65	3151.48	1.12809	0.173878	0.547882	1	Atrx	protein_coding
ENSRNOG00000023446	3062.02	3132.72	3038.45	0.969907	-0.0440815	0.802097	1	A830010M20Rik	protein_coding
ENSRNOG00000043162	3061.01	3030.72	3071.11	1.01333	0.0190983	0.940116	1	Herc1	protein_coding
ENSRNOG00000016790	3059.49	2952.94	3095.01	1.04811	0.0677921	0.755422	1	Suv420h1	protein_coding
ENSRNOG00000019959	3055.83	2826.25	3132.36	1.10831	0.148361	0.454572	1	Kcnc3	protein_coding
ENSRNOG00000010881	3049.72	3231.46	2989.14	0.92501	-0.11246	0.534472	1	Trak2	protein_coding
ENSRNOG00000019333	3047.77	3261.74	2976.45	0.912535	-0.132048	0.464827	1	Hipk1	protein_coding
ENSRNOG00000024241	3035.36	3247.3	2964.72	0.912979	-0.131346	0.503867	1	Cdc23	protein_coding
ENSRNOG00000016724	3033.9	3047.95	3029.21	0.993851	-0.00889889	0.947419	1	Epb41l3	protein_coding
ENSRNOG00000016911	3032.45	3368.86	2920.31	0.866854	-0.206139	0.25971	1	Tmbim6	protein_coding
ENSRNOG00000012247	3031.18	3020.47	3034.75	1.00473	0.00680084	0.988522	1	Rab7a	protein_coding
ENSRNOG00000020185	3029.52	3351.16	2922.3	0.872025	-0.197559	0.278396	1	Wdr6	protein_coding
ENSRNOG00000016705	3028.15	2730.3	3127.43	1.14545	0.195918	0.337288	1	Prpf4b	protein_coding
ENSRNOG00000008471	3027.01	3126.67	2993.8	0.957504	-0.0626495	0.728802	1	Kif21b	protein_coding
ENSRNOG00000033568	3017.3	3009.76	3019.81	1.00334	0.00480863	0.997836	1	Mapk8ip3	protein_coding
ENSRNOG00000001227	3015.01	3223.55	2945.5	0.913745	-0.130136	0.477459	1	Adarb1	protein_coding
ENSRNOG00000030714	3013.14	3207.71	2948.28	0.919123	-0.12167	0.503634	1	Bsn	protein_coding
ENSRNOG00000009675	3011.86	3071.71	2991.91	0.974021	-0.0379755	0.825509	1	Cdc42bpb	protein_coding
ENSRNOG00000001010	3008.06	3252.89	2926.45	0.899647	-0.152569	0.407613	1	Tecpr1	protein_coding
ENSRNOG00000019701	3006.22	2919.87	3035	1.03943	0.0557923	0.920714	1	1810009A15Rik	protein_coding
ENSRNOG00000020432	3003.68	2951.54	3021.06	1.02355	0.0335853	0.872555	1	Cic	protein_coding
ENSRNOG00000029260	2997.97	3007.9	2994.67	0.995601	-0.00636071	0.965985	1	Pitpnm2	protein_coding
ENSRNOG00000015018	2994.26	2683.73	3097.77	1.15428	0.206991	0.290368	1	Pdia3	protein_coding
ENSRNOG00000008487	2993.23	3005.57	2989.12	0.994527	-0.00791812	0.954025	1	Amotl2	protein_coding
ENSRNOG00000047386	2989.17	3063.32	2964.46	0.967725	-0.0473305	0.785119	1	Smg1	protein_coding
ENSRNOG00000012058	2984.66	3190.01	2916.21	0.91417	-0.129466	0.483103	1	Egflam	protein_coding
ENSRNOG00000016281	2983.07	1373.07	3519.73	2.5634	1.35806	0.503839	1	Col4a1	protein_coding
ENSRNOG00000017023	2979.17	3042.83	2957.95	0.972104	-0.0408173	0.813766	1	Tcf25	protein_coding
ENSRNOG00000016163	2975.82	3335.33	2855.98	0.856282	-0.223843	0.223706	1	Slc1a3	protein_coding
ENSRNOG00000023238	2967.38	3329.74	2846.6	0.854901	-0.226172	0.220284	1	Dgkd	protein_coding
ENSRNOG00000003469	2964.79	3038.64	2940.17	0.967595	-0.0475244	0.791662	1	MAST1	protein_coding
ENSRNOG00000004402	2964.43	3112.23	2915.17	0.936682	-0.0943692	0.602894	1	Lpgat1	protein_coding
ENSRNOG00000033556	2963.42	2889.59	2988.04	1.03407	0.0483304	0.838038	1	Spen	protein_coding
ENSRNOG00000003533	2961.52	3140.64	2901.81	0.923956	-0.114104	0.535675	1	Clcn4	protein_coding
ENSRNOG00000049876	2956.8	2795.51	3010.56	1.07693	0.106922	0.590562	1	Prkar1a	protein_coding
ENSRNOG00000009987	2954.14	3003.24	2937.77	0.978201	-0.0317974	0.845127	1	Akap11	protein_coding
ENSRNOG00000019752	2943.2	2919.87	2950.98	1.01065	0.0152893	0.973443	1	Slc29a1	protein_coding
ENSRNOG00000015528	2938.64	2908.69	2948.62	1.01373	0.0196717	0.940977	1	Pja2	protein_coding
ENSRNOG00000016684	2936.4	3101.98	2881.2	0.928826	-0.10652	0.558851	1	Wnk2	protein_coding
ENSRNOG00000007801	2936.08	2889.59	2951.58	1.02145	0.030621	0.889061	1	R3hdm2	protein_coding
ENSRNOG00000016589	2929.78	2891.46	2942.56	1.01767	0.0252748	0.910237	1	Mlf2	protein_coding
ENSRNOG00000034303	2928.28	2759.18	2984.65	1.08172	0.113323	0.575527	1	Spon1	protein_coding
ENSRNOG00000017106	2927.58	2883.07	2942.42	1.02058	0.029394	0.895612	1	Csnk1a1	protein_coding
ENSRNOG00000009006	2927.22	2629.7	3026.4	1.15085	0.202705	0.301081	1	Ccdc47	protein_coding
ENSRNOG00000001098	2923.01	2952.47	2913.19	0.986697	-0.0193215	0.899379	1	Pds5b	protein_coding
ENSRNOG00000006770	2921.02	2663.23	3006.95	1.12906	0.175122	0.424114	1	Brd4	protein_coding
ENSRNOG00000006357	2919.93	2883.54	2932.06	1.01683	0.0240765	0.932684	1	Sgip1	protein_coding
ENSRNOG00000050690	2917.82	2970.17	2900.37	0.976499	-0.0343099	0.845766	1	Nr2e3	protein_coding
ENSRNOG00000026119	2912.76	2968.31	2894.24	0.975047	-0.0364558	0.829602	1	Ywhah	protein_coding
ENSRNOG00000030667	2911.87	2650.19	2999.1	1.13165	0.178431	0.419398	1	Ppm1b	protein_coding
ENSRNOG00000010488	2902.53	2965.98	2881.38	0.971477	-0.0417476	0.805339	1	Zmiz1	protein_coding
ENSRNOG00000042289	2892.38	3078.69	2830.28	0.919312	-0.121374	0.505598	1	Plcxd2	protein_coding
ENSRNOG00000030628	2891.96	3020.01	2849.28	0.943468	-0.0839546	0.634909	1	Eif4a1	protein_coding
ENSRNOG00000016218	2889.03	3255.22	2766.97	0.850011	-0.234446	0.203755	1	Gtf3c1	protein_coding
ENSRNOG00000048322	2889.03	2747.07	2936.35	1.0689	0.0961315	0.653262	1	Otx2	protein_coding
ENSRNOG00000006355	2888.33	2736.82	2938.83	1.07381	0.102738	0.659151	1	Akap8l	protein_coding
ENSRNOG00000008659	2881.5	2824.85	2900.39	1.02674	0.0380699	0.859518	1	Arhgap21	protein_coding
ENSRNOG00000036689	2879.01	3047.02	2823.01	0.92648	-0.110168	0.542629	1	P4hb	protein_coding
ENSRNOG00000002935	2876.95	2743.81	2921.33	1.0647	0.0904452	0.651229	1	Ankrd40	protein_coding
ENSRNOG00000007166	2873.58	3047.95	2815.46	0.923722	-0.114469	0.532681	1	Gramd1b	protein_coding
ENSRNOG00000020875	2872.15	2810.88	2892.57	1.02906	0.0413292	0.843621	1	Celf3	protein_coding
ENSRNOG00000005957	2869.75	2895.65	2861.11	0.988073	-0.0173108	0.917431	1	Slc4a7	protein_coding
ENSRNOG00000024142	2866.32	2419.64	3015.21	1.24614	0.317467	0.260003	1	Arglu1	protein_coding
ENSRNOG00000019154	2863.6	2502.54	2983.95	1.19237	0.253829	0.19464	1	Zmynd8	protein_coding
ENSRNOG00000014303	2851.68	3087.08	2773.22	0.898331	-0.154681	0.400142	1	LRP11	protein_coding
ENSRNOG00000019476	2849.42	2971.57	2808.7	0.945192	-0.0813199	0.652839	1	Agap1	protein_coding
ENSRNOG00000018019	2845.98	3108.97	2758.32	0.887213	-0.172648	0.348865	1	Hspa12a	protein_coding
ENSRNOG00000011902	2845.42	3368.86	2670.94	0.792832	-0.334914	0.289883	1	Rdh11	protein_coding
ENSRNOG00000008786	2837.57	3200.26	2716.68	0.848894	-0.236344	0.199897	1	Ap1b1	protein_coding
ENSRNOG00000000573	2835.43	2822.99	2839.57	1.00587	0.00844933	0.982485	1	Spock2	protein_coding
ENSRNOG00000002248	2832.17	2852.8	2825.29	0.990358	-0.0139773	0.923081	1	Fryl	protein_coding
ENSRNOG00000012255	2830.47	2557.04	2921.62	1.14258	0.192292	0.334097	1	Ktn1	protein_coding
ENSRNOG00000020499	2822.87	2794.58	2832.3	1.0135	0.0193445	0.932208	1	Scaf1	protein_coding
ENSRNOG00000021441	2820.63	3009.29	2757.74	0.916407	-0.12594	0.482121	1	Reln	protein_coding
ENSRNOG00000021793	2818.91	3044.69	2743.66	0.901127	-0.150197	0.411138	1	Tmem136	protein_coding
ENSRNOG00000015813	2816.98	2850	2805.98	0.984552	-0.0224613	0.8898	1	Ubr2	protein_coding
ENSRNOG00000002981	2814.65	2879.35	2793.08	0.970039	-0.043885	0.806248	1	CACNA1G	protein_coding
ENSRNOG00000043210	2810.95	2880.28	2787.84	0.967906	-0.0470617	0.785173	1	Ppp3r1	protein_coding
ENSRNOG00000016727	2809.54	3108.04	2710.04	0.871945	-0.197692	0.441339	1	Akr1a1	protein_coding
ENSRNOG00000007111	2809.21	2782	2818.28	1.01304	0.0186898	0.939878	1	Nrd1	protein_coding
ENSRNOG00000010155	2806.56	2704.22	2840.68	1.05046	0.0710218	0.733352	1	Pcm1	protein_coding
ENSRNOG00000012701	2805.67	2416.38	2935.43	1.21481	0.280728	0.303769	1	Map7	protein_coding
ENSRNOG00000013451	2803	2724.25	2829.25	1.03854	0.054563	0.792939	1	Drosha	protein_coding
ENSRNOG00000001148	2802.13	3216.09	2664.15	0.82838	-0.271636	0.320668	1	Rplp0	protein_coding
ENSRNOG00000033508	2781.16	2623.18	2833.83	1.0803	0.111436	0.576417	1	Mink1	protein_coding
ENSRNOG00000016502	2778.09	2956.2	2718.72	0.919669	-0.120814	0.548272	1	Dscaml1	protein_coding
ENSRNOG00000050543	2770.98	2400.54	2894.47	1.20575	0.269936	0.187672	1	Safb	protein_coding
ENSRNOG00000009152	2769.77	2741.48	2779.19	1.01376	0.0197107	0.937117	1	Caprin1	protein_coding
ENSRNOG00000050023	2768.54	449.927	3541.41	7.87108	2.97656	1	1	Crybb2	protein_coding
ENSRNOG00000019964	2763.34	2626.9	2808.82	1.06925	0.0966022	0.628679	1	TAOK2	protein_coding
ENSRNOG00000022395	2762.71	2687.45	2787.8	1.03734	0.0528856	0.801821	1	Tnrc6c	protein_coding
ENSRNOG00000007459	2762.69	2892.39	2719.46	0.940213	-0.0889406	0.625554	1	Pcnx	protein_coding
ENSRNOG00000008323	2761.71	2791.78	2751.69	0.985638	-0.0208695	0.90704	1	Pitpnm3	protein_coding
ENSRNOG00000001120	2760.72	2893.79	2716.37	0.93869	-0.091279	0.62229	1	Med13l	protein_coding
ENSRNOG00000019506	2756.92	2668.36	2786.44	1.04425	0.0624711	0.757173	1	Dnajb2	protein_coding
ENSRNOG00000019207	2753.5	2659.51	2784.84	1.04713	0.0664337	0.767955	1	Shank1	protein_coding
ENSRNOG00000005828	2752.39	2715.4	2764.72	1.01816	0.0259686	0.94132	1	Skp1	protein_coding
ENSRNOG00000018651	2745.79	3013.02	2656.72	0.881745	-0.181566	0.31936	1	Agtpbp1	protein_coding
ENSRNOG00000008709	2742.53	2959.46	2670.22	0.902267	-0.148374	0.420473	1	Arhgap32	protein_coding
ENSRNOG00000016744	2740.54	2845.81	2705.45	0.950679	-0.0729702	0.680699	1	Chd6	protein_coding
ENSRNOG00000029134	2736.05	2878.42	2688.6	0.934056	-0.0984194	0.589917	1	Lphn1	protein_coding
ENSRNOG00000008377	2727.29	2906.36	2667.59	0.917847	-0.123675	0.502297	1	Wdtc1	protein_coding
ENSRNOG00000006180	2724.55	2795.98	2700.74	0.965939	-0.0499955	0.772392	1	Pum2	protein_coding
ENSRNOG00000038436	2718.82	2876.09	2666.4	0.927093	-0.109214	0.585447	1	ENSRNOG00000038436	protein_coding
ENSRNOG00000019932	2715.76	2972.03	2630.34	0.88503	-0.176202	0.339796	1	Ip6k1	protein_coding
ENSRNOG00000015602	2711.34	2710.27	2711.69	1.00052	0.000753593	1	1	Cdh2	protein_coding
ENSRNOG00000003256	2710.27	2830.91	2670.06	0.943182	-0.0843912	0.636418	1	Ccng1	protein_coding
ENSRNOG00000015229	2704.76	2348.38	2823.56	1.20234	0.265849	0.216755	1	Zc3h4	protein_coding
ENSRNOG00000021240	2699.54	2957.13	2613.68	0.883857	-0.178115	0.330757	1	Atrn	protein_coding
ENSRNOG00000011644	2699.01	3005.57	2596.83	0.864006	-0.210887	0.25752	1	Slc1a7	protein_coding
ENSRNOG00000018586	2698.12	2850	2647.49	0.928944	-0.106337	0.561448	1	Fam134a	protein_coding
ENSRNOG00000019193	2695.59	2728.44	2684.64	0.983946	-0.0233492	0.884313	1	Stx1b	protein_coding
ENSRNOG00000020851	2694.05	2594.3	2727.29	1.05126	0.0721253	0.742138	1	APLP1	protein_coding
ENSRNOG00000021318	2691.36	2825.32	2646.71	0.936781	-0.094216	0.608618	1	Epas1	protein_coding
ENSRNOG00000018778	2690.4	2645.07	2705.51	1.02285	0.0325942	0.888622	1	Cadm1	protein_coding
ENSRNOG00000021237	2687.76	2741.48	2669.85	0.973872	-0.0381966	0.843338	1	RGD1565616	protein_coding
ENSRNOG00000047505	2686.48	2926.39	2606.51	0.89069	-0.167004	0.36315	1	Tubb4a	protein_coding
ENSRNOG00000025011	2685.95	2766.63	2659.05	0.961114	-0.0572203	0.743003	1	Chd8	protein_coding
ENSRNOG00000010682	2682.97	2669.75	2687.37	1.0066	0.00948789	0.985959	1	Clcn3	protein_coding
ENSRNOG00000009381	2682.07	2629.23	2699.68	1.02679	0.038146	0.858982	1	Mapk6	protein_coding
ENSRNOG00000004612	2681.92	2429.42	2766.09	1.13858	0.187237	0.339525	1	Ppp1cb	protein_coding
ENSRNOG00000009862	2679.71	2709.81	2669.67	0.985188	-0.0215294	0.89531	1	Olfm1	protein_coding
ENSRNOG00000014844	2679.08	2675.81	2680.18	1.00163	0.00235302	1	1	Kif21a	protein_coding
ENSRNOG00000010117	2678.31	2340.92	2790.77	1.19217	0.253585	0.200723	1	Eif3a	protein_coding
ENSRNOG00000020248	2677.03	2727.04	2660.35	0.975545	-0.0357197	0.839371	1	Ina	protein_coding
ENSRNOG00000020915	2675.2	2650.19	2683.54	1.01258	0.0180384	0.949851	1	Setd2	protein_coding
ENSRNOG00000006967	2674.3	2629.23	2689.32	1.02285	0.0326014	0.913473	1	Xiap	protein_coding
ENSRNOG00000008289	2668.32	2890.99	2594.09	0.897301	-0.156335	0.391719	1	Slc25a3	protein_coding
ENSRNOG00000013331	2667.31	2732.17	2645.69	0.96835	-0.0463993	0.792974	1	Sdha	protein_coding
ENSRNOG00000011489	2664.94	2628.77	2676.99	1.01835	0.0262272	0.907489	1	R3hdm4	protein_coding
ENSRNOG00000024244	2659.81	2591.97	2682.42	1.0349	0.0494869	0.813091	1	Ttyh3	protein_coding
ENSRNOG00000005045	2655.63	2666.03	2652.17	0.994801	-0.00751947	0.959367	1	Ppp2r5e	protein_coding
ENSRNOG00000008578	2655.13	2780.14	2613.46	0.940046	-0.0891963	0.622327	1	Cdk16	protein_coding
ENSRNOG00000021338	2648.73	2754.52	2613.47	0.948792	-0.0758364	0.676779	1	Tmem132a	protein_coding
ENSRNOG00000017489	2648.54	2654.85	2646.44	0.996831	-0.0045792	0.964347	1	Gse1	protein_coding
ENSRNOG00000001700	2648.4	2543.53	2683.36	1.05497	0.077206	0.700689	1	Dfnb31	protein_coding
ENSRNOG00000005512	2647.53	2797.37	2597.58	0.92858	-0.106903	0.762193	1	Ndufa4	protein_coding
ENSRNOG00000027623	2645.9	2679.53	2634.69	0.983263	-0.0243501	0.879632	1	D5Ertd579e	protein_coding
ENSRNOG00000026754	2637.21	2687.92	2620.3	0.974844	-0.0367562	0.824617	1	Usp47	protein_coding
ENSRNOG00000000463	2635.55	2276.65	2755.19	1.21019	0.275238	0.543411	1	Col11a2	protein_coding
ENSRNOG00000010780	2625.71	2821.59	2560.42	0.907438	-0.140129	0.474735	1	Dlc1	protein_coding
ENSRNOG00000022373	2625.47	2593.37	2636.18	1.01651	0.02362	0.924388	1	Dennd4b	protein_coding
ENSRNOG00000014501	2624.83	2520.71	2659.54	1.05508	0.0773471	0.706838	1	Zfp638	protein_coding
ENSRNOG00000007326	2622.96	2777.81	2571.34	0.925671	-0.111428	0.540907	1	Prepl	protein_coding
ENSRNOG00000015541	2621.9	2716.33	2590.43	0.95365	-0.068468	0.808881	1	Gnb3	protein_coding
ENSRNOG00000030434	2621.76	2948.75	2512.77	0.852149	-0.230822	0.274758	1	Rs1	protein_coding
ENSRNOG00000014241	2621.41	2778.74	2568.97	0.924507	-0.113244	0.527077	1	Ece1	protein_coding
ENSRNOG00000046345	2620.3	2864.44	2538.91	0.886355	-0.174043	0.339824	1	Rpn1	protein_coding
ENSRNOG00000014173	2619.24	2462.95	2671.33	1.0846	0.117169	0.562694	1	Smc3	protein_coding
ENSRNOG00000008449	2614.63	2554.24	2634.76	1.03152	0.0447774	0.837213	1	Neurod4	protein_coding
ENSRNOG00000001049	2614.55	2345.12	2704.37	1.15319	0.20563	0.580662	1	Tpt1	protein_coding
ENSRNOG00000027191	2614.18	2831.37	2541.78	0.897719	-0.155664	0.399144	1	Birc6	protein_coding
ENSRNOG00000046794	2611.97	2666.03	2593.95	0.972964	-0.0395414	0.816883	1	Khdrbs1	protein_coding
ENSRNOG00000009756	2611.73	2476.46	2656.82	1.07283	0.101422	0.608095	1	Pacsin2	protein_coding
ENSRNOG00000012760	2607.9	2575.2	2618.8	1.01693	0.0242166	0.915044	1	Chtop	protein_coding
ENSRNOG00000010237	2597.97	2379.58	2670.77	1.12237	0.166546	0.399978	1	Map7d1	protein_coding
ENSRNOG00000007597	2594.1	2856.99	2506.48	0.877313	-0.188836	0.398041	1	Rhpn1	protein_coding
ENSRNOG00000018668	2591.62	2687.45	2559.68	0.952456	-0.0702755	0.691082	1	Glg1	protein_coding
ENSRNOG00000015976	2591.52	2606.88	2586.4	0.992145	-0.0113778	0.932977	1	Snurf	protein_coding
ENSRNOG00000007518	2588.27	2824.85	2509.41	0.888333	-0.170827	0.348288	1	Nckap1	protein_coding
ENSRNOG00000003195	2586.77	2515.12	2610.66	1.03798	0.0537846	0.790703	1	Caskin1	protein_coding
ENSRNOG00000047339	2586.55	2469.94	2625.42	1.06295	0.0880705	0.660616	1	Pja1	protein_coding
ENSRNOG00000011294	2585.65	2487.17	2618.47	1.05279	0.074216	0.716058	1	Usp33	protein_coding
ENSRNOG00000019383	2584.4	2755.45	2527.39	0.917231	-0.124643	0.494016	1	Tef	protein_coding
ENSRNOG00000010774	2584.36	2686.06	2550.47	0.949521	-0.0747281	0.677644	1	Scamp1	protein_coding
ENSRNOG00000050090	2572.12	2760.11	2509.46	0.909188	-0.137349	0.454071	1	Slc6a17	protein_coding
ENSRNOG00000018824	2570.47	2832.77	2483.04	0.87654	-0.190108	0.299922	1	Slc7a5	protein_coding
ENSRNOG00000019564	2568.89	2452.24	2607.77	1.06342	0.088717	0.668503	1	Sptbn2	protein_coding
ENSRNOG00000018666	2561.99	2477.39	2590.19	1.04553	0.0642367	0.743791	1	Gpsm1	protein_coding
ENSRNOG00000015540	2556.89	2576.14	2550.47	0.990037	-0.0144454	0.923029	1	Ppp6r3	protein_coding
ENSRNOG00000009628	2556.28	2684.19	2513.65	0.936464	-0.0947048	0.718946	1	Pfkm	protein_coding
ENSRNOG00000025791	2554.8	2607.81	2537.13	0.972899	-0.0396373	0.815996	1	Dync1li2	protein_coding
ENSRNOG00000007957	2551.85	2496.02	2570.46	1.02982	0.0423974	0.888008	1	Bzrap1	protein_coding
ENSRNOG00000010944	2546.26	2615.26	2523.26	0.964821	-0.0516663	0.771115	1	Hyou1	protein_coding
ENSRNOG00000005257	2544.61	2435.94	2580.84	1.05948	0.0833609	0.682046	1	Prkaca	protein_coding
ENSRNOG00000006002	2544.49	2624.11	2517.95	0.959543	-0.0595808	0.742334	1	Stk35	protein_coding
ENSRNOG00000045651	2539.45	2198.4	2653.13	1.20685	0.271241	0.329572	1	Anp32a	protein_coding
ENSRNOG00000013963	2538.93	2520.24	2545.16	1.00989	0.0141945	0.956474	1	Il6st	protein_coding
ENSRNOG00000007894	2538.14	2452.71	2566.62	1.04644	0.0654929	0.745764	1	Mpdz	protein_coding
ENSRNOG00000047097	2537.65	2688.85	2487.26	0.925026	-0.112434	0.54158	1	Iqsec1	protein_coding
ENSRNOG00000049128	2532.48	2416.84	2571.03	1.06379	0.0892199	0.731614	1	Nktr	protein_coding
ENSRNOG00000018450	2532.12	2509.07	2539.81	1.01225	0.0175678	0.943335	1	Slc25a22	protein_coding
ENSRNOG00000016810	2528.7	2507.2	2535.86	1.01143	0.0163977	0.948052	1	Stmn1	protein_coding
ENSRNOG00000014268	2527.68	2523.04	2529.23	1.00246	0.00353803	1	1	Abca2	protein_coding
ENSRNOG00000000489	2527.06	2352.57	2585.23	1.0989	0.136055	0.493956	1	Nudt3	protein_coding
ENSRNOG00000007997	2521.56	2571.01	2505.07	0.974352	-0.0374846	0.822957	1	Kmt2c	protein_coding
ENSRNOG00000047628	2520.51	2363.28	2572.91	1.0887	0.122611	0.539343	1	Khsrp	protein_coding
ENSRNOG00000025235	2519.18	2626.9	2483.28	0.945325	-0.0811174	0.652823	1	Tmem130	protein_coding
ENSRNOG00000015630	2516.28	2541.2	2507.97	0.986923	-0.0189899	0.904213	1	Cct7	protein_coding
ENSRNOG00000001719	2513.96	2587.31	2489.52	0.962201	-0.0555901	0.753202	1	Psmd2	protein_coding
ENSRNOG00000005703	2512.13	2595.7	2484.27	0.957073	-0.0632998	0.723782	1	Arfgef1	protein_coding
ENSRNOG00000007808	2510.55	2387.04	2551.72	1.06899	0.0962479	0.63311	1	Nap1l5	protein_coding
ENSRNOG00000015425	2510.12	2481.12	2519.78	1.01558	0.0223089	0.929	1	Ssx2ip	protein_coding
ENSRNOG00000009596	2507.92	2586.38	2481.76	0.959549	-0.0595713	0.740151	1	Zswim8	protein_coding
ENSRNOG00000011498	2505.87	2271.06	2584.14	1.13786	0.186317	0.390923	1	Psip1	protein_coding
ENSRNOG00000014702	2504.96	2795.04	2408.26	0.861618	-0.21488	0.272504	1	Elovl2	protein_coding
ENSRNOG00000026787	2500.93	2824.39	2393.12	0.847305	-0.239047	0.195784	1	Disp2	protein_coding
ENSRNOG00000042233	2499.66	2601.29	2465.79	0.947912	-0.0771753	0.776923	1	Rpl41	protein_coding
ENSRNOG00000018220	2497.82	2477.39	2504.63	1.01099	0.015775	0.986793	1	Pde4dip	protein_coding
ENSRNOG00000010601	2495.19	2492.3	2496.15	1.00155	0.00222897	1	1	Srpk2	protein_coding
ENSRNOG00000001628	2494.52	2156.48	2607.2	1.209	0.27382	0.486668	1	Pcp4	protein_coding
ENSRNOG00000008005	2492.75	2468.54	2500.81	1.01307	0.0187368	0.935716	1	Akna	protein_coding
ENSRNOG00000016388	2492.72	2778.28	2397.54	0.86296	-0.212635	0.25237	1	Sphkap	protein_coding
ENSRNOG00000003426	2492.34	2596.63	2457.58	0.946451	-0.0794007	0.70451	1	Kdm5c	protein_coding
ENSRNOG00000020330	2490.71	2655.78	2435.69	0.917127	-0.124806	0.494408	1	Wdr47	protein_coding
ENSRNOG00000028589	2488.46	2357.23	2532.21	1.07423	0.103307	0.737442	1	Gria2	protein_coding
ENSRNOG00000013052	2482.4	2415.45	2504.72	1.03696	0.0523611	0.811506	1	Bclaf1	protein_coding
ENSRNOG00000011541	2476.24	2379.58	2508.46	1.05416	0.0760947	0.705153	1	Cygb	protein_coding
ENSRNOG00000018255	2473.64	2501.61	2464.31	0.985089	-0.0216745	0.894631	1	Clptm1	protein_coding
ENSRNOG00000005333	2466.29	2314.84	2516.77	1.08723	0.120661	0.542296	1	Azin1	protein_coding
ENSRNOG00000018825	2462.68	2612.46	2412.75	0.923551	-0.114736	0.533158	1	DCAF11	protein_coding
ENSRNOG00000013694	2459.74	2670.69	2389.42	0.894686	-0.160547	0.387994	1	Ntng2	protein_coding
ENSRNOG00000010524	2456.03	695.85	3042.76	4.37272	2.12853	0.591974	1	Cryab	protein_coding
ENSRNOG00000050437	2454.36	2356.3	2487.05	1.05549	0.0779155	0.779284	1	Bod1l	protein_coding
ENSRNOG00000013505	2452.75	2601.29	2403.23	0.923864	-0.114248	0.527819	1	Vdac2	protein_coding
ENSRNOG00000004763	2449.44	2490.9	2435.62	0.977807	-0.0323788	0.853977	1	Sirpa	protein_coding
ENSRNOG00000004827	2448.25	2326.49	2488.84	1.06979	0.0973218	0.628898	1	Papola	protein_coding
ENSRNOG00000004716	2447	2231	2518.99	1.12908	0.175153	0.484757	1	Nemf	protein_coding
ENSRNOG00000000054	2439.96	2765.7	2331.38	0.84296	-0.246463	0.262159	1	Abhd8	protein_coding
ENSRNOG00000021269	2433.95	2312.51	2474.42	1.07001	0.0976304	0.632789	1	Chgb	protein_coding
ENSRNOG00000010259	2431.18	2874.22	2283.5	0.794476	-0.331925	0.395079	1	Esrrb	protein_coding
ENSRNOG00000017406	2426.05	2652.99	2350.4	0.885946	-0.17471	0.345804	1	Atrnl1	protein_coding
ENSRNOG00000018373	2419.67	2748.93	2309.92	0.840295	-0.251032	0.176432	1	Tln2	protein_coding
ENSRNOG00000002338	2418.7	2572.87	2367.3	0.9201	-0.120137	0.553591	1	Dgke	protein_coding
ENSRNOG00000029510	2418.47	2473.2	2400.22	0.970492	-0.0432119	0.805549	1	Plxnb1	protein_coding
ENSRNOG00000015550	2416.39	1612.47	2684.36	1.66475	0.735303	0.325833	1	Ptgds	protein_coding
ENSRNOG00000011879	2413.22	2357.69	2431.73	1.0314	0.0446057	0.856295	1	Nfat5	protein_coding
ENSRNOG00000015134	2410.98	2584.52	2353.14	0.910474	-0.135311	0.463516	1	Map3k12	protein_coding
ENSRNOG00000010311	2410.06	2147.63	2497.53	1.16292	0.217755	0.270776	1	DZIP1	protein_coding
ENSRNOG00000020937	2406.02	2304.6	2439.82	1.05868	0.0822633	0.68495	1	Ubtf	protein_coding
ENSRNOG00000007418	2396.67	2470.87	2371.94	0.959959	-0.0589552	0.742957	1	Ipo9	protein_coding
ENSRNOG00000017466	2396.27	2228.68	2452.14	1.10027	0.137855	0.494473	1	Kif5b	protein_coding
ENSRNOG00000008392	2396.04	2670.69	2304.49	0.862882	-0.212764	0.254094	1	Sbf1	protein_coding
ENSRNOG00000049484	2394.3	2612	2321.73	0.888871	-0.169953	0.358917	1	Atp9a	protein_coding
ENSRNOG00000002735	2392.77	2471.8	2366.42	0.957367	-0.0628564	0.718755	1	Dhx9	protein_coding
ENSRNOG00000012302	2392.42	2605.48	2321.4	0.890968	-0.166554	0.363901	1	Gucy1a3	protein_coding
ENSRNOG00000045844	2391.11	2520.24	2348.06	0.93168	-0.102093	0.572327	1	Impact	protein_coding
ENSRNOG00000002632	2390.29	2207.72	2451.15	1.11027	0.150905	0.523829	1	Naca	protein_coding
ENSRNOG00000002993	2388.38	2287.83	2421.89	1.0586	0.0821573	0.685922	1	Zc3h11a	protein_coding
ENSRNOG00000008629	2388.1	2438.27	2371.37	0.972564	-0.0401344	0.813331	1	Secisbp2l	protein_coding
ENSRNOG00000010784	2385.75	2442.93	2366.69	0.968791	-0.045742	0.793047	1	Scg3	protein_coding
ENSRNOG00000001173	2381.99	2299.01	2409.65	1.04812	0.0678105	0.73371	1	Cabp1	protein_coding
ENSRNOG00000007648	2380.74	2515.12	2335.95	0.928761	-0.10662	0.55852	1	Rab11b	protein_coding
ENSRNOG00000008019	2376.23	2499.28	2335.21	0.934351	-0.097963	0.587087	1	Oxr1	protein_coding
ENSRNOG00000013916	2375.71	2108.97	2464.63	1.16864	0.224828	0.256198	1	Nefm	protein_coding
ENSRNOG00000009887	2375.02	2237.99	2420.69	1.08164	0.113217	0.577484	1	Arih1	protein_coding
ENSRNOG00000019237	2372.34	2457.83	2343.84	0.953621	-0.0685126	0.706075	1	Dab2ip	protein_coding
ENSRNOG00000020498	2371.88	2368.4	2373.04	1.00196	0.00282304	1	1	Megf8	protein_coding
ENSRNOG00000020451	2371.87	2295.75	2397.25	1.04421	0.0624164	0.858223	1	Cd81	protein_coding
ENSRNOG00000007834	2371.27	2538.87	2315.4	0.911977	-0.13293	0.468014	1	Cand1	protein_coding
ENSRNOG00000000606	2369.85	2509.07	2323.45	0.926023	-0.110881	0.549327	1	Pcdh15	protein_coding
ENSRNOG00000007971	2369.55	2491.37	2328.95	0.934808	-0.0972584	0.595146	1	Wbp2	protein_coding
ENSRNOG00000030630	2368.3	2337.66	2378.51	1.01747	0.0249912	0.911676	1	Ehmt2	protein_coding
ENSRNOG00000002565	2367.41	2378.19	2363.81	0.993956	-0.00874538	0.942504	1	Taf1	protein_coding
ENSRNOG00000011968	2367.09	2498.82	2323.18	0.929711	-0.105146	0.56939	1	Dnajc6	protein_coding
ENSRNOG00000011523	2366.25	2239.85	2408.38	1.07524	0.104661	0.600053	1	H2afy	protein_coding
ENSRNOG00000032546	2363.94	2272.46	2394.43	1.05368	0.075431	0.7485	1	Dot1l	protein_coding
ENSRNOG00000048848	2363.81	1934.31	2506.98	1.29606	0.374128	0.236107	1	Ccdc9	protein_coding
ENSRNOG00000033101	2359.39	2292.49	2381.69	1.03891	0.0550754	0.792365	1	MYO18A	protein_coding
ENSRNOG00000032941	2358.03	2244.51	2395.87	1.06743	0.0941478	0.638156	1	Mab21l1	protein_coding
ENSRNOG00000026649	2354.36	2294.35	2374.36	1.03487	0.0494565	0.820162	1	Dnmt3a	protein_coding
ENSRNOG00000020205	2353.66	2351.17	2354.49	1.00141	0.00203583	1	1	Agrn	protein_coding
ENSRNOG00000000520	2351.72	2108.04	2432.95	1.15413	0.206803	0.294198	1	Srsf3	protein_coding
ENSRNOG00000002270	2348.44	2279.91	2371.28	1.04008	0.0566911	0.817341	1	Hnrnpdl	protein_coding
ENSRNOG00000006335	2348.28	2324.16	2356.32	1.01384	0.0198247	0.935362	1	Klhl9	protein_coding
ENSRNOG00000033791	2341.11	2631.56	2244.3	0.852839	-0.229654	0.217644	1	Apc2	protein_coding
ENSRNOG00000003982	2336.72	2436.41	2303.5	0.945448	-0.0809302	0.657321	1	Ptpn21	protein_coding
ENSRNOG00000001316	2333.16	2423.36	2303.1	0.950371	-0.0734377	0.683234	1	Anapc5	protein_coding
ENSRNOG00000030247	2332.34	2286.43	2347.64	1.02677	0.038112	0.864769	1	Ankhd1	protein_coding
ENSRNOG00000018873	2330.65	2344.65	2325.99	0.992041	-0.0115286	0.936688	1	Fam168a	protein_coding
ENSRNOG00000002389	2327.78	2174.18	2378.99	1.0942	0.129874	0.516379	1	Morf4l2	protein_coding
ENSRNOG00000014025	2327.3	2608.27	2233.65	0.85637	-0.223693	0.226551	1	Rasgrf1	protein_coding
ENSRNOG00000018456	2323.38	2469.01	2274.84	0.921358	-0.118166	0.513369	1	BC005537	protein_coding
ENSRNOG00000018533	2322.47	2120.62	2389.76	1.12692	0.17238	0.432496	1	Iffo1	protein_coding
ENSRNOG00000017822	2322.39	2332.08	2319.17	0.994464	-0.00800835	0.948263	1	Mgea5	protein_coding
ENSRNOG00000010633	2321.28	2366.54	2306.19	0.974497	-0.0372706	0.82922	1	Acsl1	protein_coding
ENSRNOG00000003491	2319.13	2408.46	2289.35	0.950546	-0.0731717	0.687282	1	Prkca	protein_coding
ENSRNOG00000022767	2318.54	2224.02	2350.05	1.05667	0.0795232	0.693847	1	Elfn1	protein_coding
ENSRNOG00000017154	2318.05	2375.39	2298.93	0.967812	-0.0472009	0.787739	1	Atp11a	protein_coding
ENSRNOG00000014436	2316.69	2463.42	2267.78	0.920582	-0.119382	0.516396	1	Ppip5k1	protein_coding
ENSRNOG00000006938	2316.68	2381.45	2295.09	0.96374	-0.0532845	0.766583	1	Mapk8ip1	protein_coding
ENSRNOG00000007920	2313.44	2160.21	2364.52	1.09458	0.130375	0.515418	1	Ssbp3	protein_coding
ENSRNOG00000015290	2310.79	2613.86	2209.76	0.845402	-0.242291	0.373019	1	Tpi1	protein_coding
ENSRNOG00000049629	2308.36	2174.18	2353.08	1.08228	0.114079	0.566035	1	Reep2	protein_coding
ENSRNOG00000025768	2307.54	2183.03	2349.04	1.07605	0.105739	0.687871	1	Clk1	protein_coding
ENSRNOG00000015953	2307.24	2210.98	2339.32	1.05805	0.0814062	0.691033	1	Oaz2	protein_coding
ENSRNOG00000011522	2305.22	2303.66	2305.74	1.0009	0.00130124	1	1	Hcn1	protein_coding
ENSRNOG00000020961	2303.59	2312.51	2300.62	0.994856	-0.00743989	0.955109	1	Kmt2b	protein_coding
ENSRNOG00000003846	2302.55	2113.17	2365.67	1.11949	0.162843	0.413717	1	Pitpna	protein_coding
ENSRNOG00000030302	2301.94	2334.87	2290.97	0.981196	-0.0273865	0.864844	1	Csde1	protein_coding
ENSRNOG00000007628	2297.19	2377.72	2270.35	0.954841	-0.0666671	0.708146	1	Ptp4a3	protein_coding
ENSRNOG00000010370	2296.17	1924.07	2420.2	1.25786	0.330969	0.0995683	1	Tnip1	protein_coding
ENSRNOG00000021871	2296.12	2498.82	2228.55	0.891841	-0.165142	0.372899	1	Gcn1l1	protein_coding
ENSRNOG00000039980	2295.55	2715.86	2155.44	0.793648	-0.333428	0.180806	1	Slc25a5	protein_coding
ENSRNOG00000006785	2292.31	2342.79	2275.48	0.97127	-0.0420555	0.810029	1	Dcaf8	protein_coding
ENSRNOG00000019725	2292.07	2461.56	2235.58	0.908196	-0.138924	0.450424	1	Actr1a	protein_coding
ENSRNOG00000007034	2290.47	2376.79	2261.69	0.951575	-0.0716105	0.742782	1	Hipk2	protein_coding
ENSRNOG00000018761	2290.08	2764.77	2131.85	0.771078	-0.375051	0.0409771	1	Eif3c	protein_coding
ENSRNOG00000017817	2289.48	2437.8	2240.04	0.918877	-0.122056	0.580008	1	Cox4i1	protein_coding
ENSRNOG00000007561	2289.33	2652.52	2168.26	0.817435	-0.290825	0.173875	1	Glb1l2	protein_coding
ENSRNOG00000000923	2288.85	2254.76	2300.22	1.02016	0.0287968	0.897555	1	Cct6a	protein_coding
ENSRNOG00000011653	2285.56	2360.49	2260.58	0.957674	-0.0623928	0.724647	1	Fam21c	protein_coding
ENSRNOG00000013843	2282.92	2329.75	2267.31	0.9732	-0.039192	0.818317	1	Arcn1	protein_coding
ENSRNOG00000009480	2280.48	2373.53	2249.46	0.947728	-0.0774549	0.66752	1	Slc24a3	protein_coding
ENSRNOG00000018641	2280.15	2374.93	2248.56	0.946793	-0.0788786	0.668223	1	Camkv	protein_coding
ENSRNOG00000003679	2278.02	2388.9	2241.05	0.938112	-0.0921681	0.608349	1	Med13	protein_coding
ENSRNOG00000019122	2277.34	2367.01	2247.44	0.949488	-0.074779	0.682704	1	Sec16a	protein_coding
ENSRNOG00000024085	2274.37	2183.5	2304.66	1.05549	0.0779153	0.722864	1	Tmem237	protein_coding
ENSRNOG00000007478	2270.86	2479.72	2201.24	0.887695	-0.171863	0.349075	1	Cry2	protein_coding
ENSRNOG00000036839	2263.76	2199.33	2285.23	1.03906	0.0552765	0.794315	1	HNRNPA1	protein_coding
ENSRNOG00000025496	2261.95	2254.29	2264.51	1.00453	0.00652269	0.996836	1	Usp7	protein_coding
ENSRNOG00000024629	2261.93	2450.84	2198.96	0.897227	-0.156456	0.396159	1	Hadha	protein_coding
ENSRNOG00000002343	2261.73	2450.38	2198.85	0.897349	-0.156258	0.450539	1	Uchl1	protein_coding
ENSRNOG00000025923	2259.8	2310.65	2242.85	0.970656	-0.0429677	0.810387	1	Zmiz2	protein_coding
ENSRNOG00000006761	2259.2	2427.56	2203.08	0.907531	-0.139982	0.455369	1	Sh3gl2	protein_coding
ENSRNOG00000018645	2257.7	2295.75	2245.02	0.977903	-0.0322374	0.884413	1	Rpsa	protein_coding
ENSRNOG00000037793	2257.44	2190.95	2279.6	1.04046	0.0572259	0.784519	1	Cdk5r2	protein_coding
ENSRNOG00000024336	2256.53	2101.52	2308.2	1.09835	0.135334	0.501531	1	Senp6	protein_coding
ENSRNOG00000006130	2255.38	2285.5	2245.35	0.982432	-0.0255709	0.874193	1	Rab5b	protein_coding
ENSRNOG00000050500	2254.39	2256.62	2253.65	0.998682	-0.00190236	0.977356	1	Tob2	protein_coding
ENSRNOG00000017990	2253.92	2161.14	2284.84	1.05724	0.0803033	0.697231	1	Ubap2l	protein_coding
ENSRNOG00000008996	2253.75	2401.94	2204.36	0.917741	-0.12384	0.501118	1	Dpysl5	protein_coding
ENSRNOG00000027770	2252.41	2250.1	2253.18	1.00137	0.00197182	0.982264	1	Trpm3	protein_coding
ENSRNOG00000026048	2251.84	2369.34	2212.68	0.933881	-0.0986894	0.591807	1	Gbf1	protein_coding
ENSRNOG00000017418	2249.09	2386.57	2203.27	0.923194	-0.115294	0.713243	1	Rps3	protein_coding
ENSRNOG00000003206	2246.72	2139.72	2282.39	1.06668	0.093128	0.641642	1	Actr3	protein_coding
ENSRNOG00000007290	2245.94	1780.15	2401.2	1.34888	0.431761	0.398177	1	Atp1a2	protein_coding
ENSRNOG00000009988	2244.17	2439.67	2179.01	0.893158	-0.163013	0.375341	1	Ap2b1	protein_coding
ENSRNOG00000021177	2242.83	2252.43	2239.63	0.994319	-0.00821937	0.952705	1	Cox8a	protein_coding
ENSRNOG00000004093	2242.42	2472.27	2165.8	0.876036	-0.190938	0.303162	1	Rhot1	protein_coding
ENSRNOG00000007029	2241.01	2065.66	2299.46	1.11319	0.154694	0.437401	1	Dnaja1	protein_coding
ENSRNOG00000016592	2240.37	2023.74	2312.58	1.14273	0.192479	0.449344	1	Gnai2	protein_coding
ENSRNOG00000020299	2238.44	2179.77	2258	1.03589	0.0508659	0.804477	1	Klc2	protein_coding
ENSRNOG00000007172	2236.85	2386.1	2187.09	0.916596	-0.125642	0.518914	1	Map4k3	protein_coding
ENSRNOG00000007400	2233.57	2238.92	2231.79	0.996814	-0.00460323	0.964017	1	Srebf2	protein_coding
ENSRNOG00000014605	2233.35	2334.87	2199.51	0.942028	-0.0861584	0.705283	1	Lig4	protein_coding
ENSRNOG00000030213	2232.78	2342.79	2196.11	0.937391	-0.0932769	0.609765	1	Vps13c	protein_coding
ENSRNOG00000008741	2231.54	2224.48	2233.9	1.00423	0.00609156	0.998252	1	Camsap2	protein_coding
ENSRNOG00000010458	2229.61	2310.65	2202.6	0.953239	-0.06909	0.699561	1	PIK3CA	protein_coding
ENSRNOG00000006559	2229.07	2282.7	2211.2	0.968674	-0.0459166	0.819037	1	Akap8	protein_coding
ENSRNOG00000017030	2228.07	2193.74	2239.51	1.02086	0.0297856	0.897683	1	Arid1b	protein_coding
ENSRNOG00000001368	2227.34	2353.03	2185.45	0.928777	-0.106595	0.56524	1	Rph3a	protein_coding
ENSRNOG00000000527	2226.37	2299.94	2201.85	0.95735	-0.0628816	0.756956	1	Mtch1	protein_coding
ENSRNOG00000021637	2225.28	2146.24	2251.63	1.04911	0.0691637	0.743153	1	Ddx46	protein_coding
ENSRNOG00000018091	2223.89	2159.74	2245.27	1.0396	0.0560311	0.791218	1	Gdi2	protein_coding
ENSRNOG00000000579	2222.55	1978.56	2303.88	1.16442	0.219617	0.316562	1	Marcks	protein_coding
ENSRNOG00000019249	2221.78	2372.13	2171.67	0.915491	-0.127382	0.489236	1	Ap3b2	protein_coding
ENSRNOG00000005697	2220.79	2309.72	2191.15	0.948664	-0.0760305	0.6793	1	Slc6a11	protein_coding
ENSRNOG00000017674	2220.23	2216.1	2221.61	1.00249	0.00358345	1	1	Ctcf	protein_coding
ENSRNOG00000024737	2218.26	2144.84	2242.74	1.04564	0.0643911	0.791275	1	Tnrc6a	protein_coding
ENSRNOG00000014689	2213.62	2143.91	2236.86	1.04336	0.061235	0.7687	1	Zbtb4	protein_coding
ENSRNOG00000003105	2212.15	2210.51	2212.7	1.00099	0.00142654	1	1	Kif19a	protein_coding
ENSRNOG00000008716	2211.52	2061.47	2261.54	1.09705	0.133632	0.500984	1	Nefh	protein_coding
ENSRNOG00000009955	2210.67	2388.9	2151.26	0.900526	-0.151161	0.41847	1	Plch1	protein_coding
ENSRNOG00000010903	2209.99	2505.81	2111.39	0.842599	-0.247082	0.280923	1	Crb1	protein_coding
ENSRNOG00000027582	2206.25	2488.57	2112.14	0.848737	-0.23661	0.204048	1	Dpysl4	protein_coding
ENSRNOG00000011905	2205.97	2381.45	2147.48	0.901753	-0.149196	0.445307	1	Atp6v1e1	protein_coding
ENSRNOG00000020526	2205.76	2349.31	2157.92	0.918532	-0.122597	0.506582	1	MAU2	protein_coding
ENSRNOG00000015101	2203.8	2333.01	2160.72	0.926155	-0.110675	0.550695	1	Mak	protein_coding
ENSRNOG00000002369	2203.16	2393.56	2139.7	0.89394	-0.16175	0.38474	1	Rgs8	protein_coding
ENSRNOG00000027962	2201.12	2225.88	2192.87	0.985169	-0.0215569	0.893331	1	Smg7	protein_coding
ENSRNOG00000013620	2197.95	2209.11	2194.23	0.993262	-0.0097533	0.944728	1	Cdk13	protein_coding
ENSRNOG00000020277	2195.31	2390.3	2130.32	0.891236	-0.166121	0.374882	1	Cntnap1	protein_coding
ENSRNOG00000005218	2192.38	2086.15	2227.79	1.06789	0.0947679	0.640225	1	Sf3a1	protein_coding
ENSRNOG00000007472	2192.33	2267.8	2167.17	0.955627	-0.0654808	0.711436	1	Setd5	protein_coding
ENSRNOG00000017333	2190.99	2200.73	2187.75	0.994102	-0.00853488	0.946518	1	Syt4	protein_coding
ENSRNOG00000020075	2189.83	2144.84	2204.83	1.02797	0.0397975	0.882654	1	Eef1g	protein_coding
ENSRNOG00000000638	2189.67	2314.38	2148.1	0.928155	-0.107563	0.591635	1	Zfp365	protein_coding
ENSRNOG00000013351	2189.15	2224.48	2177.37	0.97882	-0.0308852	0.856997	1	Stxbp5	protein_coding
ENSRNOG00000018378	2189.08	2257.55	2166.26	0.95956	-0.0595558	0.745021	1	Cacnb2	protein_coding
ENSRNOG00000013595	2187.14	2085.22	2221.12	1.06517	0.0910852	0.726874	1	Gls	protein_coding
ENSRNOG00000014718	2186.35	2258.48	2162.3	0.957412	-0.062788	0.719644	1	Acsl3	protein_coding
ENSRNOG00000000233	2185.68	2223.09	2173.21	0.977562	-0.0327397	0.854148	1	Grm6	protein_coding
ENSRNOG00000011157	2183.61	2287.36	2149.03	0.939523	-0.09	0.623367	1	Jak1	protein_coding
ENSRNOG00000029826	2182.49	2101.52	2209.48	1.05137	0.0722688	0.791132	1	Cep164	protein_coding
ENSRNOG00000010150	2181.17	2094.54	2210.05	1.05515	0.0774506	0.710174	1	Strbp	protein_coding
ENSRNOG00000002393	2180.4	2174.65	2182.32	1.00353	0.00508039	0.998304	1	Eprs	protein_coding
ENSRNOG00000032828	2180.06	2362.82	2119.15	0.896873	-0.157024	0.398722	1	Mapk8ip2	protein_coding
ENSRNOG00000016143	2178.67	2230.54	2161.38	0.968995	-0.0454396	0.79928	1	Gpr162	protein_coding
ENSRNOG00000014297	2176.44	1835.57	2290.06	1.2476	0.319157	0.107481	1	Sdc4	protein_coding
ENSRNOG00000025792	2175.31	2201.66	2166.53	0.984041	-0.0232092	0.884764	1	Crk	protein_coding
ENSRNOG00000014634	2173.83	2249.17	2148.72	0.955339	-0.0659154	0.716187	1	Gtpbp1	protein_coding
ENSRNOG00000014670	2172.65	2049.82	2213.59	1.07989	0.11089	0.580988	1	Zmynd11	protein_coding
ENSRNOG00000038883	2172.4	2176.04	2171.18	0.997764	-0.00322908	0.97139	1	D17Wsu92e	protein_coding
ENSRNOG00000034013	2167.14	2160.21	2169.45	1.00428	0.00616004	0.989165	1	Acaca	protein_coding
ENSRNOG00000011632	2166.9	2322.29	2115.1	0.910779	-0.134826	0.478008	1	Cct5	protein_coding
ENSRNOG00000028498	2166.53	2205.39	2153.58	0.976508	-0.0342957	0.839558	1	Wdr1	protein_coding
ENSRNOG00000025570	2166.06	1982.29	2227.32	1.12361	0.168143	0.397237	1	Os9	protein_coding
ENSRNOG00000033280	2164.02	2101.99	2184.7	1.03935	0.0556829	0.787199	1	Pam	protein_coding
ENSRNOG00000007241	2162.31	2064.26	2195	1.06333	0.0885926	0.784178	1	Fnbp4	protein_coding
ENSRNOG00000011358	2161.14	2311.12	2111.15	0.913476	-0.130562	0.479864	1	Hipk3	protein_coding
ENSRNOG00000016443	2156.63	2384.71	2080.61	0.872479	-0.196808	0.290379	1	Vps13d	protein_coding
ENSRNOG00000020618	2156.28	2084.76	2180.12	1.04574	0.0645282	0.860104	1	Rpl13a	protein_coding
ENSRNOG00000001783	2151.77	2072.18	2178.3	1.05121	0.0720539	0.727938	1	Tra2b	protein_coding
ENSRNOG00000005196	2151.51	2155.55	2150.16	0.997501	-0.00360959	0.968981	1	Slc12a6	protein_coding
ENSRNOG00000021118	2147.09	2218.43	2123.31	0.957123	-0.0632238	0.728503	1	Nomo1	protein_coding
ENSRNOG00000002208	2146.68	2061.47	2175.09	1.05512	0.077404	0.707846	1	Shroom3	protein_coding
ENSRNOG00000001592	2144.96	2186.29	2131.19	0.974796	-0.0368277	0.828017	1	Cct8	protein_coding
ENSRNOG00000001866	2143.83	2390.3	2061.68	0.86252	-0.21337	0.250838	1	Pi4ka	protein_coding
ENSRNOG00000006718	2143.46	1949.68	2208.06	1.13252	0.179537	0.536074	1	Rbm33	protein_coding
ENSRNOG00000009275	2141.35	2210.98	2118.14	0.95801	-0.0618872	0.725688	1	Kpnb1	protein_coding
ENSRNOG00000015633	2141.19	1996.73	2189.35	1.09647	0.132863	0.50853	1	Cul3	protein_coding
ENSRNOG00000022282	2140.44	1978.1	2194.55	1.10943	0.149814	0.656126	1	Col2a1	protein_coding
ENSRNOG00000016991	2140.24	2221.69	2113.09	0.95112	-0.0723012	0.682775	1	Arl2bp	protein_coding
ENSRNOG00000038489	2137.8	2021.88	2176.45	1.07645	0.106279	0.593761	1	Sumo3	protein_coding
ENSRNOG00000018413	2137.76	1963.66	2195.79	1.11821	0.161196	0.509027	1	Per3	protein_coding
ENSRNOG00000003707	2137.69	2240.79	2103.32	0.938653	-0.0913363	0.651434	1	Zmym3	protein_coding
ENSRNOG00000017751	2137.37	2164.87	2128.2	0.983064	-0.0246421	0.877858	1	Arl6ip1	protein_coding
ENSRNOG00000013657	2137.15	2186.76	2120.61	0.969751	-0.0443138	0.819657	1	Stmn3	protein_coding
ENSRNOG00000019973	2137	2044.23	2167.92	1.0605	0.0847512	0.758098	1	Arl3	protein_coding
ENSRNOG00000010771	2135.41	2310.18	2077.15	0.899127	-0.153404	0.408825	1	Pkd1	protein_coding
ENSRNOG00000001996	2135.07	1884.01	2218.75	1.17767	0.235941	0.236054	1	Ythdc1	protein_coding
ENSRNOG00000011441	2133.43	2166.26	2122.48	0.979789	-0.0294564	0.864136	1	Tpd52	protein_coding
ENSRNOG00000005711	2133.03	2307.86	2074.76	0.898997	-0.153611	0.412923	1	Ptprd	protein_coding
ENSRNOG00000008700	2131.92	537.491	2663.39	4.95524	2.30895	1	1	Cryba1	protein_coding
ENSRNOG00000007542	2130.98	2360.49	2054.48	0.870365	-0.200308	0.32567	1	Scg5	protein_coding
ENSRNOG00000009066	2128.3	2069.39	2147.94	1.03796	0.0537541	0.797939	1	Thra	protein_coding
ENSRNOG00000018288	2128.22	2184.89	2109.33	0.965414	-0.0507799	0.771405	1	Ncoa6	protein_coding
ENSRNOG00000020167	2126.94	2099.66	2136.03	1.01732	0.0247776	0.916773	1	Reep5	protein_coding
ENSRNOG00000015026	2126.2	2358.16	2048.88	0.86885	-0.202822	0.275581	1	Arhgef11	protein_coding
ENSRNOG00000020970	2126.14	2133.66	2123.63	0.995299	-0.00679771	0.961399	1	Rundc3a	protein_coding
ENSRNOG00000005927	2123.87	1861.19	2211.44	1.18818	0.248759	0.211653	1	Cpsf6	protein_coding
ENSRNOG00000009350	2122.95	2388.9	2034.29	0.851562	-0.231817	0.213133	1	Sez6	protein_coding
ENSRNOG00000013604	2122.1	2558.9	1976.5	0.772403	-0.372575	0.151398	1	GPX4	protein_coding
ENSRNOG00000014000	2119.33	2024.21	2151.04	1.06266	0.0876796	0.668529	1	Kif2a	protein_coding
ENSRNOG00000039807	2119.12	1950.15	2175.44	1.11552	0.157723	0.550303	1	Fam193b	protein_coding
ENSRNOG00000000547	2114.22	2187.22	2089.88	0.955496	-0.0656785	0.717063	1	Tspyl4	protein_coding
ENSRNOG00000004686	2111.99	2002.32	2148.54	1.07303	0.101689	0.61024	1	Spop	protein_coding
ENSRNOG00000005428	2110.43	2250.57	2063.72	0.916977	-0.125043	0.499068	1	Ctbp1	protein_coding
ENSRNOG00000005310	2109.08	2237.53	2066.27	0.923461	-0.114877	0.525601	1	Cul1	protein_coding
ENSRNOG00000018233	2108.4	2202.59	2077	0.942981	-0.0846998	0.641649	1	Gas6	protein_coding
ENSRNOG00000004680	2107.46	2121.55	2102.76	0.991142	-0.012837	0.929334	1	Kif5c	protein_coding
ENSRNOG00000021044	2107.01	2030.73	2132.44	1.05009	0.0705077	0.78463	1	Gpatch8	protein_coding
ENSRNOG00000014410	2103.47	1836.04	2192.61	1.19421	0.256056	0.197638	1	MORF4L1	protein_coding
ENSRNOG00000019152	2102.95	2287.36	2041.48	0.892503	-0.164071	0.37848	1	Trpc4ap	protein_coding
ENSRNOG00000007120	2102.7	2154.62	2085.39	0.967869	-0.0471162	0.790975	1	Mtmr3	protein_coding
ENSRNOG00000009460	2101.93	2090.34	2105.79	1.00739	0.0106237	0.977483	1	Pdzd8	protein_coding
ENSRNOG00000011307	2099.66	2034.92	2121.24	1.04242	0.0599377	0.774549	1	Slmap	protein_coding
ENSRNOG00000001170	2098.3	2057.74	2111.82	1.02628	0.0374257	0.931966	1	Cox6a1	protein_coding
ENSRNOG00000018176	2096.15	2019.55	2121.68	1.05057	0.0711761	0.730913	1	Rab6a	protein_coding
ENSRNOG00000020893	2092.9	2169.52	2067.35	0.952907	-0.0695931	0.697209	1	Snx27	protein_coding
ENSRNOG00000000585	2092.87	2264.07	2035.81	0.899179	-0.153319	0.40732	1	Amd1	protein_coding
ENSRNOG00000000895	2091.57	2114.1	2084.06	0.985792	-0.0206444	0.896737	1	Rabgef1	protein_coding
ENSRNOG00000048898	2090.53	2031.66	2110.15	1.03863	0.0546877	0.792017	1	Wasf3	protein_coding
ENSRNOG00000009170	2090.5	2205.39	2052.2	0.930541	-0.103858	0.568814	1	Dmxl2	protein_coding
ENSRNOG00000017852	2086.81	2057.28	2096.65	1.01914	0.0273527	0.903695	1	Nars	protein_coding
ENSRNOG00000020102	2086.55	2220.29	2041.97	0.919685	-0.120789	0.51198	1	Sirt2	protein_coding
ENSRNOG00000011413	2085.7	2048.43	2098.12	1.02426	0.034583	0.877029	1	Scp2	protein_coding
ENSRNOG00000019944	2084.52	2088.95	2083.05	0.997177	-0.004078	0.971389	1	Fkbp8	protein_coding
ENSRNOG00000046313	2081.04	1673.49	2216.89	1.32471	0.405682	0.16441	1	ENSRNOG00000046313	pseudogene
ENSRNOG00000050519	2080.98	2061	2087.63	1.01292	0.0185231	0.946584	1	Rhoa	protein_coding
ENSRNOG00000019629	2079.98	2075.44	2081.5	1.00292	0.00420533	0.998225	1	Lamp1	protein_coding
ENSRNOG00000049511	2078.25	1742.42	2190.19	1.25698	0.329962	0.182556	1	Safb2	protein_coding
ENSRNOG00000010379	2077.88	2071.71	2079.94	1.00397	0.00571631	1	1	Celf1	protein_coding
ENSRNOG00000018849	2076.66	1990.67	2105.32	1.0576	0.0807874	0.819994	1	Tcerg1	protein_coding
ENSRNOG00000014999	2076.24	2197	2035.99	0.926712	-0.109807	0.553212	1	Tnpo1	protein_coding
ENSRNOG00000045918	2075.76	2041.91	2087.05	1.02211	0.0315499	0.886135	1	Jarid2	protein_coding
ENSRNOG00000016137	2075.71	1904.04	2132.93	1.12021	0.163775	0.412244	1	Rad23b	protein_coding
ENSRNOG00000009329	2074.96	2051.69	2082.72	1.01513	0.0216589	0.91875	1	Nr1d1	protein_coding
ENSRNOG00000016392	2074.21	2034.45	2087.46	1.02605	0.0371067	0.860052	1	Zfp593	protein_coding
ENSRNOG00000002524	2073.26	2166.26	2042.26	0.942757	-0.0850417	0.644233	1	Gpr37	protein_coding
ENSRNOG00000048531	2072.18	1851.87	2145.61	1.15862	0.212404	0.295442	1	ENSRNOG00000048531	miRNA
ENSRNOG00000019097	2070.46	2164.87	2038.99	0.941857	-0.0864206	0.637242	1	Bap1	protein_coding
ENSRNOG00000012662	2066.85	2292.02	1991.79	0.869013	-0.202551	0.277264	1	Lyst	protein_coding
ENSRNOG00000047799	2066.69	2118.76	2049.33	0.967234	-0.0480636	0.788803	1	Gnb5	protein_coding
ENSRNOG00000020358	2065.19	2134.59	2042.05	0.956646	-0.0639423	0.727593	1	Ptov1	protein_coding
ENSRNOG00000014819	2064.76	2033.52	2075.17	1.02048	0.0292508	0.896453	1	Hap1	protein_coding
ENSRNOG00000003139	2062.32	1957.6	2097.23	1.07133	0.0993963	0.628185	1	Smc1a	protein_coding
ENSRNOG00000002928	2057.64	2187.22	2014.45	0.921006	-0.118717	0.51735	1	Guk1	protein_coding
ENSRNOG00000026638	2057.57	2156.95	2024.44	0.938568	-0.0914666	0.621782	1	Scamp5	protein_coding
ENSRNOG00000000799	2057.39	1956.67	2090.97	1.06864	0.0957696	0.639635	1	Abcf1	protein_coding
ENSRNOG00000007948	2056.95	2072.65	2051.72	0.989904	-0.01464	0.923071	1	Nf2	protein_coding
ENSRNOG00000027514	2051.36	1948.29	2085.72	1.07054	0.0983423	0.626498	1	UBE2M	protein_coding
ENSRNOG00000014415	2050.41	2150.43	2017.07	0.937984	-0.0923655	0.613325	1	Hsbp1	protein_coding
ENSRNOG00000016023	2048.27	1986.95	2068.71	1.04115	0.0581814	0.776929	1	Kank1	protein_coding
ENSRNOG00000018975	2047.99	2209.58	1994.13	0.902492	-0.148014	0.428504	1	Atg9a	protein_coding
ENSRNOG00000009001	2047.65	1964.12	2075.49	1.0567	0.079568	0.696029	1	Mtss1	protein_coding
ENSRNOG00000003099	2047.02	2208.18	1993.3	0.902689	-0.147699	0.423751	1	Ubqln2	protein_coding
ENSRNOG00000037239	2045.22	1523.98	2218.97	1.45604	0.542049	0.198077	1	Flna	protein_coding
ENSRNOG00000019340	2045.2	1793.65	2129.04	1.18699	0.247304	0.38009	1	Cep250	protein_coding
ENSRNOG00000019968	2043.63	1878.42	2098.7	1.11727	0.159976	0.422801	1	Trim8	protein_coding
ENSRNOG00000019105	2042.31	2127.14	2014.03	0.946827	-0.0788268	0.661337	1	Dpp8	protein_coding
ENSRNOG00000009449	2042.27	2059.6	2036.5	0.988781	-0.0162768	0.91656	1	Trim35	protein_coding
ENSRNOG00000019743	2039.85	2073.58	2028.61	0.978313	-0.0316322	0.85629	1	Tmem63b	protein_coding
ENSRNOG00000023972	2039.01	1054.49	2367.18	2.24487	1.16663	0.42407	1	COL4A2	protein_coding
ENSRNOG00000025679	2037.56	2163.93	1995.43	0.922131	-0.116957	0.527124	1	Stk40	protein_coding
ENSRNOG00000001064	2037.45	1947.36	2067.49	1.06169	0.0863631	0.67501	1	Sbno1	protein_coding
ENSRNOG00000020279	2036.25	2113.17	2010.61	0.951467	-0.0717742	0.69296	1	Syt11	protein_coding
ENSRNOG00000023148	2033.8	1748.94	2128.75	1.21716	0.283524	0.625435	1	Col11a1	protein_coding
ENSRNOG00000000805	2033.05	822.072	2436.71	2.96411	1.5676	0.0475123	1	Gja1	protein_coding
ENSRNOG00000002246	2032.16	2116.43	2004.08	0.946915	-0.0786929	0.66205	1	Slc30a9	protein_coding
ENSRNOG00000006369	2031.83	2268.73	1952.86	0.860773	-0.216295	0.242057	1	Alg2	protein_coding
ENSRNOG00000008616	2031.68	2266.87	1953.29	0.861667	-0.214797	0.248874	1	Ubr3	protein_coding
ENSRNOG00000026243	2031.04	2264.07	1953.36	0.862764	-0.212961	0.253567	1	Ap2a1	protein_coding
ENSRNOG00000013002	2028.17	1899.38	2071.09	1.0904	0.124864	0.533379	1	Gpbp1	protein_coding
ENSRNOG00000009057	2028.03	1963.19	2049.64	1.04404	0.0621719	0.772508	1	Sec62	protein_coding
ENSRNOG00000014254	2026.62	2281.31	1941.73	0.851146	-0.232521	0.235107	1	Cpt1a	protein_coding
ENSRNOG00000001494	2024.69	2267.8	1943.66	0.857067	-0.22252	0.230905	1	Napa	protein_coding
ENSRNOG00000001238	2023.09	1820.67	2090.57	1.14824	0.199427	0.328709	1	Rsrc2	protein_coding
ENSRNOG00000008870	2022.62	1987.41	2034.36	1.02362	0.0336832	0.879513	1	Atf7ip	protein_coding
ENSRNOG00000016108	2022.36	2197.47	1963.99	0.893752	-0.162054	0.386229	1	Phlpp2	protein_coding
ENSRNOG00000018992	2020.84	2237.99	1948.45	0.870624	-0.199878	0.290588	1	Dpysl3	protein_coding
ENSRNOG00000047934	2019.23	1985.55	2030.46	1.02262	0.0322689	0.88542	1	RGD1566359	protein_coding
ENSRNOG00000001256	2015.57	1850.94	2070.45	1.11859	0.161685	0.421605	1	Atxn2	protein_coding
ENSRNOG00000016919	2015.37	1960.86	2033.54	1.03707	0.0525082	0.802927	1	Scaf8	protein_coding
ENSRNOG00000010437	2014.89	1919.41	2046.72	1.06633	0.0926502	0.746252	1	Sncg	protein_coding
ENSRNOG00000013837	2014.69	2082.43	1992.11	0.956627	-0.0639711	0.723336	1	Trp53bp1	protein_coding
ENSRNOG00000016552	2012.36	1936.18	2037.76	1.05246	0.073771	0.725367	1	Hmgcs1	protein_coding
ENSRNOG00000015977	2011.19	2040.97	2001.26	0.980541	-0.0283505	0.861321	1	Zfp609	protein_coding
ENSRNOG00000000470	2009.6	1971.57	2022.28	1.02572	0.036634	0.862794	1	Vps52	protein_coding
ENSRNOG00000017692	2006.52	1973.44	2017.54	1.02235	0.031888	0.881061	1	Ppp1r37	protein_coding
ENSRNOG00000003520	1999.44	2349.31	1882.82	0.801437	-0.31934	0.193651	1	Prdx2	protein_coding
ENSRNOG00000006694	1998.2	2085.69	1969.03	0.944069	-0.0830354	0.652176	1	Cav1	protein_coding
ENSRNOG00000004333	1996.26	1952.94	2010.7	1.02957	0.0420465	0.842258	1	Flywch1	protein_coding
ENSRNOG00000009042	1995.91	2071.25	1970.8	0.951502	-0.0717215	0.692391	1	Sec24c	protein_coding
ENSRNOG00000037613	1992.5	1813.68	2052.1	1.13146	0.178182	0.415126	1	Kdm6b	protein_coding
ENSRNOG00000009936	1991.06	1946.42	2005.94	1.03058	0.0434528	0.84016	1	Dido1	protein_coding
ENSRNOG00000036676	1987.94	1788.53	2054.41	1.14866	0.199951	0.312659	1	Csnk1d	protein_coding
ENSRNOG00000004741	1987.36	1941.77	2002.56	1.03131	0.044474	0.887517	1	Rpl19	protein_coding
ENSRNOG00000012716	1986.42	1886.81	2019.63	1.0704	0.0981441	0.654912	1	Chd2	protein_coding
ENSRNOG00000011876	1983.18	1969.25	1987.83	1.00944	0.0135491	0.963266	1	Fxr2	protein_coding
ENSRNOG00000015914	1979.89	1975.3	1981.42	1.0031	0.00446587	0.994304	1	U2af2	protein_coding
ENSRNOG00000020897	1979.25	2123.41	1931.2	0.909477	-0.136891	0.456215	1	Prpf19	protein_coding
ENSRNOG00000025481	1977.44	2133.66	1925.36	0.902375	-0.148202	0.42086	1	Dctn2	protein_coding
ENSRNOG00000011726	1975.81	2108.97	1931.43	0.915814	-0.126874	0.496442	1	Grin1	protein_coding
ENSRNOG00000013780	1974.52	2166.26	1910.61	0.881982	-0.181178	0.33078	1	Nf1	protein_coding
ENSRNOG00000018691	1974.24	1904.97	1997.32	1.04848	0.0682999	0.792269	1	CCNL2	protein_coding
ENSRNOG00000010427	1972.17	2022.34	1955.45	0.966922	-0.0485288	0.779366	1	Ipo7	protein_coding
ENSRNOG00000032048	1972.11	2103.85	1928.19	0.916506	-0.125783	0.496273	1	Zfp462	protein_coding
ENSRNOG00000005424	1970.03	2006.04	1958.03	0.976067	-0.0349484	0.842269	1	Odc1	protein_coding
ENSRNOG00000011756	1969.71	1966.45	1970.79	1.00221	0.00318165	1	1	Phf3	protein_coding
ENSRNOG00000012786	1965.15	2081.03	1926.52	0.925756	-0.111297	0.540973	1	Pgrmc1	protein_coding
ENSRNOG00000017905	1964.43	2071.71	1928.67	0.930955	-0.103217	0.577171	1	Map1lc3b	protein_coding
ENSRNOG00000018487	1963.81	1827.19	2009.35	1.0997	0.137103	0.592546	1	Slc3a2	protein_coding
ENSRNOG00000030232	1963.43	1993.47	1953.42	0.979913	-0.0292751	0.862653	1	Ptplad1	protein_coding
ENSRNOG00000021017	1963.06	1680.47	2057.26	1.22421	0.291857	0.16381	1	Car11	protein_coding
ENSRNOG00000009474	1961.53	1910.56	1978.53	1.03557	0.0504301	0.817166	1	Ddx42	protein_coding
ENSRNOG00000009820	1959.72	2011.16	1942.57	0.965892	-0.0500657	0.770572	1	Bnip3l	protein_coding
ENSRNOG00000009615	1958.7	2078.23	1918.85	0.923309	-0.115114	0.536275	1	Mtor	protein_coding
ENSRNOG00000011073	1957.4	2173.25	1885.45	0.867573	-0.204943	0.275457	1	Htt	protein_coding
ENSRNOG00000020615	1957.11	1887.27	1980.39	1.04934	0.0694797	0.739886	1	Nap1l4	protein_coding
ENSRNOG00000007323	1956.59	2071.25	1918.38	0.926194	-0.110614	0.634772	1	Ric8b	protein_coding
ENSRNOG00000026833	1955.88	2071.71	1917.27	0.925451	-0.111772	0.54392	1	Ube4a	protein_coding
ENSRNOG00000024923	1954.12	1792.26	2008.08	1.12042	0.164037	0.41195	1	NNAT	protein_coding
ENSRNOG00000014448	1953.93	2026.53	1929.73	0.952232	-0.0706148	0.698121	1	ARNTL	protein_coding
ENSRNOG00000004973	1953.55	2027.93	1928.75	0.951093	-0.0723411	0.690346	1	Ppp2r5c	protein_coding
ENSRNOG00000007089	1950.6	2183.03	1873.13	0.858039	-0.220884	0.257772	1	Lgmn	protein_coding
ENSRNOG00000046566	1949.67	2056.81	1913.96	0.930549	-0.103846	0.579035	1	Tub	protein_coding
ENSRNOG00000004834	1949.4	2138.78	1886.27	0.881937	-0.181252	0.332642	1	Llgl2	protein_coding
ENSRNOG00000037264	1948.62	2138.32	1885.39	0.881716	-0.181615	0.325816	1	Hcfc1	protein_coding
ENSRNOG00000018567	1947.7	1912.89	1959.3	1.02426	0.0345878	0.873441	1	Slc20a1	protein_coding
ENSRNOG00000028816	1945.46	1952.94	1942.96	0.99489	-0.00739147	0.948602	1	Baz2a	protein_coding
ENSRNOG00000004464	1944.38	2014.89	1920.88	0.953341	-0.0689362	0.780043	1	Sel1l	protein_coding
ENSRNOG00000032070	1940.21	2002.78	1919.36	0.958345	-0.061383	0.730815	1	Dync2h1	protein_coding
ENSRNOG00000001448	1939.94	1992.53	1922.4	0.964803	-0.051693	0.77498	1	Hip1	protein_coding
ENSRNOG00000024852	1938.89	1923.6	1943.98	1.0106	0.015205	0.956118	1	Tmx4	protein_coding
ENSRNOG00000000498	1938.26	2081.03	1890.67	0.908527	-0.138399	0.455767	1	Anks1a	protein_coding
ENSRNOG00000008825	1937.96	1866.31	1961.84	1.05118	0.0720142	0.726571	1	Ssrp1	protein_coding
ENSRNOG00000007318	1937.49	1829.05	1973.64	1.07905	0.109765	0.591402	1	Tmx1	protein_coding
ENSRNOG00000016965	1936.94	2091.28	1885.49	0.901598	-0.149443	0.42163	1	Anapc1	protein_coding
ENSRNOG00000006604	1932.97	2051.69	1893.4	0.922849	-0.115834	0.600901	1	Thy1	protein_coding
ENSRNOG00000046654	1930.33	1789.93	1977.13	1.10459	0.143505	0.662792	1	Crym	protein_coding
ENSRNOG00000027711	1929.9	2086.62	1877.66	0.899859	-0.152229	0.407466	1	Usp32	protein_coding
ENSRNOG00000000314	1929.37	1708.42	2003.01	1.17244	0.229511	0.250576	1	Sec63	protein_coding
ENSRNOG00000008862	1929.17	2084.29	1877.46	0.900767	-0.150775	0.421589	1	Abcg4	protein_coding
ENSRNOG00000016251	1927.57	1875.16	1945.04	1.03726	0.052782	0.805865	1	Dnaja2	protein_coding
ENSRNOG00000002151	1926.5	1933.38	1924.21	0.995256	-0.00686108	0.955144	1	Tagln3	protein_coding
ENSRNOG00000013583	1924.7	1944.56	1918.08	0.986385	-0.0197779	0.907353	1	Tbc1d8	protein_coding
ENSRNOG00000017125	1924.37	2031.66	1888.6	0.929587	-0.105339	0.57534	1	Fam53b	protein_coding
ENSRNOG00000001813	1919.58	1867.71	1936.87	1.03703	0.052459	0.801898	1	Dnm1l	protein_coding
ENSRNOG00000016795	1918.27	1909.63	1921.15	1.00603	0.00867962	0.980538	1	Rabl6	protein_coding
ENSRNOG00000002841	1918.1	1901.24	1923.71	1.01182	0.0169485	0.957504	1	Cdc42bpa	protein_coding
ENSRNOG00000034240	1917.35	1986.01	1894.47	0.953904	-0.0680834	0.707323	1	Bcor	protein_coding
ENSRNOG00000011705	1913.9	1997.66	1885.98	0.944095	-0.0829955	0.650879	1	Stmn2	protein_coding
ENSRNOG00000003723	1911.79	1863.05	1928.04	1.03488	0.0494657	0.820617	1	Wdr26	protein_coding
ENSRNOG00000020027	1911.32	2076.84	1856.15	0.893737	-0.162077	0.383529	1	Arhgef2	protein_coding
ENSRNOG00000049221	1904.01	2068.92	1849.04	0.893724	-0.162099	0.386083	1	Kdm4b	protein_coding
ENSRNOG00000021317	1903.35	1931.98	1893.8	0.980236	-0.0287985	0.86102	1	Cct2	protein_coding
ENSRNOG00000019423	1902.94	1911.96	1899.93	0.993711	-0.00910215	0.952996	1	Dvl1	protein_coding
ENSRNOG00000009881	1902.84	1772.23	1946.38	1.09827	0.135228	0.551985	1	Fam161a	protein_coding
ENSRNOG00000015753	1902.76	1796.91	1938.04	1.07854	0.109079	0.585352	1	Epn1	protein_coding
ENSRNOG00000023529	1902.06	1787.13	1940.37	1.08574	0.118682	0.660879	1	Rpl5	protein_coding
ENSRNOG00000008452	1900.45	1736.83	1955	1.12561	0.170708	0.394825	1	Eid1	protein_coding
ENSRNOG00000004050	1899.08	2089.41	1835.63	0.878541	-0.186818	0.32101	1	Snrk	protein_coding
ENSRNOG00000008671	1896.83	721.467	2288.62	3.17218	1.66547	0.0735997	1	Dct	protein_coding
ENSRNOG00000014538	1895.88	1891.46	1897.35	1.00311	0.00448039	0.991157	1	Nxnl2	protein_coding
ENSRNOG00000013360	1895.28	1818.34	1920.92	1.05642	0.0791768	0.695329	1	Prkcsh	protein_coding
ENSRNOG00000017737	1895.22	1943.63	1879.08	0.966791	-0.0487239	0.829768	1	Dgkz	protein_coding
ENSRNOG00000043498	1894.31	1869.57	1902.56	1.01764	0.0252339	0.913891	1	Sik2	protein_coding
ENSRNOG00000030269	1892.73	1919.88	1883.69	0.98115	-0.0274537	0.866991	1	Atp2b2	protein_coding
ENSRNOG00000010007	1891.06	1668.83	1965.14	1.17755	0.235793	0.236978	1	Srsf4	protein_coding
ENSRNOG00000018293	1890.38	2014.89	1848.88	0.917608	-0.12405	0.505457	1	Strip1	protein_coding
ENSRNOG00000004793	1890.14	1956.2	1868.12	0.954969	-0.0664734	0.721689	1	Ncln	protein_coding
ENSRNOG00000009778	1889.41	1925.46	1877.39	0.975034	-0.0364751	0.835249	1	RGD1310313	protein_coding
ENSRNOG00000005447	1889.27	1918.01	1879.69	0.98002	-0.0291165	0.878246	1	RGD1311564	protein_coding
ENSRNOG00000006865	1886.38	1478.33	2022.39	1.36802	0.452092	0.320597	1	Laptm4a	protein_coding
ENSRNOG00000004602	1885.82	1867.24	1892.02	1.01327	0.0190149	0.941257	1	Rnf145	protein_coding
ENSRNOG00000011989	1883.72	1926.4	1869.49	0.97046	-0.0432594	0.804737	1	Vat1l	protein_coding
ENSRNOG00000018295	1883.33	1915.68	1872.55	0.977482	-0.0328581	0.847561	1	RGD1309922	protein_coding
ENSRNOG00000003428	1882.4	1812.75	1905.62	1.05123	0.072078	0.725682	1	Rufy3	protein_coding
ENSRNOG00000000830	1882.28	1819.74	1903.12	1.04582	0.0646393	0.754342	1	Ddr1	protein_coding
ENSRNOG00000009642	1882.08	1984.15	1848.06	0.931409	-0.102513	0.57636	1	Cct4	protein_coding
ENSRNOG00000024647	1877.82	1703.76	1935.83	1.13621	0.184233	0.355823	1	Ppp4r2	protein_coding
ENSRNOG00000003065	1875.39	1901.24	1866.78	0.981871	-0.0263943	0.874264	1	Glyr1	protein_coding
ENSRNOG00000013832	1874.03	1816.48	1893.21	1.04224	0.0596923	0.778215	1	Fam193a	protein_coding
ENSRNOG00000008052	1873.61	2058.21	1812.08	0.880417	-0.18374	0.325946	1	Atp13a2	protein_coding
ENSRNOG00000045931	1873.32	1932.92	1853.46	0.958891	-0.0605614	0.736653	1	Sik3	protein_coding
ENSRNOG00000001849	1872.71	2018.62	1824.07	0.903624	-0.146206	0.432556	1	Mapk1	protein_coding
ENSRNOG00000012148	1872.54	1995.79	1831.45	0.917656	-0.123975	0.505192	1	Trio	protein_coding
ENSRNOG00000021164	1871.54	1870.5	1871.88	1.00074	0.00106106	1	1	Stip1	protein_coding
ENSRNOG00000050983	1870.83	2023.74	1819.86	0.899258	-0.153193	0.410851	1	Hpcal4	protein_coding
ENSRNOG00000012149	1870.11	2073.11	1802.44	0.869438	-0.201845	0.277857	1	Gpsm2	protein_coding
ENSRNOG00000009990	1869.8	1558.91	1973.43	1.2659	0.340169	0.124587	1	Zranb2	protein_coding
ENSRNOG00000017297	1868.77	1752.2	1907.63	1.08871	0.122615	0.543504	1	Cab39	protein_coding
ENSRNOG00000018289	1868.47	1757.79	1905.36	1.08395	0.116304	0.681989	1	RGD1560648	protein_coding
ENSRNOG00000004781	1867.28	2044.7	1808.14	0.884306	-0.177382	0.341981	1	Crmp1	protein_coding
ENSRNOG00000011809	1865.84	1721.46	1913.96	1.11183	0.15293	0.582439	1	RPGRIP1	protein_coding
ENSRNOG00000021030	1865.78	1697.24	1921.95	1.1324	0.179383	0.369227	1	Usf2	protein_coding
ENSRNOG00000016145	1865.33	1905.9	1851.81	0.971616	-0.0415419	0.815684	1	Strn4	protein_coding
ENSRNOG00000009935	1865.31	1826.72	1878.17	1.02817	0.0400725	0.863932	1	Xpo1	protein_coding
ENSRNOG00000019721	1863.94	1848.15	1869.2	1.01139	0.0163446	0.947113	1	Ypel3	protein_coding
ENSRNOG00000010953	1863.74	2057.74	1799.08	0.874296	-0.193806	0.347322	1	Icmt	protein_coding
ENSRNOG00000014617	1862.8	1883.55	1855.88	0.985312	-0.0213472	0.88797	1	Tgoln2	protein_coding
ENSRNOG00000018795	1862.79	1838.83	1870.78	1.01737	0.0248464	0.96153	1	Rpl18a	protein_coding
ENSRNOG00000014599	1860.86	1739.62	1901.28	1.09292	0.128193	0.539338	1	Dhx36	protein_coding
ENSRNOG00000006652	1860.45	1839.76	1867.35	1.01499	0.02147	0.932256	1	Ddx1	protein_coding
ENSRNOG00000008764	1857.77	1794.58	1878.83	1.04694	0.0661855	0.747608	1	Otud5	protein_coding
ENSRNOG00000002643	1856.99	1942.23	1828.57	0.94148	-0.0869972	0.634946	1	Ugdh	protein_coding
ENSRNOG00000036954	1855.82	1860.26	1854.34	0.996818	-0.00459726	0.965781	1	Ddx23	protein_coding
ENSRNOG00000015393	1853.01	1797.85	1871.4	1.04091	0.0578496	0.776279	1	Slc32a1	protein_coding
ENSRNOG00000007975	1852.93	1947.82	1821.29	0.935042	-0.0968971	0.604552	1	Ncoa2	protein_coding
ENSRNOG00000019090	1847.74	1906.83	1828.04	0.958677	-0.0608827	0.736403	1	Cct3	protein_coding
ENSRNOG00000019578	1847.02	1802.97	1861.7	1.03257	0.0462455	0.935233	1	Rps16	protein_coding
ENSRNOG00000010646	1845.8	1967.38	1805.27	0.917602	-0.12406	0.508729	1	Tmem229b	protein_coding
ENSRNOG00000004283	1845.78	1809.96	1857.72	1.02639	0.0375766	0.85979	1	Camta2	protein_coding
ENSRNOG00000014215	1845.33	1931.05	1816.76	0.940814	-0.0880188	0.632411	1	Klf9	protein_coding
ENSRNOG00000012453	1842.76	1983.22	1795.94	0.905567	-0.143106	0.438679	1	Ddx6	protein_coding
ENSRNOG00000000577	1842.52	1842.56	1842.5	0.99997	-4.3864e-05	0.983166	1	Ddit4	protein_coding
ENSRNOG00000019590	1842.04	1954.81	1804.45	0.923083	-0.115467	0.53878	1	Smg5	protein_coding
ENSRNOG00000031031	1841.95	1761.05	1868.92	1.06125	0.0857697	0.702439	1	Zfp292	protein_coding
ENSRNOG00000017558	1840.07	2004.18	1785.36	0.890821	-0.166793	0.375896	1	Tubb2a	protein_coding
ENSRNOG00000012083	1838.75	1696.31	1886.24	1.11196	0.153111	0.441936	1	St6galnac2	protein_coding
ENSRNOG00000009585	1837.54	1909.63	1813.51	0.949666	-0.0745078	0.679275	1	Tcf20	protein_coding
ENSRNOG00000020056	1837.38	1987.88	1787.22	0.899059	-0.153512	0.408295	1	Fam134c	protein_coding
ENSRNOG00000024374	1837.32	1898.92	1816.79	0.956749	-0.0637878	0.725434	1	Sorl1	protein_coding
ENSRNOG00000033426	1835.13	1637.62	1900.96	1.16081	0.215128	0.278867	1	Cdc37	protein_coding
ENSRNOG00000019977	1831.68	1889.6	1812.38	0.959133	-0.0601967	0.734472	1	Ptprf	protein_coding
ENSRNOG00000046256	1831.48	1927.33	1799.53	0.933694	-0.098978	0.592294	1	Ralgapa1	protein_coding
ENSRNOG00000042499	1830.09	1542.14	1926.07	1.24896	0.320726	0.261049	1	Tmsb10	protein_coding
ENSRNOG00000021298	1829.92	1948.29	1790.47	0.918995	-0.121871	0.511714	1	Dstyk	protein_coding
ENSRNOG00000000557	1829.69	1817.87	1833.62	1.00866	0.0124467	0.971661	1	Sar1a	protein_coding
ENSRNOG00000033893	1829.48	1966.45	1783.82	0.907126	-0.140624	0.457503	1	Cacna1h	protein_coding
ENSRNOG00000012806	1829.24	1650.66	1888.77	1.14425	0.1944	0.335883	1	Rbbp6	protein_coding
ENSRNOG00000039876	1828.24	1490.44	1940.84	1.30219	0.38094	0.0594478	1	Hnrnpa0	protein_coding
ENSRNOG00000004067	1827.48	1959	1783.64	0.910485	-0.135294	0.460336	1	Nrcam	protein_coding
ENSRNOG00000028227	1827.07	1903.11	1801.72	0.946727	-0.07898	0.663523	1	Pbrm1	protein_coding
ENSRNOG00000009960	1826.78	1849.54	1819.19	0.983589	-0.0238721	0.885804	1	Puf60	protein_coding
ENSRNOG00000014779	1825.32	1628.77	1890.83	1.16089	0.215233	0.28455	1	Pdcd4	protein_coding
ENSRNOG00000002390	1824.3	2069.85	1742.45	0.841826	-0.248407	0.311545	1	Gnb2l1	protein_coding
ENSRNOG00000009236	1821.85	1946.42	1780.32	0.914664	-0.128687	0.486709	1	Necap1	protein_coding
ENSRNOG00000012802	1821.82	1766.64	1840.22	1.04165	0.0588703	0.789193	1	Tenm3	protein_coding
ENSRNOG00000047673	1819.98	406.611	2291.1	5.63462	2.49432	1	1	Crybb3	protein_coding
ENSRNOG00000005389	1818.88	1836.04	1813.17	0.987543	-0.018084	0.906448	1	Ppp2ca	protein_coding
ENSRNOG00000032134	1816.74	2048.89	1739.35	0.848924	-0.236293	0.269221	1	Uqcrc1	protein_coding
ENSRNOG00000019262	1816.67	1884.94	1793.91	0.951708	-0.0714098	0.697106	1	Trak1	protein_coding
ENSRNOG00000015144	1815.42	1701.9	1853.26	1.08894	0.122925	0.537766	1	Ist1	protein_coding
ENSRNOG00000017500	1814.81	1838.37	1806.95	0.982913	-0.0248646	0.887583	1	Mtss1l	protein_coding
ENSRNOG00000024632	1813.93	1893.79	1787.31	0.943772	-0.0834901	0.652434	1	Atf6	protein_coding
ENSRNOG00000011709	1813.37	1877.96	1791.84	0.954145	-0.0677197	0.7059	1	Pum1	protein_coding
ENSRNOG00000004162	1813.25	1834.17	1806.27	0.984787	-0.022116	0.890846	1	Pfkfb2	protein_coding
ENSRNOG00000022877	1810.29	1915.22	1775.31	0.926952	-0.109433	0.551635	1	Poldip3	protein_coding
ENSRNOG00000007042	1808.37	1709.82	1841.22	1.07685	0.10682	0.635405	1	Purb	protein_coding
ENSRNOG00000017708	1806.81	1871.9	1785.11	0.953636	-0.06849	0.708859	1	ENSRNOG00000017708	pseudogene
ENSRNOG00000043370	1801.05	1659.98	1848.08	1.11331	0.154862	0.447438	1	Fubp1	protein_coding
ENSRNOG00000038372	1799.92	1880.75	1772.98	0.942696	-0.0851354	0.640654	1	Ndufs2	protein_coding
ENSRNOG00000019282	1799.34	1885.87	1770.49	0.938818	-0.0910821	0.623542	1	Ubqln1	protein_coding
ENSRNOG00000019296	1799.29	1986.01	1737.05	0.874642	-0.193236	0.414682	1	Gnat2	protein_coding
ENSRNOG00000014623	1797.63	1748.01	1814.17	1.03785	0.0535962	0.80106	1	Smurf2	protein_coding
ENSRNOG00000014375	1796.08	1818.34	1788.67	0.983682	-0.0237368	0.887959	1	Bai2	protein_coding
ENSRNOG00000014013	1793.56	1680.01	1831.41	1.09012	0.124491	0.545964	1	Map4k4	protein_coding
ENSRNOG00000002642	1793.46	1685.6	1829.42	1.08532	0.118127	0.559787	1	Ptges3	protein_coding
ENSRNOG00000033688	1792.49	1950.15	1739.94	0.892209	-0.164547	0.381923	1	Cep170b	protein_coding
ENSRNOG00000004110	1791.95	1897.52	1756.76	0.925822	-0.111194	0.549749	1	Trib2	protein_coding
ENSRNOG00000042848	1791.52	1781.54	1794.85	1.00747	0.0107327	0.978225	1	Jam2	protein_coding
ENSRNOG00000003512	1789.54	1827.65	1776.84	0.972198	-0.040678	0.816166	1	Gabra1	protein_coding
ENSRNOG00000006992	1789.11	1819.74	1778.91	0.977562	-0.0327394	0.879964	1	Rpl7	protein_coding
ENSRNOG00000005015	1785.72	1644.14	1832.92	1.11482	0.156807	0.437335	1	Rabep1	protein_coding
ENSRNOG00000007583	1784.73	1881.22	1752.56	0.931612	-0.102199	0.57958	1	Pygb	protein_coding
ENSRNOG00000010232	1782.47	1972.97	1718.96	0.871256	-0.198831	0.285972	1	Enpp5	protein_coding
ENSRNOG00000021232	1779.71	1536.55	1860.77	1.211	0.276202	0.282511	1	Ddrgk1	protein_coding
ENSRNOG00000029318	1779.39	573.82	2181.25	3.80127	1.92648	0.0119757	1	Tyrp1	protein_coding
ENSRNOG00000014747	1779.16	1947.36	1723.1	0.88484	-0.176511	0.34828	1	Nbea	protein_coding
ENSRNOG00000003882	1776.88	1738.69	1789.61	1.02929	0.0416448	0.875555	1	Cep350	protein_coding
ENSRNOG00000011268	1776.8	1781.54	1775.22	0.99645	-0.00513038	0.959985	1	Chd5	protein_coding
ENSRNOG00000015173	1775.55	1947.36	1718.28	0.882364	-0.180553	0.33222	1	Mbtps1	protein_coding
ENSRNOG00000018168	1775.37	1737.3	1788.05	1.02922	0.0415473	0.848344	1	Klc4	protein_coding
ENSRNOG00000031814	1774.68	1985.08	1704.55	0.858679	-0.219809	0.241292	1	Sort1	protein_coding
ENSRNOG00000017035	1774.68	1727.05	1790.55	1.03677	0.0520969	0.806166	1	Cep120	protein_coding
ENSRNOG00000017939	1772.47	1837.44	1750.82	0.95286	-0.0696637	0.70218	1	Chn1	protein_coding
ENSRNOG00000003603	1772.39	1840.23	1749.78	0.950847	-0.0727149	0.691189	1	Arhgap44	protein_coding
ENSRNOG00000031092	1770.41	1477.87	1867.92	1.26393	0.33792	0.269293	1	Rock1	protein_coding
ENSRNOG00000017724	1770.29	1926.4	1718.26	0.891953	-0.16496	0.37492	1	Sf3b3	protein_coding
ENSRNOG00000034233	1768.84	1651.6	1807.93	1.09465	0.130476	0.518556	1	Fyttd1	protein_coding
ENSRNOG00000008237	1768.64	1761.98	1770.87	1.00504	0.00725628	0.992871	1	Unc13b	protein_coding
ENSRNOG00000013305	1768.63	1710.75	1787.92	1.04511	0.063658	0.764197	1	Atp2c1	protein_coding
ENSRNOG00000004201	1768.12	1684.2	1796.09	1.06644	0.0927978	0.691409	1	Rims2	protein_coding
ENSRNOG00000009689	1767.1	1711.21	1785.73	1.04354	0.0614904	0.77038	1	Api5	protein_coding
ENSRNOG00000019525	1766.16	1709.35	1785.1	1.04431	0.0625554	0.764715	1	Hspa9	protein_coding
ENSRNOG00000006832	1765.05	1747.08	1771.04	1.01371	0.019652	0.96351	1	Zdhhc5	protein_coding
ENSRNOG00000020862	1763.33	1837.44	1738.62	0.946224	-0.0797465	0.666634	1	Ptpn23	protein_coding
ENSRNOG00000003901	1762.87	1766.64	1761.62	0.997159	-0.00410495	0.962225	1	Ccdc104	protein_coding
ENSRNOG00000015442	1762.06	2057.74	1663.5	0.808409	-0.306843	0.09944	1	Sfxn3	protein_coding
ENSRNOG00000014744	1761.46	1845.35	1733.5	0.939385	-0.0902123	0.627715	1	Pacs2	protein_coding
ENSRNOG00000015816	1760.85	1720.53	1774.28	1.03124	0.0443853	0.858331	1	Bbs7	protein_coding
ENSRNOG00000023561	1760.47	1830.45	1737.14	0.949027	-0.0754797	0.698763	1	Ano2	protein_coding
ENSRNOG00000003988	1759.63	1857.46	1727.02	0.929776	-0.105046	0.569437	1	Dnajc27	protein_coding
ENSRNOG00000025518	1757.95	1768.04	1754.58	0.99239	-0.0110212	0.945537	1	Lrrc16b	protein_coding
ENSRNOG00000049681	1756.03	1698.17	1775.31	1.04542	0.0640891	0.758177	1	Mapre2	protein_coding
ENSRNOG00000028211	1755.7	1538.88	1827.97	1.18786	0.24836	0.215581	1	Akap17a	protein_coding
ENSRNOG00000005291	1754.57	1841.16	1725.71	0.937295	-0.0934246	0.613296	1	Slc38a1	protein_coding
ENSRNOG00000019069	1753.94	1735.43	1760.1	1.01422	0.0203639	0.937511	1	Nxf1	protein_coding
ENSRNOG00000006587	1753.84	1717.73	1765.87	1.02802	0.0398715	0.858409	1	Setd3	protein_coding
ENSRNOG00000029450	1752.66	1719.6	1763.68	1.02563	0.0365171	0.864453	1	Bai1	protein_coding
ENSRNOG00000036696	1751.7	1761.52	1748.43	0.992569	-0.0107608	0.941557	1	Hgs	protein_coding
ENSRNOG00000013492	1749.33	1800.17	1732.39	0.962345	-0.0553738	0.75502	1	Cap1	protein_coding
ENSRNOG00000016249	1749.18	1738.23	1752.84	1.0084	0.012075	0.980407	1	Cep85	protein_coding
ENSRNOG00000005258	1748.94	1550.99	1814.92	1.17017	0.226717	0.276967	1	Myef2	protein_coding
ENSRNOG00000008607	1748.84	1642.75	1784.2	1.08611	0.119166	0.565263	1	U2surp	protein_coding
ENSRNOG00000034066	1747.62	1831.38	1719.7	0.939019	-0.0907744	0.68569	1	ENSRNOG00000034066	protein_coding
ENSRNOG00000003844	1746.63	1735.9	1750.21	1.00824	0.0118432	0.973334	1	Dhx15	protein_coding
ENSRNOG00000003434	1745.79	1799.71	1727.82	0.960056	-0.0588101	0.834917	1	Trove2	protein_coding
ENSRNOG00000017977	1744.92	1812.75	1722.31	0.950109	-0.0738354	0.693019	1	Smpd1	protein_coding
ENSRNOG00000020417	1744.18	1784.34	1730.8	0.969994	-0.0439523	0.79851	1	Gsk3a	protein_coding
ENSRNOG00000007387	1744.08	1817.41	1719.64	0.946203	-0.0797777	0.686203	1	Per1	protein_coding
ENSRNOG00000047374	1743.77	1579.87	1798.4	1.13832	0.18691	0.34984	1	Gnas	protein_coding
ENSRNOG00000016364	1743.03	1741.02	1743.7	1.00154	0.00221781	1	1	Gba2	protein_coding
ENSRNOG00000021384	1742.95	1698.64	1757.72	1.03478	0.049328	0.831666	1	Ankrd44	protein_coding
ENSRNOG00000004831	1742.43	1781.54	1729.4	0.970729	-0.042859	0.806602	1	Arid2	protein_coding
ENSRNOG00000012490	1742.01	1710.28	1752.59	1.02474	0.0352551	0.874694	1	Amph	protein_coding
ENSRNOG00000018566	1741.46	1419.65	1848.74	1.30225	0.381009	0.252987	1	Ctsl1	protein_coding
ENSRNOG00000008924	1741.26	1754.06	1737	0.990271	-0.0141049	0.921976	1	Arhgef12	protein_coding
ENSRNOG00000050766	1740.09	1710.28	1750.02	1.02324	0.0331384	0.881383	1	Rd3	protein_coding
ENSRNOG00000022727	1737.79	1860.72	1696.81	0.911907	-0.133042	0.468575	1	Tmem127	protein_coding
ENSRNOG00000019649	1736.19	1882.15	1687.54	0.896601	-0.157461	0.396505	1	Cul4a	protein_coding
ENSRNOG00000004132	1735.85	1686.53	1752.29	1.03899	0.0551842	0.792876	1	Lasp1	protein_coding
ENSRNOG00000010793	1735.71	1727.05	1738.6	1.00669	0.00961485	0.978029	1	Spryd3	protein_coding
ENSRNOG00000019861	1735.37	1918.94	1674.18	0.872449	-0.196858	0.292967	1	Tollip	protein_coding
ENSRNOG00000013659	1734.19	1748.01	1729.58	0.989457	-0.0152911	0.924287	1	Tex2	protein_coding
ENSRNOG00000042658	1733.67	1967.85	1655.61	0.84133	-0.249256	0.1929	1	NXNL1	protein_coding
ENSRNOG00000025877	1732.57	1710.28	1739.99	1.01737	0.0248482	0.917961	1	Prr12	protein_coding
ENSRNOG00000009071	1730.36	1625.51	1765.31	1.086	0.119026	0.560683	1	Gripap1	protein_coding
ENSRNOG00000019223	1730.15	1762.45	1719.38	0.975565	-0.0356903	0.854334	1	Atp5c1	protein_coding
ENSRNOG00000013741	1728.99	1630.64	1761.77	1.08042	0.11159	0.583643	1	Ube2d3	protein_coding
ENSRNOG00000002803	1728.68	1875.63	1679.7	0.895542	-0.159167	0.393176	1	Cnot6	protein_coding
ENSRNOG00000025832	1728.07	1791.79	1706.82	0.95258	-0.0700873	0.706136	1	Zer1	protein_coding
ENSRNOG00000001632	1726.53	1782.01	1708.04	0.958489	-0.0611656	0.734991	1	Brwd1	protein_coding
ENSRNOG00000006833	1725.51	1625.98	1758.69	1.08162	0.11319	0.583676	1	Rb1cc1	protein_coding
ENSRNOG00000023520	1725.15	1893.33	1669.09	0.881567	-0.181858	0.332944	1	Cs	protein_coding
ENSRNOG00000029194	1724.95	1864.92	1678.3	0.899933	-0.15211	0.416298	1	Dhx30	protein_coding
ENSRNOG00000002828	1724.27	1651.6	1748.5	1.05867	0.0822566	0.690078	1	Tob1	protein_coding
ENSRNOG00000050317	1723.88	1792.26	1701.08	0.949129	-0.0753246	0.682772	1	Uhrf1bp1l	protein_coding
ENSRNOG00000017730	1719.89	1837.9	1680.56	0.914389	-0.12912	0.48222	1	Psmd1	protein_coding
ENSRNOG00000009781	1718.53	1698.64	1725.16	1.01561	0.0223489	0.925733	1	Dync1i2	protein_coding
ENSRNOG00000020304	1718.44	1945.03	1642.91	0.844673	-0.243536	0.246037	1	Pdcd11	protein_coding
ENSRNOG00000022216	1717.37	1818.8	1683.56	0.925642	-0.111474	0.54708	1	Abr	protein_coding
ENSRNOG00000010888	1716.62	1758.72	1702.59	0.968082	-0.0467995	0.80091	1	Ankrd33b	protein_coding
ENSRNOG00000000902	1715.83	1670.69	1730.88	1.03602	0.0510581	0.806254	1	Hsph1	protein_coding
ENSRNOG00000018987	1715.1	1496.96	1787.81	1.19429	0.256157	0.332237	1	CREBZF	protein_coding
ENSRNOG00000007603	1714.97	1879.35	1660.18	0.883379	-0.178896	0.337052	1	Gabrr1	protein_coding
ENSRNOG00000013281	1713.7	1677.68	1725.71	1.02863	0.0407208	0.875525	1	Mib1	protein_coding
ENSRNOG00000019974	1713.35	1747.08	1702.11	0.974264	-0.0376154	0.860437	1	Uba52	protein_coding
ENSRNOG00000008163	1713.19	1552.39	1766.8	1.13811	0.186646	0.482207	1	Atp6v1g1	protein_coding
ENSRNOG00000017508	1710.49	1623.65	1739.44	1.07132	0.0993843	0.733119	1	Suv420h2	protein_coding
ENSRNOG00000009882	1710.36	1729.38	1704.02	0.985337	-0.0213103	0.890816	1	PPP3CA	protein_coding
ENSRNOG00000020255	1708.81	1729.84	1701.79	0.983784	-0.0235859	0.884313	1	Sars	protein_coding
ENSRNOG00000013443	1706.68	1469.48	1785.74	1.21522	0.281215	0.160012	1	Tm9sf3	protein_coding
ENSRNOG00000006644	1705.62	1765.71	1685.59	0.954626	-0.0669925	0.723751	1	Kdm4c	protein_coding
ENSRNOG00000005129	1705.61	1761.52	1686.98	0.957685	-0.0623763	0.736179	1	Dtx3	protein_coding
ENSRNOG00000011931	1704.76	1688.39	1710.22	1.01293	0.0185326	0.945508	1	Smarca2	protein_coding
ENSRNOG00000011728	1703.46	1789	1674.95	0.936253	-0.0950294	0.611807	1	Fto	protein_coding
ENSRNOG00000006868	1703.18	1693.05	1706.56	1.00798	0.0114652	0.969874	1	Ube2z	protein_coding
ENSRNOG00000008173	1702.91	1669.29	1714.12	1.02685	0.0382272	0.866893	1	Sesn3	protein_coding
ENSRNOG00000004107	1701.49	1489.51	1772.15	1.18975	0.250659	0.499827	1	Rpl23	protein_coding
ENSRNOG00000007330	1699.72	1680.94	1705.97	1.01489	0.0213285	0.929924	1	Capzb	protein_coding
ENSRNOG00000031208	1699.08	1904.5	1630.61	0.856184	-0.224007	0.22966	1	Mgat1	protein_coding
ENSRNOG00000000921	1698.39	1743.82	1683.24	0.965263	-0.0510064	0.777388	1	Ubl3	protein_coding
ENSRNOG00000008734	1698.12	1693.51	1699.65	1.00362	0.00521864	1	1	Zmym2	protein_coding
ENSRNOG00000010218	1697.52	1617.59	1724.16	1.06588	0.0920411	0.655333	1	Eif5	protein_coding
ENSRNOG00000033378	1697.43	1800.64	1663.03	0.923577	-0.114695	0.540941	1	Rnf123	protein_coding
ENSRNOG00000002095	1697.36	1680.47	1702.98	1.0134	0.0191975	0.941585	1	Arhgap24	protein_coding
ENSRNOG00000011849	1696.93	1714.47	1691.08	0.986357	-0.0198184	0.900089	1	Ndufs1	protein_coding
ENSRNOG00000015686	1694.89	1612.01	1722.52	1.06855	0.09566	0.64201	1	Col4a3bp	protein_coding
ENSRNOG00000050563	1693.73	1646.94	1709.33	1.03789	0.053648	0.805775	1	SUB1	protein_coding
ENSRNOG00000011427	1692.73	1591.51	1726.46	1.08479	0.117422	0.557725	1	Hr	protein_coding
ENSRNOG00000018840	1692.7	1662.77	1702.68	1.024	0.0342167	0.879343	1	Rnf40	protein_coding
ENSRNOG00000010474	1692.57	1792.26	1659.34	0.925837	-0.11117	0.550316	1	Copg1	protein_coding
ENSRNOG00000001158	1691.49	1787.13	1659.61	0.928642	-0.106805	0.56521	1	Abcg1	protein_coding
ENSRNOG00000005938	1688.1	1653.46	1699.65	1.02794	0.0397495	0.89789	1	Gtf3c2	protein_coding
ENSRNOG00000034037	1687.92	1700.04	1683.89	0.990502	-0.0137685	0.929692	1	Zfp266	protein_coding
ENSRNOG00000011884	1687.05	1601.29	1715.64	1.07141	0.0995105	0.626061	1	Golga2	protein_coding
ENSRNOG00000001138	1686.56	1652.99	1697.74	1.02707	0.0385386	0.862227	1	Taok3	protein_coding
ENSRNOG00000013969	1685.62	1687.46	1685	0.998544	-0.0021018	0.975498	1	Ahi1	protein_coding
ENSRNOG00000020475	1685.57	1582.66	1719.87	1.0867	0.119948	0.557196	1	Sart1	protein_coding
ENSRNOG00000018452	1685.15	1699.1	1680.5	0.989051	-0.0158831	0.927984	1	Unc13a	protein_coding
ENSRNOG00000017781	1682.56	1687.93	1680.77	0.995762	-0.00612695	0.951512	1	Dnajc7	protein_coding
ENSRNOG00000010161	1682.44	1558.91	1723.62	1.10566	0.144903	0.471839	1	Myo10	protein_coding
ENSRNOG00000007315	1682.34	1557.05	1724.1	1.10729	0.147034	0.472961	1	Thoc2	protein_coding
ENSRNOG00000012323	1681.37	1645.54	1693.32	1.02903	0.0412902	0.845575	1	Cherp	protein_coding
ENSRNOG00000003738	1680.82	1832.78	1630.17	0.889452	-0.169011	0.378278	1	Ush2a	protein_coding
ENSRNOG00000022686	1679.85	1652.06	1689.12	1.02243	0.0320015	0.920016	1	ZDHHC2	protein_coding
ENSRNOG00000005307	1678.38	1855.6	1619.31	0.872662	-0.196505	0.338048	1	Slc4a10	protein_coding
ENSRNOG00000013023	1677.88	1632.5	1693.01	1.03706	0.0525053	0.803788	1	Gltscr2	protein_coding
ENSRNOG00000004696	1676.21	1543.54	1720.43	1.1146	0.156531	0.634492	1	Arhgap5	protein_coding
ENSRNOG00000002795	1676.01	1717.27	1662.26	0.967969	-0.0469679	0.795851	1	Cog1	protein_coding
ENSRNOG00000007492	1674.91	1804.37	1631.76	0.904341	-0.145061	0.444666	1	Rpn2	protein_coding
ENSRNOG00000036802	1674.27	1658.12	1679.66	1.01299	0.0186221	1	1	Snhg11	protein_coding
ENSRNOG00000015417	1672.77	1729.38	1653.91	0.956359	-0.0643762	0.723899	1	Kansl3	protein_coding
ENSRNOG00000006589	1671.18	1704.69	1660.01	0.973788	-0.03832	0.866321	1	Mif	protein_coding
ENSRNOG00000016984	1671.07	1728.91	1651.79	0.955393	-0.065834	0.721105	1	Atg13	protein_coding
ENSRNOG00000018117	1670.45	1676.75	1668.35	0.994994	-0.00723996	0.954829	1	Ndufv1	protein_coding
ENSRNOG00000005564	1669.71	1611.07	1689.25	1.04852	0.0683606	0.849862	1	Ubn2	protein_coding
ENSRNOG00000014429	1668.2	1712.61	1653.4	0.965427	-0.0507614	0.775616	1	Arfgap2	protein_coding
ENSRNOG00000027088	1668.11	1579.4	1697.68	1.07489	0.104189	0.612453	1	Ube2k	protein_coding
ENSRNOG00000028176	1666.74	1611.07	1685.29	1.04607	0.0649779	0.753666	1	Elmod2	protein_coding
ENSRNOG00000008278	1664.75	1733.1	1641.96	0.947412	-0.0779363	0.673711	1	Nfrkb	protein_coding
ENSRNOG00000019000	1664.39	1692.58	1654.99	0.977791	-0.0324023	0.855013	1	Limk2	protein_coding
ENSRNOG00000015888	1663.93	1704.23	1650.5	0.968472	-0.0462172	0.791022	1	Larp4b	protein_coding
ENSRNOG00000020744	1661.61	1888.67	1585.92	0.839701	-0.252052	0.17747	1	Adar	protein_coding
ENSRNOG00000007133	1660.25	1590.11	1683.62	1.05881	0.0824372	0.800419	1	Plxnb2	protein_coding
ENSRNOG00000015987	1658.94	1789	1615.59	0.903069	-0.147092	0.428024	1	Rap1gds1	protein_coding
ENSRNOG00000004438	1657.96	1812.75	1606.37	0.886149	-0.174379	0.35643	1	Cntn1	protein_coding
ENSRNOG00000010389	1657.37	1862.59	1588.97	0.853099	-0.229215	0.417134	1	Ndrg2	protein_coding
ENSRNOG00000001596	1656.57	1655.32	1656.99	1.00101	0.00145014	1	1	ATP5G3	protein_coding
ENSRNOG00000013536	1656.42	1797.85	1609.28	0.895118	-0.15985	0.387026	1	Cdc42	protein_coding
ENSRNOG00000016789	1656.28	1771.76	1617.79	0.913095	-0.131163	0.482256	1	Actr1b	protein_coding
ENSRNOG00000014765	1655.9	1647.87	1658.58	1.0065	0.00934766	0.979665	1	Vapa	protein_coding
ENSRNOG00000018680	1655.67	1691.19	1643.83	0.972	-0.0409717	0.857932	1	Rpl17	protein_coding
ENSRNOG00000000236	1654.17	1591.05	1675.21	1.0529	0.0743653	0.718631	1	Zfp207	protein_coding
ENSRNOG00000002722	1652.73	1610.14	1666.92	1.03526	0.0499983	0.813885	1	Sec14l1	protein_coding
ENSRNOG00000012808	1651.22	1550.53	1684.78	1.08659	0.119807	0.552008	1	Mbrl	protein_coding
ENSRNOG00000009481	1651.1	1612.94	1663.82	1.03155	0.0448075	0.832271	1	Ddhd1	protein_coding
ENSRNOG00000002205	1648.89	1682.8	1637.59	0.97313	-0.0392952	0.820588	1	Ociad1	protein_coding
ENSRNOG00000020269	1648.27	1740.56	1617.5	0.929302	-0.105781	0.572396	1	Sugp2	protein_coding
ENSRNOG00000006824	1648.13	1744.28	1616.08	0.926503	-0.110132	0.55141	1	Hdac11	protein_coding
ENSRNOG00000019228	1648.03	1669.76	1640.79	0.982647	-0.0252545	0.88011	1	Pik3r2	protein_coding
ENSRNOG00000007673	1647.82	1394.03	1732.42	1.24274	0.31353	0.226055	1	Ppig	protein_coding
ENSRNOG00000030237	1647.51	1733.57	1618.82	0.933806	-0.0988047	0.685036	1	Cox7c	protein_coding
ENSRNOG00000013178	1646.03	1781.54	1600.86	0.898579	-0.154283	0.414411	1	Cmip	protein_coding
ENSRNOG00000019529	1644.94	1741.02	1612.92	0.92642	-0.110261	0.552097	1	Btbd1	protein_coding
ENSRNOG00000009029	1642.59	1688.86	1627.16	0.963469	-0.0536895	0.770257	1	Nptn	protein_coding
ENSRNOG00000022741	1641.65	1664.17	1634.14	0.981952	-0.0262755	0.878323	1	Ilf3	protein_coding
ENSRNOG00000017201	1640.68	1611.54	1650.4	1.02411	0.0343755	0.881764	1	Cd2bp2	protein_coding
ENSRNOG00000019553	1640.57	1845.82	1572.15	0.851738	-0.231519	0.216066	1	Ipo4	protein_coding
ENSRNOG00000012397	1639.51	1661.38	1632.22	0.982451	-0.0255425	0.876491	1	Zmym4	protein_coding
ENSRNOG00000011341	1637.01	1775.49	1590.86	0.89601	-0.158413	0.404597	1	Rictor	protein_coding
ENSRNOG00000047250	1634.22	1561.7	1658.39	1.06191	0.0866613	0.674699	1	Gmfb	protein_coding
ENSRNOG00000023753	1633.76	1666.97	1622.69	0.973442	-0.0388337	0.82077	1	Mllt4	protein_coding
ENSRNOG00000039630	1633.6	1613.87	1640.17	1.0163	0.0233234	0.930911	1	Wapal	protein_coding
ENSRNOG00000029336	1632.39	1920.34	1536.4	0.800069	-0.321804	0.0844119	1	Zfp180	protein_coding
ENSRNOG00000000532	1626.85	1683.27	1608.04	0.955307	-0.0659634	0.715694	1	Cmtr1	protein_coding
ENSRNOG00000011661	1626.82	1505.35	1667.32	1.1076	0.147434	0.465232	1	Hnrnph2	protein_coding
ENSRNOG00000032888	1626.66	1489.51	1672.37	1.12277	0.167059	0.414168	1	Mphosph8	protein_coding
ENSRNOG00000016109	1625.46	1673.49	1609.45	0.961734	-0.0562898	0.760922	1	Neurl4	protein_coding
ENSRNOG00000007496	1625.27	1769.43	1577.22	0.89137	-0.165903	0.379918	1	Mtmr4	protein_coding
ENSRNOG00000003019	1625.04	1630.64	1623.17	0.995423	-0.00661829	0.954895	1	Ubn1	protein_coding
ENSRNOG00000019746	1624.61	1470.88	1675.85	1.13936	0.188218	0.348353	1	Paf1	protein_coding
ENSRNOG00000020384	1624.03	1636.23	1619.96	0.990058	-0.014415	0.921356	1	Fam13b	protein_coding
ENSRNOG00000010861	1623.89	1650.2	1615.13	0.978747	-0.0309919	0.85472	1	Atad1	protein_coding
ENSRNOG00000022847	1623.74	1740.56	1584.8	0.910511	-0.135251	0.472969	1	Dopey1	protein_coding
ENSRNOG00000014179	1621.6	1514.2	1657.4	1.09457	0.13037	0.643067	1	Rps2	protein_coding
ENSRNOG00000029592	1621.24	1456.44	1676.17	1.15087	0.20272	0.405855	1	Srsf11	protein_coding
ENSRNOG00000006001	1620.94	1515.13	1656.21	1.09312	0.128446	0.533292	1	Luc7l2	protein_coding
ENSRNOG00000002708	1620.47	1623.65	1619.41	0.997387	-0.00377429	0.966303	1	Phf8	protein_coding
ENSRNOG00000017916	1619.41	1545.87	1643.92	1.06343	0.0887226	0.662519	1	Rexo1	protein_coding
ENSRNOG00000000549	1619.01	1546.33	1643.23	1.06266	0.0876844	0.671819	1	Tspyl1	protein_coding
ENSRNOG00000023085	1618.51	483.928	1996.7	4.12603	2.04475	0.0171076	1	Pmel	protein_coding
ENSRNOG00000005263	1614.45	1567.76	1630.02	1.03971	0.0561855	0.797852	1	Scaf11	protein_coding
ENSRNOG00000000040	1614.43	1721.93	1578.59	0.916759	-0.125385	0.500541	1	RGD1304622	protein_coding
ENSRNOG00000020668	1614.31	1623.65	1611.2	0.992332	-0.0111057	0.936538	1	Cpsf7	protein_coding
ENSRNOG00000005331	1610.74	1566.83	1625.37	1.03737	0.0529259	0.801268	1	Vapb	protein_coding
ENSRNOG00000043094	1609.11	1520.72	1638.58	1.07751	0.107696	0.600639	1	Oxct1	protein_coding
ENSRNOG00000010989	1606.33	1625.98	1599.78	0.983887	-0.0234356	0.874096	1	Ipo5	protein_coding
ENSRNOG00000013061	1606.25	1853.27	1523.91	0.822279	-0.282301	0.219672	1	Tusc3	protein_coding
ENSRNOG00000021440	1606.23	1569.16	1618.59	1.0315	0.0447463	0.831143	1	Pptc7	protein_coding
ENSRNOG00000008711	1604.81	1766.64	1550.87	0.877864	-0.187931	0.319553	1	Med24	protein_coding
ENSRNOG00000014836	1600.7	1650.2	1584.2	0.960004	-0.0588873	0.744907	1	Ralgapb	protein_coding
ENSRNOG00000011900	1600.43	1364.69	1679.02	1.23033	0.299048	0.233324	1	FMR1	protein_coding
ENSRNOG00000003821	1600.29	1695.84	1568.44	0.924876	-0.112668	0.547694	1	Rptor	protein_coding
ENSRNOG00000014382	1600.14	1621.79	1592.93	0.982204	-0.0259053	0.897108	1	C2cd5	protein_coding
ENSRNOG00000016256	1599.55	1550.06	1616.04	1.04257	0.0601422	0.77274	1	Myo9b	protein_coding
ENSRNOG00000012455	1597.86	1498.36	1631.02	1.08854	0.122393	0.547181	1	Tardbp	protein_coding
ENSRNOG00000009566	1597.31	1553.32	1611.97	1.03776	0.0534681	0.80071	1	Phf12	protein_coding
ENSRNOG00000008703	1596.52	1585.92	1600.05	1.00891	0.0127964	0.966153	1	Rnps1	protein_coding
ENSRNOG00000027959	1596.29	1498.83	1628.78	1.0867	0.119956	0.551511	1	Ppp1r12c	protein_coding
ENSRNOG00000018768	1595.56	1489.51	1630.92	1.09493	0.130844	0.560565	1	Rps8	protein_coding
ENSRNOG00000001229	1595.15	1137.86	1747.58	1.53585	0.619037	0.439239	1	Col18a1	protein_coding
ENSRNOG00000027317	1592.34	1452.25	1639.04	1.12862	0.174564	0.391645	1	Ylpm1	protein_coding
ENSRNOG00000023210	1591.23	1697.24	1555.89	0.916716	-0.125454	0.502374	1	Trappc10	protein_coding
ENSRNOG00000013186	1589.85	1633.9	1575.17	0.964058	-0.0528076	0.764929	1	G3bp1	protein_coding
ENSRNOG00000005442	1589.8	1709.82	1549.8	0.906414	-0.141759	0.443891	1	Tspan9	protein_coding
ENSRNOG00000005924	1589.28	1516.99	1613.38	1.06354	0.0888715	0.66987	1	Dstn	protein_coding
ENSRNOG00000008755	1588.33	1701.43	1550.63	0.911365	-0.133899	0.470242	1	Acox1	protein_coding
ENSRNOG00000050197	1587.02	1364.22	1661.29	1.21776	0.284229	0.15666	1	Pdia6	protein_coding
ENSRNOG00000011071	1584.93	1840.23	1499.83	0.815025	-0.295084	0.138717	1	Nt5e	protein_coding
ENSRNOG00000034241	1584.15	1513.26	1607.78	1.06246	0.087408	0.673639	1	Set	protein_coding
ENSRNOG00000014165	1584.01	1564.5	1590.51	1.01663	0.0237937	0.923846	1	Ssr1	protein_coding
ENSRNOG00000008551	1583.2	1639.95	1564.29	0.953861	-0.0681489	0.786829	1	Rps7	protein_coding
ENSRNOG00000009552	1583.01	1594.31	1579.25	0.990553	-0.0136939	0.926602	1	Serinc3	protein_coding
ENSRNOG00000027654	1580.13	1600.83	1573.23	0.982761	-0.0250882	0.879122	1	Appbp2	protein_coding
ENSRNOG00000009282	1579.88	1580.33	1579.73	0.99962	-0.000548545	0.982385	1	Nub1	protein_coding
ENSRNOG00000017251	1578.15	1436.41	1625.4	1.13157	0.178325	0.376694	1	WDR55	protein_coding
ENSRNOG00000003848	1577.57	1503.02	1602.42	1.06613	0.0923869	0.656268	1	Med12	protein_coding
ENSRNOG00000024212	1577.19	1492.3	1605.49	1.07585	0.105471	0.61253	1	Papd5	protein_coding
ENSRNOG00000016255	1576.99	1462.5	1615.15	1.10438	0.143237	0.515551	1	Podxl2	protein_coding
ENSRNOG00000018457	1576.8	1735.9	1523.76	0.877796	-0.188043	0.355793	1	Ppp2r4	protein_coding
ENSRNOG00000003694	1576.32	1599.9	1568.47	0.980356	-0.0286228	0.877906	1	Prox1	protein_coding
ENSRNOG00000015835	1576.32	1651.6	1551.22	0.939226	-0.0904552	0.628158	1	Cacna2d2	protein_coding
ENSRNOG00000011625	1575.95	1688.39	1538.47	0.911204	-0.134153	0.480296	1	Tnks	protein_coding
ENSRNOG00000039994	1575.56	1365.62	1645.54	1.20498	0.269008	0.38575	1	Upf3b	protein_coding
ENSRNOG00000017209	1573.72	1704.69	1530.06	0.897558	-0.155923	0.477765	1	Tubb3	protein_coding
ENSRNOG00000005877	1573.39	1611.07	1560.83	0.96881	-0.0457141	0.799153	1	Lrpprc	protein_coding
ENSRNOG00000019948	1573.01	1651.6	1546.81	0.936555	-0.0945645	0.608141	1	Phf20	protein_coding
ENSRNOG00000009836	1571.8	1396.82	1630.12	1.16702	0.222828	0.328588	1	RGD1308297	protein_coding
ENSRNOG00000020058	1569.73	1685.6	1531.11	0.90835	-0.13868	0.460628	1	Celsr2	protein_coding
ENSRNOG00000019277	1569.46	1569.16	1569.56	1.00025	0.00036776	0.980455	1	Vdac3	protein_coding
ENSRNOG00000003234	1568.33	1661.84	1537.16	0.924974	-0.112515	0.547285	1	Mgrn1	protein_coding
ENSRNOG00000017938	1567.18	1597.1	1557.21	0.975021	-0.0364948	0.832395	1	Btaf1	protein_coding
ENSRNOG00000009683	1566.39	1424.3	1613.75	1.13301	0.180162	0.510205	1	Sdcbp	protein_coding
ENSRNOG00000048277	1565.92	1498.83	1588.28	1.05968	0.0836324	0.683579	1	Srrt	protein_coding
ENSRNOG00000021051	1565.31	1535.15	1575.37	1.02619	0.0373034	0.865228	1	Cyth2	protein_coding
ENSRNOG00000019570	1565.02	1546.33	1571.25	1.01612	0.0230645	0.925013	1	Gng3	protein_coding
ENSRNOG00000018181	1564.74	1632.5	1542.16	0.944662	-0.0821303	0.659304	1	Stk25	protein_coding
ENSRNOG00000003712	1564.49	1516.99	1580.32	1.04175	0.059009	0.782037	1	Smek2	protein_coding
ENSRNOG00000011725	1564.36	1496.96	1586.82	1.06003	0.0841019	0.686354	1	Ubap2	protein_coding
ENSRNOG00000025584	1563.3	1497.43	1585.26	1.05866	0.0822354	0.688406	1	Agap2	protein_coding
ENSRNOG00000003953	1563.11	1602.69	1549.91	0.96707	-0.0483085	0.787195	1	Rab3gap1	protein_coding
ENSRNOG00000001440	1562.86	1727.52	1507.98	0.872918	-0.196081	0.395467	1	Mdh2	protein_coding
ENSRNOG00000013479	1561.99	1618.06	1543.3	0.953799	-0.0682429	0.714213	1	Stard7	protein_coding
ENSRNOG00000010038	1561.8	1560.31	1562.3	1.00128	0.00184374	1	1	Psmc5	protein_coding
ENSRNOG00000019549	1561.39	1480.19	1588.45	1.07314	0.101834	0.620373	1	Akap12	protein_coding
ENSRNOG00000032238	1561.05	1620.39	1541.27	0.951174	-0.0722193	0.69407	1	Plcd1	protein_coding
ENSRNOG00000001766	1560.78	1699.1	1514.68	0.891456	-0.165765	0.368095	1	Tfrc	protein_coding
ENSRNOG00000000990	1560.7	1379.59	1621.07	1.17504	0.23271	0.274525	1	Pdap1	protein_coding
ENSRNOG00000013623	1559.97	1495.57	1581.44	1.05742	0.0805519	0.703258	1	ENSRNOG00000013623	pseudogene
ENSRNOG00000010277	1559.37	1622.25	1538.41	0.948315	-0.0765615	0.677077	1	Idh3a	protein_coding
ENSRNOG00000007128	1558.79	1531.43	1567.9	1.02382	0.0339593	0.879069	1	Nop56	protein_coding
ENSRNOG00000015558	1558.54	1542.61	1563.85	1.01377	0.019728	0.938131	1	Zfp512b	protein_coding
ENSRNOG00000017575	1558.11	1594.31	1546.05	0.969731	-0.044343	0.805252	1	Gins2	protein_coding
ENSRNOG00000016122	1557.79	1550.06	1560.37	1.00665	0.0095609	0.98242	1	Hmgcr	protein_coding
ENSRNOG00000006378	1557.3	1562.17	1555.68	0.995846	-0.00600599	0.952286	1	Mga	protein_coding
ENSRNOG00000003803	1557.05	1606.88	1540.44	0.958652	-0.060921	0.768235	1	Zdhhc17	protein_coding
ENSRNOG00000014476	1556.98	1396.36	1610.53	1.15338	0.205863	0.305706	1	Evl	protein_coding
ENSRNOG00000005096	1555.35	1756.86	1488.18	0.847069	-0.239449	0.249482	1	Bzw2	protein_coding
ENSRNOG00000009097	1554.27	1557.05	1553.35	0.997623	-0.00343298	0.968843	1	Immt	protein_coding
ENSRNOG00000014482	1554.11	1402.88	1604.52	1.14374	0.193756	0.419977	1	Fam178a	protein_coding
ENSRNOG00000014287	1551.3	1451.32	1584.63	1.09186	0.126784	0.53079	1	Stk11	protein_coding
ENSRNOG00000017673	1551.09	1629.7	1524.89	0.935683	-0.0959085	0.608061	1	Brsk1	protein_coding
ENSRNOG00000033522	1550.98	1550.06	1551.28	1.00079	0.00113835	1	1	Prdm2	protein_coding
ENSRNOG00000000483	1550.56	1485.32	1572.31	1.05856	0.0821092	0.696218	1	Syngap1	protein_coding
ENSRNOG00000023541	1550.53	1566.83	1545.09	0.986128	-0.0201528	0.900981	1	Ahctf1	protein_coding
ENSRNOG00000017612	1550.41	1634.83	1522.28	0.931154	-0.102908	0.575819	1	Vps35	protein_coding
ENSRNOG00000020310	1549.86	1601.29	1532.71	0.95717	-0.0631533	0.732389	1	Grik5	protein_coding
ENSRNOG00000007757	1546.46	1428.5	1585.78	1.11011	0.150698	0.454627	1	Ppp3cb	protein_coding
ENSRNOG00000017427	1545.64	1568.69	1537.96	0.980412	-0.0285404	0.862813	1	Pfn2	protein_coding
ENSRNOG00000001053	1544.96	1543.07	1545.58	1.00163	0.00234516	1	1	Tmed2	protein_coding
ENSRNOG00000024482	1544.29	1492.3	1561.62	1.04645	0.0655002	0.760036	1	Tnrc18	protein_coding
ENSRNOG00000042022	1544.08	1282.25	1631.36	1.27227	0.3474	0.084084	1	H1f0	protein_coding
ENSRNOG00000000029	1543.49	599.903	1858.02	3.0972	1.63096	0.0259848	1	Myh11	protein_coding
ENSRNOG00000016971	1542.75	1464.36	1568.88	1.07138	0.0994655	0.747222	1	Zfp612	protein_coding
ENSRNOG00000014160	1541.7	1652.53	1504.76	0.910583	-0.135137	0.465271	1	Tcp1	protein_coding
ENSRNOG00000008276	1541.58	1786.2	1460.04	0.8174	-0.290886	0.25893	1	Adcy1	protein_coding
ENSRNOG00000011857	1541.28	1561.7	1534.47	0.982565	-0.0253755	0.875037	1	Mtpn	protein_coding
ENSRNOG00000004846	1541	1534.69	1543.1	1.00548	0.00788733	0.98436	1	Atp6v1c1	protein_coding
ENSRNOG00000017644	1539.59	1654.86	1501.17	0.907128	-0.140622	0.457149	1	Usp6nl	protein_coding
ENSRNOG00000000583	1538.16	1574.74	1525.97	0.969028	-0.0453898	0.798098	1	Cdk19	protein_coding
ENSRNOG00000006423	1537.25	1777.35	1457.22	0.819883	-0.286511	0.200154	1	Ppia	protein_coding
ENSRNOG00000014084	1536.68	1540.28	1535.48	0.996882	-0.00450536	0.960806	1	Sp1	protein_coding
ENSRNOG00000037505	1536.18	1609.21	1511.84	0.939491	-0.0900484	0.62734	1	Ulk1	protein_coding
ENSRNOG00000036688	1535.77	1445.73	1565.78	1.08304	0.115083	0.670492	1	Arhgdia	protein_coding
ENSRNOG00000005958	1534.79	1326.96	1604.06	1.20883	0.273606	0.178103	1	Rrbp1	protein_coding
ENSRNOG00000049414	1534.35	1447.13	1563.42	1.08036	0.111518	0.59029	1	Mia3	protein_coding
ENSRNOG00000014637	1533.77	1716.8	1472.76	0.857851	-0.221201	0.239778	1	Atxn10	protein_coding
ENSRNOG00000014508	1531.49	1587.32	1512.88	0.953102	-0.0692979	0.732454	1	Mgll	protein_coding
ENSRNOG00000011308	1529.96	1510	1536.61	1.01762	0.0251982	0.916079	1	Uhrf2	protein_coding
ENSRNOG00000005061	1529.76	1524.44	1531.53	1.00465	0.00669395	0.988393	1	Dlst	protein_coding
ENSRNOG00000010365	1529.45	1576.61	1513.74	0.960122	-0.05871	0.750703	1	Syn1	protein_coding
ENSRNOG00000017707	1528.09	1543.54	1522.94	0.986658	-0.0193781	0.89836	1	Abi2	protein_coding
ENSRNOG00000012764	1527.85	1526.77	1528.21	1.00095	0.00136282	1	1	Agap3	protein_coding
ENSRNOG00000006004	1526.91	1702.83	1468.27	0.862251	-0.21382	0.254939	1	Phc2	protein_coding
ENSRNOG00000003349	1525.09	1547.73	1517.55	0.980499	-0.0284124	0.871778	1	Col23a1	protein_coding
ENSRNOG00000016031	1524.24	1464.82	1544.04	1.05408	0.0759827	0.716087	1	Bicd2	protein_coding
ENSRNOG00000030572	1523.39	1485.78	1535.93	1.03375	0.0478854	0.850211	1	Smc5	protein_coding
ENSRNOG00000004730	1522.64	1450.85	1546.57	1.06597	0.092171	0.654384	1	Meis2	protein_coding
ENSRNOG00000015202	1522.33	1539.81	1516.5	0.98486	-0.0220091	0.893289	1	Dnajc5	protein_coding
ENSRNOG00000010222	1521.5	1640.42	1481.86	0.903345	-0.146651	0.430396	1	Glud1	protein_coding
ENSRNOG00000003951	1518.56	1572.88	1500.45	0.953949	-0.0680158	0.705459	1	Psmc1	protein_coding
ENSRNOG00000006305	1518.05	1523.51	1516.23	0.99522	-0.00691322	0.953831	1	Slc38a2	protein_coding
ENSRNOG00000003858	1516.48	1508.61	1519.1	1.00696	0.00999976	0.977472	1	Atp6ap2	protein_coding
ENSRNOG00000012237	1514.92	1383.78	1558.63	1.12636	0.171664	0.397411	1	Rdx	protein_coding
ENSRNOG00000001525	1514.72	1553.32	1501.85	0.966864	-0.048615	0.783418	1	Igsf11	protein_coding
ENSRNOG00000032574	1514.53	1603.16	1484.99	0.926291	-0.110463	0.557888	1	Scrib	protein_coding
ENSRNOG00000047088	1514.47	1464.82	1531.02	1.04519	0.0637651	0.762578	1	Rab10	protein_coding
ENSRNOG00000005988	1513.54	1414.06	1546.71	1.09381	0.12936	0.519704	1	Arl8a	protein_coding
ENSRNOG00000009643	1510.95	1470.88	1524.3	1.03632	0.0514683	0.812703	1	Msl1	protein_coding
ENSRNOG00000010153	1505.34	1640.88	1460.16	0.889862	-0.168347	0.370146	1	Raf1	protein_coding
ENSRNOG00000003392	1505.16	1446.66	1524.65	1.05391	0.0757567	0.713049	1	Grsf1	protein_coding
ENSRNOG00000005330	1505.04	1591.51	1476.21	0.927555	-0.108495	0.595822	1	Crebbp	protein_coding
ENSRNOG00000018747	1504.96	1668.83	1450.34	0.869074	-0.20245	0.282008	1	Elmo2	protein_coding
ENSRNOG00000001793	1504.86	1536.09	1494.45	0.972897	-0.0396404	0.819166	1	Heg1	protein_coding
ENSRNOG00000036806	1504.38	1397.29	1540.08	1.10219	0.140372	0.493678	1	Psme3	protein_coding
ENSRNOG00000021262	1503.23	1587.32	1475.2	0.929364	-0.105685	0.568493	1	Slc23a2	protein_coding
ENSRNOG00000043388	1503	1440.14	1523.95	1.0582	0.0816073	0.784446	1	Irf3	protein_coding
ENSRNOG00000007367	1502.79	1285.97	1575.06	1.2248	0.292552	0.143997	1	Sept4	protein_coding
ENSRNOG00000020889	1502.4	1435.95	1524.55	1.0617	0.086381	0.675496	1	Nucb1	protein_coding
ENSRNOG00000000513	1502.31	1578.47	1476.93	0.935669	-0.0959297	0.606028	1	Mapk14	protein_coding
ENSRNOG00000001185	1502.14	1539.81	1489.59	0.967382	-0.0478417	0.791934	1	RGD1311899	protein_coding
ENSRNOG00000023589	1501.55	1523.51	1494.23	0.980779	-0.0280006	0.872156	1	Gpr107	protein_coding
ENSRNOG00000011739	1500.78	1632.5	1456.87	0.89242	-0.164205	0.379352	1	Dennd4a	protein_coding
ENSRNOG00000004613	1500.67	1399.62	1534.35	1.09626	0.132596	0.50943	1	Gpm6b	protein_coding
ENSRNOG00000001410	1500.66	1325.1	1559.18	1.17665	0.234687	0.422675	1	Gigyf1	protein_coding
ENSRNOG00000005032	1500.65	1465.76	1512.29	1.03175	0.0450866	0.837762	1	Ppp1r12b	protein_coding
ENSRNOG00000015843	1500.3	1585.92	1471.76	0.928018	-0.107776	0.561623	1	Itfg1	protein_coding
ENSRNOG00000026425	1499.79	1554.25	1481.63	0.953276	-0.069034	0.709921	1	Ppp6r2	protein_coding
ENSRNOG00000007100	1498.74	1520.72	1491.42	0.980734	-0.0280662	0.867658	1	Ccdc136	protein_coding
ENSRNOG00000024144	1498.49	1643.21	1450.24	0.882566	-0.180224	0.338106	1	Cdipt	protein_coding
ENSRNOG00000029598	1498.26	1490.91	1500.71	1.00657	0.00945369	0.980678	1	Robo2	protein_coding
ENSRNOG00000004423	1498.23	1578.01	1471.63	0.93259	-0.100685	0.608331	1	Zfp238	protein_coding
ENSRNOG00000008981	1497.65	1518.85	1490.58	0.981388	-0.0271039	0.872004	1	Pdcd6ip	protein_coding
ENSRNOG00000012920	1497.37	907.772	1693.9	1.866	0.899951	0.553995	1	Col9a1	protein_coding
ENSRNOG00000018698	1497.27	1462.03	1509.02	1.03214	0.0456419	0.834757	1	Wac	protein_coding
ENSRNOG00000003496	1496.62	1580.8	1468.57	0.929002	-0.106247	0.571357	1	Tbc1d9	protein_coding
ENSRNOG00000003667	1495.25	1314.38	1555.54	1.18348	0.243034	0.473033	1	DMD	protein_coding
ENSRNOG00000014399	1494.53	1448.52	1509.86	1.04235	0.0598368	0.77363	1	Aamp	protein_coding
ENSRNOG00000015692	1494.27	1424.77	1517.44	1.06504	0.0909103	0.764935	1	Taok1	protein_coding
ENSRNOG00000001611	1493.96	1514.66	1487.05	0.981773	-0.026539	0.898262	1	Rpl24	protein_coding
ENSRNOG00000011587	1493.68	1423.37	1517.11	1.06586	0.0920143	0.656642	1	Adcy6	protein_coding
ENSRNOG00000049142	1491.75	1325.56	1547.15	1.16716	0.223008	0.269981	1	Hdgfrp2	protein_coding
ENSRNOG00000026742	1491.32	1542.14	1474.38	0.956057	-0.0648308	0.718479	1	Ypel5	protein_coding
ENSRNOG00000003686	1490.19	1570.09	1463.56	0.932153	-0.101361	0.581966	1	Tbl1x	protein_coding
ENSRNOG00000016849	1490.16	1576.14	1461.5	0.927266	-0.108945	0.56056	1	Ppp2r5d	protein_coding
ENSRNOG00000001556	1490.09	1285.04	1558.44	1.21275	0.278287	0.198739	1	ENSRNOG00000001556	protein_coding
ENSRNOG00000000464	1489.72	1347.92	1536.99	1.14027	0.189377	0.34786	1	Rxrb	protein_coding
ENSRNOG00000045698	1487.48	1451.32	1499.54	1.03322	0.0471544	0.830589	1	Lin7c	protein_coding
ENSRNOG00000042689	1487.27	1334.41	1538.23	1.15274	0.205067	0.67405	1	Tma7	protein_coding
ENSRNOG00000008331	1485.94	1489.04	1484.9	0.99722	-0.00401675	0.961534	1	RGD1309995	protein_coding
ENSRNOG00000019273	1485.88	1619.92	1441.2	0.889669	-0.168659	0.396515	1	Capn7	protein_coding
ENSRNOG00000012060	1484.91	1658.12	1427.17	0.860719	-0.216385	0.250131	1	Gucy1b3	protein_coding
ENSRNOG00000036934	1484.69	1645.07	1431.23	0.870006	-0.200902	0.347722	1	Abhd12	protein_coding
ENSRNOG00000010593	1483.93	1455.98	1493.25	1.0256	0.0364747	0.897365	1	Ctnnal1	protein_coding
ENSRNOG00000049785	1483.51	1520.25	1471.27	0.967779	-0.0472512	0.795263	1	Ranbp3	protein_coding
ENSRNOG00000028659	1483.18	1563.57	1456.38	0.931447	-0.102455	0.590191	1	Szt2	protein_coding
ENSRNOG00000005332	1482.68	1589.18	1447.18	0.910645	-0.13504	0.475452	1	Csdc2	protein_coding
ENSRNOG00000002258	1482.39	1452.25	1492.44	1.02768	0.0393856	0.859006	1	Tmem150c	protein_coding
ENSRNOG00000047235	1482.33	1543.07	1462.08	0.947512	-0.0777846	0.672032	1	Vps26b	protein_coding
ENSRNOG00000000894	1481.25	1571.02	1451.33	0.923811	-0.11433	0.540606	1	Fry	protein_coding
ENSRNOG00000015430	1480.06	1555.65	1454.87	0.935217	-0.0966273	0.603726	1	Nlgn2	protein_coding
ENSRNOG00000006803	1479.24	1478.8	1479.39	1.0004	0.000580408	0.981711	1	Dnajc10	protein_coding
ENSRNOG00000025504	1478.26	1520.72	1464.11	0.962776	-0.054728	0.763216	1	Ankrd46	protein_coding
ENSRNOG00000006075	1477.82	1479.26	1477.34	0.998701	-0.00187535	0.980025	1	Fez1	protein_coding
ENSRNOG00000010711	1477.36	1502.09	1469.12	0.978054	-0.032014	0.851344	1	Dicer1	protein_coding
ENSRNOG00000005067	1476.18	1289.23	1538.49	1.19334	0.255003	0.204783	1	Zfp36l2	protein_coding
ENSRNOG00000008822	1475.99	1407.54	1498.81	1.06485	0.0906451	0.662595	1	Fkbp1a	protein_coding
ENSRNOG00000032729	1474.73	1346.99	1517.31	1.12645	0.171781	0.493698	1	Bex2	protein_coding
ENSRNOG00000017195	1474.37	1525.84	1457.21	0.955021	-0.066396	0.71553	1	Ctr9	protein_coding
ENSRNOG00000019086	1473.98	1693.05	1400.96	0.827479	-0.273205	0.152806	1	Gucy2f	protein_coding
ENSRNOG00000019444	1472.21	1605.95	1427.62	0.888959	-0.169812	0.367586	1	Amfr	protein_coding
ENSRNOG00000000246	1471.89	1488.58	1466.33	0.985054	-0.0217255	0.897332	1	Amz2	protein_coding
ENSRNOG00000022196	1471.15	1431.76	1484.28	1.03668	0.0519774	0.8191	1	Bmpr2	protein_coding
ENSRNOG00000016816	1468.78	1487.18	1462.65	0.983505	-0.0239957	0.886955	1	Phf2	protein_coding
ENSRNOG00000030790	1468.77	1410.8	1488.09	1.05479	0.0769542	0.71396	1	Ctnnd1	protein_coding
ENSRNOG00000016340	1468.08	1373.54	1499.59	1.09177	0.126673	0.534782	1	Plcg1	protein_coding
ENSRNOG00000004284	1466.67	1493.24	1457.81	0.976278	-0.0346362	0.836506	1	Btg1	protein_coding
ENSRNOG00000018851	1466.18	1409.4	1485.1	1.05371	0.0754837	0.798199	1	Ppp2r2b	protein_coding
ENSRNOG00000006285	1465.22	1438.28	1474.2	1.02498	0.0355901	0.876778	1	Tlk2	protein_coding
ENSRNOG00000002301	1464.77	1516.06	1447.68	0.954896	-0.0665852	0.708572	1	Uso1	protein_coding
ENSRNOG00000032398	1464.03	1348.85	1502.42	1.11385	0.155557	0.445232	1	RGD1562136	protein_coding
ENSRNOG00000028504	1463.66	1580.8	1424.61	0.901195	-0.150089	0.424522	1	Socs5	protein_coding
ENSRNOG00000019020	1463.21	1497.43	1451.81	0.969533	-0.0446377	0.806329	1	Bbs2	protein_coding
ENSRNOG00000018993	1462.3	1462.96	1462.08	0.999395	-0.000873639	0.980252	1	Ilk	protein_coding
ENSRNOG00000025580	1462.05	1496.5	1450.57	0.969311	-0.044969	0.797574	1	Ube2v1	protein_coding
ENSRNOG00000004992	1461.41	1353.51	1497.38	1.1063	0.145738	0.473534	1	Rab1	protein_coding
ENSRNOG00000011544	1461.23	1380.99	1487.98	1.07748	0.107656	0.593347	1	Zfp219	protein_coding
ENSRNOG00000002129	1460.32	1452.71	1462.85	1.00698	0.0100315	0.974919	1	Lrrc8b	protein_coding
ENSRNOG00000024349	1459.71	1485.78	1451.01	0.976598	-0.0341633	0.857652	1	Dos	protein_coding
ENSRNOG00000025528	1457.95	1544	1429.26	0.925687	-0.111404	0.549255	1	Efr3a	protein_coding
ENSRNOG00000002251	1457.71	1436.41	1464.81	1.01977	0.0282462	0.903281	1	Sec31a	protein_coding
ENSRNOG00000018704	1456.48	1384.25	1480.56	1.06958	0.0970429	0.637962	1	Nolc1	protein_coding
ENSRNOG00000005538	1456.19	1516.99	1435.93	0.946563	-0.0792301	0.663679	1	Psmd11	protein_coding
ENSRNOG00000010170	1455.98	1673.95	1383.33	0.826383	-0.275118	0.14059	1	Tubb4b	protein_coding
ENSRNOG00000014573	1455.21	1509.54	1437.1	0.952016	-0.0709422	0.69428	1	Ckmt1b	protein_coding
ENSRNOG00000017299	1452.79	1438.28	1457.63	1.01346	0.0192826	0.939331	1	Phrf1	protein_coding
ENSRNOG00000020791	1452.52	1317.18	1497.63	1.137	0.185234	0.361812	1	Ube2q1	protein_coding
ENSRNOG00000014616	1452.41	1537.02	1424.2	0.926602	-0.109978	0.61731	1	Iars	protein_coding
ENSRNOG00000025076	1450.98	1583.13	1406.93	0.888702	-0.170229	0.36272	1	AI314180	protein_coding
ENSRNOG00000027320	1450.32	1512.8	1429.49	0.944931	-0.081719	0.661242	1	Ago1	protein_coding
ENSRNOG00000008630	1449.76	1428.96	1456.69	1.01941	0.0277302	0.90589	1	Psma7	protein_coding
ENSRNOG00000027761	1449.63	1342.79	1485.24	1.10608	0.145458	0.480887	1	Htatsf1	protein_coding
ENSRNOG00000018568	1449.2	1422.44	1458.12	1.02509	0.035745	0.876726	1	Rab5c	protein_coding
ENSRNOG00000000175	1447.14	1536.55	1417.33	0.922412	-0.116516	0.536787	1	Mier2	protein_coding
ENSRNOG00000019212	1445.73	1596.64	1395.43	0.873981	-0.194327	0.301098	1	Tpp1	protein_coding
ENSRNOG00000013000	1443.41	1577.07	1398.85	0.886992	-0.173008	0.48013	1	Ldhb	protein_coding
ENSRNOG00000004616	1443	1361.89	1470.03	1.0794	0.110235	0.623427	1	Npm1	protein_coding
ENSRNOG00000020297	1441.7	1496.03	1423.6	0.951582	-0.0716003	0.697591	1	Gon4l	protein_coding
ENSRNOG00000006490	1440.59	1531.43	1410.3	0.920907	-0.118872	0.522346	1	Neo1	protein_coding
ENSRNOG00000016576	1439.42	1412.19	1448.49	1.0257	0.0366148	0.891567	1	Lrrc16a	protein_coding
ENSRNOG00000007681	1438.92	1416.85	1446.28	1.02077	0.0296602	0.900663	1	Brd3	protein_coding
ENSRNOG00000028302	1437.91	1537.02	1404.88	0.91403	-0.129687	0.491964	1	Smarcb1	protein_coding
ENSRNOG00000007106	1437.35	1374.47	1458.32	1.06101	0.0854316	0.683851	1	Sos1	protein_coding
ENSRNOG00000012385	1436.91	1369.81	1459.28	1.06532	0.0912836	0.667266	1	Naa15	protein_coding
ENSRNOG00000019014	1436.71	1677.21	1356.54	0.808805	-0.306136	0.107444	1	Ndst1	protein_coding
ENSRNOG00000004345	1436.22	1418.25	1442.21	1.01689	0.0241706	0.926516	1	Daam1	protein_coding
ENSRNOG00000045843	1435.63	1426.63	1438.64	1.00841	0.0120876	0.966233	1	Rusc2	protein_coding
ENSRNOG00000007151	1435.63	1524.44	1406.02	0.922318	-0.116664	0.532642	1	Cdk14	protein_coding
ENSRNOG00000008472	1433.83	1443.4	1430.65	0.991165	-0.0128033	0.932519	1	Rbm10	protein_coding
ENSRNOG00000019804	1433.43	1416.39	1439.12	1.01605	0.0229683	0.921232	1	B3gat3	protein_coding
ENSRNOG00000015600	1432.41	1326.49	1467.71	1.10646	0.14595	0.469462	1	Prpf6	protein_coding
ENSRNOG00000021870	1432.39	1632.5	1365.69	0.836564	-0.257452	0.18107	1	Slco4a1	protein_coding
ENSRNOG00000018170	1431.86	1543.07	1394.79	0.903906	-0.145755	0.444743	1	Slc27a1	protein_coding
ENSRNOG00000017113	1430.84	1393.1	1443.42	1.03612	0.0511932	0.87278	1	Ccnt2	protein_coding
ENSRNOG00000031364	1430.6	1126.21	1532.06	1.36036	0.443993	0.180239	1	Kif1c	protein_coding
ENSRNOG00000021110	1430.2	1407.54	1437.75	1.02147	0.0306401	0.890805	1	Mllt11	protein_coding
ENSRNOG00000050949	1429.76	1484.85	1411.4	0.950532	-0.0731927	0.696771	1	MGC125239	protein_coding
ENSRNOG00000020361	1423.63	1529.1	1388.47	0.908032	-0.139185	0.572406	1	Ip6k2	protein_coding
ENSRNOG00000005183	1423.11	1402.41	1430.01	1.01968	0.0281187	0.911675	1	Rtf1	protein_coding
ENSRNOG00000009313	1421.46	1410.33	1425.17	1.01052	0.015105	0.958738	1	Lrpap1	protein_coding
ENSRNOG00000016011	1419.3	1541.68	1378.51	0.89416	-0.161394	0.400787	1	Plekhg1	protein_coding
ENSRNOG00000002544	1418.06	1473.67	1399.52	0.94968	-0.0744865	0.685336	1	Kifap3	protein_coding
ENSRNOG00000002436	1416.98	1504.88	1387.68	0.922117	-0.116979	0.525048	1	Mmd	protein_coding
ENSRNOG00000007967	1416.79	1459.24	1402.64	0.961215	-0.0570684	0.772391	1	Sdhb	protein_coding
ENSRNOG00000010902	1416.76	1425.23	1413.93	0.992071	-0.0114849	0.935435	1	Tceb3	protein_coding
ENSRNOG00000006911	1416.52	1461.1	1401.65	0.959315	-0.0599231	0.741497	1	Sptb	protein_coding
ENSRNOG00000000840	1415.89	1386.11	1425.82	1.02865	0.0407471	0.858977	1	Atp6v1g2	protein_coding
ENSRNOG00000023910	1415.88	1413.59	1416.64	1.00216	0.00310848	1	1	Man2b1	protein_coding
ENSRNOG00000011732	1415.45	1376.8	1428.33	1.03743	0.053016	0.870939	1	Psmb7	protein_coding
ENSRNOG00000025155	1415.24	1534.22	1375.59	0.8966	-0.157463	0.404479	1	Lmtk2	protein_coding
ENSRNOG00000004057	1414.95	1241.26	1472.85	1.18658	0.246805	0.440503	1	Ccdc88a	protein_coding
ENSRNOG00000014272	1414.95	1298.55	1453.75	1.11952	0.162876	0.561698	1	Rpl35	protein_coding
ENSRNOG00000002827	1413.47	1433.62	1406.75	0.981258	-0.027296	0.869657	1	Rbfox1	protein_coding
ENSRNOG00000037254	1412.85	1496.96	1384.82	0.925085	-0.112341	0.546744	1	G6pd	protein_coding
ENSRNOG00000009549	1412.61	1477.4	1391.01	0.941529	-0.0869229	0.633847	1	Fbxo3	protein_coding
ENSRNOG00000046502	1412.57	1335.34	1438.31	1.07711	0.107163	0.604286	1	Lonp1	protein_coding
ENSRNOG00000001456	1412.48	1514.2	1378.57	0.910431	-0.135378	0.470479	1	Nup153	protein_coding
ENSRNOG00000008652	1410.95	1310.66	1444.39	1.10203	0.140166	0.67162	1	Phip	protein_coding
ENSRNOG00000017753	1410.91	1513.26	1376.79	0.909815	-0.136356	0.473203	1	Ercc2	protein_coding
ENSRNOG00000019885	1409.68	1334.41	1434.77	1.0752	0.104611	0.612901	1	Magi3	protein_coding
ENSRNOG00000014525	1409.59	1319.51	1439.62	1.09103	0.125689	0.539427	1	Hspd1	protein_coding
ENSRNOG00000025443	1409	1461.1	1391.64	0.95246	-0.0702696	0.714063	1	Map1lc3a	protein_coding
ENSRNOG00000037207	1408.81	1503.02	1377.41	0.916427	-0.125908	0.506338	1	Ubr1	protein_coding
ENSRNOG00000017074	1408.72	1431.29	1401.2	0.978974	-0.0306572	0.854635	1	RAB28	protein_coding
ENSRNOG00000014044	1407.11	1608.28	1340.06	0.833225	-0.263223	0.1647	1	Pank4	protein_coding
ENSRNOG00000004519	1406.24	1570.09	1351.63	0.86086	-0.21615	0.255859	1	Atg2b	protein_coding
ENSRNOG00000006545	1404.8	1279.92	1446.43	1.1301	0.176446	0.380252	1	Sept7	protein_coding
ENSRNOG00000020347	1404.55	1506.74	1370.48	0.909567	-0.136748	0.46734	1	Nup98	protein_coding
ENSRNOG00000005358	1404.52	1532.36	1361.9	0.888762	-0.170131	0.362981	1	Pmm1	protein_coding
ENSRNOG00000028594	1403.65	1544	1356.86	0.878795	-0.186401	0.3229	1	IFNAR1	protein_coding
ENSRNOG00000023053	1403.5	1442	1390.66	0.964396	-0.0523025	0.77189	1	RGD1309747	protein_coding
ENSRNOG00000014353	1402.33	1569.62	1346.57	0.857892	-0.221131	0.243304	1	Sympk	protein_coding
ENSRNOG00000016043	1402.11	1510.47	1365.98	0.904344	-0.145056	0.434806	1	Aqp4	protein_coding
ENSRNOG00000017506	1401.92	1202.6	1468.37	1.22099	0.288055	0.228531	1	Cltb	protein_coding
ENSRNOG00000007604	1401.89	1354.9	1417.55	1.04624	0.065209	0.750268	1	Igsf8	protein_coding
ENSRNOG00000028356	1401.48	1388.44	1405.83	1.01252	0.0179549	0.946888	1	Chchd10	protein_coding
ENSRNOG00000011352	1400.35	1339.53	1420.63	1.06054	0.084797	0.684618	1	Furin	protein_coding
ENSRNOG00000020962	1400.07	1459.7	1380.19	0.945532	-0.0808023	0.66272	1	Pogz	protein_coding
ENSRNOG00000018708	1399.13	1465.76	1376.92	0.939394	-0.0901976	0.624592	1	Ppp1ca	protein_coding
ENSRNOG00000013514	1398.96	1507.67	1362.73	0.90386	-0.145829	0.441286	1	Maf1	protein_coding
ENSRNOG00000020804	1398.37	1305.07	1429.46	1.09532	0.13135	0.524152	1	Smarcc1	protein_coding
ENSRNOG00000007312	1398.28	1497.89	1365.07	0.911326	-0.13396	0.470554	1	Arl8b	protein_coding
ENSRNOG00000003084	1397.25	1373.07	1405.31	1.02348	0.0334858	0.877539	1	Parp1	protein_coding
ENSRNOG00000031748	1396.94	1317.64	1423.37	1.08024	0.111349	0.613618	1	Kifc2	protein_coding
ENSRNOG00000001449	1396.71	1339.53	1415.76	1.05691	0.0798501	0.703848	1	Pom121	protein_coding
ENSRNOG00000019219	1395.43	1405.67	1392.02	0.990285	-0.0140845	0.923517	1	Vamp1	protein_coding
ENSRNOG00000018914	1394.14	1455.51	1373.68	0.943779	-0.0834789	0.653964	1	Napg	protein_coding
ENSRNOG00000002818	1393.66	1528.63	1348.67	0.882269	-0.18071	0.336913	1	Eftud2	protein_coding
ENSRNOG00000036835	1392.34	1421.97	1382.47	0.972216	-0.0406512	0.818043	1	Copz1	protein_coding
ENSRNOG00000001139	1392.26	1415.92	1384.37	0.977719	-0.0325084	0.846417	1	Suds3	protein_coding
ENSRNOG00000007674	1391.84	1423.37	1381.33	0.970466	-0.043251	0.809321	1	Nacad	protein_coding
ENSRNOG00000003524	1391.56	1483.92	1360.78	0.917014	-0.124984	0.506089	1	Lrrc59	protein_coding
ENSRNOG00000001337	1391.24	1445.26	1373.23	0.950159	-0.0737588	0.737517	1	Setd1b	protein_coding
ENSRNOG00000000931	1390.89	1325.1	1412.82	1.06621	0.092485	0.659058	1	SFSWAP	protein_coding
ENSRNOG00000011014	1390.83	1489.98	1357.78	0.911279	-0.134035	0.476911	1	Copg2	protein_coding
ENSRNOG00000001455	1390.28	1319.04	1414.03	1.07202	0.100325	0.625865	1	Kif13a	protein_coding
ENSRNOG00000018387	1390.19	1557.51	1334.41	0.856761	-0.223036	0.242388	1	Wdr7	protein_coding
ENSRNOG00000048258	1390.09	1240.33	1440	1.16099	0.215353	0.283914	1	Cisd2	protein_coding
ENSRNOG00000021581	1389.74	1421.97	1378.99	0.969773	-0.0442816	0.800083	1	Rapgef2	protein_coding
ENSRNOG00000001272	1389.32	1452.25	1368.34	0.942221	-0.0858623	0.650114	1	Mcm3ap	protein_coding
ENSRNOG00000017758	1389.09	1530.96	1341.8	0.87644	-0.190273	0.307572	1	ENSRNOG00000017758	protein_coding
ENSRNOG00000010330	1388.09	1362.36	1396.66	1.02518	0.0358796	0.875149	1	Mark3	protein_coding
ENSRNOG00000007657	1387.49	1164.87	1461.7	1.25482	0.327476	0.42687	1	Col27a1	protein_coding
ENSRNOG00000017824	1384.95	1289.23	1416.86	1.09899	0.136182	0.500071	1	Ncoa5	protein_coding
ENSRNOG00000014341	1384.91	1321.84	1405.93	1.06362	0.0889873	0.714789	1	Btbd10	protein_coding
ENSRNOG00000026260	1384.62	1350.71	1395.93	1.03347	0.047501	0.899723	1	Rpl11	protein_coding
ENSRNOG00000020982	1383.89	1354.9	1393.55	1.02852	0.0405723	0.917566	1	Fau	protein_coding
ENSRNOG00000023781	1383.32	1236.14	1432.38	1.15875	0.212574	0.625146	1	Plec	protein_coding
ENSRNOG00000019007	1383.18	1392.63	1380.03	0.990952	-0.0131132	0.935176	1	Rpl14	protein_coding
ENSRNOG00000025324	1382.57	1437.81	1364.16	0.948774	-0.0758636	0.681998	1	Spire1	protein_coding
ENSRNOG00000009812	1382.31	1455.51	1357.9	0.932941	-0.100142	0.592969	1	RGD1559442	protein_coding
ENSRNOG00000017495	1380.38	1430.36	1363.72	0.953415	-0.0688239	0.706308	1	Klhdc3	protein_coding
ENSRNOG00000008345	1379.99	1375.86	1381.36	1.004	0.00575411	0.995943	1	Clcn6	protein_coding
ENSRNOG00000008088	1378.72	1395.43	1373.15	0.984036	-0.0232166	0.898912	1	Btbd3	protein_coding
ENSRNOG00000019354	1378.65	1493.24	1340.45	0.897682	-0.155724	0.413462	1	Ptch1	protein_coding
ENSRNOG00000020233	1377.54	1384.25	1375.31	0.993543	-0.0093455	0.954326	1	Rabac1	protein_coding
ENSRNOG00000000395	1376.77	1383.32	1374.59	0.993691	-0.00913026	0.943942	1	2510003E04Rik	protein_coding
ENSRNOG00000021513	1376.33	1370.27	1378.35	1.00589	0.00847495	0.982266	1	Rtn4rl2	protein_coding
ENSRNOG00000021223	1374.35	1360.49	1378.96	1.01358	0.0194548	0.940148	1	Ptpra	protein_coding
ENSRNOG00000011893	1372.73	1252.44	1412.82	1.12806	0.173845	0.647714	1	Rps3a	protein_coding
ENSRNOG00000009156	1372.13	1264.08	1408.14	1.11396	0.155704	0.561987	1	Tra2a	protein_coding
ENSRNOG00000017172	1371.83	1448.06	1346.42	0.92981	-0.104992	0.577104	1	Mvb12b	protein_coding
ENSRNOG00000012037	1369.65	1328.82	1383.26	1.04097	0.0579277	0.78725	1	Galnt7	protein_coding
ENSRNOG00000001484	1369.48	1466.22	1337.23	0.912022	-0.13286	0.482261	1	Gatsl2	protein_coding
ENSRNOG00000002004	1368	1237.53	1411.49	1.14057	0.189756	0.346298	1	Prdm8	protein_coding
ENSRNOG00000020914	1367.41	1244.52	1408.37	1.13166	0.178442	0.381408	1	Sptbn4	protein_coding
ENSRNOG00000028549	1367.27	1347.45	1373.88	1.01961	0.0280235	0.908248	1	Capza2	protein_coding
ENSRNOG00000014051	1367.08	1246.85	1407.15	1.12857	0.174494	0.39214	1	Pgrmc2	protein_coding
ENSRNOG00000024671	1366.98	1422.91	1348.34	0.947593	-0.0776599	0.704607	1	Dmxl1	protein_coding
ENSRNOG00000039091	1365.56	1352.11	1370.04	1.01326	0.0190097	0.946707	1	Pnpla8	protein_coding
ENSRNOG00000046000	1365.26	1223.56	1412.49	1.15441	0.207162	0.421909	1	Clasrp	protein_coding
ENSRNOG00000003625	1364.41	1326.03	1377.2	1.03859	0.0546274	0.804189	1	Ubxn4	protein_coding
ENSRNOG00000002627	1364.1	1391.7	1354.89	0.973553	-0.0386682	0.825489	1	Kctd3	protein_coding
ENSRNOG00000009760	1362.95	1331.62	1373.39	1.03137	0.0445661	0.833608	1	Palm	protein_coding
ENSRNOG00000007462	1362.7	1333.48	1372.45	1.02922	0.0415545	0.851614	1	Sept8	protein_coding
ENSRNOG00000020833	1362.18	1290.63	1386.03	1.07392	0.102885	0.621087	1	Cspg5	protein_coding
ENSRNOG00000000048	1360.78	1467.62	1325.16	0.902935	-0.147306	0.433316	1	Gak	protein_coding
ENSRNOG00000027513	1360.56	1468.09	1324.72	0.902343	-0.148252	0.443955	1	Rtel1	protein_coding
ENSRNOG00000037658	1359.71	1387.97	1350.29	0.97285	-0.0397108	0.823441	1	Gprasp2	protein_coding
ENSRNOG00000011156	1359.13	1485.32	1317.06	0.886721	-0.173448	0.360401	1	Clstn3	protein_coding
ENSRNOG00000024194	1359.07	1301.81	1378.16	1.05865	0.0822287	0.712875	1	Rsf1	protein_coding
ENSRNOG00000032902	1358.59	1265.94	1389.48	1.09758	0.134328	0.507844	1	Ybx1	protein_coding
ENSRNOG00000019070	1357.71	1279.45	1383.79	1.08155	0.113102	0.577427	1	St13	protein_coding
ENSRNOG00000020363	1356.22	1311.12	1371.26	1.04587	0.0646974	0.754229	1	Med25	protein_coding
ENSRNOG00000011222	1355.86	1444.8	1326.21	0.917923	-0.123555	0.608855	1	Dynll1	protein_coding
ENSRNOG00000008049	1355.53	1304.14	1372.66	1.05254	0.0738765	0.721804	1	Max	protein_coding
ENSRNOG00000007249	1353.91	1145.31	1423.44	1.24284	0.313643	0.121619	1	Cdkn1b	protein_coding
ENSRNOG00000016630	1353.77	1228.22	1395.62	1.1363	0.18434	0.549199	1	Tln1	protein_coding
ENSRNOG00000015320	1353.48	1290.63	1374.43	1.06493	0.0907594	0.730361	1	Atp5g2	protein_coding
ENSRNOG00000017231	1352.96	1269.2	1380.87	1.08798	0.121658	0.553813	1	Adam9	protein_coding
ENSRNOG00000006614	1352.34	1318.11	1363.75	1.03463	0.049109	0.827338	1	Rfx7	protein_coding
ENSRNOG00000001717	1350.9	1364.69	1346.31	0.986535	-0.0195574	0.905466	1	Opa1	protein_coding
ENSRNOG00000014319	1350.62	1297.62	1368.29	1.05447	0.0765121	0.717976	1	Smchd1	protein_coding
ENSRNOG00000015733	1350.18	1366.55	1344.72	0.984027	-0.0232296	0.891138	1	Myl12b	protein_coding
ENSRNOG00000033643	1350.07	1415.92	1328.12	0.937993	-0.0923502	0.621436	1	Exoc2	protein_coding
ENSRNOG00000017116	1349.28	1349.32	1349.26	0.999961	-5.60104e-05	1	1	Zfp532	protein_coding
ENSRNOG00000020850	1348.6	1438.74	1318.55	0.916458	-0.12586	0.507604	1	Mpp2	protein_coding
ENSRNOG00000021057	1348.15	1309.73	1360.96	1.03912	0.0553597	0.793491	1	Osbp	protein_coding
ENSRNOG00000031789	1348.01	1386.58	1335.15	0.962914	-0.0545207	0.765481	1	Rangap1	protein_coding
ENSRNOG00000005667	1347.26	1542.61	1282.14	0.831152	-0.266815	0.169471	1	Astn1	protein_coding
ENSRNOG00000006779	1346.57	1319.51	1355.59	1.02735	0.0389262	0.862306	1	Crot	protein_coding
ENSRNOG00000024603	1345.23	1393.56	1329.12	0.953759	-0.068304	0.805023	1	Rps15	protein_coding
ENSRNOG00000011648	1343.96	1159.28	1405.52	1.2124	0.277871	0.590368	1	Aqp1	protein_coding
ENSRNOG00000011927	1343.21	1460.63	1304.07	0.892815	-0.163568	0.38892	1	SDC3	protein_coding
ENSRNOG00000020703	1342.74	1263.15	1369.27	1.08401	0.116381	0.571661	1	Sipa1l3	protein_coding
ENSRNOG00000011007	1341.73	1413.12	1317.93	0.932637	-0.100613	0.594186	1	Ube2o	protein_coding
ENSRNOG00000013818	1341.62	1353.97	1337.5	0.987835	-0.0176578	0.91437	1	Rasgrf2	protein_coding
ENSRNOG00000018417	1341.33	1424.77	1313.51	0.921913	-0.117297	0.525214	1	Naa35	protein_coding
ENSRNOG00000018529	1340.96	1244.98	1372.95	1.10278	0.14115	0.489986	1	Csnk1g2	protein_coding
ENSRNOG00000004353	1340.95	1307.86	1351.98	1.03373	0.0478664	0.825172	1	Ppfia2	protein_coding
ENSRNOG00000009716	1340.47	1317.18	1348.23	1.02357	0.0336168	0.885946	1	Casc3	protein_coding
ENSRNOG00000026483	1340.35	1180.71	1393.56	1.18027	0.239123	0.244708	1	Trnp1	protein_coding
ENSRNOG00000013954	1340.12	1316.25	1348.08	1.02419	0.0344806	0.933941	1	Alpl	protein_coding
ENSRNOG00000016152	1339.34	1198.87	1386.16	1.15621	0.209409	0.30695	1	Dek	protein_coding
ENSRNOG00000008174	1339.23	1319.04	1345.96	1.02041	0.0291491	0.900134	1	Appl2	protein_coding
ENSRNOG00000005256	1338.7	1224.03	1376.92	1.12491	0.169814	0.409264	1	Zc3h15	protein_coding
ENSRNOG00000006609	1338.61	1348.38	1335.35	0.990336	-0.0140103	0.922856	1	Psme4	protein_coding
ENSRNOG00000020595	1337.87	1340.47	1337	0.997413	-0.0037366	0.960767	1	Rps11	protein_coding
ENSRNOG00000016722	1336.82	1391.7	1318.53	0.947424	-0.0779177	0.675901	1	Xpo6	protein_coding
ENSRNOG00000049784	1336.67	1403.81	1314.29	0.936234	-0.0950591	0.613295	1	Tsnax	protein_coding
ENSRNOG00000006663	1336.31	1508.14	1279.04	0.848088	-0.237714	0.290053	1	Usp2	protein_coding
ENSRNOG00000005802	1335.82	1351.64	1330.55	0.984392	-0.0226951	0.889475	1	Usp24	protein_coding
ENSRNOG00000010729	1335.49	1303.2	1346.25	1.03303	0.0468779	0.835537	1	Usp8	protein_coding
ENSRNOG00000017857	1334.89	1293.89	1348.55	1.04225	0.0596961	0.776547	1	Cul7	protein_coding
ENSRNOG00000005138	1334.27	1483.92	1284.39	0.865539	-0.208329	0.267075	1	Pip4k2c	protein_coding
ENSRNOG00000015912	1334.2	1472.28	1288.17	0.87495	-0.192728	0.307592	1	Ptdss2	protein_coding
ENSRNOG00000005585	1333.98	1248.71	1362.4	1.09104	0.125709	0.592303	1	Strn3	protein_coding
ENSRNOG00000031544	1333.07	1293.89	1346.13	1.04037	0.0571015	0.793168	1	Larp1	protein_coding
ENSRNOG00000014434	1333.03	1231.48	1366.88	1.10995	0.150498	0.464642	1	Chd1	protein_coding
ENSRNOG00000012559	1332.68	1409.86	1306.95	0.927007	-0.109347	0.561024	1	Man1b1	protein_coding
ENSRNOG00000005292	1331.76	1263.62	1354.48	1.0719	0.100177	0.642915	1	Trip11	protein_coding
ENSRNOG00000000541	1330.61	1354.9	1322.51	0.976092	-0.0349113	0.857363	1	Glo1	protein_coding
ENSRNOG00000010807	1330.39	1361.43	1320.05	0.969607	-0.0445284	0.862899	1	Cox6c	protein_coding
ENSRNOG00000015734	1329.66	1258.03	1353.54	1.07592	0.105574	0.619197	1	Ube3a	protein_coding
ENSRNOG00000025695	1329.35	1264.55	1350.96	1.06833	0.0953608	0.648011	1	Tns3	protein_coding
ENSRNOG00000017567	1329.22	1138.79	1392.7	1.22296	0.29038	0.157095	1	Ano8	protein_coding
ENSRNOG00000011814	1328.55	1210.05	1368.04	1.13056	0.177044	0.394421	1	Cbx3	protein_coding
ENSRNOG00000027012	1328.18	1367.95	1314.93	0.961241	-0.0570296	0.759994	1	Usp54	protein_coding
ENSRNOG00000005851	1328.13	1290.16	1340.79	1.03924	0.0555314	0.804385	1	Tmf1	protein_coding
ENSRNOG00000020336	1328.1	1440.14	1290.76	0.896271	-0.157993	0.402336	1	Ezh1	protein_coding
ENSRNOG00000027995	1326.92	1345.59	1320.7	0.981503	-0.0269355	0.886188	1	Samd7	protein_coding
ENSRNOG00000014135	1326.63	1232.41	1358.03	1.10193	0.140038	0.497497	1	Rab11fip4	protein_coding
ENSRNOG00000032701	1325.53	1279.92	1340.73	1.04751	0.0669669	0.744897	1	Slc6a8	protein_coding
ENSRNOG00000009819	1325.42	1265.01	1345.56	1.06367	0.0890511	0.672034	1	Vezf1	protein_coding
ENSRNOG00000023453	1324.75	1446.66	1284.12	0.887641	-0.171951	0.365809	1	Lrba	protein_coding
ENSRNOG00000049814	1324.04	1379.59	1305.53	0.946317	-0.0796047	0.663925	1	Rbm39	protein_coding
ENSRNOG00000025338	1323.9	1348.85	1315.58	0.975338	-0.0360255	0.837196	1	Msi2	protein_coding
ENSRNOG00000020894	1322.03	1379.12	1302.99	0.944797	-0.081923	0.65317	1	Lsm12	protein_coding
ENSRNOG00000015409	1320.54	1435.95	1282.07	0.892836	-0.163533	0.384106	1	Usp5	protein_coding
ENSRNOG00000002418	1320.5	1201.2	1360.27	1.13242	0.179414	0.380332	1	Tgfb2	protein_coding
ENSRNOG00000004214	1320.22	1242.66	1346.08	1.08323	0.115338	0.788555	1	RPL26	protein_coding
ENSRNOG00000016275	1320.05	1015.83	1421.46	1.39931	0.484713	0.744395	1	Ttr	protein_coding
ENSRNOG00000011148	1318.25	1278.05	1331.65	1.04194	0.0592693	0.784346	1	Ssr3	protein_coding
ENSRNOG00000011596	1317.75	1251.97	1339.68	1.07006	0.097686	0.640377	1	Trpm7	protein_coding
ENSRNOG00000004099	1317.33	1263.62	1335.23	1.05668	0.0795334	0.708706	1	R3hdm1	protein_coding
ENSRNOG00000000957	1317.05	1261.75	1335.49	1.05844	0.0819387	0.818142	1	RGD1562469	protein_coding
ENSRNOG00000020438	1316.51	1141.12	1374.98	1.20494	0.268961	0.308389	1	Prpf38b	protein_coding
ENSRNOG00000005003	1316.02	1477.4	1262.23	0.854357	-0.227089	0.230578	1	Ptprn2	protein_coding
ENSRNOG00000011946	1316	899.854	1454.72	1.61661	0.692975	0.135303	1	Ptn	protein_coding
ENSRNOG00000007895	1315.4	1177.91	1361.22	1.15562	0.208669	0.300083	1	Pdhb	protein_coding
ENSRNOG00000003975	1314.42	1229.61	1342.69	1.09196	0.126917	0.649012	1	Pfn1	protein_coding
ENSRNOG00000008431	1314.4	1413.12	1281.49	0.906852	-0.141062	0.459623	1	Gabbr2	protein_coding
ENSRNOG00000019832	1313.81	1378.19	1292.35	0.93771	-0.0927856	0.620383	1	Bbs1	protein_coding
ENSRNOG00000025459	1313.73	1366.55	1296.13	0.948469	-0.076328	0.703723	1	Mars	protein_coding
ENSRNOG00000009094	1313.56	1251.51	1334.25	1.06611	0.092362	0.677812	1	Nudt4	protein_coding
ENSRNOG00000020489	1312.59	1248.24	1334.03	1.06873	0.0958954	0.63722	1	Tmem145	protein_coding
ENSRNOG00000023455	1312.14	1414.06	1278.17	0.903903	-0.145761	0.440556	1	Pomgnt1	protein_coding
ENSRNOG00000020950	1310.55	1329.29	1304.31	0.981208	-0.0273692	0.87553	1	Syvn1	protein_coding
ENSRNOG00000009166	1308.73	1347.92	1295.67	0.961237	-0.0570352	0.752649	1	Ddx24	protein_coding
ENSRNOG00000020139	1308.41	1328.82	1301.61	0.979522	-0.02985	0.868356	1	RGD1565775	protein_coding
ENSRNOG00000049181	1308.14	1267.34	1321.74	1.04292	0.0606316	0.77571	1	Sh2b1	protein_coding
ENSRNOG00000020425	1307.57	1311.59	1306.23	0.995914	-0.0059073	0.959005	1	Stim1	protein_coding
ENSRNOG00000012420	1307.15	1173.26	1351.78	1.15216	0.204346	0.317455	1	Bcl9l	protein_coding
ENSRNOG00000009364	1302.17	1364.69	1281.33	0.938916	-0.0909315	0.709367	1	Ndufb9	protein_coding
ENSRNOG00000026432	1302	1380.06	1275.98	0.924587	-0.113119	0.556361	1	Syt7	protein_coding
ENSRNOG00000024779	1301.59	1343.73	1287.54	0.958186	-0.0616225	0.731898	1	Polr2b	protein_coding
ENSRNOG00000033119	1298.99	1101.53	1364.81	1.23902	0.309194	0.128432	1	Plcb4	protein_coding
ENSRNOG00000021448	1298.78	1313.92	1293.74	0.984643	-0.0223277	0.892261	1	Tmem57	protein_coding
ENSRNOG00000020369	1296.67	1379.12	1269.18	0.920281	-0.119853	0.514101	1	Igf2	protein_coding
ENSRNOG00000046731	1294.82	1344.66	1278.21	0.950584	-0.0731135	0.697	1	Cacna1a	protein_coding
ENSRNOG00000010609	1294.33	1381.45	1265.29	0.915915	-0.126714	0.502026	1	Abcf2	protein_coding
ENSRNOG00000016870	1294.05	1396.82	1259.79	0.901895	-0.148968	0.433698	1	Pcif1	protein_coding
ENSRNOG00000010309	1292.43	1176.52	1331.07	1.13136	0.178059	0.456916	1	Nfyb	protein_coding
ENSRNOG00000049075	1292.17	1189.56	1326.37	1.11501	0.157057	0.982156	1	Fabp5	protein_coding
ENSRNOG00000004159	1291.82	1243.59	1307.89	1.05171	0.0727373	0.728388	1	Flii	protein_coding
ENSRNOG00000014625	1291.57	1281.78	1294.84	1.01019	0.0146241	0.974055	1	Atp5d	protein_coding
ENSRNOG00000022173	1291.47	1330.68	1278.4	0.960711	-0.0578263	0.753142	1	Gatad2a	protein_coding
ENSRNOG00000014549	1291.47	1401.48	1254.8	0.895337	-0.159498	0.402092	1	Arhgef26	protein_coding
ENSRNOG00000036664	1289.47	1376.33	1260.51	0.915851	-0.126815	0.50336	1	Narf	protein_coding
ENSRNOG00000002139	1289.18	1171.86	1328.28	1.13348	0.180762	0.459589	1	C530008M17Rik	protein_coding
ENSRNOG00000011491	1288.03	1309.73	1280.8	0.977912	-0.0322234	0.852275	1	Dnajc13	protein_coding
ENSRNOG00000020021	1287.86	1348.85	1267.53	0.939713	-0.0897072	0.636994	1	Brsk2	protein_coding
ENSRNOG00000012026	1287.34	1313.45	1278.64	0.973494	-0.0387559	0.844248	1	Psmc2	protein_coding
ENSRNOG00000016423	1286.91	1223.09	1308.18	1.06957	0.0970263	0.635709	1	Tacc1	protein_coding
ENSRNOG00000047656	1286.67	1301.34	1281.77	0.984964	-0.0218575	0.898395	1	Gaa	protein_coding
ENSRNOG00000000433	1286.5	1202.13	1314.63	1.09358	0.129055	0.534476	1	Prrt1	protein_coding
ENSRNOG00000007806	1286.35	1278.99	1288.81	1.00768	0.0110373	0.97613	1	Arf5	protein_coding
ENSRNOG00000000033	1286.05	1331.15	1271.01	0.954821	-0.0666976	0.718935	1	Tmcc2	protein_coding
ENSRNOG00000020742	1285.98	1333.48	1270.14	0.952503	-0.0702037	0.705228	1	Pcnxl3	protein_coding
ENSRNOG00000007574	1285.38	1329.75	1270.59	0.955504	-0.0656656	0.727778	1	Padi2	protein_coding
ENSRNOG00000020225	1285.02	1292.49	1282.53	0.992289	-0.0111682	0.947355	1	Dlgap4	protein_coding
ENSRNOG00000018518	1284.77	1322.3	1272.27	0.96216	-0.0556514	0.758786	1	Prr14	protein_coding
ENSRNOG00000020658	1284.32	1234.74	1300.85	1.05354	0.0752486	0.714731	1	Aarsd1	protein_coding
ENSRNOG00000016833	1283.89	1339.07	1265.5	0.945058	-0.081525	0.661316	1	Ide	protein_coding
ENSRNOG00000014311	1283.37	966.924	1388.85	1.43636	0.522412	0.0976101	1	Slc7a8	protein_coding
ENSRNOG00000002001	1282.15	1246.38	1294.07	1.03826	0.0541719	0.80728	1	Itsn1	protein_coding
ENSRNOG00000004752	1280.26	1455.04	1221.99	0.839833	-0.251826	0.19014	1	Nalcn	protein_coding
ENSRNOG00000020273	1279.88	1220.3	1299.75	1.0651	0.0909951	0.657433	1	Maz	protein_coding
ENSRNOG00000013545	1279.61	1412.19	1235.41	0.874818	-0.192945	0.305779	1	Polr2e	protein_coding
ENSRNOG00000009402	1279.61	1248.24	1290.06	1.0335	0.0475361	0.826717	1	Rabgap1	protein_coding
ENSRNOG00000018549	1279.32	1255.23	1287.35	1.02558	0.0364458	0.871502	1	Fbxo18	protein_coding
ENSRNOG00000012751	1278.45	1253.83	1286.66	1.02618	0.0372852	0.872344	1	Tm9sf2	protein_coding
ENSRNOG00000043065	1277.57	1225.42	1294.95	1.05674	0.0796202	0.702426	1	Prpf40b	protein_coding
ENSRNOG00000004496	1277.19	1208.66	1300.03	1.0756	0.105145	0.625719	1	Rock2	protein_coding
ENSRNOG00000027833	1276.76	1471.35	1211.9	0.823665	-0.279871	0.157125	1	Fnip2	protein_coding
ENSRNOG00000017925	1276.23	1370.27	1244.88	0.908493	-0.138453	0.46464	1	Gapvd1	protein_coding
ENSRNOG00000011216	1275.86	1273.4	1276.68	1.00258	0.00371887	1	1	Tbl1xr1	protein_coding
ENSRNOG00000003328	1275.41	1342.33	1253.1	0.933525	-0.0992395	0.595509	1	Cdip1	protein_coding
ENSRNOG00000008425	1275.36	1233.81	1289.21	1.04491	0.0633737	0.770152	1	Nav1	protein_coding
ENSRNOG00000004628	1274.59	1256.16	1280.74	1.01956	0.0279526	0.907858	1	Dazap2	protein_coding
ENSRNOG00000019082	1274.25	1377.26	1239.91	0.900273	-0.151565	0.427233	1	Sbk1	protein_coding
ENSRNOG00000015852	1274.08	1482.99	1204.44	0.81217	-0.300146	0.116532	1	ENSRNOG00000015852	protein_coding
ENSRNOG00000039862	1273.52	1299.94	1264.71	0.972894	-0.0396449	0.823773	1	Cldn12	protein_coding
ENSRNOG00000002373	1273.36	1268.27	1275.05	1.00535	0.00769302	0.990268	1	Akap1	protein_coding
ENSRNOG00000011421	1273.25	1272.46	1273.51	1.00082	0.00118572	1	1	Smap2	protein_coding
ENSRNOG00000023376	1272.88	1231.48	1286.69	1.04483	0.063269	0.765876	1	Riok3	protein_coding
ENSRNOG00000011804	1272.87	1324.63	1255.62	0.947901	-0.0771923	0.673552	1	Stx12	protein_coding
ENSRNOG00000011339	1272.32	1117.83	1323.82	1.18427	0.244004	0.237028	1	Slk	protein_coding
ENSRNOG00000006870	1271.71	1182.11	1301.58	1.10106	0.138899	0.508862	1	Mtdh	protein_coding
ENSRNOG00000007690	1271.03	1348.38	1245.25	0.923511	-0.114799	0.545563	1	Cmpk2	protein_coding
ENSRNOG00000025296	1270.99	1274.33	1269.88	0.996509	-0.00504499	0.965758	1	Lrrc8a	protein_coding
ENSRNOG00000017018	1270.81	1172.33	1303.64	1.11201	0.153173	0.462897	1	A630007B06Rik	protein_coding
ENSRNOG00000048795	1270.53	1109.45	1324.23	1.19359	0.25531	0.341131	1	Top2b	protein_coding
ENSRNOG00000002050	1270.49	815.551	1422.14	1.74378	0.802217	0.158627	1	Igfbp7	protein_coding
ENSRNOG00000005796	1270.35	1094.54	1328.95	1.21416	0.279954	0.350247	1	Ctnna1	protein_coding
ENSRNOG00000017927	1269.93	1107.12	1324.2	1.19608	0.258316	0.409427	1	Drd4	protein_coding
ENSRNOG00000009244	1269.56	1423.84	1218.14	0.855533	-0.225104	0.23484	1	Abhd4	protein_coding
ENSRNOG00000006148	1269.2	1277.12	1266.55	0.991726	-0.011987	0.929655	1	RGD1310352	protein_coding
ENSRNOG00000009872	1268.79	1303.2	1257.31	0.964786	-0.0517185	0.783462	1	Kcnh2	protein_coding
ENSRNOG00000013520	1268.23	1341.86	1243.69	0.926839	-0.109609	0.579284	1	Mat2a	protein_coding
ENSRNOG00000032840	1266.75	1145.31	1307.22	1.14137	0.190766	0.563982	1	Sumo2l	protein_coding
ENSRNOG00000006087	1266.4	1202.6	1287.67	1.07074	0.0986062	0.640957	1	Rnf20	protein_coding
ENSRNOG00000013147	1265.88	1252.44	1270.35	1.01431	0.0204934	0.943272	1	Cacna1d	protein_coding
ENSRNOG00000002821	1264.94	1333.48	1242.09	0.931465	-0.102426	0.587639	1	Phlpp1	protein_coding
ENSRNOG00000000823	1264.01	1223.09	1277.64	1.0446	0.062949	0.77752	1	Gcc2	protein_coding
ENSRNOG00000049733	1263.64	1388.44	1222.03	0.880149	-0.18418	0.336819	1	Ankrd33	protein_coding
ENSRNOG00000000968	1261.89	1238.93	1269.54	1.02471	0.0352104	0.87866	1	Rnf6	protein_coding
ENSRNOG00000006509	1261.73	1397.75	1216.39	0.870247	-0.200503	0.330593	1	Srgap3	protein_coding
ENSRNOG00000022066	1261.32	1279.45	1255.28	0.981107	-0.027518	0.87183	1	Fam117b	protein_coding
ENSRNOG00000019975	1260.51	1218.9	1274.37	1.04551	0.0642057	0.764405	1	Cdc5l	protein_coding
ENSRNOG00000006364	1260.18	1159.28	1293.81	1.11604	0.15839	0.437619	1	Dld	protein_coding
ENSRNOG00000018107	1260.04	1239.4	1266.93	1.02221	0.0316953	0.885875	1	Zfand5	protein_coding
ENSRNOG00000003213	1259.79	1272.93	1255.41	0.986233	-0.0199989	0.900134	1	Helz	protein_coding
ENSRNOG00000021143	1259.59	1232.87	1268.49	1.02889	0.0410851	0.856082	1	Setdb1	protein_coding
ENSRNOG00000005700	1257.64	1238.46	1264.03	1.02065	0.0294823	0.895945	1	Nsg1	protein_coding
ENSRNOG00000003840	1256.35	1288.77	1245.54	0.966463	-0.0492138	0.782668	1	Slit2	protein_coding
ENSRNOG00000001554	1256.19	1379.12	1215.21	0.881147	-0.182545	0.381312	1	RGD1563888	protein_coding
ENSRNOG00000019768	1256.17	1332.08	1230.87	0.92402	-0.114004	0.541499	1	Ncoa4	protein_coding
ENSRNOG00000001487	1256.11	1292.03	1244.14	0.962935	-0.0544899	0.765648	1	Fam120b	protein_coding
ENSRNOG00000022802	1255.09	1371.67	1216.23	0.886675	-0.173523	0.357169	1	Tmem184b	protein_coding
ENSRNOG00000046333	1253.63	1197.01	1272.51	1.06307	0.0882386	0.674256	1	ENSRNOG00000046333	protein_coding
ENSRNOG00000006720	1253.25	1345.59	1222.47	0.908502	-0.138438	0.463042	1	Rnpep	protein_coding
ENSRNOG00000009531	1252.87	890.539	1373.64	1.54249	0.625258	0.386761	1	Col9a3	protein_coding
ENSRNOG00000018390	1252.31	1386.58	1207.55	0.870887	-0.199442	0.293126	1	Pld3	protein_coding
ENSRNOG00000018097	1251.17	1277.12	1242.52	0.972906	-0.0396277	0.822443	1	Emc1	protein_coding
ENSRNOG00000016998	1250.37	1241.26	1253.4	1.00979	0.0140484	0.965501	1	Atxn1	protein_coding
ENSRNOG00000010737	1249.49	1265.48	1244.17	0.983158	-0.0245043	0.888897	1	Mbnl2	protein_coding
ENSRNOG00000018000	1249.42	1264.08	1244.53	0.984532	-0.0224895	0.898223	1	Ranbp10	protein_coding
ENSRNOG00000011380	1249.35	1161.15	1278.75	1.10128	0.139186	0.492576	1	Kcnc1	protein_coding
ENSRNOG00000003597	1248.47	1455.04	1179.61	0.810704	-0.302752	0.141629	1	Tuba4a	protein_coding
ENSRNOG00000011375	1248.46	1365.62	1209.4	0.885609	-0.175257	0.358681	1	Tsc2	protein_coding
ENSRNOG00000002104	1247.16	1138.79	1283.29	1.12689	0.172341	0.405783	1	Scaf4	protein_coding
ENSRNOG00000011922	1247.01	1249.18	1246.29	0.997686	-0.00334201	0.971529	1	Stt3b	protein_coding
ENSRNOG00000015221	1246.9	1361.89	1208.57	0.887417	-0.172315	0.371807	1	EIF3F	protein_coding
ENSRNOG00000016687	1246.09	1019.09	1321.76	1.297	0.375177	0.255901	1	Ssc5d	protein_coding
ENSRNOG00000000665	1245.85	1271.53	1237.28	0.973065	-0.0393921	0.817611	1	Pitpnb	protein_coding
ENSRNOG00000005064	1245.43	1262.22	1239.83	0.982263	-0.0258185	0.874689	1	Ube2b	protein_coding
ENSRNOG00000002618	1244.4	1168.13	1269.82	1.08705	0.120414	0.567087	1	Ivns1abp	protein_coding
ENSRNOG00000005733	1244.21	1267.81	1236.34	0.975179	-0.0362613	0.835013	1	Cpsf2	protein_coding
ENSRNOG00000005362	1244.01	1325.56	1216.82	0.917968	-0.123484	0.515369	1	Rab3ip	protein_coding
ENSRNOG00000018304	1243.58	1256.63	1239.23	0.986151	-0.0201202	0.903524	1	Lars	protein_coding
ENSRNOG00000016133	1243.55	1197.48	1258.91	1.0513	0.0721746	0.743598	1	Sumo1	protein_coding
ENSRNOG00000005577	1243.43	1276.66	1232.35	0.965294	-0.0509597	0.785327	1	Desi1	protein_coding
ENSRNOG00000011057	1243.39	1212.38	1253.72	1.0341	0.048377	0.829016	1	Mfn1	protein_coding
ENSRNOG00000009845	1243.12	1237.53	1244.98	1.00602	0.00866156	1	1	Acadm	protein_coding
ENSRNOG00000010895	1242.74	1195.61	1258.44	1.05255	0.0738888	0.732386	1	Tmem30a	protein_coding
ENSRNOG00000016907	1242.57	1212.38	1252.64	1.03321	0.0471277	0.827442	1	Ppp5c	protein_coding
ENSRNOG00000001129	1241.47	1335.34	1210.18	0.906267	-0.141992	0.453386	1	Fbxo21	protein_coding
[truncated: 24,406 more rows]

## Sheet: QTL1-OX, QTL2-OX DeSeq
Gene symbol	ENTREZ Gene ID	QTL1vsOXYS_baseMean	QTL1vsOXYS_baseMeanA	QTL1vsOXYS_baseMeanB	QTL1vsOXYS_foldChange	QTL1vsOXYS_log2FoldChange	QTL1vsOXYS_pval	QTL1vsOXYS_padj	QTL2vsOXYS_baseMeanA	QTL2vsOXYS_baseMeanB	QTL2vsOXYS_foldChange	QTL2vsOXYS_log2FoldChange	QTL2vsOXYS_pval	QTL2vsOXYS_padj
Klhdc8a	ENSRNOG00000000036	307.195	300.883	309.299	1.02797	0.0398021	0.886005	1	303.916	309.299	1.01771	0.0253306	0.882917	1
NA	ENSRNOG00000000039	0.236545	0.465763	0.160139	0.343821	-1.54027	0.542452	1	0	0.160139			1	1
RGD1304622	ENSRNOG00000000040	1706.18	1721.93	1700.94	0.98781	-0.0176945	0.90629	1	1578.59	1700.94	1.0775	0.107691	0.434816	1
Slc26a1	ENSRNOG00000000041	37.8214	43.316	35.9899	0.830869	-0.267306	0.531366	1	50.6116	35.9899	0.7111	-0.491877	0.128611	0.923886
Xpr1	ENSRNOG00000000042	808.52	832.784	800.432	0.961152	-0.0571634	0.758025	1	822.364	800.432	0.973331	-0.0389978	0.781577	1
Idua	ENSRNOG00000000043	649.999	631.575	656.141	1.0389	0.0550527	0.892465	1	675.473	656.141	0.97138	-0.0418917	0.872561	1
Tmem175	ENSRNOG00000000044	371.231	394.501	363.474	0.92135	-0.118179	0.584785	1	358.856	363.474	1.01287	0.0184445	0.902262	1
Cd82	ENSRNOG00000000047	469.46	395.433	494.135	1.24961	0.321474	0.409737	1	478.912	494.135	1.03179	0.0451468	0.848181	1
Gak	ENSRNOG00000000048	1419.7	1467.62	1403.72	0.956461	-0.0642213	0.721223	1	1325.16	1403.72	1.05928	0.0830846	0.550465	1
Crp	ENSRNOG00000000053	40.9886	43.316	40.2127	0.928359	-0.107246	0.802636	1	61.6353	40.2127	0.652431	-0.616103	0.100847	0.846377
Abhd8	ENSRNOG00000000054	2770.38	2765.7	2771.95	1.00226	0.00325363	1	1	2331.38	2771.95	1.18897	0.249717	0.11993	0.897484
Fcrl6	ENSRNOG00000000055	0.26756	0	0.356747			1	1	0.546479	0.356747	0.65281	-0.615264	0.982494	1
Cplx1	ENSRNOG00000000060	1265.96	1202.6	1287.07	1.07024	0.0979385	0.622494	1	1197.33	1287.07	1.07495	0.104273	0.438298	1
Pcgf3	ENSRNOG00000000062	279.377	272.471	281.679	1.03379	0.0479459	0.870703	1	293.19	281.679	0.960737	-0.057786	0.747031	1
Atp5i	ENSRNOG00000000064	1163.47	1051.69	1200.73	1.14172	0.191203	0.463646	1	1034.9	1200.73	1.16024	0.214425	0.220043	1
Pde6b	ENSRNOG00000000065	19886.2	21091.6	19484.4	0.923798	-0.11435	0.537984	1	19819.5	19484.4	0.983094	-0.0245994	0.834743	1
Fbxo28	ENSRNOG00000000066	349.949	342.336	352.487	1.02965	0.0421561	0.86529	1	349.166	352.487	1.00951	0.013654	0.9254	1
Ppp2r5a	ENSRNOG00000000068	771.357	783.879	767.183	0.978701	-0.0310599	0.855255	1	726.515	767.183	1.05598	0.0785784	0.58772	1
Dr1	ENSRNOG00000000070	384.13	418.721	372.6	0.889852	-0.168362	0.411697	1	456.007	372.6	0.817093	-0.291428	0.0536492	0.65754
Tmed5	ENSRNOG00000000073	153.031	149.51	154.205	1.0314	0.0446104	0.913002	1	148.789	154.205	1.03641	0.0515884	0.803646	1
Mtf2	ENSRNOG00000000075	330.827	346.528	325.594	0.93959	-0.0898975	0.676587	1	349.982	325.594	0.930316	-0.104207	0.528691	1
Antxr2	ENSRNOG00000000081	37.5346	31.6719	39.4889	1.24681	0.318243	0.46489	1	41.2298	39.4889	0.957776	-0.06224	0.867206	1
Hltf	ENSRNOG00000000082	263.381	281.321	257.4	0.914971	-0.128202	0.555333	1	311.854	257.4	0.825388	-0.276855	0.0860588	0.798346
Smad9	ENSRNOG00000000091	18.9658	25.1512	16.9041	0.672097	-0.573258	0.318621	1	19.2225	16.9041	0.879389	-0.185427	0.711933	1
NA	ENSRNOG00000000093	0	0	0					0	0
Gpr89b	ENSRNOG00000000095	409.801	469.023	390.06	0.831644	-0.265962	0.211222	1	415.092	390.06	0.939697	-0.0897324	0.569364	1
Pdzk1	ENSRNOG00000000096	198.201	236.142	185.554	0.785774	-0.347814	0.156323	1	206.676	185.554	0.897804	-0.155528	0.385841	1
Cd160	ENSRNOG00000000097	2.90673	1.39729	3.40988	2.44035	1.28709	0.584432	1	4.02248	3.40988	0.847704	-0.238367	0.872489	1
Rnf115	ENSRNOG00000000098	424.228	427.57	423.114	0.989577	-0.0151168	0.94157	1	458.709	423.114	0.922401	-0.116535	0.460624	1
Thoc3	ENSRNOG00000000104	491.129	395.899	522.873	1.32072	0.401329	0.0690937	1	368.071	522.873	1.42058	0.506475	0.000856105	0.0527411
Cplx2	ENSRNOG00000000105	1041.73	1050.3	1038.87	0.989123	-0.0157786	0.941815	1	1184.03	1038.87	0.877404	-0.188688	0.209978	1
Aga	ENSRNOG00000000108	235.51	221.703	240.112	1.08303	0.115077	0.636316	1	272.803	240.112	0.880165	-0.184154	0.291622	1
Fgf20	ENSRNOG00000000109	0	0	0					0	0
Coprs	ENSRNOG00000000111	154.884	181.182	146.119	0.806475	-0.310298	0.190515	1	173.593	146.119	0.841729	-0.248572	0.152466	0.970086
Champ1	ENSRNOG00000000112	729.005	751.276	721.581	0.960474	-0.0581814	0.76335	1	781.778	721.581	0.922999	-0.115599	0.430566	1
Elac1	ENSRNOG00000000113	274.207	274.334	274.165	0.999382	-0.000891363	1	1	291.789	274.165	0.939601	-0.0898803	0.5971	1
Pigv	ENSRNOG00000000121	174.992	181.648	172.773	0.951143	-0.0722657	0.770507	1	166.53	172.773	1.03749	0.0530952	0.782839	1
RGD1562178	ENSRNOG00000000122	215.129	224.964	211.85	0.941709	-0.086647	0.687437	1	268.502	211.85	0.789007	-0.341891	0.0402154	0.569865
Rnf19b	ENSRNOG00000000123	172.874	189.1	167.465	0.885591	-0.175288	0.490024	1	165.257	167.465	1.01336	0.019144	0.900972	1
NA	ENSRNOG00000000124	0	0	0					0	0
Kpna6	ENSRNOG00000000127	795.64	826.264	785.432	0.950583	-0.0731158	0.696728	1	765.122	785.432	1.02654	0.0377963	0.806642	1
RGD1559864	ENSRNOG00000000129	724.366	678.617	739.615	1.08989	0.124178	0.557287	1	632.554	739.615	1.16925	0.225587	0.120183	0.898091
Dnajb5	ENSRNOG00000000130	509.374	496.503	513.664	1.03456	0.049021	0.845193	1	490.31	513.664	1.04763	0.0671317	0.669964	1
Txndc15	ENSRNOG00000000133	507.667	482.996	515.891	1.06811	0.0950542	0.657535	1	453.538	515.891	1.13748	0.185841	0.209274	1
Ly86	ENSRNOG00000000137	5.0236	3.7261	5.45609	1.46429	0.5502	0.714404	1	3.82328	5.45609	1.42707	0.513058	0.506514	1
Glis1	ENSRNOG00000000138	41.6968	30.2746	45.5042	1.50305	0.587891	0.163292	1	47.0307	45.5042	0.967541	-0.0476051	0.897205	1
Plxdc2	ENSRNOG00000000142	460.445	306.006	511.924	1.67292	0.74237	0.099496	1	501.061	511.924	1.02168	0.0309445	0.874675	1
Pik3r3	ENSRNOG00000000145	654.597	703.768	638.206	0.906842	-0.141077	0.490547	1	707.944	638.206	0.901493	-0.149612	0.32754	1
NA	ENSRNOG00000000146	25.0851	28.4115	23.9763	0.843894	-0.244867	0.614037	1	38.7244	23.9763	0.619152	-0.691634	0.0555914	0.668437
Mast2	ENSRNOG00000000147	3989.94	4373.05	3862.23	0.88319	-0.179204	0.466989	1	4519.85	3862.23	0.854505	-0.226838	0.210744	1
Dnajc1	ENSRNOG00000000150	178.179	182.579	176.712	0.967867	-0.0471194	0.835242	1	218.358	176.712	0.809278	-0.305293	0.0904424	0.810806
Ldlrap1	ENSRNOG00000000151	131.591	100.139	142.075	1.41877	0.504645	0.201877	1	122.239	142.075	1.16227	0.216948	0.40395	1
Cog3	ENSRNOG00000000155	500.497	557.518	481.49	0.863632	-0.211512	0.307282	1	498.991	481.49	0.964928	-0.051507	0.727331	1
Megf6	ENSRNOG00000000156	65.9007	43.7817	73.2736	1.67361	0.742966	0.402283	1	81.9865	73.2736	0.893728	-0.162092	0.809279	1
Atg12	ENSRNOG00000000157	877.645	930.129	860.15	0.924764	-0.112842	0.54697	1	844.215	860.15	1.01888	0.0269773	0.847276	1
Cdo1	ENSRNOG00000000158	128.891	163.949	117.205	0.714887	-0.484213	0.248776	1	169.105	117.205	0.69309	-0.528886	0.0985165	0.837989
Chm	ENSRNOG00000000161	286.734	326.5	273.479	0.837609	-0.255651	0.252133	1	356.67	273.479	0.766757	-0.383159	0.0195593	0.405738
Lamp2	ENSRNOG00000000164	538.818	543.08	537.397	0.989537	-0.0151747	0.945267	1	670.771	537.397	0.801164	-0.319831	0.159614	0.984247
Pfkfb1	ENSRNOG00000000165	2.1988	0.931526	2.62123	2.81391	1.49257	0.872143	1	1.83481	2.62123	1.42861	0.514612	0.822894	1
Apex2	ENSRNOG00000000166	73.8309	79.1797	72.0479	0.909929	-0.136174	0.671258	1	78.4417	72.0479	0.91849	-0.122665	0.618384	1
Alas2	ENSRNOG00000000167	36.374	15.3702	43.3753	2.82204	1.49674	0.194683	1	21.3003	43.3753	2.03637	1.026	0.135336	0.935129
Gatm	ENSRNOG00000000168	57.3675	92.6868	45.5944	0.491919	-1.02351	0.00186025	0.255029	90.7482	45.5944	0.502428	-0.993011	7.1739e-05	0.00825629
Spata5l1	ENSRNOG00000000169	113.914	119.235	112.14	0.940492	-0.0885128	0.752913	1	118.61	112.14	0.94545	-0.0809271	0.704687	1
Slc30a4	ENSRNOG00000000170	807.852	882.155	783.084	0.887694	-0.171865	0.37418	1	796.288	783.084	0.983418	-0.0241232	0.865214	1
Sqrdl	ENSRNOG00000000172	42.4244	41.9187	42.5929	1.01608	0.0230208	1	1	55.5468	42.5929	0.766794	-0.383089	0.144879	0.955191
Mier2	ENSRNOG00000000175	1453.27	1536.55	1425.51	0.927733	-0.108218	0.560114	1	1417.33	1425.51	1.00577	0.00829823	0.960401	1
Ppap2c	ENSRNOG00000000177	1241.71	1313.92	1217.64	0.926726	-0.109785	0.665818	1	1051.8	1217.64	1.15767	0.211223	0.294423	1
Tmprss6	ENSRNOG00000000184	26.5194	22.3566	27.9071	1.24827	0.319927	0.641815	1	19.7762	27.9071	1.41114	0.496863	0.22948	1
MPST	ENSRNOG00000000185	165.777	156.031	169.026	1.08329	0.11542	0.83151	1	147.646	169.026	1.14481	0.195104	0.526901	1
Tst	ENSRNOG00000000186	86.8268	80.1112	89.0653	1.11177	0.152859	0.842101	1	90.0019	89.0653	0.989594	-0.015091	0.984923	1
Csf2rb	ENSRNOG00000000187	9.26544	3.7261	11.1119	2.98217	1.57636	0.200623	1	4.00613	11.1119	2.77372	1.47182	0.0457099	0.606081
EP300	ENSRNOG00000000190	449.432	496.969	433.586	0.87246	-0.196839	0.372967	1	471.374	433.586	0.919833	-0.120555	0.458791	1
VWA5A	ENSRNOG00000000195	0	0	0					0	0
Cyp19a1	ENSRNOG00000000196	15.0789	11.1783	16.3791	1.46526	0.551153	0.513067	1	19.8421	16.3791	0.825473	-0.276707	0.594629	1
Dppa5	ENSRNOG00000000199	0.256205	0	0.341606			1	1	0.361869	0.341606	0.944005	-0.0831338	1	1
Gsta2	ENSRNOG00000000201	70.5757	33.5349	82.9226	2.47272	1.3061	0.000686305	0.127146	67.7661	82.9226	1.22366	0.291201	0.236287	1
Syncrip	ENSRNOG00000000204	479.395	512.339	468.414	0.914265	-0.129316	0.529782	1	580.327	468.414	0.807155	-0.309082	0.0422373	0.580133
RGD1565766	ENSRNOG00000000207	13.779	17.2332	12.6276	0.732748	-0.448612	0.411557	1	19.4801	12.6276	0.648232	-0.625419	0.127723	0.920992
Klf11	ENSRNOG00000000216	186.992	188.168	186.6	0.991665	-0.0120758	0.971068	1	190.384	186.6	0.980121	-0.0289679	0.909848	1
NA	ENSRNOG00000000217	12.7984	12.5756	12.8727	1.02363	0.0336909	1	1	14.3135	12.8727	0.899342	-0.153059	0.763082	1
Ano10	ENSRNOG00000000219	174.766	155.099	181.322	1.16907	0.225366	0.385969	1	148.84	181.322	1.21824	0.284797	0.109767	0.87256
Abhd5	ENSRNOG00000000221	134.409	131.811	135.276	1.02628	0.0374311	0.92864	1	140.046	135.276	0.965939	-0.0499959	0.797161	1
Lmf1	ENSRNOG00000000230	130.081	109.92	136.801	1.24455	0.315621	0.277763	1	104.791	136.801	1.30546	0.384554	0.0540462	0.658256
Kctd17	ENSRNOG00000000231	476.452	415.926	496.627	1.19403	0.255835	0.244758	1	426.904	496.627	1.16332	0.218251	0.146519	0.958123
Grm6	ENSRNOG00000000233	1816.1	2223.09	1680.44	0.755904	-0.403726	0.0297156	1	2173.21	1680.44	0.773254	-0.370986	0.00611139	0.200014
Zfp207	ENSRNOG00000000236	1459.3	1591.05	1415.38	0.889592	-0.168785	0.362111	1	1675.21	1415.38	0.844899	-0.24315	0.0735487	0.750008
RGD1310429	ENSRNOG00000000237	475.07	475.544	474.911	0.99867	-0.00192033	0.9765	1	444.877	474.911	1.06751	0.0942517	0.54764	1
Ccl7	ENSRNOG00000000239	0.469427	1.39729	0.160139	0.114607	-3.12523	0.235764	1	0.53737	0.160139	0.298006	-1.74659	0.662751	1
Synrg	ENSRNOG00000000242	845.734	909.169	824.589	0.90697	-0.140873	0.478952	1	788.549	824.589	1.0457	0.0644759	0.645638	1
Coil	ENSRNOG00000000244	232.211	238.005	230.279	0.967539	-0.0476079	0.826754	1	226.416	230.279	1.01706	0.0244084	0.894001	1
Slc16a6	ENSRNOG00000000245	530.783	486.257	545.625	1.12209	0.166193	0.447434	1	552.624	545.625	0.987335	-0.0183887	0.907319	1
Amz2	ENSRNOG00000000246	1426.89	1488.58	1406.33	0.944747	-0.0820003	0.646401	1	1466.33	1406.33	0.959081	-0.0602748	0.645662	1
Mfsd11	ENSRNOG00000000247	249.018	252.444	247.876	0.981907	-0.0263421	0.892963	1	234.823	247.876	1.05559	0.0780452	0.648337	1
Srsf2	ENSRNOG00000000248	4458.66	4745.66	4362.99	0.919365	-0.12129	0.58273	1	4704.07	4362.99	0.927493	-0.108591	0.511545	1
Mettl23	ENSRNOG00000000249	112.039	128.085	106.691	0.832969	-0.263665	0.320431	1	119.319	106.691	0.894162	-0.161393	0.405248	1
Jmjd6	ENSRNOG00000000250	669.975	693.055	662.282	0.955598	-0.0655245	0.721535	1	671.169	662.282	0.986759	-0.0192298	0.876393	1
St6galnac1	ENSRNOG00000000251	5.29077	2.32882	6.27808	2.69583	1.43073	0.376741	1	3.84885	6.27808	1.63116	0.705898	0.449098	1
NA	ENSRNOG00000000252	0	0	0					0	0
Smpd3	ENSRNOG00000000257	334.382	350.72	328.937	0.937891	-0.0925081	0.659738	1	310.697	328.937	1.05871	0.0823009	0.63408	1
Prmt7	ENSRNOG00000000258	325.431	351.185	316.846	0.902218	-0.148451	0.489117	1	296.03	316.846	1.07032	0.0980391	0.555885	1
Zfp821	ENSRNOG00000000262	394.26	382.857	398.061	1.03971	0.0561848	0.812993	1	389.29	398.061	1.02253	0.0321465	0.830526	1
Def8	ENSRNOG00000000264	972.687	963.198	975.85	1.01314	0.0188278	0.949621	1	859.659	975.85	1.13516	0.182896	0.20501	1
Phyhipl	ENSRNOG00000000274	1193.48	1223.09	1183.61	0.967722	-0.0473361	0.790986	1	1174.69	1183.61	1.00759	0.0109141	0.945771	1
Fam13c	ENSRNOG00000000275	395.566	397.762	394.834	0.992639	-0.0106596	0.958363	1	398.13	394.834	0.99172	-0.0119959	0.953545	1
Tet1	ENSRNOG00000000277	364.495	425.707	344.091	0.80828	-0.307074	0.253486	1	418.936	344.091	0.821345	-0.283941	0.155702	0.97791
Rtn4ip1	ENSRNOG00000000279	90.7857	104.797	86.1154	0.821738	-0.283249	0.337865	1	107.99	86.1154	0.797436	-0.326559	0.133955	0.9331
Prodh	ENSRNOG00000000281	92.6334	82.4401	96.0312	1.16486	0.220157	0.719692	1	119.332	96.0312	0.804737	-0.31341	0.414514	1
Gsc2	ENSRNOG00000000282	0.523765	0	0.698353			0.709291	1	0.732847	0.698353	0.952932	-0.0695555	1	1
Dgcr14	ENSRNOG00000000283	253.881	252.909	254.205	1.00512	0.00737205	0.977889	1	237.961	254.205	1.06826	0.0952664	0.558369	1
Scarf2	ENSRNOG00000000288	108.783	63.3438	123.929	1.95645	0.968237	0.0958548	1	123.476	123.929	1.00367	0.00528042	0.956427	1
Aqp6	ENSRNOG00000000296	41.3288	15.3702	49.9817	3.25186	1.70127	0.0170831	0.912458	23.938	49.9817	2.08797	1.0621	0.0166298	0.370562
Aqp2	ENSRNOG00000000297	0	0	0					0	0
Foxo3	ENSRNOG00000000299	1192.94	1192.82	1192.98	1.00014	0.000194925	1	1	1220.77	1192.98	0.97724	-0.0332159	0.823846	1
Sesn1	ENSRNOG00000000302	701.531	742.892	687.744	0.925766	-0.111281	0.571184	1	702.261	687.744	0.979328	-0.0301366	0.840852	1
Cep57l1	ENSRNOG00000000303	146.656	164.88	140.582	0.85263	-0.230008	0.366592	1	152.12	140.582	0.924149	-0.113802	0.546523	1
Cd164	ENSRNOG00000000304	970.017	924.54	985.176	1.06559	0.0916469	0.752542	1	1137.86	985.176	0.865816	-0.207868	0.262699	1
Smpd2	ENSRNOG00000000306	266.683	263.156	267.858	1.01787	0.0255501	0.937858	1	241.529	267.858	1.10901	0.149272	0.374004	1
Mical1	ENSRNOG00000000307	36.4061	23.7539	40.6235	1.71018	0.77415	0.183704	1	42.5123	40.6235	0.955572	-0.0655632	0.909679	1
Zbtb24	ENSRNOG00000000308	288.62	298.088	285.464	0.957648	-0.0624321	0.770968	1	273.598	285.464	1.04337	0.0612503	0.72206	1
NA	ENSRNOG00000000311	3.27241	1.86305	3.7422	2.00864	1.00622	0.759104	1	1.82394	3.7422	2.05171	1.03683	0.421906	1
Fig4	ENSRNOG00000000312	555.116	562.642	552.608	0.982166	-0.0259612	0.89096	1	564.662	552.608	0.978652	-0.0311323	0.834228	1
Sec63	ENSRNOG00000000314	1666.02	1708.42	1651.89	0.966912	-0.0485429	0.785089	1	2003.01	1651.89	0.824703	-0.278054	0.0417145	0.57666
NA	ENSRNOG00000000315	0	0	0					0	0
Sobp	ENSRNOG00000000316	651.435	686.535	639.736	0.931833	-0.101857	0.608046	1	766.11	639.736	0.835044	-0.260076	0.0785906	0.769404
Timm10b	ENSRNOG00000000320	21.8098	26.0827	20.3855	0.781572	-0.35555	0.452489	1	19.674	20.3855	1.03616	0.0512537	0.932436	1
Cd24	ENSRNOG00000000321	166.932	64.7411	200.996	3.10461	1.63441	0.0845169	1	289.177	200.996	0.69506	-0.52479	0.331777	1
Atg5	ENSRNOG00000000322	211.536	215.648	210.165	0.974574	-0.0371558	0.857113	1	184.122	210.165	1.14145	0.190865	0.274146	1
Prdm1	ENSRNOG00000000323	927.907	1171.39	846.745	0.722853	-0.468226	0.0155672	0.868552	1173.53	846.745	0.721539	-0.47085	0.00089536	0.053279
Hace1	ENSRNOG00000000327	458.314	476.01	452.416	0.950434	-0.0733422	0.710606	1	418.324	452.416	1.0815	0.113029	0.458237	1
Ermap	ENSRNOG00000000335	0.678181	0	0.904242			0.678266	1	0.738334	0.904242	1.22471	0.292435	1	1
RGD1304704	ENSRNOG00000000340	1038.73	1082.43	1024.16	0.946168	-0.0798314	0.660577	1	1029.66	1024.16	0.994665	-0.00771671	0.951562	1
Nid2	ENSRNOG00000000341	449.211	281.787	505.02	1.79221	0.841736	0.2672	1	622.748	505.02	0.810953	-0.30231	0.573859	1
NA	ENSRNOG00000000345	2.31024	0	3.08032			0.347682	1	0.182746	3.08032	16.8557	4.07517	0.0686845	0.729917
Grik2	ENSRNOG00000000368	215.08	225.429	211.631	0.938789	-0.0911273	0.692967	1	192.924	211.631	1.09696	0.133514	0.466599	1
Ctnna3	ENSRNOG00000000373	2.05537	1.86305	2.11948	1.13764	0.186043	1	1	1.82756	2.11948	1.15973	0.21379	0.967399	1
Tmem167b	ENSRNOG00000000376	0	0	0					0	0
CTNNA3	ENSRNOG00000000378	2831.84	2691.64	2878.58	1.06945	0.0968681	0.774377	1	3670.61	2878.58	0.784223	-0.350665	0.0884607	0.805958
Dnajc12	ENSRNOG00000000379	408.155	415.926	405.564	0.975086	-0.0363979	0.834105	1	398.554	405.564	1.01759	0.0251537	0.887925	1
Sirt1	ENSRNOG00000000380	315.839	372.145	297.071	0.798266	-0.325058	0.179522	1	346.843	297.071	0.856498	-0.223478	0.21137	1
Herc4	ENSRNOG00000000381	460.381	510.942	443.527	0.868057	-0.204138	0.31383	1	555.986	443.527	0.797731	-0.326027	0.0297386	0.489725
Mypn	ENSRNOG00000000383	74.613	89.4265	69.6752	0.779134	-0.360057	0.596328	1	84.6985	69.6752	0.822626	-0.281691	0.634415	1
Atoh7	ENSRNOG00000000384	2.88878	2.79458	2.92018	1.04494	0.0634256	1	1	3.09778	2.92018	0.942667	-0.0851792	0.999848	1
Pbld1	ENSRNOG00000000386	12.2864	10.7125	12.811	1.19588	0.258077	0.755769	1	11.5554	12.811	1.10865	0.148807	0.74464	1
Slc25a16	ENSRNOG00000000387	574.12	616.204	560.091	0.908937	-0.137747	0.48595	1	623.068	560.091	0.898924	-0.153729	0.293068	1
Dna2	ENSRNOG00000000389	107.545	115.975	104.736	0.903087	-0.147063	0.687726	1	106.112	104.736	0.987026	-0.0188403	0.953224	1
Rufy2	ENSRNOG00000000390	17.4198	20.9593	16.24	0.774831	-0.368046	0.576782	1	13.9153	16.24	1.16706	0.222875	0.69734	1
Supv3l1	ENSRNOG00000000392	517.382	530.038	513.163	0.968163	-0.0466784	0.829119	1	519.861	513.163	0.987116	-0.0187078	0.912011	1
Srgn	ENSRNOG00000000394	52.7135	50.3024	53.5172	1.06391	0.0893741	0.836286	1	59.1095	53.5172	0.90539	-0.143388	0.559125	1
2510003E04Rik	ENSRNOG00000000395	1305.9	1383.32	1280.1	0.925382	-0.111879	0.550974	1	1374.59	1280.1	0.931257	-0.102749	0.460631	1
Ddx50	ENSRNOG00000000396	760.434	828.592	737.715	0.890323	-0.167599	0.386259	1	780.776	737.715	0.944848	-0.0818458	0.567688	1
Ccar1	ENSRNOG00000000397	423.108	483.462	402.99	0.833551	-0.262658	0.301525	1	713.535	402.99	0.564779	-0.824241	1.34451e-05	0.00220017
Zufsp	ENSRNOG00000000398	922.646	1007.45	894.38	0.88777	-0.171742	0.569208	1	980.929	894.38	0.911768	-0.133262	0.560565	1
Kpna1	ENSRNOG00000000399	1079.92	1210.05	1036.54	0.856607	-0.223295	0.235733	1	1149.17	1036.54	0.901993	-0.148812	0.278896	1
GPRC6A	ENSRNOG00000000401	0	0	0					0	0
NA	ENSRNOG00000000402	0.489086	0.931526	0.341606	0.366717	-1.44726	0.570803	1	0.179123	0.341606	1.9071	0.931381	1	1
NA	ENSRNOG00000000403	1.36681	2.32882	1.04615	0.449218	-1.15451	0.537308	1	1.1148	1.04615	0.938417	-0.0916982	1	1
NA	ENSRNOG00000000404	3.05919	2.79458	3.14739	1.12625	0.171527	1	1	2.00855	3.14739	1.567	0.648002	0.577892	1
Vgll2	ENSRNOG00000000405	0.405981	0	0.541308			0.955195	1	0	0.541308			0.37828	1
Ros1	ENSRNOG00000000406	0.643869	0	0.858493			0.903111	1	0.747443	0.858493	1.14857	0.199842	1	1
Dcbld1	ENSRNOG00000000407	40.0551	61.015	33.0685	0.541974	-0.883704	0.0249025	1	57.4774	33.0685	0.575331	-0.797536	0.00757927	0.228754
Gopc	ENSRNOG00000000408	809.852	947.362	764.016	0.806466	-0.310314	0.108422	1	997.865	764.016	0.76565	-0.385242	0.00641458	0.207715
Nepn	ENSRNOG00000000410	0.272201	0	0.362934			1	1	0	0.362934			0.7846	1
Nus1	ENSRNOG00000000411	621.086	691.192	597.717	0.864762	-0.209624	0.286173	1	775.684	597.717	0.770568	-0.376007	0.00910431	0.255629
Slc35f1	ENSRNOG00000000412	622.432	705.165	594.854	0.843567	-0.245426	0.222646	1	694.274	594.854	0.8568	-0.222969	0.131135	0.929728
Pln	ENSRNOG00000000413	6.48851	1.86305	8.03033	4.31031	2.10779	0.0467873	1	2.92414	8.03033	2.74622	1.45745	0.0198564	0.407696
Cep85l	ENSRNOG00000000414	151.247	151.373	151.205	0.998888	-0.00160563	1	1	156.024	151.205	0.96911	-0.0452679	0.870946	1
Asf1a	ENSRNOG00000000415	332.688	361.898	322.951	0.892381	-0.164269	0.436729	1	370.09	322.951	0.872627	-0.196563	0.207673	1
Numa1	ENSRNOG00000000417	3491.3	3559.36	3468.61	0.974504	-0.0372607	0.825019	1	3860.8	3468.61	0.898417	-0.154543	0.245212	1
Zbtb12	ENSRNOG00000000418	296.591	266.416	306.649	1.15101	0.202905	0.407152	1	300.575	306.649	1.02021	0.0288638	0.862145	1
C2	ENSRNOG00000000419	281.466	179.319	315.515	1.75952	0.81518	0.181833	1	259.5	315.515	1.21585	0.281971	0.454187	1
Nelfe	ENSRNOG00000000420	285.562	262.69	293.186	1.11609	0.158451	0.514763	1	310.104	293.186	0.945443	-0.0809369	0.623621	1
Skiv2l	ENSRNOG00000000421	772.346	725.659	787.908	1.08578	0.118736	0.575273	1	673.684	787.908	1.16955	0.225956	0.119123	0.896247
Dxo	ENSRNOG00000000422	163.556	149.51	168.238	1.12526	0.170262	0.547233	1	147.407	168.238	1.14132	0.190703	0.315948	1
Stk19	ENSRNOG00000000423	33.4041	30.2746	34.4473	1.13783	0.186284	0.721683	1	33.547	34.4473	1.02684	0.038209	0.909011	1
Cyp21a1	ENSRNOG00000000428	5.65823	4.19187	6.14702	1.46642	0.552295	0.676093	1	7.90787	6.14702	0.777329	-0.363402	0.550148	1
Atf6b	ENSRNOG00000000431	1082.67	1045.17	1095.17	1.04783	0.0674085	0.750543	1	1078.73	1095.17	1.01523	0.0218112	0.885572	1
Fkbpl	ENSRNOG00000000432	156.424	210.991	138.234	0.655169	-0.610062	0.0104772	0.711067	213.144	138.234	0.64855	-0.624711	0.000423272	0.0311378
Prrt1	ENSRNOG00000000433	1156.4	1202.13	1141.16	0.949275	-0.0751015	0.697645	1	1314.63	1141.16	0.868046	-0.204156	0.150055	0.966082
Ppt2	ENSRNOG00000000435	624.259	639.493	619.181	0.968238	-0.0465668	0.80052	1	599.623	619.181	1.03262	0.0463058	0.76722	1
Egfl8	ENSRNOG00000000436	128.02	114.112	132.656	1.1625	0.217237	0.465019	1	130.981	132.656	1.01278	0.0183255	0.906823	1
Agpat1	ENSRNOG00000000437	1202.62	1147.17	1221.1	1.06444	0.0900966	0.656172	1	1155.7	1221.1	1.05659	0.0794152	0.563179	1
Rnf5	ENSRNOG00000000438	942.499	906.841	954.385	1.05243	0.0737218	0.742483	1	967.401	954.385	0.986545	-0.0195437	0.87983	1
Ager	ENSRNOG00000000439	112.076	124.824	107.826	0.863824	-0.211191	0.449695	1	135.894	107.826	0.793457	-0.333776	0.103054	0.850873
Pbx2	ENSRNOG00000000440	1018.67	985.089	1029.86	1.04545	0.0641265	0.769326	1	1085.83	1029.86	0.948454	-0.0763496	0.580511	1
Gpsm3	ENSRNOG00000000441	62.4914	65.2068	61.5862	0.944475	-0.0824155	0.837193	1	67.4812	61.5862	0.912643	-0.131877	0.686421	1
Notch4	ENSRNOG00000000442	158.52	129.016	168.355	1.30491	0.383953	0.164812	1	167.099	168.355	1.00752	0.010808	0.933625	1
NA	ENSRNOG00000000443	14.4266	17.2332	13.4911	0.782853	-0.353187	0.620748	1	13.3722	13.4911	1.00889	0.012765	0.985934	1
Btnl7	ENSRNOG00000000446	0	0	0					0	0
RT1-Ba	ENSRNOG00000000451	6.43569	2.32882	7.80465	3.35134	1.74474	0.66725	1	4.76806	7.80465	1.63686	0.71093	0.667966	1
RT1-DOb	ENSRNOG00000000454	1.54492	0.465763	1.90464	4.08929	2.03185	0.597369	1	1.28481	1.90464	1.48243	0.567959	0.743759	1
Tap2	ENSRNOG00000000455	27.8138	9.78102	33.8247	3.45819	1.79002	0.0023301	0.287298	13.469	33.8247	2.51129	1.32843	0.000295799	0.0242973
Psmb8	ENSRNOG00000000456	20.9114	19.0963	21.5164	1.12673	0.172147	0.926593	1	23.5262	21.5164	0.914574	-0.128827	0.830895	1
Tap1	ENSRNOG00000000457	49.5438	25.617	57.5194	2.24536	1.16695	0.0501401	1	27.5468	57.5194	2.08806	1.06216	0.00567585	0.189914
Psmb9	ENSRNOG00000000459	19.1953	15.8359	20.3151	1.28285	0.359352	0.65988	1	17.6194	20.3151	1.153	0.20539	0.667046	1
Brd2	ENSRNOG00000000461	750.757	707.028	765.333	1.08246	0.114319	0.586	1	819.246	765.333	0.934191	-0.09821	0.506048	1
Col11a2	ENSRNOG00000000463	2739.76	2276.65	2894.13	1.27122	0.346218	0.437798	1	2755.19	2894.13	1.05043	0.0709795	0.806187	1
Rxrb	ENSRNOG00000000464	1299.53	1347.92	1283.4	0.952136	-0.0707612	0.699762	1	1536.99	1283.4	0.835008	-0.260138	0.0589366	0.684033
Slc39a7	ENSRNOG00000000465	1050.27	912.43	1096.22	1.20143	0.264747	0.192464	1	1033.01	1096.22	1.06119	0.0856824	0.532722	1
Hsd17b8	ENSRNOG00000000466	363.569	345.13	369.715	1.07123	0.0992734	0.678866	1	355.024	369.715	1.04138	0.0584989	0.724568	1
Ring1	ENSRNOG00000000467	1014.4	793.194	1088.13	1.37184	0.456111	0.0275788	1	931.427	1088.13	1.16824	0.224342	0.109829	0.87256
Vps52	ENSRNOG00000000470	1799.73	1971.57	1742.44	0.883782	-0.178237	0.338382	1	2022.28	1742.44	0.861623	-0.214871	0.112452	0.879541
B3galt4	ENSRNOG00000000471	130.254	127.153	131.288	1.03252	0.0461674	0.912486	1	119.932	131.288	1.09469	0.130524	0.54054	1
Pfdn6	ENSRNOG00000000473	558.098	534.23	566.054	1.05957	0.0834779	0.712345	1	611.638	566.054	0.925472	-0.11174	0.456922	1
Rgl2	ENSRNOG00000000474	955.485	853.278	989.554	1.15971	0.213763	0.375894	1	1026.34	989.554	0.964156	-0.052662	0.745458	1
Zbtb22	ENSRNOG00000000476	1196.59	1214.71	1190.55	0.980114	-0.0289786	0.864939	1	1237.61	1190.55	0.961982	-0.0559182	0.691611	1
Daxx	ENSRNOG00000000477	941.428	904.978	953.579	1.0537	0.0754697	0.729736	1	859.667	953.579	1.10924	0.149573	0.297495	1
NA	ENSRNOG00000000478	2.78601	2.32882	2.93841	1.26176	0.335441	1	1	2.19492	2.93841	1.33873	0.420869	0.763265	1
Kifc1	ENSRNOG00000000479	59.3044	48.9051	62.7708	1.28352	0.360108	0.328212	1	51.2585	62.7708	1.22459	0.292303	0.240737	1
Phf1	ENSRNOG00000000480	1033.29	1025.61	1035.86	1.00999	0.014341	0.967224	1	999.706	1035.86	1.03616	0.0512478	0.721711	1
Cuta	ENSRNOG00000000481	450.479	429.899	457.339	1.06383	0.0892643	0.685115	1	406.607	457.339	1.12477	0.169627	0.259476	1
Syngap1	ENSRNOG00000000483	1426.19	1485.32	1406.48	0.946919	-0.0786866	0.681589	1	1572.31	1406.48	0.894531	-0.160796	0.254894	1
Bak1	ENSRNOG00000000485	162.404	142.989	168.875	1.18103	0.240051	0.375411	1	169.932	168.875	0.993781	-0.0090008	0.972408	1
Ggnbp1	ENSRNOG00000000486	10.6797	12.1098	10.203	0.842537	-0.247188	0.711767	1	15.3463	10.203	0.664849	-0.588901	0.246594	1
Grm4	ENSRNOG00000000487	230.716	275.266	215.865	0.784207	-0.350694	0.147824	1	277.462	215.865	0.777999	-0.362159	0.0411311	0.574435
Hmga1	ENSRNOG00000000488	660.901	658.589	661.672	1.00468	0.00673796	0.981692	1	786.911	661.672	0.840847	-0.250085	0.0934163	0.819695
Nudt3	ENSRNOG00000000489	2361	2352.57	2363.81	1.00478	0.00687418	0.985114	1	2585.23	2363.81	0.914351	-0.129181	0.341834	1
Rps10	ENSRNOG00000000490	538.814	441.078	571.393	1.29545	0.37345	0.0958683	1	543.012	571.393	1.05227	0.0734997	0.622486	1
Spdef	ENSRNOG00000000491	4.87399	5.58916	4.6356	0.829392	-0.269875	0.755024	1	3.65151	4.6356	1.2695	0.344264	0.827171	1
Snrpc	ENSRNOG00000000493	262.894	238.936	270.88	1.13369	0.181026	0.461931	1	245.705	270.88	1.10246	0.140723	0.396342	1
Uhrf1bp1	ENSRNOG00000000495	446.092	469.023	438.448	0.934811	-0.097254	0.641521	1	423.881	438.448	1.03437	0.0487479	0.772581	1
Anks1a	ENSRNOG00000000498	1961.17	2081.03	1921.21	0.923203	-0.11528	0.531174	1	1890.67	1921.21	1.01615	0.0231188	0.867072	1
Tcp11	ENSRNOG00000000499	3.3902	4.19187	3.12297	0.745008	-0.424673	0.713692	1	4.75181	3.12297	0.657217	-0.605558	0.569847	1
Scube3	ENSRNOG00000000500	60.7887	57.7546	61.8	1.07005	0.0976716	0.857144	1	67.9511	61.8	0.909478	-0.13689	0.654745	1
Zfp523	ENSRNOG00000000501	700.07	694.453	701.942	1.01078	0.0154756	0.961145	1	645.389	701.942	1.08763	0.121184	0.410753	1
Def6	ENSRNOG00000000502	9.71313	7.91797	10.3115	1.30229	0.381054	0.721894	1	10.1357	10.3115	1.01735	0.0248094	0.977215	1
Ppard	ENSRNOG00000000503	933.931	882.155	951.189	1.07826	0.1087	0.599106	1	894.162	951.189	1.06378	0.0891963	0.517697	1
Fance	ENSRNOG00000000504	469.066	452.256	474.669	1.04956	0.0697832	0.766555	1	479.919	474.669	0.989061	-0.0158685	0.920738	1
Rpl10a	ENSRNOG00000000505	749.122	726.125	756.788	1.04223	0.0596713	0.791208	1	597.539	756.788	1.26651	0.340855	0.0198456	0.407696
Tead3	ENSRNOG00000000506	360.989	366.09	359.289	0.981424	-0.0270519	0.896846	1	390.876	359.289	0.919191	-0.121564	0.446147	1
Tulp1	ENSRNOG00000000507	21241.3	20775.8	21396.4	1.02987	0.0424649	0.847618	1	22988	21396.4	0.930764	-0.103512	0.443659	1
Armc12	ENSRNOG00000000508	0.236545	0.465763	0.160139	0.343821	-1.54027	0.630584	1	0.179123	0.160139	0.894017	-0.161627	1	1
Clps	ENSRNOG00000000510	0.120104	0	0.160139			1	1	0	0.160139			1	1
Srpk1	ENSRNOG00000000511	753.613	819.277	731.725	0.893135	-0.163049	0.410075	1	786.979	731.725	0.92979	-0.105023	0.471349	1
Slc26a8	ENSRNOG00000000512	195.706	180.25	200.858	1.11433	0.156177	0.71597	1	179.754	200.858	1.11741	0.160153	0.550982	1
Mapk14	ENSRNOG00000000513	1651	1578.47	1675.17	1.06126	0.08578	0.667961	1	1476.93	1675.17	1.13423	0.18171	0.18092	1
Mapk13	ENSRNOG00000000515	79.1571	64.2753	84.1178	1.30871	0.388146	0.468406	1	63.8246	84.1178	1.31795	0.398297	0.244762	1
Pxt1	ENSRNOG00000000516	0	0	0					0	0
Kctd20	ENSRNOG00000000517	246.567	251.046	245.074	0.976211	-0.0347352	0.862436	1	244.497	245.074	1.00236	0.00339988	0.999898	1
Stk38	ENSRNOG00000000519	451.543	481.599	441.525	0.916789	-0.125339	0.56819	1	524.561	441.525	0.841702	-0.248618	0.124963	0.913923
Srsf3	ENSRNOG00000000520	1935.57	2108.04	1878.08	0.89091	-0.166649	0.353665	1	2432.95	1878.08	0.771934	-0.373451	0.00510451	0.177018
Cdkn1a	ENSRNOG00000000521	188.528	169.072	195.013	1.15343	0.205935	0.617123	1	162.193	195.013	1.20235	0.265862	0.318665	1
Cpne5	ENSRNOG00000000522	690.293	827.661	644.504	0.778706	-0.36085	0.0657173	1	804.857	644.504	0.800768	-0.320543	0.0244431	0.448322
Ppil1	ENSRNOG00000000523	241.829	235.21	244.035	1.03752	0.0531389	0.851804	1	218.314	244.035	1.11782	0.160685	0.345499	1
RGD735065	ENSRNOG00000000524	556.581	535.627	563.566	1.05216	0.0733547	0.741097	1	515.324	563.566	1.09362	0.129106	0.378791	1
Pi16	ENSRNOG00000000525	37.0082	15.3702	44.2208	2.87705	1.52459	0.225132	1	26.1522	44.2208	1.6909	0.757793	0.308009	1
Mtch1	ENSRNOG00000000527	2383.14	2299.94	2410.87	1.04823	0.0679579	0.764151	1	2201.85	2410.87	1.09493	0.13084	0.387883	1
Fgd2	ENSRNOG00000000528	18.7081	20.0278	18.2683	0.912145	-0.132665	0.802048	1	17.5779	18.2683	1.03927	0.0555773	0.910559	1
Pim1	ENSRNOG00000000529	38.2901	33.0692	40.0305	1.21051	0.275612	0.731193	1	31.6774	40.0305	1.26369	0.337645	0.459274	1
Ccdc167	ENSRNOG00000000531	95.708	79.6455	101.062	1.2689	0.343579	0.330295	1	83.2579	101.062	1.21384	0.279584	0.236257	1
Cmtr1	ENSRNOG00000000532	1835.21	1683.27	1885.85	1.12035	0.163954	0.405065	1	1608.04	1885.85	1.17277	0.229917	0.0885165	0.806116
Tbc1d22b	ENSRNOG00000000534	624.108	643.684	617.583	0.959449	-0.0597213	0.767406	1	602.885	617.583	1.02438	0.03475	0.796867	1
MDGA1	ENSRNOG00000000536	218.944	226.827	216.317	0.953667	-0.0684428	0.776463	1	197.971	216.317	1.09267	0.127858	0.480899	1
Zfand3	ENSRNOG00000000539	728.96	745.687	723.384	0.970091	-0.0438076	0.815013	1	823.053	723.384	0.878903	-0.186224	0.193369	1
Btbd9	ENSRNOG00000000540	336.985	393.57	318.124	0.808303	-0.307032	0.155006	1	347.868	318.124	0.914495	-0.128953	0.400859	1
Glo1	ENSRNOG00000000541	1307.16	1354.9	1291.25	0.953018	-0.0694242	0.737154	1	1322.51	1291.25	0.976361	-0.0345128	0.828033	1
Dnah8	ENSRNOG00000000542	46.4331	52.6312	44.3671	0.84298	-0.24643	0.490035	1	58.7426	44.3671	0.75528	-0.404917	0.127839	0.921126
Frk	ENSRNOG00000000543	16.7881	3.7261	21.1421	5.67404	2.50438	0.021318	1	18.0615	21.1421	1.17056	0.2272	0.735266	1
Col10a1	ENSRNOG00000000545	8.97553	9.78102	8.70703	0.890197	-0.167804	0.81117	1	6.58662	8.70703	1.32193	0.402642	0.591397	1
Nt5dc1	ENSRNOG00000000546	227.823	243.594	222.565	0.913674	-0.130249	0.555944	1	248.067	222.565	0.897201	-0.156497	0.341252	1
Tspyl4	ENSRNOG00000000547	2099.66	2187.22	2070.47	0.946621	-0.0791413	0.668648	1	2089.88	2070.47	0.990712	-0.0134628	0.92719	1
Tspyl1	ENSRNOG00000000549	1515.88	1546.33	1505.73	0.973739	-0.0383927	0.826176	1	1643.23	1505.73	0.91632	-0.126077	0.359321	1
RGD1305587	ENSRNOG00000000551	160.498	124.359	172.545	1.38748	0.472463	0.0767492	1	129.601	172.545	1.33135	0.412894	0.0231101	0.437276
Col13a1	ENSRNOG00000000552	96.3005	80.1112	101.697	1.26945	0.344199	0.301835	1	118.928	101.697	0.85511	-0.225818	0.307357	1
NA	ENSRNOG00000000554	0.616883	1.39729	0.356747	0.255314	-1.96966	0.469752	1	1.4748	0.356747	0.241895	-2.04755	0.525719	1
Eif4ebp2	ENSRNOG00000000555	368.387	345.596	375.984	1.08793	0.121583	0.593783	1	388.825	375.984	0.966974	-0.0484513	0.784834	1
Nodal	ENSRNOG00000000556	0.13378	0	0.178374			1	1	0.915593	0.178374	0.194817	-2.3598	0.635886	1
Sar1a	ENSRNOG00000000557	1822.74	1817.87	1824.37	1.00357	0.00514451	1	1	1833.62	1824.37	0.994951	-0.00730217	0.94647	1
Ppa1	ENSRNOG00000000558	939.56	927.8	943.479	1.0169	0.0241773	0.964935	1	809.593	943.479	1.16538	0.220795	0.270174	1
Npffr1	ENSRNOG00000000559	6.03046	7.45221	5.55655	0.745624	-0.42348	0.661782	1	6.97944	5.55655	0.79613	-0.328923	0.7256	1
Lrrc20	ENSRNOG00000000560	61.0365	53.097	63.683	1.19937	0.262278	0.739674	1	61.8397	63.683	1.02981	0.0423756	0.936717	1
Pald1	ENSRNOG00000000561	68.5858	56.8231	72.5067	1.27601	0.351638	0.361756	1	69.5532	72.5067	1.04247	0.0599991	0.801539	1
Prf1	ENSRNOG00000000562	1.31302	0	1.75069			0.324968	1	1.30303	1.75069	1.34355	0.42605	0.833561	1
Adamts14	ENSRNOG00000000563	3.69439	1.86305	4.30484	2.31064	1.20829	0.550845	1	5.45723	4.30484	0.788832	-0.34221	0.737689	1
Tbata	ENSRNOG00000000564	243.929	256.17	239.849	0.936288	-0.0949758	0.683336	1	252.343	239.849	0.950486	-0.073263	0.677389	1
Sgpl1	ENSRNOG00000000565	647.441	695.85	631.304	0.907242	-0.140441	0.49148	1	606.09	631.304	1.0416	0.0588031	0.684645	1
Pcbd1	ENSRNOG00000000566	91.0861	91.7553	90.863	0.990275	-0.0140987	0.949457	1	77.8324	90.863	1.16742	0.223323	0.490423	1
Unc5b	ENSRNOG00000000567	159.515	159.291	159.59	1.00188	0.00270581	1	1	142.87	159.59	1.11703	0.159671	0.422834	1
Slc29a3	ENSRNOG00000000568	56.9657	40.0556	62.6024	1.56289	0.644214	0.0706753	1	55.4083	62.6024	1.12984	0.176118	0.426741	1
MGC112715	ENSRNOG00000000569	48.9734	43.316	50.8592	1.17415	0.231611	0.610558	1	44.1561	50.8592	1.15181	0.203897	0.482534	1
Psap	ENSRNOG00000000571	9718.21	8970.13	9967.58	1.1112	0.152114	0.606174	1	8756.96	9967.58	1.13825	0.186812	0.339282	1
Chst3	ENSRNOG00000000572	22.4716	17.2332	24.2177	1.40529	0.490868	0.492092	1	17.1684	24.2177	1.4106	0.496306	0.26907	1
Spock2	ENSRNOG00000000573	2720.36	2822.99	2686.15	0.951525	-0.0716862	0.695137	1	2839.57	2686.15	0.945969	-0.0801355	0.557527	1
NA	ENSRNOG00000000574	1.2704	0.465763	1.53861	3.30342	1.72396	0.821309	1	1.83854	1.53861	0.836867	-0.256929	0.954483	1
Ascc1	ENSRNOG00000000575	327.282	306.006	334.374	1.0927	0.127902	0.616888	1	299.566	334.374	1.1162	0.158589	0.355004	1
Anapc16	ENSRNOG00000000576	431.689	469.023	419.245	0.893868	-0.161867	0.424098	1	426.281	419.245	0.983494	-0.0240117	0.863283	1
Ddit4	ENSRNOG00000000577	2245.49	1842.56	2379.79	1.29157	0.369126	0.0616365	1	1842.5	2379.79	1.29161	0.36917	0.00634113	0.205924
Marcks	ENSRNOG00000000579	1953.19	1978.56	1944.74	0.982905	-0.0248757	0.905167	1	2303.88	1944.74	0.844113	-0.244493	0.107208	0.864493
Fam26d	ENSRNOG00000000580	2.71426	1.39729	3.15325	2.25669	1.17421	0.69428	1	1.82943	3.15325	1.72363	0.785449	0.549633	1
Cdc40	ENSRNOG00000000581	610.742	624.588	606.127	0.970442	-0.0432863	0.810634	1	569.314	606.127	1.06466	0.0903952	0.548385	1
Ddo	ENSRNOG00000000582	5.81865	8.38373	4.96363	0.592055	-0.756198	0.336015	1	6.97768	4.96363	0.711358	-0.491353	0.450579	1
Cdk19	ENSRNOG00000000583	1499.24	1574.74	1474.07	0.936067	-0.0953162	0.602435	1	1525.97	1474.07	0.965986	-0.0499264	0.711885	1
Amd1	ENSRNOG00000000585	2160.35	2264.07	2125.78	0.938919	-0.0909279	0.606021	1	2035.81	2125.78	1.0442	0.0623913	0.660297	1
Gtf3c6	ENSRNOG00000000586	460.911	440.612	467.677	1.06143	0.0860044	0.718798	1	481.502	467.677	0.971288	-0.0420294	0.784593	1
Rpf2	ENSRNOG00000000587	204.406	238.471	193.051	0.80954	-0.304827	0.195753	1	240.953	193.051	0.8012	-0.319766	0.0649621	0.711953
Slc16a10	ENSRNOG00000000588	92.0077	88.495	93.1785	1.05292	0.0744023	0.82601	1	104.971	93.1785	0.887656	-0.171927	0.435296	1
NA	ENSRNOG00000000589	1.87825	1.86305	1.88331	1.01087	0.0156036	1	1	1.84216	1.88331	1.02234	0.0318735	1	1
Naglt1	ENSRNOG00000000590	134.563	81.5085	152.248	1.86788	0.901403	0.00328344	0.355371	131.171	152.248	1.16069	0.214979	0.277285	1
Rev3l	ENSRNOG00000000593	2823.49	3114.56	2726.46	0.875394	-0.191996	0.296042	1	3046.89	2726.46	0.894836	-0.160305	0.232463	1
Traf3ip2	ENSRNOG00000000595	71.748	52.6312	78.1202	1.48429	0.569777	0.0866924	1	64.2737	78.1202	1.21543	0.281466	0.202323	1
Fyn	ENSRNOG00000000596	730.504	696.781	741.744	1.06453	0.0902159	0.679329	1	739.227	741.744	1.00341	0.00490478	0.975972	1
Wisp3	ENSRNOG00000000597	4.42754	6.52068	3.72983	0.572	-0.805914	0.48281	1	3.83063	3.72983	0.973685	-0.0384723	1	1
Tube1	ENSRNOG00000000598	258.934	267.348	256.129	0.958037	-0.0618465	0.787364	1	270.717	256.129	0.946116	-0.0799118	0.658888	1
Lama4	ENSRNOG00000000599	544.392	429.899	582.556	1.3551	0.438398	0.0476777	1	474.578	582.556	1.22753	0.295753	0.0489328	0.625208
Hdac2	ENSRNOG00000000604	1225.33	1158.82	1247.5	1.07653	0.10639	0.601992	1	1230.15	1247.5	1.0141	0.020205	0.87359	1
Hs3st5	ENSRNOG00000000605	129.163	135.071	127.194	0.941677	-0.0866959	0.74058	1	129.764	127.194	0.98019	-0.0288668	0.886862	1
Pcdh15	ENSRNOG00000000606	1930.1	2509.07	1737.11	0.692335	-0.530457	0.00456426	0.460095	2323.45	1737.11	0.747644	-0.419576	0.0022683	0.103965
RGD1559903	ENSRNOG00000000607	0	0	0					0.358247	0	0		0.917737	1
Ipmk	ENSRNOG00000000609	1148.77	1095.47	1166.53	1.06486	0.0906694	0.665464	1	1086.31	1166.53	1.07385	0.102791	0.462015	1
Cisd1	ENSRNOG00000000610	805.4	811.359	803.414	0.990207	-0.0141978	0.925849	1	758.913	803.414	1.05864	0.0822091	0.571425	1
Ube2d1	ENSRNOG00000000611	72.2763	73.5906	71.8382	0.976188	-0.0347688	0.899348	1	63.8636	71.8382	1.12487	0.169758	0.521101	1
Tfam	ENSRNOG00000000613	323.64	351.185	314.459	0.895421	-0.159363	0.451659	1	339.079	314.459	0.92739	-0.108752	0.498135	1
Bicc1	ENSRNOG00000000614	52.6794	34.4665	58.7504	1.70457	0.769405	0.0963034	1	44.5437	58.7504	1.31894	0.399376	0.191049	1
Mdga2	ENSRNOG00000000618	265.071	309.732	250.184	0.807741	-0.308035	0.197548	1	263.787	250.184	0.94843	-0.0763867	0.658032	1
NA	ENSRNOG00000000620	0	0	0					0	0
NA	ENSRNOG00000000621	0.838408	2.32882	0.341606	0.146687	-2.76919	0.316807	1	0.92108	0.341606	0.370876	-1.43099	0.714208	1
Hint1	ENSRNOG00000000622	816.488	850.018	805.312	0.947406	-0.0779453	0.768166	1	827.845	805.312	0.972781	-0.0398137	0.852465	1
NA	ENSRNOG00000000626	0	0	0					0.188232	0	0		0.998751	1
NA	ENSRNOG00000000630	1.88916	0	2.51888			0.303804	1	0.546479	2.51888	4.6093	2.20455	0.206736	1
Cdk1	ENSRNOG00000000632	14.483	13.5071	14.8083	1.09633	0.132686	0.949547	1	13.7725	14.8083	1.07521	0.104615	0.86897	1
Rhobtb1	ENSRNOG00000000633	174.675	125.756	190.982	1.51867	0.602806	0.0446388	1	146.993	190.982	1.29926	0.37769	0.061211	0.692667
RGD1306739	ENSRNOG00000000634	13.1604	7.45221	15.0631	2.02129	1.01528	0.131568	1	11.9579	15.0631	1.25968	0.333053	0.419467	1
Arid5b	ENSRNOG00000000635	682.642	663.247	689.107	1.03899	0.0551821	0.821574	1	736.628	689.107	0.935488	-0.0962085	0.510582	1
Rtkn2	ENSRNOG00000000636	94.5682	96.8787	93.798	0.9682	-0.0466225	0.88212	1	93.2666	93.798	1.0057	0.00819705	0.964823	1
Zfp365	ENSRNOG00000000638	2546.74	2314.38	2624.2	1.13387	0.181254	0.401506	1	2148.1	2624.2	1.22164	0.288817	0.0504532	0.637775
Ado	ENSRNOG00000000639	182.339	168.606	186.917	1.1086	0.148739	0.608495	1	158.862	186.917	1.1766	0.234625	0.229649	1
Egr2	ENSRNOG00000000640	2.87608	3.26034	2.74799	0.842854	-0.246646	0.83074	1	3.14519	2.74799	0.873712	-0.19477	0.93867	1
Nrbf2	ENSRNOG00000000641	228.558	241.731	224.167	0.927341	-0.108829	0.636666	1	213.24	224.167	1.05124	0.0720973	0.671848	1
Reep3	ENSRNOG00000000645	347.996	299.951	364.011	1.21357	0.279253	0.229768	1	366.583	364.011	0.992983	-0.0101588	0.972458	1
Jmjd1c	ENSRNOG00000000648	2907.41	3102.45	2842.39	0.916177	-0.126302	0.490459	1	3343.3	2842.39	0.850175	-0.234168	0.082313	0.781176
NA	ENSRNOG00000000650	0	0	0					0	0
NA	ENSRNOG00000000651	0	0	0					0.365492	0	0		0.762848	1
Nr5a2	ENSRNOG00000000653	0.989163	0.465763	1.16363	2.49833	1.32096	0.873493	1	1.46569	1.16363	0.79391	-0.332952	0.946516	1
Ptprc	ENSRNOG00000000655	25.3127	23.2882	25.9876	1.11592	0.158227	0.812169	1	22.83	25.9876	1.13831	0.186894	0.595544	1
NA	ENSRNOG00000000656	0	0	0					0.188232	0	0		0.988535	1
Nek7	ENSRNOG00000000657	183.12	196.086	178.799	0.911836	-0.133153	0.604732	1	176.581	178.799	1.01256	0.0180056	0.899859	1
Acacb	ENSRNOG00000000658	98.1911	40.5214	117.414	2.89759	1.53485	0.0384576	1	98.6738	117.414	1.18992	0.250869	0.566296	1
Asphd2	ENSRNOG00000000660	121.409	127.619	119.339	0.935116	-0.0967833	0.728878	1	107.611	119.339	1.10898	0.149229	0.454038	1
Hps4	ENSRNOG00000000661	470.774	449.461	477.878	1.06322	0.0884453	0.694311	1	453.88	477.878	1.05287	0.0743299	0.627977	1
Srrd	ENSRNOG00000000662	90.0658	82.4401	92.6077	1.12333	0.167787	0.631719	1	88.7568	92.6077	1.04339	0.0612755	0.790424	1
Tfip11	ENSRNOG00000000663	836.968	834.182	837.897	1.00445	0.00641229	0.997305	1	801.495	837.897	1.04542	0.064081	0.658086	1
Tpst2	ENSRNOG00000000664	176.193	158.359	182.138	1.15016	0.20183	0.452819	1	170.595	182.138	1.06767	0.0944605	0.600243	1
Pitpnb	ENSRNOG00000000665	1220.05	1271.53	1202.89	0.946018	-0.0800606	0.66115	1	1237.28	1202.89	0.972204	-0.0406686	0.771836	1
Foxn4	ENSRNOG00000000691	0.745291	0.931526	0.683213	0.733434	-0.447262	0.823683	1	0.555588	0.683213	1.22971	0.298319	1	1
Ung	ENSRNOG00000000692	21.1515	15.3702	23.0786	1.50152	0.586421	0.291992	1	18.3561	23.0786	1.25727	0.330298	0.357548	1
Svop	ENSRNOG00000000693	1246.21	1245.92	1246.31	1.00032	0.000459312	0.979004	1	1145.38	1246.31	1.08812	0.121844	0.38909	1
Dao	ENSRNOG00000000694	14.1775	18.6305	12.6932	0.68131	-0.553617	0.367199	1	26.4468	12.6932	0.479951	-1.05904	0.0202218	0.409422
Ssh1	ENSRNOG00000000695	292.135	303.212	288.442	0.951291	-0.072042	0.74912	1	287.972	288.442	1.00164	0.00235711	0.994063	1
Coro1c	ENSRNOG00000000697	1189.41	1146.71	1203.64	1.04965	0.0699066	0.738769	1	1187.54	1203.64	1.01356	0.019435	0.88566	1
Selplg	ENSRNOG00000000699	43.6036	55.8916	39.5076	0.706862	-0.500499	0.165355	1	49.0177	39.5076	0.805987	-0.311171	0.245861	1
Tmem119	ENSRNOG00000000700	22.5961	39.5899	16.9316	0.427674	-1.22542	0.00821463	0.633186	36.1073	16.9316	0.468924	-1.09257	0.00233358	0.105571
Iscu	ENSRNOG00000000701	384	384.72	383.76	0.997504	-0.00360489	0.972392	1	403.306	383.76	0.951536	-0.0716694	0.635763	1
Sart3	ENSRNOG00000000702	811.28	791.797	817.774	1.03281	0.0465717	0.847031	1	796.108	817.774	1.02721	0.0387378	0.800709	1
Ficd	ENSRNOG00000000703	119.432	121.564	118.722	0.976618	-0.0341334	0.891011	1	106.576	118.722	1.11397	0.155708	0.467339	1
Cmklr1	ENSRNOG00000000704	13.1976	6.52068	15.4232	2.36528	1.24201	0.0738216	1	10.291	15.4232	1.49871	0.583719	0.17224	1
Wscd2	ENSRNOG00000000705	167.121	153.236	171.75	1.12082	0.164553	0.555884	1	143.67	171.75	1.19544	0.257546	0.170947	1
Sgsm1	ENSRNOG00000000708	423.803	496.038	399.725	0.805836	-0.311441	0.138323	1	444.936	399.725	0.898388	-0.15459	0.317195	1
RGD1306556	ENSRNOG00000000711	106.83	103.399	107.973	1.04424	0.0624475	0.839314	1	108.376	107.973	0.996289	-0.00536392	0.984691	1
NA	ENSRNOG00000000713	0.49275	0.465763	0.501745	1.07725	0.10736	1	1	0.376465	0.501745	1.33278	0.414441	1	1
POU1F1	ENSRNOG00000000715	0.13378	0	0.178374			1	1	0.922944	0.178374	0.193266	-2.37134	0.468419	1
Htr1f	ENSRNOG00000000716	75.766	100.139	67.6416	0.675477	-0.566022	0.126112	1	106.398	67.6416	0.635742	-0.653487	0.0187528	0.397165
Cggbp1	ENSRNOG00000000718	612.132	842.565	535.321	0.635347	-0.654384	0.00068158	0.127146	888.557	535.321	0.602461	-0.73106	3.11932e-07	7.96796e-05
MGC95208	ENSRNOG00000000720	33.7387	30.7404	34.7382	1.13005	0.176389	0.755689	1	33.6823	34.7382	1.03135	0.0445315	0.9128	1
RT1-CE5	ENSRNOG00000000723	73.2027	58.2204	78.1967	1.34312	0.425584	0.567174	1	48.3944	78.1967	1.61582	0.692267	0.124829	0.913583
Olr1671	ENSRNOG00000000726	0	0	0					0	0
Clic2	ENSRNOG00000000728	5.16897	6.05492	4.87366	0.804909	-0.313102	0.687766	1	8.28258	4.87366	0.588423	-0.765075	0.145574	0.95744
Tmlhe	ENSRNOG00000000729	82.1348	89.8923	79.549	0.884937	-0.176354	0.572602	1	84.7725	79.549	0.938382	-0.0917532	0.700617	1
NA	ENSRNOG00000000741	0	0	0					0	0
Olr1695	ENSRNOG00000000746	0	0	0					0	0
Olr1694	ENSRNOG00000000747	0	0	0					0	0
NA	ENSRNOG00000000748	0.120104	0	0.160139			1	1	0	0.160139			1	1
Olr1693	ENSRNOG00000000749	0	0	0					0	0
Olr1869	ENSRNOG00000000759	0	0	0					0	0
RT1-M3-1	ENSRNOG00000000763	43.4566	28.4115	48.4716	1.70605	0.770664	0.047734	1	32.2716	48.4716	1.50199	0.586876	0.0239318	0.443876
Olr1743	ENSRNOG00000000765	0.1361	0	0.181467			1	1	0	0.181467			1	1
NA	ENSRNOG00000000767	0.507769	0	0.677026			0.955155	1	1.11293	0.677026	0.608325	-0.717087	0.858767	1
Ubd	ENSRNOG00000000768	0.616883	1.39729	0.356747	0.255314	-1.96966	0.390508	1	0.544615	0.356747	0.655045	-0.610335	0.961294	1
Gabbr1	ENSRNOG00000000774	5023.02	4874.21	5072.63	1.04071	0.0575643	0.77259	1	4702.55	5072.63	1.0787	0.109288	0.405397	1
Mog	ENSRNOG00000000775	77.9304	75.9194	78.6008	1.03532	0.0500754	0.914675	1	83.4473	78.6008	0.941921	-0.0863217	0.740116	1
RT1-S3	ENSRNOG00000000777	123.143	212.854	93.2399	0.438047	-1.19084	0.00162769	0.232443	212.26	93.2399	0.439272	-1.18681	4.4458e-05	0.00585672
Znrd1as1	ENSRNOG00000000778	110.435	74.5221	122.406	1.64255	0.715935	0.0917335	1	77.7476	122.406	1.5744	0.654805	0.020059	0.409109
Znrd1	ENSRNOG00000000779	165.9	165.346	166.085	1.00447	0.00643783	1	1	161.237	166.085	1.03007	0.0427387	0.829939	1
Ppp1r11	ENSRNOG00000000780	742.849	730.782	746.871	1.02202	0.0314183	0.89883	1	756.732	746.871	0.98697	-0.0189219	0.890728	1
Rnf39	ENSRNOG00000000781	64.2826	55.8916	67.0796	1.20017	0.263243	0.756722	1	59.4678	67.0796	1.128	0.173765	0.716001	1
Trim10	ENSRNOG00000000782	2.27226	2.79458	2.09815	0.750794	-0.41351	0.751495	1	2.56414	2.09815	0.818268	-0.289354	0.869794	1
Trim40	ENSRNOG00000000783	0	0	0					0	0
Trim39	ENSRNOG00000000785	512.077	524.449	507.953	0.968546	-0.0461068	0.793735	1	610.977	507.953	0.831378	-0.266423	0.0684712	0.728389
Rpp21	ENSRNOG00000000786	109.014	90.8238	115.077	1.26704	0.341456	0.267268	1	102.235	115.077	1.12562	0.170716	0.417641	1
NA	ENSRNOG00000000787	4.21254	3.7261	4.37468	1.17406	0.23151	1	1	4.95091	4.37468	0.883611	-0.178517	0.851877	1
NA	ENSRNOG00000000790	0	0	0					0	0
RT1-N3	ENSRNOG00000000795	99.6154	94.0841	101.459	1.07839	0.108877	0.738885	1	90.9511	101.459	1.11554	0.157738	0.446996	1
Ranbp2	ENSRNOG00000000796	3167.29	3794.57	2958.19	0.779586	-0.35922	0.0468416	1	3957.1	2958.19	0.747565	-0.419729	0.00158707	0.0815633
Gnl1	ENSRNOG00000000798	1025.52	1013.03	1029.69	1.01644	0.0235228	0.920133	1	1112.37	1029.69	0.925669	-0.111432	0.431001	1
Abcf1	ENSRNOG00000000799	1794.82	1956.67	1740.87	0.889713	-0.168588	0.362753	1	2090.97	1740.87	0.832569	-0.264358	0.0519164	0.645749
Man1a1	ENSRNOG00000000800	232.066	234.745	231.173	0.984786	-0.0221173	0.927667	1	284.625	231.173	0.812204	-0.300086	0.0800123	0.773119
Msl3l2	ENSRNOG00000000801	78.9744	71.2617	81.5453	1.14431	0.194475	0.596797	1	73.16	81.5453	1.11462	0.156547	0.525235	1
Tbc1d32	ENSRNOG00000000802	388.513	258.964	431.696	1.66701	0.737263	0.00276287	0.324661	260.114	431.696	1.65964	0.730871	1.18124e-05	0.00197939
Ppp1r10	ENSRNOG00000000803	1147.37	1135.53	1151.32	1.0139	0.019922	0.942523	1	1247.79	1151.32	0.92269	-0.116082	0.40192	1
Mrps18b	ENSRNOG00000000804	270.321	279.924	267.12	0.954261	-0.067544	0.752193	1	250.935	267.12	1.0645	0.0901752	0.574725	1
Gja1	ENSRNOG00000000805	1598.33	822.072	1857.09	2.25903	1.1757	0.121775	1	2436.71	1857.09	0.762127	-0.391896	0.452829	1
Hsf2	ENSRNOG00000000808	280.144	338.61	260.655	0.76978	-0.377481	0.0808993	1	341.432	260.655	0.763416	-0.389458	0.0145064	0.345607
Atat1	ENSRNOG00000000809	398.109	393.57	399.622	1.01538	0.022018	0.95025	1	377.632	399.622	1.05823	0.081657	0.641613	1
Pkib	ENSRNOG00000000811	8.57627	9.78102	8.17468	0.835769	-0.258823	0.713008	1	7.15857	8.17468	1.14194	0.191492	0.784837	1
RGD1302996	ENSRNOG00000000812	343.952	386.118	329.897	0.854396	-0.227023	0.301434	1	391.723	329.897	0.842169	-0.247818	0.124175	0.911324
Fabp7	ENSRNOG00000000814	5.36461	5.58916	5.28977	0.946434	-0.0794263	0.92463	1	4.40806	5.28977	1.20002	0.263061	0.776533	1
Smpdl3a	ENSRNOG00000000815	20.3265	10.7125	23.5311	2.1966	1.13527	0.191845	1	12.8495	23.5311	1.83129	0.872862	0.105624	0.857802
Ppp1r18	ENSRNOG00000000816	542.299	605.492	521.235	0.860846	-0.216173	0.2717	1	606.503	521.235	0.859411	-0.21858	0.127776	0.920992
Nrm	ENSRNOG00000000818	397.207	444.804	381.342	0.857326	-0.222084	0.284755	1	425.699	381.342	0.895801	-0.158749	0.294797	1
Tubb5	ENSRNOG00000000821	5805.22	5932.89	5762.66	0.971308	-0.0419999	0.81235	1	4868.61	5762.66	1.18364	0.243226	0.0797754	0.773016
Gcc2	ENSRNOG00000000823	1055.35	1223.09	999.431	0.817133	-0.291356	0.125073	1	1277.64	999.431	0.782246	-0.354305	0.0112166	0.293312
Dse	ENSRNOG00000000824	38.8561	29.3431	42.0271	1.43227	0.5183	0.346785	1	49.0147	42.0271	0.857439	-0.221894	0.603854	1
Fam26e	ENSRNOG00000000825	1.81846	0	2.42462			0.148233	1	0.729225	2.42462	3.32493	1.73332	0.172662	1
Flot1	ENSRNOG00000000826	901.075	943.17	887.043	0.940491	-0.0885139	0.638211	1	996.393	887.043	0.890254	-0.16771	0.23718	1
Ier3	ENSRNOG00000000827	109.88	91.7553	115.922	1.26338	0.337287	0.321971	1	97.3917	115.922	1.19026	0.25128	0.269702	1
Ddr1	ENSRNOG00000000830	1929.33	1819.74	1965.86	1.0803	0.111432	0.570906	1	1903.12	1965.86	1.03297	0.0467927	0.719556	1
Gtf2h4	ENSRNOG00000000831	410.648	391.707	416.962	1.06447	0.0901412	0.718977	1	381.706	416.962	1.09236	0.127453	0.437142	1
Vars2	ENSRNOG00000000833	501.076	505.819	499.495	0.987499	-0.0181492	0.92904	1	523.626	499.495	0.953915	-0.0680667	0.657015	1
Ltb	ENSRNOG00000000836	5.668	4.65763	6.00479	1.28924	0.366518	0.86006	1	5.86661	6.00479	1.02355	0.0335863	1	1
Tnf	ENSRNOG00000000837	0.811962	0	1.08262			0.404159	1	1.29206	1.08262	0.8379	-0.25515	0.932277	1
Lta	ENSRNOG00000000838	0.842072	1.86305	0.501745	0.269314	-1.89264	0.429406	1	0.367356	0.501745	1.36583	0.449778	1	1
Nfkbil1	ENSRNOG00000000839	232.816	210.991	240.091	1.13792	0.186405	0.462925	1	244.572	240.091	0.98168	-0.026675	0.890185	1
Atp6v1g2	ENSRNOG00000000840	1366.63	1386.11	1360.14	0.981263	-0.0272885	0.873948	1	1425.82	1360.14	0.953936	-0.0680356	0.631914	1
Ddx39b	ENSRNOG00000000841	3244.93	3339.99	3213.25	0.962055	-0.0558093	0.748599	1	3239.02	3213.25	0.992045	-0.0115224	0.923114	1
Ddah2	ENSRNOG00000000842	646.144	556.587	675.996	1.21454	0.280408	0.190422	1	683.399	675.996	0.989167	-0.0157137	0.9258	1
Ly6g6c	ENSRNOG00000000843	4.31841	0.465763	5.60262	12.0289	3.58843	0.192206	1	3.15979	5.60262	1.7731	0.826275	0.488181	1
Ly6g6d	ENSRNOG00000000844	23.0721	39.5899	17.5662	0.443704	-1.17233	0.0162095	0.892568	45.9278	17.5662	0.382474	-1.38657	0.000202549	0.0180536
Abhd16a	ENSRNOG00000000845	1042.82	1081.04	1030.08	0.952862	-0.0696611	0.711086	1	942.121	1030.08	1.09336	0.128769	0.361275	1
Ly6g5c	ENSRNOG00000000846	0.13378	0	0.178374			1	1	0.546479	0.178374	0.326405	-1.61526	0.863599	1
Csnk2b	ENSRNOG00000000847	941.857	919.416	949.338	1.03254	0.0462036	0.840947	1	860.065	949.338	1.1038	0.142476	0.317227	1
Gpank1	ENSRNOG00000000848	339.201	327.897	342.969	1.04597	0.064835	0.78893	1	337.946	342.969	1.01486	0.0212864	0.885454	1
Apom	ENSRNOG00000000850	19.3739	19.0963	19.4665	1.01939	0.0276994	1	1	24.1736	19.4665	0.805277	-0.312442	0.405546	1
Bag6	ENSRNOG00000000851	3464.47	3454.1	3467.93	1.004	0.00576454	0.990955	1	3345.88	3467.93	1.03648	0.0516869	0.702427	1
Prrc2a	ENSRNOG00000000852	8243.92	8450.8	8174.95	0.967358	-0.0478782	0.784985	1	8867.55	8174.95	0.921896	-0.117324	0.37489	1
Aif1	ENSRNOG00000000853	42.5745	40.0556	43.4141	1.08384	0.116158	0.801444	1	42.8292	43.4141	1.01366	0.0195677	0.934326	1
Ncr3	ENSRNOG00000000854	1.40381	1.39729	1.40599	1.00623	0.00895305	0.945402	1	1.46207	1.40599	0.96164	-0.0564311	1	1
Lst1	ENSRNOG00000000855	1.1586	0	1.5448			0.41546	1	0.926566	1.5448	1.66723	0.737453	0.694406	1
Msh5	ENSRNOG00000000857	660.889	714.48	643.025	0.899989	-0.152021	0.643313	1	797.111	643.025	0.806694	-0.309907	0.232673	1
Sapcd1	ENSRNOG00000000858	43.9238	39.5899	45.3684	1.14596	0.196558	0.680184	1	44.0667	45.3684	1.02954	0.0419993	0.899012	1
Vwa7	ENSRNOG00000000860	66.7683	94.0841	57.6631	0.612888	-0.706304	0.0202489	1	110.462	57.6631	0.522018	-0.937827	3.48434e-05	0.00486553
Zic3	ENSRNOG00000000861	20.4689	20.4936	20.4607	0.998395	-0.00231736	0.964355	1	23.3782	20.4607	0.875203	-0.19231	0.6939	1
Rbmx	ENSRNOG00000000866	800.052	780.619	806.53	1.03319	0.0471096	0.833905	1	803.377	806.53	1.00392	0.00565013	0.970939	1
Vars	ENSRNOG00000000867	948.424	945.033	949.554	1.00478	0.00688516	0.988853	1	967.489	949.554	0.981463	-0.0269947	0.84374	1
NA	ENSRNOG00000000868	0.35665	0.465763	0.320278	0.687642	-0.54027	0.928049	1	0.92108	0.320278	0.347721	-1.524	0.684115	1
Arhgef6	ENSRNOG00000000869	47.5556	48.4394	47.261	0.975674	-0.0355288	0.908531	1	55.7851	47.261	0.847197	-0.23923	0.389611	1
Cd40lg	ENSRNOG00000000871	0	0	0					0	0
NA	ENSRNOG00000000872	0.508746	0.465763	0.523073	1.12305	0.167417	1	1	0.182746	0.523073	2.8623	1.51717	0.830639	1
Brs3	ENSRNOG00000000873	0.13378	0	0.178374			1	1	0.179123	0.178374	0.995815	-0.00605101	1	1
Fhl1	ENSRNOG00000000875	1064.61	1068.46	1063.32	0.995189	-0.0069569	0.949931	1	1049.7	1063.32	1.01298	0.0186036	0.943411	1
Slc44a4	ENSRNOG00000000878	15.7299	15.8359	15.6946	0.991075	-0.0129339	0.894659	1	18.6542	15.6946	0.841345	-0.24923	0.653216	1
Slc9a6	ENSRNOG00000000879	705.505	736.371	695.216	0.94411	-0.0829727	0.665778	1	642.547	695.216	1.08197	0.113659	0.444428	1
Mmgt1	ENSRNOG00000000881	75.3156	72.1933	76.3564	1.05767	0.0808845	0.86211	1	75.7463	76.3564	1.00805	0.0115736	0.969849	1
Auts2	ENSRNOG00000000885	479.972	487.654	477.411	0.978996	-0.0306253	0.886686	1	520.165	477.411	0.917807	-0.123737	0.441594	1
Caln1	ENSRNOG00000000886	53.9422	51.2339	54.8449	1.07048	0.0982587	0.865088	1	53.115	54.8449	1.03257	0.0462401	0.867562	1
NA	ENSRNOG00000000887	0.1361	0	0.181467			1	1	0	0.181467			1	1
Sbds	ENSRNOG00000000888	527.545	506.284	534.632	1.05599	0.0785979	0.728176	1	570.138	534.632	0.937724	-0.0927649	0.528335	1
NA	ENSRNOG00000000889	9.58015	13.5071	8.27116	0.612355	-0.707559	0.376491	1	8.41967	8.27116	0.982361	-0.0256744	1	1
NA	ENSRNOG00000000891	96.9821	115.975	90.6511	0.781644	-0.355417	0.243324	1	103.667	90.6511	0.874445	-0.193561	0.396933	1
Tmem248	ENSRNOG00000000893	306.829	322.308	301.67	0.935967	-0.0954702	0.657367	1	303.16	301.67	0.995085	-0.00710804	0.981648	1
Fry	ENSRNOG00000000894	1384.5	1571.02	1322.33	0.8417	-0.248621	0.185783	1	1451.33	1322.33	0.911117	-0.134292	0.325911	1
Rabgef1	ENSRNOG00000000895	1922	2114.1	1857.96	0.878843	-0.186322	0.30184	1	2084.06	1857.96	0.89151	-0.165678	0.208615	1
NA	ENSRNOG00000000896	0	0	0					0	0
Rxfp2	ENSRNOG00000000897	1.54296	1.86305	1.43627	0.770923	-0.375342	0.768248	1	2.01942	1.43627	0.711229	-0.491614	0.807796	1
B3galtl	ENSRNOG00000000899	118.412	95.4814	126.056	1.32021	0.400771	0.330473	1	118.579	126.056	1.06305	0.0882151	0.726657	1
Tpst1	ENSRNOG00000000900	318.927	293.431	327.426	1.11585	0.158148	0.499471	1	281.908	327.426	1.16146	0.215945	0.179224	1
Crcp	ENSRNOG00000000901	525.466	992.075	369.93	0.372885	-1.4232	6.31619e-14	1.85552e-10	1009.55	369.93	0.366432	-1.44838	4.60745e-23	7.42366e-20
Hsph1	ENSRNOG00000000902	1539.81	1670.69	1496.18	0.895545	-0.159163	0.381501	1	1730.88	1496.18	0.864405	-0.210221	0.115608	0.884414
Asl	ENSRNOG00000000903	145.452	147.181	144.876	0.984338	-0.0227738	0.916856	1	164.51	144.876	0.880653	-0.183355	0.343002	1
Wdr95	ENSRNOG00000000904	0.1361	0	0.181467			1	1	0	0.181467			1	1
Tex26	ENSRNOG00000000905	3.18601	2.79458	3.31649	1.18676	0.247025	1	1	2.19492	3.31649	1.51098	0.595488	0.640914	1
Medag	ENSRNOG00000000906	8.13585	8.38373	8.05323	0.960577	-0.0580263	0.957056	1	9.76649	8.05323	0.824577	-0.278274	0.650745	1
Alox5ap	ENSRNOG00000000907	16.2407	20.4936	14.8231	0.723306	-0.467322	0.358791	1	16.1522	14.8231	0.917718	-0.123877	0.763667	1
Uspl1	ENSRNOG00000000909	548.721	583.135	537.25	0.921312	-0.118238	0.553059	1	516.931	537.25	1.03931	0.0556202	0.707046	1
Gusb	ENSRNOG00000000913	191.933	170.004	199.242	1.17199	0.22896	0.383855	1	160.401	199.242	1.24215	0.312841	0.081041	0.773775
Katnal1	ENSRNOG00000000916	3.74812	1.39729	4.53173	3.24323	1.69743	0.365296	1	6.18656	4.53173	0.732512	-0.449076	0.613417	1
Nupr1l	ENSRNOG00000000917	98.5882	99.6733	98.2265	0.985485	-0.0210945	0.942005	1	86.0064	98.2265	1.14208	0.191668	0.393186	1
Zbed5	ENSRNOG00000000918	350.051	310.198	363.335	1.1713	0.228111	0.325833	1	269.022	363.335	1.35058	0.433577	0.00662524	0.21219
Phkg1	ENSRNOG00000000920	6.92399	4.65763	7.67945	1.64879	0.721406	0.885785	1	5.11917	7.67945	1.50014	0.585093	0.671616	1
Ubl3	ENSRNOG00000000921	1739.43	1743.82	1737.97	0.996646	-0.00484685	0.957063	1	1683.24	1737.97	1.03251	0.0461596	0.746162	1
Sumf2	ENSRNOG00000000922	138.97	142.523	137.786	0.966759	-0.0487717	0.864885	1	130.189	137.786	1.05835	0.0818212	0.684016	1
Cct6a	ENSRNOG00000000923	2153.09	2254.76	2119.21	0.939881	-0.0894494	0.622562	1	2300.22	2119.21	0.921307	-0.118246	0.379924	1
Slc7a1	ENSRNOG00000000924	320.611	360.035	307.469	0.853999	-0.227693	0.508509	1	358.603	307.469	0.857409	-0.221944	0.400423	1
Psph	ENSRNOG00000000925	235.974	246.389	232.502	0.94364	-0.0836917	0.710262	1	207.417	232.502	1.12094	0.16471	0.339852	1
Mrps17	ENSRNOG00000000926	190.395	187.237	191.448	1.02249	0.0320922	0.93744	1	168.674	191.448	1.13502	0.182715	0.309983	1
SFSWAP	ENSRNOG00000000931	1261.28	1325.1	1240.01	0.935788	-0.0957469	0.616921	1	1412.82	1240.01	0.877681	-0.188232	0.181434	1
Piwil1	ENSRNOG00000000934	76.943	44.7132	87.6862	1.96108	0.971648	0.0104208	0.711067	65.0746	87.6862	1.34747	0.430255	0.0921102	0.817665
Stx2	ENSRNOG00000000936	94.8414	96.4129	94.3176	0.978267	-0.0316996	0.898503	1	115.063	94.3176	0.819704	-0.286826	0.19412	1
Slc46a3	ENSRNOG00000000937	261.852	228.69	272.906	1.19335	0.255014	0.298988	1	210.129	272.906	1.29876	0.377133	0.0248728	0.452324
Ran	ENSRNOG00000000938	1341.43	1318.11	1349.2	1.02359	0.0336325	0.903856	1	1179.48	1349.2	1.14389	0.193952	0.220908	1
Flt1	ENSRNOG00000000940	475.496	431.762	490.074	1.13505	0.182762	0.411708	1	428.537	490.074	1.1436	0.19358	0.204566	1
Pan3	ENSRNOG00000000942	563.298	628.314	541.626	0.86203	-0.21419	0.297089	1	645.019	541.626	0.839705	-0.252046	0.0940849	0.820613
NA	ENSRNOG00000000943	0.116441	0.465763	0	0		0.506816	1	0	0
NA	ENSRNOG00000000947	0.253885	0	0.338513			1	1	0.550102	0.338513	0.615364	-0.700488	0.980846	1
Flt3	ENSRNOG00000000949	29.4311	24.2197	31.1682	1.2869	0.363894	0.470812	1	28.7097	31.1682	1.08563	0.118537	0.739775	1
Gsx1	ENSRNOG00000000952	0	0	0					0	0
Rpo1-3	ENSRNOG00000000954	234.435	190.963	248.925	1.30353	0.382422	0.117563	1	257.291	248.925	0.967488	-0.0476846	0.772842	1
Lnx2	ENSRNOG00000000955	226.105	192.826	237.198	1.23011	0.298791	0.233673	1	226.201	237.198	1.04861	0.0684817	0.68151	1
Rasl11a	ENSRNOG00000000956	126.939	88.0292	139.91	1.58935	0.66844	0.0312889	1	92.3219	139.91	1.51545	0.599749	0.0042955	0.157297
RGD1562469	ENSRNOG00000000957	1284.29	1261.75	1291.81	1.02382	0.0339629	0.94477	1	1335.49	1291.81	0.967293	-0.0479758	0.819467	1
NA	ENSRNOG00000000958	0.13378	0	0.178374			1	1	0	0.178374			1	1
Glt1d1	ENSRNOG00000000961	42.3613	51.2339	39.4038	0.769095	-0.378767	0.303517	1	44.3316	39.4038	0.888841	-0.170002	0.539251	1
Slc15a4	ENSRNOG00000000962	283.179	257.101	291.872	1.13524	0.183	0.453928	1	254.543	291.872	1.14665	0.197426	0.233021	1
Tmem132c	ENSRNOG00000000963	267.334	210.991	286.115	1.35606	0.439416	0.0734654	1	217.286	286.115	1.31677	0.396999	0.0172268	0.377058
Frg1l1	ENSRNOG00000000964	9.64675	9.78102	9.60199	0.981696	-0.0266513	0.951129	1	8.76695	9.60199	1.09525	0.13126	0.869536	1
Aacs	ENSRNOG00000000967	1098.55	1114.11	1093.37	0.981387	-0.0271066	0.873364	1	864.338	1093.37	1.26498	0.339111	0.0155432	0.355037
Rnf6	ENSRNOG00000000968	1175.17	1238.93	1153.92	0.931381	-0.102556	0.579031	1	1269.54	1153.92	0.908925	-0.137767	0.317349	1
Cyp3a18	ENSRNOG00000000969	0	0	0					0.179123	0	0		0.998751	1
RGD1563425	ENSRNOG00000000973	1.62473	0.931526	1.8558	1.99221	0.994371	1	1	0.729225	1.8558	2.54489	1.3476	0.631525	1
Zfp358	ENSRNOG00000000974	410.008	401.953	412.693	1.02672	0.0380402	0.871769	1	379.561	412.693	1.08729	0.120736	0.428795	1
Mcoln1	ENSRNOG00000000975	547.789	587.327	534.609	0.910241	-0.135679	0.514886	1	535.102	534.609	0.99908	-0.00132791	0.994544	1
Pnpla6	ENSRNOG00000000977	707.209	733.577	698.42	0.952075	-0.0708527	0.7174	1	689.364	698.42	1.01314	0.0188287	0.905528	1
NA	ENSRNOG00000000978	0	0	0					0	0
Bri3bp	ENSRNOG00000000979	156.132	152.77	157.253	1.02934	0.0417207	0.898548	1	162.41	157.253	0.968246	-0.0465549	0.832982	1
Scarb1	ENSRNOG00000000981	3896.16	3816	3922.88	1.02801	0.0398546	0.849046	1	3412.55	3922.88	1.14954	0.201062	0.133508	0.932811
Zkscan5	ENSRNOG00000000982	572.191	592.916	565.282	0.953393	-0.0688576	0.72997	1	583.543	565.282	0.968707	-0.0458683	0.758877	1
Zfp394	ENSRNOG00000000983	268.239	259.896	271.02	1.0428	0.0604677	0.828598	1	241.731	271.02	1.12117	0.165001	0.335772	1
Cpsf4	ENSRNOG00000000985	204.62	209.128	203.117	0.97126	-0.042071	0.854907	1	222.792	203.117	0.91169	-0.133385	0.469583	1
Camsap3	ENSRNOG00000000986	906.493	960.869	888.367	0.924546	-0.113183	0.55351	1	922.897	888.367	0.962586	-0.0550125	0.690924	1
Ptcd1	ENSRNOG00000000987	303.745	298.554	305.475	1.02318	0.0330616	0.913089	1	257.891	305.475	1.18451	0.244291	0.143613	0.953105
Xab2	ENSRNOG00000000988	827.9	833.25	826.117	0.991439	-0.012404	0.932382	1	770.971	826.117	1.07153	0.0996695	0.497108	1
Bud31	ENSRNOG00000000989	307.342	263.156	322.071	1.22388	0.29146	0.218249	1	264.75	322.071	1.21651	0.282751	0.0811887	0.774351
Pdap1	ENSRNOG00000000990	1441.08	1379.59	1461.58	1.05943	0.0832847	0.700166	1	1621.07	1461.58	0.901609	-0.149425	0.3071	1
Arpc1b	ENSRNOG00000000991	154.066	121.098	165.055	1.36298	0.446768	0.364239	1	160.126	165.055	1.03078	0.0437408	0.888238	1
Pcp2	ENSRNOG00000000993	904.239	828.592	929.455	1.12173	0.165723	0.680867	1	871.834	929.455	1.06609	0.0923325	0.720975	1
Stxbp2	ENSRNOG00000000994	225.723	217.977	228.305	1.04738	0.0667888	0.799605	1	237.756	228.305	0.960249	-0.0585194	0.747748	1
Arpc1a	ENSRNOG00000000996	760.968	761.523	760.783	0.999029	-0.00140098	0.981819	1	663.345	760.783	1.14689	0.197726	0.174352	1
Smurf1	ENSRNOG00000000999	703.926	625.985	729.906	1.16601	0.221582	0.285421	1	635.373	729.906	1.14878	0.200108	0.158129	0.984247
Retn	ENSRNOG00000001001	0.89409	0.465763	1.03687	2.22617	1.15456	0.942176	1	2.57325	1.03687	0.402941	-1.31136	0.318584	1
Trappc5	ENSRNOG00000001003	600.812	602.697	600.184	0.99583	-0.00602885	0.960572	1	544.899	600.184	1.10146	0.139415	0.349422	1
Ncor2	ENSRNOG00000001004	2855.5	2927.32	2831.56	0.967286	-0.0479851	0.796615	1	3262.71	2831.56	0.867855	-0.204474	0.132472	0.930814
Fcer2	ENSRNOG00000001005	6.68344	10.2468	5.49566	0.53633	-0.898808	0.371957	1	7.87154	5.49566	0.698168	-0.518355	0.554265	1
Nptx2	ENSRNOG00000001006	809.071	904.512	777.258	0.859312	-0.218746	0.275217	1	803.36	777.258	0.967509	-0.0476528	0.75266	1
Baiap2l1	ENSRNOG00000001007	28.6443	39.5899	24.9958	0.631369	-0.663444	0.0603627	1	44.2545	24.9958	0.56482	-0.824138	0.00176864	0.0867588
Bri3	ENSRNOG00000001009	496.702	524.449	487.453	0.929458	-0.105539	0.618887	1	633.371	487.453	0.769617	-0.377787	0.0119726	0.305501
Tecpr1	ENSRNOG00000001010	2994.85	3252.89	2908.84	0.894232	-0.161279	0.371689	1	2926.45	2908.84	0.993981	-0.00870972	0.93126	1
Fam101a	ENSRNOG00000001011	20.8406	18.1648	21.7325	1.19641	0.258713	0.712116	1	16.9948	21.7325	1.27878	0.354765	0.391355	1
Clec4m	ENSRNOG00000001017	0	0	0					0	0
Atp6v0a2	ENSRNOG00000001019	1047.12	1074.52	1037.99	0.96601	-0.0498902	0.775967	1	1005.51	1037.99	1.0323	0.0458682	0.766592	1
NA	ENSRNOG00000001023	0	0	0					0	0
NA	ENSRNOG00000001027	0.1361	0	0.181467			1	1	0	0.181467			1	1
Tsc22d1	ENSRNOG00000001030	4929.98	4793.17	4975.58	1.03806	0.0538853	0.773878	1	4870.46	4975.58	1.02158	0.0308052	0.784859	1
Ocm2	ENSRNOG00000001031	3.97739	0.931526	4.99267	5.35967	2.42214	0.202245	1	0.747443	4.99267	6.67967	2.73978	0.0122136	0.309716
Ccz1	ENSRNOG00000001032	790.625	868.182	764.773	0.88089	-0.182966	0.339888	1	844.207	764.773	0.905907	-0.142565	0.308127	1
Nufip1	ENSRNOG00000001033	233.181	238.471	231.418	0.970427	-0.0433089	0.840108	1	230.82	231.418	1.00259	0.00373775	0.992662	1
NA	ENSRNOG00000001034	1125.97	1129.48	1124.8	0.995858	-0.00598735	0.967905	1	1183.59	1124.8	0.950325	-0.0735065	0.607402	1
Gtf2h3	ENSRNOG00000001035	222.394	246.854	214.241	0.867885	-0.204425	0.386672	1	233.447	214.241	0.91773	-0.123858	0.483865	1
Rsph10b	ENSRNOG00000001036	40.5917	36.7953	41.8572	1.13757	0.185956	0.707667	1	46.5805	41.8572	0.8986	-0.154249	0.64511	1
RGD1307254	ENSRNOG00000001037	247.479	237.539	250.792	1.05579	0.0783251	0.765843	1	258.235	250.792	0.971176	-0.0421954	0.82504	1
Eif2b1	ENSRNOG00000001039	247.211	258.033	243.604	0.944082	-0.0830162	0.693803	1	276.106	243.604	0.882284	-0.180685	0.271752	1
Pms2	ENSRNOG00000001040	502.593	521.655	496.239	0.951278	-0.0720609	0.711915	1	488.037	496.239	1.01681	0.0240445	0.889378	1
Ddx55	ENSRNOG00000001043	278.416	282.718	276.982	0.979711	-0.0295711	0.885726	1	308.644	276.982	0.897416	-0.156151	0.331434	1
Aimp2	ENSRNOG00000001044	189.345	176.524	193.618	1.09684	0.133348	0.606703	1	187.52	193.618	1.03252	0.0461668	0.790411	1
Map2k7	ENSRNOG00000001047	749.541	774.564	741.2	0.956926	-0.0635208	0.735936	1	734.807	741.2	1.0087	0.0124989	0.94562	1
Ankrd61	ENSRNOG00000001048	47.078	46.5763	47.2452	1.01436	0.0205725	1	1	58.2621	47.2452	0.810908	-0.30239	0.290489	1
Tpt1	ENSRNOG00000001049	2662.37	2345.12	2768.12	1.18038	0.239249	0.512379	1	2704.37	2768.12	1.02358	0.0336189	0.883169	1
Eif2ak1	ENSRNOG00000001050	663.147	661.383	663.735	1.00356	0.00512041	0.996843	1	605.522	663.735	1.09614	0.132427	0.359431	1
Slc25a30	ENSRNOG00000001052	121.323	127.153	119.38	0.938864	-0.0910121	0.770184	1	123.164	119.38	0.969274	-0.0450231	0.8589	1
Tmed2	ENSRNOG00000001053	1504.1	1543.07	1491.11	0.966325	-0.0494193	0.787714	1	1545.58	1491.11	0.964756	-0.0517644	0.720697	1
Rilpl1	ENSRNOG00000001055	252.566	217.511	264.251	1.21488	0.280819	0.243457	1	297.37	264.251	0.888626	-0.170352	0.306479	1
Snapc2	ENSRNOG00000001056	251.733	259.896	249.012	0.958123	-0.0617175	0.777551	1	247.587	249.012	1.00575	0.00827744	0.96133	1
Ctxn1	ENSRNOG00000001057	94.977	105.262	91.5485	0.869716	-0.201383	0.525058	1	111.518	91.5485	0.82093	-0.28467	0.21561	1
Timm44	ENSRNOG00000001058	596.087	602.697	593.884	0.985376	-0.0212532	0.901329	1	637.139	593.884	0.932109	-0.101429	0.491144	1
Usp42	ENSRNOG00000001059	657.152	686.069	647.513	0.943802	-0.0834442	0.679064	1	643.823	647.513	1.00573	0.00824462	0.946587	1
Snrnp35	ENSRNOG00000001060	355.965	322.308	367.184	1.13923	0.188061	0.419036	1	375.687	367.184	0.977367	-0.033028	0.846941	1
Rilpl2	ENSRNOG00000001061	175.349	152.77	182.875	1.19706	0.259494	0.346246	1	166.38	182.875	1.09914	0.136372	0.466629	1
Setd8	ENSRNOG00000001062	127.928	119.701	130.671	1.09164	0.1265	0.684542	1	159.564	130.671	0.818926	-0.288195	0.136931	0.938227
Sbno1	ENSRNOG00000001064	1791.47	1947.36	1739.51	0.893268	-0.162835	0.373053	1	2067.49	1739.51	0.841364	-0.249198	0.064947	0.711953
Cyth3	ENSRNOG00000001065	853.801	861.662	851.18	0.987836	-0.0176568	0.922734	1	803.023	851.18	1.05997	0.0840228	0.549182	1
Itih2	ENSRNOG00000001066	0.505082	0.931526	0.362934	0.389612	-1.35989	0.617199	1	0.747443	0.362934	0.485568	-1.04226	0.777027	1
Rac1	ENSRNOG00000001068	802.575	786.674	807.875	1.02695	0.0383674	0.864031	1	730.591	807.875	1.10578	0.145068	0.301762	1
Elavl1	ENSRNOG00000001069	627.09	702.836	601.841	0.856303	-0.223806	0.266096	1	677.951	601.841	0.887736	-0.171798	0.246807	1
Cdk2ap1	ENSRNOG00000001070	510.597	497.435	514.985	1.03528	0.0500217	0.831656	1	506.329	514.985	1.0171	0.0244544	0.871439	1
Higd2al1	ENSRNOG00000001071	0.252541	0.465763	0.181467	0.389612	-1.35989	0.616258	1	0	0.181467			1	1
Cers4	ENSRNOG00000001072	3532.24	3685.12	3481.28	0.944687	-0.0820913	0.643105	1	3805.55	3481.28	0.914791	-0.128486	0.335357	1
RGD1563482	ENSRNOG00000001073	158.528	112.249	173.955	1.54972	0.632012	0.0258504	1	139.742	173.955	1.24483	0.315945	0.0984934	0.837989
Mphosph9	ENSRNOG00000001074	222.845	261.759	209.874	0.801783	-0.318716	0.177873	1	276.686	209.874	0.758526	-0.398729	0.0216752	0.424192
DAGLB	ENSRNOG00000001079	515.783	446.201	538.977	1.20792	0.272529	0.21088	1	478.191	538.977	1.12712	0.172636	0.250504	1
Arl6ip4	ENSRNOG00000001080	353.716	361.432	351.143	0.971533	-0.0416647	0.836521	1	364.573	351.143	0.963163	-0.0541476	0.733507	1
Ogfod2	ENSRNOG00000001081	150.644	126.222	158.784	1.25798	0.331106	0.238412	1	132.05	158.784	1.20245	0.265978	0.161189	0.986915
Abcb9	ENSRNOG00000001082	168.71	175.127	166.571	0.951147	-0.0722599	0.764928	1	156.732	166.571	1.06278	0.0878397	0.651557	1
Kdelr2	ENSRNOG00000001083	369.505	358.638	373.127	1.0404	0.0571397	0.801456	1	363.935	373.127	1.02526	0.0359849	0.79047	1
Vps37b	ENSRNOG00000001086	1069.53	1073.58	1068.17	0.994961	-0.00728816	0.946705	1	1023.04	1068.17	1.04412	0.0622901	0.667084	1
Rfc3	ENSRNOG00000001088	178.959	183.976	177.286	0.963635	-0.053442	0.822461	1	184.929	177.286	0.958669	-0.0608951	0.744649	1
Zdhhc4	ENSRNOG00000001089	223.397	225.895	222.564	0.985254	-0.021433	0.918799	1	206.465	222.564	1.07798	0.108326	0.53634	1
Stard13	ENSRNOG00000001090	343.431	342.336	343.797	1.00427	0.006143	1	1	332.401	343.797	1.03428	0.0486325	0.765062	1
Hip1r	ENSRNOG00000001091	787.384	762.454	795.694	1.0436	0.0615631	0.772425	1	779.256	795.694	1.02109	0.0301156	0.826073	1
Kl	ENSRNOG00000001092	85.7962	84.3031	86.2939	1.02362	0.0336733	0.94339	1	72.4047	86.2939	1.19183	0.253176	0.287485	1
Zfp316	ENSRNOG00000001094	452.241	446.201	454.254	1.01805	0.0258066	0.921518	1	476.654	454.254	0.953007	-0.069441	0.665814	1
NA	ENSRNOG00000001095	0	0	0					0	0
Pds5b	ENSRNOG00000001098	2713.63	2952.47	2634.01	0.892138	-0.164661	0.369018	1	2913.19	2634.01	0.904167	-0.145339	0.28013	1
Rbak	ENSRNOG00000001099	170.401	183.976	165.876	0.901617	-0.149414	0.557705	1	176.242	165.876	0.941183	-0.0874523	0.656367	1
Rnf216	ENSRNOG00000001101	788.64	768.043	795.505	1.03576	0.0506843	0.811293	1	771.959	795.505	1.0305	0.0433469	0.750438	1
NA	ENSRNOG00000001103	397.485	431.762	386.059	0.894148	-0.161415	0.457421	1	385.611	386.059	1.00116	0.00167425	0.972621	1
Foxk1	ENSRNOG00000001104	164.567	167.675	163.531	0.975288	-0.0360994	0.905622	1	162.562	163.531	1.00596	0.00857108	0.955538	1
Denr	ENSRNOG00000001106	262.171	260.362	262.774	1.00927	0.0133078	0.999736	1	299.369	262.774	0.877761	-0.188101	0.238465	1
Ap5z1	ENSRNOG00000001107	87.8717	90.8238	86.8877	0.956663	-0.0639178	0.837784	1	88.2942	86.8877	0.984071	-0.0231657	0.938798	1
N4bp2l2	ENSRNOG00000001108	531.564	523.983	534.09	1.01929	0.0275628	0.924319	1	537.358	534.09	0.99392	-0.00879871	0.953196	1
N4bp2l1	ENSRNOG00000001110	217.074	175.593	230.901	1.31498	0.395045	0.197741	1	222.316	230.901	1.03862	0.0546641	0.798971	1
Brca2	ENSRNOG00000001111	126.519	142.058	121.34	0.854159	-0.227423	0.4038	1	151.514	121.34	0.800848	-0.320399	0.113175	0.879995
Mmd2	ENSRNOG00000001113	878.475	831.387	894.171	1.07552	0.105031	0.612974	1	760.429	894.171	1.17588	0.233736	0.100286	0.844589
Wipi2	ENSRNOG00000001114	659.626	701.905	645.534	0.919688	-0.120783	0.54408	1	599.109	645.534	1.07749	0.107673	0.470619	1
Slc29a4	ENSRNOG00000001115	204.628	190.963	209.183	1.09541	0.131475	0.616384	1	186.444	209.183	1.12196	0.166023	0.346964	1
RGD1565987	ENSRNOG00000001117	193.645	181.648	197.644	1.08806	0.121761	0.677809	1	172.816	197.644	1.14366	0.193664	0.321511	1
Med13l	ENSRNOG00000001120	2564.35	2893.79	2454.53	0.848208	-0.23751	0.197396	1	2716.37	2454.53	0.903608	-0.146231	0.270005	1
RGD1562310	ENSRNOG00000001123	311.439	319.513	308.748	0.966306	-0.0494475	0.809644	1	295.918	308.748	1.04336	0.0612314	0.729541	1
Rnft2	ENSRNOG00000001124	1263.99	1288.77	1255.74	0.974371	-0.0374562	0.826917	1	1129.35	1255.74	1.11191	0.153046	0.282266	1
Fbxw8	ENSRNOG00000001126	177.532	185.374	174.918	0.943599	-0.0837543	0.742518	1	167.735	174.918	1.04282	0.0604943	0.738358	1
Tesc	ENSRNOG00000001128	8.82735	4.65763	10.2173	2.19366	1.13334	0.203953	1	6.60671	10.2173	1.5465	0.629004	0.243062	1
Fbxo21	ENSRNOG00000001129	1317.1	1335.34	1311.02	0.981786	-0.0265198	0.873486	1	1210.18	1311.02	1.08333	0.115472	0.407884	1
Nos1	ENSRNOG00000001130	110.385	123.427	106.038	0.859113	-0.21908	0.522813	1	95.21	106.038	1.11373	0.155396	0.530695	1
Rfc5	ENSRNOG00000001134	176.731	170.469	178.819	1.04898	0.0689862	0.815683	1	170.596	178.819	1.0482	0.0679114	0.714505	1
Wsb2	ENSRNOG00000001135	723.46	685.603	736.08	1.07362	0.102488	0.626037	1	606.564	736.08	1.21352	0.279201	0.052354	0.649264
Pebp1	ENSRNOG00000001136	4412.42	4020	4543.23	1.13016	0.176522	0.489232	1	3501.61	4543.23	1.29747	0.375698	0.030522	0.496727
Taok3	ENSRNOG00000001138	1524.44	1652.99	1481.59	0.896307	-0.157935	0.391696	1	1697.74	1481.59	0.872681	-0.196474	0.147796	0.961694
Suds3	ENSRNOG00000001139	1394.57	1415.92	1387.46	0.979899	-0.0292943	0.870341	1	1384.37	1387.46	1.00223	0.00321408	0.968099	1
Srrm4	ENSRNOG00000001141	454.392	470.421	449.049	0.954569	-0.0670784	0.763638	1	479.512	449.049	0.936471	-0.0946942	0.572848	1
Prkab1	ENSRNOG00000001142	768.401	769.441	768.054	0.998199	-0.0026011	0.972745	1	706.985	768.054	1.08638	0.119529	0.40763	1
Cit	ENSRNOG00000001143	1064.47	972.047	1095.28	1.12678	0.172204	0.484209	1	1203.1	1095.28	0.910385	-0.135451	0.449932	1
Ccdc64	ENSRNOG00000001145	3396.27	3189.08	3465.33	1.08662	0.119851	0.54141	1	3193.87	3465.33	1.08499	0.117687	0.379811	1
Rplp0	ENSRNOG00000001148	3520.44	3216.09	3621.89	1.12618	0.171434	0.569482	1	2664.15	3621.89	1.35949	0.44307	0.0279389	0.475393
Pxn	ENSRNOG00000001149	1149.84	1136.46	1154.3	1.01569	0.0224661	0.925271	1	1170.26	1154.3	0.986358	-0.0198162	0.894641	1
Sirt4	ENSRNOG00000001151	113.268	117.838	111.744	0.948284	-0.0766082	0.774516	1	118.311	111.744	0.944496	-0.0823834	0.690483	1
Glp1r	ENSRNOG00000001152	3.8145	1.86305	4.46498	2.39659	1.26098	0.304898	1	6.21389	4.46498	0.718548	-0.476843	0.470417	1
Pla2g1b	ENSRNOG00000001153	41.8122	46.5763	40.2242	0.86362	-0.211532	0.559134	1	66.7492	40.2242	0.602617	-0.730686	0.00837299	0.242158
Msi1	ENSRNOG00000001156	4709.8	4578.92	4753.43	1.03811	0.0539622	0.791061	1	5138.77	4753.43	0.925012	-0.112456	0.397391	1
Umodl1	ENSRNOG00000001157	0.504106	0.465763	0.516886	1.10976	0.150251	1	1	0.935675	0.516886	0.552421	-0.856161	0.852235	1
Abcg1	ENSRNOG00000001158	1769.89	1787.13	1764.14	0.987134	-0.018682	0.905547	1	1659.61	1764.14	1.06299	0.088123	0.521181	1
Tff3	ENSRNOG00000001159	1.16629	0.465763	1.3998	3.00539	1.58755	0.973896	1	0.911971	1.3998	1.53492	0.618162	0.848803	1
Triap1	ENSRNOG00000001160	146.702	144.852	147.319	1.01703	0.0243586	0.96608	1	138.257	147.319	1.06554	0.0915838	0.64381	1
Gatc	ENSRNOG00000001161	744.561	623.657	784.862	1.25848	0.331687	0.111721	1	768.278	784.862	1.02159	0.0308109	0.829383	1
Tff2	ENSRNOG00000001162	3.18779	4.19187	2.8531	0.680628	-0.555062	0.67234	1	3.14333	2.8531	0.907669	-0.139762	0.999428	1
Srsf9	ENSRNOG00000001163	425.021	384.72	438.455	1.13967	0.188619	0.455617	1	517.894	438.455	0.846612	-0.240227	0.148313	0.961694
Tff1	ENSRNOG00000001164	0.641182	0.931526	0.544401	0.584419	-0.774926	0.671742	1	0.179123	0.544401	3.03925	1.60372	0.844921	1
Tmprss3	ENSRNOG00000001165	51.0642	44.7132	53.1812	1.18938	0.250214	0.774397	1	57.4819	53.1812	0.925181	-0.112192	0.834318	1
Ubash3a	ENSRNOG00000001167	2.59924	3.26034	2.37887	0.729638	-0.454747	0.738718	1	2.37032	2.37887	1.00361	0.00519754	1	1
Rsph1	ENSRNOG00000001168	10.708	7.91797	11.6381	1.46983	0.555647	0.476795	1	14.7247	11.6381	0.790379	-0.339384	0.501794	1
Slc37a1	ENSRNOG00000001169	60.9913	66.1383	59.2756	0.896236	-0.158049	0.670851	1	54.9627	59.2756	1.07847	0.108984	0.735559	1
Cox6a1	ENSRNOG00000001170	2198.69	2057.74	2245.67	1.09133	0.126086	0.706067	1	2111.82	2245.67	1.06338	0.08866	0.67783	1
Coq5	ENSRNOG00000001171	240.866	235.21	242.751	1.03206	0.0455269	0.881023	1	234.954	242.751	1.03318	0.0470982	0.79307	1
Rnf10	ENSRNOG00000001172	3311.81	3226.34	3340.3	1.03532	0.0500805	0.804854	1	3147.06	3340.3	1.0614	0.0859726	0.520049	1
Cabp1	ENSRNOG00000001173	2370.51	2299.01	2394.35	1.04147	0.0586237	0.773355	1	2409.65	2394.35	0.993652	-0.00918675	0.94108	1
Pde9a	ENSRNOG00000001174	210.98	217.046	208.958	0.962738	-0.0547845	0.83405	1	194.932	208.958	1.07195	0.100243	0.555114	1
Unc119b	ENSRNOG00000001175	764.204	742.892	771.308	1.03825	0.0541543	0.798098	1	683.941	771.308	1.12774	0.173435	0.221207	1
Acads	ENSRNOG00000001177	57.1426	55.8916	57.5596	1.02984	0.0424265	0.984468	1	55.7461	57.5596	1.03253	0.0461861	0.898234	1
Sppl3	ENSRNOG00000001178	452.497	444.338	455.216	1.02448	0.0348943	0.890907	1	464.669	455.216	0.979656	-0.0296522	0.850719	1
Wdr4	ENSRNOG00000001181	113.042	106.194	115.325	1.08599	0.119007	0.707263	1	116.119	115.325	0.993163	-0.00989813	0.961252	1
Ndufv3	ENSRNOG00000001182	733.718	695.384	746.497	1.0735	0.102325	0.623593	1	736.993	746.497	1.01289	0.0184841	0.882611	1
Hnf1a	ENSRNOG00000001183	5.10528	4.65763	5.2545	1.12815	0.173958	1	1	5.322	5.2545	0.987318	-0.018414	1	1
Pknox1	ENSRNOG00000001184	211.7	207.265	213.179	1.02854	0.0405912	0.896587	1	213.864	213.179	0.996796	-0.00462977	0.984639	1
RGD1311899	ENSRNOG00000001185	1572.25	1539.81	1583.06	1.02809	0.0399606	0.849143	1	1489.59	1583.06	1.06275	0.0878023	0.519168	1
Oasl	ENSRNOG00000001187	61.0792	51.6997	64.2057	1.2419	0.312546	0.526618	1	43.9426	64.2057	1.46113	0.547081	0.0801268	0.773119
Sik1	ENSRNOG00000001189	202.7	141.592	223.069	1.57543	0.655749	0.130673	1	171.194	223.069	1.30301	0.381853	0.178669	1
Git2	ENSRNOG00000001190	984.964	1029.8	970.019	0.941947	-0.0862827	0.648444	1	1036.87	970.019	0.935526	-0.0961496	0.493636	1
Tchp	ENSRNOG00000001191	569.824	575.683	567.87	0.986429	-0.0197129	0.906524	1	653.204	567.87	0.869362	-0.201971	0.172149	1
Gltp	ENSRNOG00000001192	239.734	149.976	269.654	1.79799	0.846381	0.172115	1	176.616	269.654	1.52678	0.610492	0.125444	0.914026
Hsf2bp	ENSRNOG00000001193	5.17337	6.05492	4.87952	0.805877	-0.311368	0.730792	1	5.83929	4.87952	0.835636	-0.259053	0.747989	1
Rrp1b	ENSRNOG00000001194	3146.4	3527.22	3019.46	0.856044	-0.224243	0.267059	1	3288.76	3019.46	0.918114	-0.123254	0.401214	1
Trpv4	ENSRNOG00000001195	15.396	10.7125	16.9572	1.58293	0.662596	0.355292	1	13.3686	16.9572	1.26843	0.343047	0.454958	1
Fam222a	ENSRNOG00000001198	756.663	718.672	769.327	1.07048	0.0982624	0.659345	1	679.122	769.327	1.13283	0.179926	0.230142	1
Pop5	ENSRNOG00000001199	320.251	304.609	325.465	1.06847	0.0955447	0.707691	1	292.883	325.465	1.11125	0.15218	0.362245	1
Cstb	ENSRNOG00000001201	376.232	370.747	378.06	1.01972	0.0281784	0.940339	1	382.57	378.06	0.988212	-0.0171075	0.93597	1
Rrp1	ENSRNOG00000001203	720.653	716.809	721.934	1.00715	0.0102769	0.983057	1	762.027	721.934	0.947386	-0.0779756	0.585571	1
Ankrd13a	ENSRNOG00000001204	990.92	999.993	987.895	0.987902	-0.0175606	0.910665	1	963.304	987.895	1.02553	0.0363672	0.803669	1
Agpat3	ENSRNOG00000001205	20513.5	22550.4	19834.5	0.879566	-0.185137	0.298084	1	20451.1	19834.5	0.969851	-0.0441651	0.728808	1
Pwp2	ENSRNOG00000001210	302.738	306.938	301.338	0.981756	-0.0265643	0.880125	1	261.495	301.338	1.15237	0.204599	0.223377	1
RGD1303003	ENSRNOG00000001211	642.625	618.533	650.655	1.05193	0.0730421	0.755742	1	587.208	650.655	1.10805	0.148022	0.331008	1
Dnmt3l	ENSRNOG00000001212	0.26988	0	0.359841			1	1	0.182746	0.359841	1.96908	0.977519	1	1
Aire	ENSRNOG00000001213	0.120104	0	0.160139			1	1	0.358247	0.160139	0.447008	-1.16163	0.978885	1
Pfkl	ENSRNOG00000001214	7801.57	7042.8	8054.5	1.14365	0.193645	0.346652	1	7291.06	8054.5	1.10471	0.143667	0.30422	1
RGD1309594	ENSRNOG00000001215	266.576	261.759	268.182	1.02454	0.0349716	0.895454	1	243.51	268.182	1.10131	0.139227	0.399807	1
Trpm2	ENSRNOG00000001216	783.003	959.472	724.18	0.75477	-0.405892	0.0593196	1	801.493	724.18	0.903539	-0.146341	0.331645	1
Lrrc3	ENSRNOG00000001217	18.8802	15.8359	19.895	1.25632	0.3292	0.71258	1	14.5969	19.895	1.36296	0.446739	0.378887	1
RGD1561557	ENSRNOG00000001218	0	0	0					0	0
Tspear	ENSRNOG00000001219	4.21395	3.7261	4.37657	1.17457	0.232133	0.981231	1	3.83798	4.37657	1.14033	0.189454	0.843118	1
Gm10142	ENSRNOG00000001220	0.120104	0	0.160139			1	1	0	0.160139			1	1
Ube2g2	ENSRNOG00000001222	387.323	400.556	382.912	0.95595	-0.0649936	0.75251	1	403.817	382.912	0.948231	-0.0766893	0.625636	1
Pttg1ip	ENSRNOG00000001223	1091.04	913.361	1150.27	1.25938	0.332719	0.0947972	1	911.546	1150.27	1.26189	0.335589	0.0141074	0.339257
Itgb2	ENSRNOG00000001224	58.2472	49.8366	61.0507	1.22502	0.292802	0.438317	1	59.5462	61.0507	1.02527	0.0359991	0.890662	1
Fam207a	ENSRNOG00000001225	327.993	323.24	329.577	1.01961	0.0280115	0.920483	1	345.842	329.577	0.952969	-0.0694981	0.663155	1
NA	ENSRNOG00000001226	1.01651	0.465763	1.2001	2.57663	1.36549	1	1	0.188232	1.2001	6.37562	2.67257	0.421265	1
Adarb1	ENSRNOG00000001227	3258.39	3223.55	3270	1.01441	0.0206442	0.929355	1	2945.5	3270	1.11017	0.15078	0.259908	1
Pofut2	ENSRNOG00000001228	547.145	533.299	551.761	1.03462	0.0490998	0.826849	1	499.298	551.761	1.10507	0.144142	0.326176	1
Col18a1	ENSRNOG00000001229	1286.46	1137.86	1336	1.17413	0.231598	0.777141	1	1747.58	1336	0.764486	-0.387439	0.458292	1
Slc19a1	ENSRNOG00000001232	106.621	98.276	109.403	1.11322	0.154743	0.606436	1	91.154	109.403	1.2002	0.263276	0.199965	1
Gna12	ENSRNOG00000001235	812.647	747.55	834.346	1.11611	0.158476	0.450132	1	723.8	834.346	1.15273	0.205054	0.153289	0.970657
Brat1	ENSRNOG00000001236	335.244	290.636	350.113	1.20464	0.268608	0.2583	1	264.18	350.113	1.32528	0.406302	0.0129619	0.321301
Cabin1	ENSRNOG00000001237	913.095	988.349	888.011	0.898479	-0.154444	0.428408	1	885.136	888.011	1.00325	0.00467793	0.974218	1
Rsrc2	ENSRNOG00000001238	1726.38	1820.67	1694.95	0.930951	-0.103223	0.572265	1	2090.57	1694.95	0.810762	-0.30265	0.0283189	0.477743
Ddt	ENSRNOG00000001239	295.777	268.279	304.943	1.13666	0.184803	0.436576	1	269.103	304.943	1.13318	0.180379	0.262847	1
Iqce	ENSRNOG00000001241	260.04	292.965	249.065	0.850152	-0.234207	0.295294	1	315.201	249.065	0.790177	-0.339752	0.0401666	0.569865
Gstt3	ENSRNOG00000001242	196.434	138.797	215.646	1.55367	0.635682	0.122442	1	130.873	215.646	1.64775	0.720494	0.0085868	0.246382
Zcchc8	ENSRNOG00000001243	585.366	709.357	544.036	0.766942	-0.38281	0.0824103	1	793.513	544.036	0.685605	-0.544551	0.000783143	0.0494402
Pcbp3	ENSRNOG00000001245	7178.17	7528.13	7061.52	0.938018	-0.0923125	0.603839	1	7725.21	7061.52	0.914087	-0.129596	0.323452	1
Clip1	ENSRNOG00000001247	1114.7	1096.41	1120.8	1.02225	0.0317459	0.886029	1	1171.9	1120.8	0.956396	-0.0643194	0.655347	1
Col6a1	ENSRNOG00000001249	364.549	163.483	431.571	2.63985	1.40046	0.0341355	1	354.986	431.571	1.21574	0.281834	0.472674	1
Lfng	ENSRNOG00000001250	183.339	154.633	192.908	1.24752	0.319061	0.243657	1	133.49	192.908	1.44511	0.531178	0.00488575	0.171419
Grifin	ENSRNOG00000001251	78.7907	81.5085	77.8848	0.955542	-0.0656089	0.673968	1	415.736	77.8848	0.187342	-2.41625	0.501684	1
Chst12	ENSRNOG00000001252	128.861	142.058	124.462	0.876139	-0.190768	0.472667	1	136.287	124.462	0.913235	-0.130943	0.515057	1
Eif3b	ENSRNOG00000001253	993.106	926.403	1015.34	1.096	0.132252	0.522278	1	997.841	1015.34	1.01754	0.0250813	0.854361	1
Col6a2	ENSRNOG00000001254	388.826	178.387	458.972	2.5729	1.36339	0.0589853	1	452.47	458.972	1.01437	0.0205854	0.918369	1
Mlxip	ENSRNOG00000001255	147.373	161.154	142.78	0.885983	-0.174649	0.521279	1	173.424	142.78	0.8233	-0.28051	0.164939	0.990241
Atxn2	ENSRNOG00000001256	1704.27	1850.94	1655.38	0.894344	-0.161098	0.383544	1	2070.45	1655.38	0.799526	-0.322783	0.0177664	0.383645
Snx8	ENSRNOG00000001258	315.047	288.773	323.806	1.12131	0.165191	0.475773	1	309.703	323.806	1.04553	0.0642408	0.673043	1
Cux2	ENSRNOG00000001259	416.114	420.584	414.624	0.985828	-0.0205915	0.939168	1	405.3	414.624	1.023	0.0328122	0.801164	1
Nudt1	ENSRNOG00000001260	36.3503	31.6719	37.9097	1.19695	0.259365	0.591261	1	29.7127	37.9097	1.27587	0.351487	0.255932	1
Ftcd	ENSRNOG00000001261	12.4807	15.3702	11.5175	0.749339	-0.416309	0.51966	1	13.6227	11.5175	0.845463	-0.242187	0.662815	1
Spatc1l	ENSRNOG00000001262	4.57016	4.65763	4.54101	0.974961	-0.0365837	0.923259	1	4.76092	4.54101	0.953808	-0.068229	0.974597	1
Mad1l1	ENSRNOG00000001265	274.813	242.197	285.685	1.17956	0.238246	0.32746	1	291.503	285.685	0.980043	-0.0290833	0.859464	1
Lss	ENSRNOG00000001267	502.9	492.777	506.274	1.02739	0.0389826	0.889128	1	490.949	506.274	1.03122	0.0443454	0.782138	1
PPP1CC	ENSRNOG00000001269	4986.67	5324.14	4874.18	0.915488	-0.127388	0.478011	1	5194.5	4874.18	0.938336	-0.0918242	0.490822	1
Hvcn1	ENSRNOG00000001270	12.8342	10.2468	13.6966	1.33668	0.418651	0.641313	1	14.0997	13.6966	0.971414	-0.0418425	0.981064	1
Card6	ENSRNOG00000001271	45.0472	34.9322	48.4189	1.38608	0.471012	0.429683	1	45.2334	48.4189	1.07042	0.098183	0.787	1
Mcm3ap	ENSRNOG00000001272	1392.26	1452.25	1372.26	0.944922	-0.0817329	0.651944	1	1368.34	1372.26	1.00287	0.00412943	0.995706	1
PSMG3	ENSRNOG00000001273	169.608	261.759	138.891	0.530608	-0.914282	0.000174462	0.0459954	114.619	138.891	1.21177	0.277111	0.139939	0.944011
Vps29	ENSRNOG00000001274	404.424	438.749	392.983	0.895689	-0.15893	0.44304	1	409.532	392.983	0.95959	-0.0595097	0.701487	1
Tmem184a	ENSRNOG00000001275	3.48696	0.465763	4.49402	9.64873	3.27034	0.109418	1	1.48578	4.49402	3.02469	1.59679	0.102671	0.850689
Pcnt	ENSRNOG00000001276	710.787	750.81	697.446	0.928925	-0.106366	0.585231	1	746.131	697.446	0.93475	-0.0973482	0.505682	1
Mafk	ENSRNOG00000001277	122.778	121.098	123.338	1.01849	0.0264355	0.948106	1	121.378	123.338	1.01614	0.0231024	0.890195	1
Gpn3	ENSRNOG00000001278	332.294	319.513	336.555	1.05333	0.0749638	0.763481	1	289.29	336.555	1.16338	0.218324	0.173457	1
Anapc7	ENSRNOG00000001283	562.278	566.834	560.76	0.989285	-0.0155416	0.920912	1	518.893	560.76	1.08069	0.111947	0.456031	1
Uncx	ENSRNOG00000001284	0	0	0					0	0
ATP2A2	ENSRNOG00000001285	5104.92	5336.71	5027.66	0.942089	-0.0860649	0.62263	1	5100.83	5027.66	0.985655	-0.0208454	0.864842	1
Gper1	ENSRNOG00000001287	8.16821	7.45221	8.40688	1.12811	0.173902	0.959341	1	7.70515	8.40688	1.09107	0.125747	0.866982	1
Gpr146	ENSRNOG00000001288	111.605	122.03	108.129	0.886089	-0.174476	0.52123	1	109.106	108.129	0.991047	-0.0129741	0.961038	1
3110082I17Rik	ENSRNOG00000001289	131.058	152.77	123.82	0.810498	-0.303119	0.254807	1	168.025	123.82	0.736913	-0.440434	0.0238782	0.443791
Adap1	ENSRNOG00000001291	419.901	392.638	428.988	1.09258	0.127738	0.562746	1	382.939	428.988	1.12025	0.163825	0.281982	1
Get4	ENSRNOG00000001293	840.129	847.689	837.609	0.988109	-0.0172575	0.903021	1	811.733	837.609	1.03188	0.045272	0.773617	1
Ift81	ENSRNOG00000001294	1021.51	969.253	1038.93	1.07189	0.100158	0.637082	1	1064.34	1038.93	0.97613	-0.0348548	0.803731	1
S100b	ENSRNOG00000001295	400.756	283.184	439.947	1.55357	0.63559	0.142031	1	316.642	439.947	1.38942	0.474479	0.0968144	0.833211
P2rx7	ENSRNOG00000001296	13.4559	11.1783	14.2151	1.27166	0.346718	0.733254	1	11.923	14.2151	1.19224	0.253672	0.652231	1
Prmt2	ENSRNOG00000001297	349.848	339.075	353.439	1.04236	0.0598531	0.816315	1	335.999	353.439	1.0519	0.0730006	0.654659	1
SLC5A4B	ENSRNOG00000001298	0.256205	0	0.341606			1	1	0	0.341606			0.857251	1
Sun1	ENSRNOG00000001299	1015.16	1033.06	1009.19	0.976894	-0.0337257	0.85016	1	906.995	1009.19	1.11268	0.154036	0.278269	1
P2rx4	ENSRNOG00000001300	121.203	101.536	127.758	1.25825	0.331423	0.230728	1	106.462	127.758	1.20004	0.263086	0.162888	0.987512
Adora2a	ENSRNOG00000001302	67.5355	54.4943	71.8826	1.31908	0.399537	0.349334	1	57.3606	71.8826	1.25317	0.325582	0.248197	1
Specc1l	ENSRNOG00000001303	857.526	953.417	825.562	0.865898	-0.207731	0.286423	1	953.71	825.562	0.865632	-0.208174	0.144813	0.955154
Bcr	ENSRNOG00000001304	505.821	551.463	490.607	0.889646	-0.168696	0.40786	1	518.704	490.607	0.945834	-0.0803418	0.587133	1
Camkk2	ENSRNOG00000001309	263.645	253.375	267.069	1.05405	0.0759366	0.788101	1	255.715	267.069	1.0444	0.0626719	0.727686	1
Rab36	ENSRNOG00000001311	77.6272	64.7411	81.9226	1.26539	0.33958	0.34831	1	56.7882	81.9226	1.4426	0.528669	0.031118	0.500228
Pdgfa	ENSRNOG00000001312	126.289	110.852	131.435	1.18569	0.245721	0.410991	1	130.278	131.435	1.00888	0.0127595	0.903207	1
Gnaz	ENSRNOG00000001313	709.376	698.645	712.953	1.02048	0.0292491	0.900221	1	659.893	712.953	1.08041	0.111575	0.44687	1
Fam20c	ENSRNOG00000001314	223.465	228.224	221.878	0.972195	-0.0406821	0.85224	1	194.623	221.878	1.14004	0.189088	0.279445	1
Rtdr1	ENSRNOG00000001315	14.3545	28.8773	9.51359	0.329449	-1.60187	0.00630635	0.554204	25.8475	9.51359	0.368066	-1.44196	0.00189032	0.090741
Anapc5	ENSRNOG00000001316	2378.68	2423.36	2363.78	0.975414	-0.0359135	0.835302	1	2303.1	2363.78	1.02635	0.0375242	0.778736	1
Zfp68	ENSRNOG00000001317	788.794	918.019	745.719	0.812313	-0.299892	0.116727	1	934.499	745.719	0.797988	-0.325562	0.0202431	0.409422
Zfp157	ENSRNOG00000001323	342.365	353.048	338.804	0.959654	-0.0594134	0.772795	1	359.624	338.804	0.942107	-0.0860379	0.580917	1
Asmt	ENSRNOG00000001324	599.097	774.098	540.763	0.698571	-0.517521	0.364231	1	983.67	540.763	0.54974	-0.863179	0.0545029	0.661042
Il3ra	ENSRNOG00000001325	439.839	440.146	439.736	0.999068	-0.00134451	0.98054	1	564.011	439.736	0.779659	-0.359086	0.0306406	0.497355
Gjc3	ENSRNOG00000001329	4.52315	5.12339	4.32307	0.843791	-0.245043	0.804024	1	4.74074	4.32307	0.911899	-0.133054	0.919162	1
Rnf34	ENSRNOG00000001331	487.97	436.886	504.998	1.1559	0.20902	0.349084	1	445.351	504.998	1.13393	0.181332	0.233043	1
Azgp1	ENSRNOG00000001333	17.3403	9.78102	19.86	2.03046	1.02181	0.165179	1	18.5388	19.86	1.07127	0.0993171	0.860793	1
Zkscan1	ENSRNOG00000001335	404.722	393.57	408.44	1.03778	0.0535049	0.835393	1	395.406	408.44	1.03296	0.0467881	0.77065	1
Orai1	ENSRNOG00000001336	88.6683	106.66	82.6711	0.775092	-0.367561	0.297754	1	95.7387	82.6711	0.863508	-0.211719	0.438087	1
Setd1b	ENSRNOG00000001337	1279.42	1445.26	1224.14	0.847001	-0.239564	0.311999	1	1373.23	1224.14	0.891431	-0.165805	0.347303	1
Hpd	ENSRNOG00000001338	0.512409	0	0.683213			0.834158	1	0.550102	0.683213	1.24198	0.312636	1	1
PSMD9	ENSRNOG00000001339	341.573	315.787	350.168	1.10887	0.149095	0.523024	1	305.87	350.168	1.14483	0.195129	0.217761	1
Zfp113	ENSRNOG00000001341	97.3136	101.536	95.906	0.944548	-0.0823034	0.783345	1	97.8473	95.906	0.98016	-0.028911	0.908104	1
Wdr66	ENSRNOG00000001342	210.207	249.183	197.215	0.791447	-0.337436	0.163558	1	225.6	197.215	0.874181	-0.193995	0.271166	1
Bcl7a	ENSRNOG00000001343	344.101	352.117	341.43	0.969649	-0.0444661	0.828924	1	351.672	341.43	0.970875	-0.0426421	0.792991	1
ALDH2	ENSRNOG00000001344	298.049	212.854	326.447	1.53367	0.616987	0.309334	1	353.189	326.447	0.924284	-0.113592	0.792683	1
Mapkapk5	ENSRNOG00000001345	638.831	620.396	644.977	1.03962	0.0560564	0.80818	1	652.367	644.977	0.988671	-0.0164374	0.909268	1
Cops6	ENSRNOG00000001346	1087.99	1085.23	1088.91	1.00339	0.00488208	0.993202	1	1063.4	1088.91	1.02398	0.0341916	0.797607	1
NA	ENSRNOG00000001347	260.412	268.279	257.79	0.960901	-0.0575399	0.825625	1	263.234	257.79	0.979319	-0.0301498	0.885207	1
Erp29	ENSRNOG00000001348	680.174	599.903	706.932	1.17841	0.236842	0.256104	1	746.198	706.932	0.947378	-0.0779884	0.603597	1
Mcm7	ENSRNOG00000001349	258.629	241.731	264.261	1.0932	0.128562	0.607145	1	257.772	264.261	1.02517	0.0358691	0.840266	1
Naa25	ENSRNOG00000001350	459.359	478.339	453.032	0.947096	-0.078418	0.698774	1	449.357	453.032	1.00818	0.0117522	0.951403	1
Trafd1	ENSRNOG00000001351	3270.27	3379.11	3233.99	0.957053	-0.0633289	0.740126	1	3283.32	3233.99	0.984974	-0.0218419	0.869377	1
RGD1309762	ENSRNOG00000001352	3274.46	3820.19	3092.55	0.809528	-0.304847	0.0953753	1	3365.64	3092.55	0.91886	-0.122083	0.355939	1
Ap4m1	ENSRNOG00000001353	204.094	209.593	202.261	0.965015	-0.051376	0.824515	1	187.638	202.261	1.07793	0.108263	0.553609	1
TAF6	ENSRNOG00000001355	775.57	771.769	776.837	1.00657	0.00944247	0.986887	1	773.231	776.837	1.00466	0.00671182	0.967837	1
Mblac1	ENSRNOG00000001357	89.3292	78.2482	93.0229	1.18882	0.249529	0.457611	1	97.794	93.0229	0.951213	-0.0721601	0.752681	1
Stag3	ENSRNOG00000001360	15.2101	24.2197	12.2069	0.504007	-0.988485	0.128681	1	22.7154	12.2069	0.537384	-0.895976	0.077551	0.765414
Gpc2	ENSRNOG00000001367	40.2048	41.4529	39.7887	0.959853	-0.0591146	0.887753	1	49.3431	39.7887	0.806369	-0.310489	0.374452	1
Rph3a	ENSRNOG00000001368	2311.45	2353.03	2297.59	0.976437	-0.0344016	0.835559	1	2185.45	2297.59	1.05131	0.0721937	0.604744	1
Oas1a	ENSRNOG00000001369	6.60453	7.45221	6.32198	0.848336	-0.237292	0.753966	1	4.95992	6.32198	1.27461	0.350059	0.658311	1
Oas1h	ENSRNOG00000001370	0.98318	0.931526	1.0004	1.07393	0.102905	1	1	0.361869	1.0004	2.76453	1.46703	0.572991	1
Oas1b	ENSRNOG00000001372	192.769	170.004	200.357	1.17855	0.237011	0.414498	1	165.659	200.357	1.20945	0.274355	0.161391	0.986915
Rasal1	ENSRNOG00000001374	85.5096	100.605	80.4778	0.79994	-0.322036	0.338864	1	89.2864	80.4778	0.901345	-0.149848	0.548863	1
Gal3st4	ENSRNOG00000001375	29.4873	29.8088	29.3801	0.985619	-0.0208982	0.964662	1	30.6193	29.3801	0.95953	-0.0596005	0.903294	1
Mettl7a	ENSRNOG00000001376	486.006	412.666	510.452	1.23696	0.306801	0.30191	1	447.675	510.452	1.14023	0.189325	0.343814	1
Ddx54	ENSRNOG00000001377	481.121	484.859	479.875	0.98972	-0.014907	0.926347	1	483.215	479.875	0.993087	-0.0100073	0.941905	1
IQCD	ENSRNOG00000001378	85.2173	76.3851	88.1614	1.15417	0.206855	0.580456	1	103.035	88.1614	0.855642	-0.22492	0.367111	1
Cyp3a62	ENSRNOG00000001379	20.4199	22.3566	19.7744	0.884497	-0.17707	0.703347	1	22.8779	19.7744	0.864342	-0.210325	0.55678	1
Tpcn1	ENSRNOG00000001380	853.771	842.1	857.661	1.01848	0.0264173	0.90786	1	859.235	857.661	0.998169	-0.00264443	0.995518	1
Slc24a6	ENSRNOG00000001383	59.4006	32.1376	68.4882	2.13109	1.09159	0.0776358	1	45.4239	68.4882	1.50776	0.592406	0.128204	0.922804
Plbd2	ENSRNOG00000001385	418.599	353.514	440.294	1.24548	0.316698	0.322675	1	351.061	440.294	1.25418	0.326746	0.131267	0.929728
Mepce	ENSRNOG00000001387	287.178	254.772	297.979	1.16959	0.226004	0.348846	1	331.672	297.979	0.898415	-0.154546	0.359505	1
Sds	ENSRNOG00000001388	11.3814	13.0414	10.8281	0.830287	-0.268318	0.704579	1	10.4427	10.8281	1.0369	0.0522803	0.947895	1
Irs3	ENSRNOG00000001389	14.1068	11.6441	14.9277	1.282	0.358394	0.614633	1	12.1131	14.9277	1.23236	0.301422	0.481581	1
Sdsl	ENSRNOG00000001391	36.9597	30.7404	39.0329	1.26976	0.344556	0.455916	1	39.1831	39.0329	0.996166	-0.00554121	0.999527	1
Lhx5	ENSRNOG00000001392	0	0	0					0	0
Mospd3	ENSRNOG00000001396	271.052	251.512	277.565	1.10359	0.1422	0.553539	1	246.73	277.565	1.12498	0.169896	0.297751	1
Rbm19	ENSRNOG00000001397	215.319	233.347	209.31	0.896988	-0.15684	0.50637	1	227.126	209.31	0.921556	-0.117856	0.498816	1
Tbx5	ENSRNOG00000001399	24.0257	16.3017	26.6003	1.63175	0.70642	0.230207	1	19.0324	26.6003	1.39763	0.482985	0.207541	1
Lrch4	ENSRNOG00000001402	611.167	604.095	613.524	1.01561	0.0223456	0.947592	1	652.862	613.524	0.939746	-0.0896577	0.601797	1
Agfg2	ENSRNOG00000001404	205.614	227.758	198.233	0.870366	-0.200307	0.386115	1	235.324	198.233	0.842381	-0.247456	0.146774	0.958929
Tfr2	ENSRNOG00000001407	99.619	100.139	99.4457	0.993076	-0.010024	0.94884	1	102.382	99.4457	0.971321	-0.0419803	0.839617	1
Actl6b	ENSRNOG00000001408	437.43	464.366	428.452	0.922661	-0.116128	0.581779	1	400.723	428.452	1.0692	0.0965279	0.543793	1
Gnb2	ENSRNOG00000001409	1277.76	1121.56	1329.83	1.1857	0.245738	0.285234	1	1156.47	1329.83	1.1499	0.201513	0.198525	1
Gigyf1	ENSRNOG00000001410	1305.38	1325.1	1298.8	0.980158	-0.0289134	0.901257	1	1559.18	1298.8	0.833007	-0.2636	0.183242	1
Epo	ENSRNOG00000001412	0.352986	0.931526	0.160139	0.171911	-2.54027	0.485151	1	0.376465	0.160139	0.425376	-1.23319	0.977266	1
Serpine1	ENSRNOG00000001414	27.6689	18.6305	30.6817	1.64685	0.719711	0.270368	1	31.615	30.6817	0.970479	-0.0432315	0.977537	1
Ap1s1	ENSRNOG00000001415	405.742	385.186	412.594	1.07116	0.099169	0.662913	1	394.593	412.594	1.04562	0.0643578	0.66474	1
Vgf	ENSRNOG00000001416	160.289	153.236	162.64	1.06137	0.0859296	0.762039	1	150.944	162.64	1.07749	0.107675	0.556753	1
Plod3	ENSRNOG00000001417	350.577	316.253	362.018	1.14471	0.19498	0.397331	1	357.443	362.018	1.0128	0.0183468	0.902502	1
Znhit1	ENSRNOG00000001418	159.134	161.154	158.461	0.983287	-0.0243161	0.897339	1	143.59	158.461	1.10356	0.142167	0.483019	1
Cldn15	ENSRNOG00000001419	16.5156	17.2332	16.2764	0.944479	-0.0824098	0.873223	1	17.9378	16.2764	0.907382	-0.140219	0.750307	1
FIS1	ENSRNOG00000001420	815.433	731.714	843.34	1.15255	0.204835	0.473793	1	778.026	843.34	1.08395	0.116295	0.540693	1
Col26a1	ENSRNOG00000001422	1.09327	0.465763	1.30244	2.79636	1.48355	1	1	1.28657	1.30244	1.01234	0.0176868	1	1
Cux1	ENSRNOG00000001424	1153.17	1206.79	1135.3	0.940758	-0.0881049	0.65166	1	1133.85	1135.3	1.00128	0.00184098	0.972506	1
Sh2b2	ENSRNOG00000001425	39.2559	42.8502	38.0578	0.888159	-0.171111	0.661478	1	39.9929	38.0578	0.951614	-0.0715521	0.825338	1
Prkrip1	ENSRNOG00000001426	420.461	425.707	418.712	0.983568	-0.0239027	0.886264	1	430.366	418.712	0.972921	-0.0396052	0.788662	1
Orai2	ENSRNOG00000001427	169.026	165.812	170.097	1.02585	0.0368133	0.924243	1	162.545	170.097	1.04646	0.0655199	0.73744	1
Alkbh4	ENSRNOG00000001428	145.776	138.332	148.258	1.07176	0.0999795	0.747919	1	119.035	148.258	1.24549	0.316719	0.11023	0.872834
Lrwd1	ENSRNOG00000001429	318.787	316.719	319.476	1.00871	0.0125044	0.980201	1	318.665	319.476	1.00255	0.00366732	0.991183	1
Polr2j	ENSRNOG00000001430	251.856	240.334	255.697	1.06393	0.0893981	0.769205	1	214.93	255.697	1.18968	0.250569	0.202973	1
RASA4	ENSRNOG00000001431	261.029	274.334	256.594	0.935332	-0.0964501	0.650203	1	229.131	256.594	1.11985	0.163312	0.342221	1
Dtx2	ENSRNOG00000001432	175.966	158.825	181.68	1.1439	0.193956	0.476675	1	154.712	181.68	1.17431	0.231812	0.208804	1
Zp3	ENSRNOG00000001434	0.750663	1.39729	0.535121	0.382971	-1.38469	0.54871	1	0.548238	0.535121	0.976075	-0.0349367	1	1
Srcrb4d	ENSRNOG00000001435	69.4408	58.2204	73.1809	1.25696	0.329943	0.391649	1	56.9438	73.1809	1.28514	0.36193	0.160055	0.984586
Ywhag	ENSRNOG00000001436	4076.48	4125.26	4060.22	0.984233	-0.0229281	0.888671	1	4053.84	4060.22	1.00157	0.00226794	0.985966	1
Srrm3	ENSRNOG00000001439	1095.65	1103.86	1092.92	0.990091	-0.014367	0.929419	1	1218.54	1092.92	0.896907	-0.15697	0.270742	1
Mdh2	ENSRNOG00000001440	1752.75	1727.52	1761.16	1.01947	0.0278251	0.930577	1	1507.98	1761.16	1.16789	0.223907	0.187809	1
Tmem120a	ENSRNOG00000001441	206.058	195.62	209.537	1.07114	0.0991484	0.715534	1	221.686	209.537	0.945198	-0.0813111	0.633983	1
Por	ENSRNOG00000001442	970.77	902.649	993.477	1.10062	0.138322	0.497039	1	859.998	993.477	1.15521	0.208152	0.136519	0.937463
Rhbdd2	ENSRNOG00000001443	407.185	408.474	406.755	0.995792	-0.00608389	0.969959	1	405.018	406.755	1.00429	0.00617389	0.97664	1
Ccl26	ENSRNOG00000001444	0.120104	0	0.160139			1	1	0	0.160139			1	1
Hip1	ENSRNOG00000001448	1947.21	1992.53	1932.1	0.969669	-0.0444362	0.805295	1	1922.4	1932.1	1.00504	0.00725677	0.956542	1
Pom121	ENSRNOG00000001449	1376.78	1339.53	1389.19	1.03707	0.0525111	0.801716	1	1415.76	1389.19	0.981228	-0.027339	0.853469	1
Nsun5	ENSRNOG00000001450	265.464	272.006	263.283	0.967933	-0.0470211	0.81864	1	253.493	263.283	1.03862	0.0546709	0.765914	1
Fkbp6	ENSRNOG00000001451	0.256205	0	0.341606			1	1	0.182746	0.341606	1.8693	0.902496	1	1
Fzd9	ENSRNOG00000001452	78.5385	81.9743	77.3932	0.944116	-0.0829638	0.789448	1	68.829	77.3932	1.12443	0.169191	0.492599	1
Baz1b	ENSRNOG00000001453	3362.67	3573.8	3292.3	0.921232	-0.118363	0.50593	1	3696.09	3292.3	0.890753	-0.166903	0.206222	1
Eif4h	ENSRNOG00000001454	5141.51	4686.04	5293.33	1.1296	0.175807	0.360395	1	4881.92	5293.33	1.08427	0.116729	0.373574	1
Kif13a	ENSRNOG00000001455	1124.3	1319.04	1059.39	0.803152	-0.316255	0.0973985	1	1414.03	1059.39	0.749199	-0.41658	0.00272783	0.115196
Nup153	ENSRNOG00000001456	1285.76	1514.2	1209.62	0.798852	-0.324	0.0831876	1	1378.57	1209.62	0.877443	-0.188622	0.165124	0.990241
Rfc2	ENSRNOG00000001457	190.051	172.332	195.957	1.13709	0.185346	0.484074	1	165.663	195.957	1.18287	0.242286	0.17807	1
Vps37c	ENSRNOG00000001460	279.303	291.568	275.215	0.943914	-0.0832724	0.702993	1	266.139	275.215	1.0341	0.0483782	0.779982	1
Ids	ENSRNOG00000001465	818.609	834.182	813.418	0.975109	-0.0363643	0.865519	1	651.939	813.418	1.24769	0.319261	0.0552975	0.666433
Cyp2c24	ENSRNOG00000001466	0	0	0					0	0
Eln	ENSRNOG00000001469	746.302	571.491	804.572	1.40785	0.49349	0.34998	1	878.773	804.572	0.915563	-0.127269	0.742896	1
Limk1	ENSRNOG00000001470	567.326	551.929	572.458	1.03719	0.0526861	0.814409	1	533.981	572.458	1.07206	0.100381	0.495653	1
Wbscr28	ENSRNOG00000001474	3.39154	3.7261	3.28002	0.880281	-0.183964	0.874949	1	3.84698	3.28002	0.852621	-0.230024	0.848549	1
Cldn4	ENSRNOG00000001476	40.5009	2.32882	53.2249	22.8549	4.51443	0.0106673	0.719219	7.92774	53.2249	6.71375	2.74712	0.00266994	0.114132
Gtf2ird1	ENSRNOG00000001478	230.487	249.649	224.099	0.897658	-0.155763	0.554563	1	305.975	224.099	0.73241	-0.449277	0.0241101	0.446121
Gtf2i	ENSRNOG00000001479	5051.57	5128.98	5025.77	0.979876	-0.0293288	0.856819	1	5001.35	5025.77	1.00488	0.00702529	0.963189	1
Ncf1	ENSRNOG00000001480	84.1777	68.4672	89.4145	1.30595	0.385097	0.266887	1	72.1397	89.4145	1.23946	0.309716	0.183591	1
GTF2IRD2	ENSRNOG00000001482	238.671	247.786	235.633	0.950953	-0.0725535	0.733051	1	236.732	235.633	0.995358	-0.00671298	0.953602	1
Wbscr16	ENSRNOG00000001483	184.666	188.168	183.498	0.975182	-0.0362573	0.865252	1	177.588	183.498	1.03328	0.0472297	0.800193	1
Gatsl2	ENSRNOG00000001484	1394.49	1466.22	1370.58	0.934771	-0.0973157	0.610334	1	1337.23	1370.58	1.02494	0.035544	0.78866	1
Fam120b	ENSRNOG00000001487	1322.32	1292.03	1332.41	1.03126	0.0444049	0.840819	1	1244.14	1332.41	1.07095	0.0988948	0.478039	1
Psmb1	ENSRNOG00000001488	1395.87	1362.36	1407.05	1.0328	0.0465661	0.883013	1	1108.9	1407.05	1.26886	0.343538	0.0584202	0.680951
Tbp	ENSRNOG00000001489	272.829	292.033	266.428	0.91232	-0.132388	0.542879	1	304.209	266.428	0.875806	-0.191316	0.240278	1
Pdcd2	ENSRNOG00000001490	230.618	244.06	226.137	0.926565	-0.110036	0.620212	1	240.086	226.137	0.941901	-0.0863521	0.60287	1
Slc8a2	ENSRNOG00000001492	303.269	333.486	293.196	0.879186	-0.18576	0.409345	1	326.393	293.196	0.898293	-0.154742	0.346387	1
KPTN	ENSRNOG00000001493	413.282	429.899	407.743	0.948461	-0.0763395	0.72036	1	356.222	407.743	1.14463	0.194882	0.20915	1
Napa	ENSRNOG00000001494	2147.56	2267.8	2107.48	0.929307	-0.105773	0.566185	1	1943.66	2107.48	1.08429	0.116747	0.385281	1
Mia	ENSRNOG00000001499	8.72538	9.78102	8.3735	0.856097	-0.224154	0.785251	1	8.798	8.3735	0.951751	-0.0713446	0.96669	1
Rab4b	ENSRNOG00000001500	626.091	605.026	633.113	1.04642	0.0654652	0.774356	1	632.835	633.113	1.00044	0.000633941	1	1
Snrpa	ENSRNOG00000001501	204.825	212.388	202.303	0.952519	-0.0701809	0.752385	1	217.189	202.303	0.931463	-0.10243	0.546569	1
Tmem35	ENSRNOG00000001506	647.866	694.453	632.338	0.910555	-0.135181	0.494149	1	652.426	632.338	0.969209	-0.0451196	0.757224	1
NA	ENSRNOG00000001510	0	0	0					0	0
NA	ENSRNOG00000001511	0	0	0					0	0
NA	ENSRNOG00000001512	0.372645	0.465763	0.341606	0.733434	-0.447262	0.861744	1	0.370978	0.341606	0.920826	-0.119	1	1
Cdca7	ENSRNOG00000001514	55.228	41.4529	59.8197	1.44308	0.529146	0.198567	1	40.8794	59.8197	1.46332	0.549246	0.0459745	0.608105
Zak	ENSRNOG00000001515	107.217	90.358	112.837	1.24878	0.320516	0.295106	1	97.296	112.837	1.15973	0.213789	0.295514	1
Rapgef4	ENSRNOG00000001516	213.327	210.991	214.106	1.01476	0.0211448	0.947544	1	194.799	214.106	1.09911	0.136337	0.437141	1
Pdk1	ENSRNOG00000001517	230.751	197.949	241.685	1.22094	0.287996	0.259089	1	203.29	241.685	1.18887	0.24959	0.146923	0.959304
Itga6	ENSRNOG00000001518	175.922	132.742	190.315	1.43372	0.519763	0.0922821	1	172.676	190.315	1.10216	0.140328	0.499502	1
Dlx2	ENSRNOG00000001519	0.250221	0.465763	0.178374	0.382971	-1.38469	0.676941	1	0.188232	0.178374	0.947624	-0.077613	1	1
Dlx1	ENSRNOG00000001520	2.12712	2.79458	1.90464	0.681548	-0.553113	0.694346	1	3.09965	1.90464	0.61447	-0.702585	0.568952	1
Metap1d	ENSRNOG00000001522	43.9038	61.9465	37.8896	0.61165	-0.709222	0.0397553	1	52.958	37.8896	0.715464	-0.483049	0.0637528	0.705051
Hat1	ENSRNOG00000001524	523.894	559.381	512.065	0.915413	-0.127505	0.518727	1	563.205	512.065	0.909199	-0.137333	0.349429	1
Igsf11	ENSRNOG00000001525	1424.4	1553.32	1381.43	0.889339	-0.169195	0.372708	1	1501.85	1381.43	0.919818	-0.12058	0.389339	1
Cd80	ENSRNOG00000001527	3.38556	4.19187	3.11679	0.743532	-0.427534	0.702737	1	4.60178	3.11679	0.6773	-0.562132	0.55264	1
Gap43	ENSRNOG00000001528	423.764	446.201	416.285	0.932954	-0.100122	0.675003	1	510.648	416.285	0.81521	-0.294757	0.0975722	0.834978
Chac2	ENSRNOG00000001531	44.9752	46.1105	44.5968	0.967172	-0.0481559	0.888724	1	49.9955	44.5968	0.892017	-0.164857	0.558419	1
Cyyr1	ENSRNOG00000001544	14.8793	7.45221	17.355	2.32884	1.21961	0.159789	1	12.6832	17.355	1.36835	0.452437	0.406556	1
Agps	ENSRNOG00000001547	221.234	224.964	219.991	0.977895	-0.0322484	0.876688	1	228.095	219.991	0.964468	-0.0521941	0.773918	1
Nfe2l2	ENSRNOG00000001548	254.765	230.087	262.991	1.14301	0.192836	0.491022	1	226.025	262.991	1.16355	0.218532	0.242696	1
Gabpa	ENSRNOG00000001549	547.642	606.889	527.893	0.869834	-0.201188	0.315221	1	648.658	527.893	0.813823	-0.297212	0.0433635	0.588272
Atp5j	ENSRNOG00000001551	582.986	600.369	577.191	0.961395	-0.0567984	0.807209	1	637.987	577.191	0.904708	-0.144476	0.444955	1
RGD1563888	ENSRNOG00000001554	1174.9	1379.12	1106.82	0.802556	-0.317326	0.121357	1	1215.21	1106.82	0.910808	-0.134781	0.357496	1
Btg3	ENSRNOG00000001555	132.29	125.756	134.468	1.06928	0.0966402	0.742531	1	150.025	134.468	0.896307	-0.157936	0.401705	1
NA	ENSRNOG00000001556	1228.31	1285.04	1209.41	0.941143	-0.0875142	0.650097	1	1558.44	1209.41	0.776038	-0.365802	0.0128388	0.318999
Cxadr	ENSRNOG00000001557	311.442	319.979	308.596	0.964426	-0.052257	0.795857	1	263.021	308.596	1.17328	0.230544	0.182642	1
Mtx2	ENSRNOG00000001559	245.494	268.279	237.899	0.886759	-0.173386	0.433459	1	247.443	237.899	0.961429	-0.0567477	0.719808	1
NA	ENSRNOG00000001566	0	0	0					0	0
Krtap14	ENSRNOG00000001567	0	0	0					0	0
2310061N02Rik	ENSRNOG00000001570	0	0	0					0	0
Cldn8	ENSRNOG00000001571	2.00219	0.931526	2.35907	2.53248	1.34055	0.8139	1	0.370978	2.35907	6.35906	2.66881	0.14865	0.961694
Hoxd1	ENSRNOG00000001572	0.252541	0.465763	0.181467	0.389612	-1.35989	0.544693	1	0	0.181467			1	1
Usp25	ENSRNOG00000001573	482.622	451.324	493.055	1.09246	0.127583	0.564608	1	536.715	493.055	0.918652	-0.122409	0.415942	1
Grik1	ENSRNOG00000001575	1078.3	1087.56	1075.22	0.988656	-0.0164591	0.919149	1	951.562	1075.22	1.12995	0.176261	0.21215	1
Hoxd3	ENSRNOG00000001577	0	0	0					0	0
Hoxd4	ENSRNOG00000001578	0.1361	0	0.181467			1	1	0	0.181467			1	1
Hoxd9	ENSRNOG00000001580	0	0	0					0	0
Hoxd10	ENSRNOG00000001581	0.1361	0	0.181467			1	1	0	0.181467			1	1
Bach1	ENSRNOG00000001582	291.365	289.239	292.074	1.0098	0.0140726	0.983208	1	266.047	292.074	1.09783	0.134651	0.439294	1
Map3k7cl	ENSRNOG00000001584	56.7713	43.7817	61.1011	1.39559	0.48087	0.207994	1	52.6779	61.1011	1.1599	0.214001	0.392989	1
Nrip1	ENSRNOG00000001585	1123.13	1080.1	1137.48	1.05312	0.0746655	0.724439	1	1138.67	1137.48	0.998948	-0.00151893	0.990758	1
Hoxd12	ENSRNOG00000001587	0	0	0					0	0
Hoxd13	ENSRNOG00000001588	0	0	0					0	0
Evx2	ENSRNOG00000001589	0	0	0					0	0
NA	ENSRNOG00000001591	0.253885	0	0.338513			1	1	0	0.338513			0.788745	1
Cct8	ENSRNOG00000001592	1974.1	2186.29	1903.36	0.87059	-0.199934	0.272712	1	2131.19	1903.36	0.8931	-0.163106	0.220697	1
Lnp	ENSRNOG00000001593	236.78	278.526	222.864	0.800155	-0.321649	0.159444	1	271.342	222.864	0.821341	-0.283946	0.0905951	0.810942
NA	ENSRNOG00000001595	0.386321	0.465763	0.359841	0.772583	-0.372238	0.859525	1	0.188232	0.359841	1.91168	0.934843	1	1
ATP5G3	ENSRNOG00000001596	1668.09	1655.32	1672.35	1.01029	0.0147654	0.965605	1	1656.99	1672.35	1.00927	0.0133153	0.934424	1
Atf2	ENSRNOG00000001597	669.643	714.015	654.852	0.917141	-0.124785	0.527553	1	659.328	654.852	0.993211	-0.00982829	0.939739	1
Usp16	ENSRNOG00000001598	544.982	600.369	526.52	0.876995	-0.18936	0.34274	1	692.877	526.52	0.759903	-0.396112	0.00727584	0.223865
Rwdd2b	ENSRNOG00000001599	187.963	231.018	173.611	0.751504	-0.412146	0.0754007	1	218.059	173.611	0.796169	-0.328854	0.0539912	0.658256
NA	ENSRNOG00000001601	0	0	0					0	0
Ltn1	ENSRNOG00000001602	763.541	907.306	715.62	0.78873	-0.342397	0.0783636	1	854.986	715.62	0.836995	-0.256708	0.070129	0.734461
N6amt1	ENSRNOG00000001603	122.962	119.701	124.049	1.03632	0.0514761	0.887743	1	125.808	124.049	0.986024	-0.0203059	0.9112	1
Adamts5	ENSRNOG00000001606	890.916	864.456	899.736	1.04081	0.0577085	0.820387	1	882.636	899.736	1.01937	0.0276822	0.859307	1
Adamts1	ENSRNOG00000001607	998.224	836.976	1051.97	1.25687	0.32984	0.416091	1	1045.85	1051.97	1.00585	0.00841969	0.944373	1
Nxpe3	ENSRNOG00000001608	110.099	108.989	110.469	1.01359	0.0194715	0.979356	1	111.908	110.469	0.987145	-0.0186659	0.924475	1
Cep97	ENSRNOG00000001609	208.203	232.882	199.976	0.858704	-0.219768	0.364561	1	212.594	199.976	0.940649	-0.0882722	0.619219	1
Rpl24	ENSRNOG00000001611	1581.69	1514.66	1604.03	1.059	0.0827074	0.791847	1	1487.05	1604.03	1.07866	0.109246	0.576036	1
Zbtb11	ENSRNOG00000001613	567.815	639.027	544.078	0.851417	-0.232063	0.238742	1	619.818	544.078	0.877804	-0.18803	0.189966	1
Senp7	ENSRNOG00000001616	940.495	1080.1	893.958	0.827659	-0.272891	0.154783	1	1121.72	893.958	0.796954	-0.327432	0.0195644	0.405738
Ripk4	ENSRNOG00000001618	76.5601	62.4122	81.276	1.30224	0.381001	0.407013	1	63.1882	81.276	1.28625	0.363175	0.229375	1
Prdm15	ENSRNOG00000001620	165.565	179.319	160.98	0.897732	-0.155643	0.544212	1	159.625	160.98	1.00849	0.0122004	0.960627	1
C2cd2	ENSRNOG00000001621	297.583	284.115	302.072	1.0632	0.0884155	0.725778	1	285.846	302.072	1.05677	0.0796562	0.623108	1
Impg2	ENSRNOG00000001622	9966.07	10969.7	9631.54	0.878017	-0.187679	0.295681	1	9820.2	9631.54	0.980788	-0.0279867	0.825535	1
Zfp295	ENSRNOG00000001623	429.769	427.57	430.502	1.00686	0.00985679	0.994797	1	423.637	430.502	1.0162	0.0231908	0.892212	1
Abi3bp	ENSRNOG00000001627	185.435	114.578	209.054	1.82456	0.867549	0.134902	1	304.314	209.054	0.686968	-0.541684	0.162695	0.986915
Pcp4	ENSRNOG00000001628	2241.42	2156.48	2269.73	1.05251	0.0738406	0.868891	1	2607.2	2269.73	0.870563	-0.199979	0.441839	1
Wrb	ENSRNOG00000001629	1047.49	1097.34	1030.88	0.939435	-0.0901346	0.629007	1	950.054	1030.88	1.08507	0.117792	0.402907	1
Brwd1	ENSRNOG00000001632	1567.72	1782.01	1496.28	0.839661	-0.25212	0.182929	1	1708.04	1496.28	0.876026	-0.190955	0.167952	0.994081
Tfg	ENSRNOG00000001633	785.346	873.306	756.027	0.865707	-0.20805	0.282208	1	967.425	756.027	0.781483	-0.355713	0.0119277	0.305292
Gpr128	ENSRNOG00000001634	0	0	0					0.361869	0	0		0.805601	1
Tomm70a	ENSRNOG00000001640	491.568	549.6	472.224	0.859213	-0.218912	0.287211	1	525.982	472.224	0.897794	-0.155544	0.303988	1
Tbc1d23	ENSRNOG00000001642	500.315	542.148	486.371	0.897118	-0.15663	0.445204	1	500.454	486.371	0.971859	-0.041181	0.790006	1
Psmg1	ENSRNOG00000001643	326.174	347.459	319.079	0.918322	-0.122928	0.55899	1	319.506	319.079	0.998665	-0.00192793	0.984706	1
Tmem30c	ENSRNOG00000001644	3.50163	5.58916	2.80579	0.502006	-0.994225	0.342075	1	3.13246	2.80579	0.895714	-0.15889	0.919765	1
Filip1l	ENSRNOG00000001645	262.339	251.046	266.104	1.05998	0.0840363	0.74198	1	293.667	266.104	0.906141	-0.142193	0.419131	1
Ets2	ENSRNOG00000001647	316.159	299.02	321.871	1.07642	0.106243	0.662509	1	310.46	321.871	1.03676	0.0520793	0.742561	1
Dcbld2	ENSRNOG00000001651	368.597	366.09	369.433	1.00913	0.0131152	0.982856	1	402.434	369.433	0.917995	-0.123441	0.441916	1
Erg	ENSRNOG00000001652	29.8422	24.6854	31.5612	1.27853	0.354491	0.505195	1	29.3799	31.5612	1.07424	0.103319	0.761958	1
St3gal6	ENSRNOG00000001653	35.4574	27.9458	37.9612	1.35839	0.441895	0.53509	1	42.7957	37.9612	0.887034	-0.172939	0.749373	1
Cpox	ENSRNOG00000001654	533.016	462.968	556.365	1.20173	0.265119	0.224038	1	546.853	556.365	1.0174	0.02488	0.880116	1
Kcnj15	ENSRNOG00000001656	2.37984	0.465763	3.01786	6.4794	2.69586	0.229143	1	1.10931	3.01786	2.72048	1.44386	0.184028	1
Cldnd1	ENSRNOG00000001657	713.221	635.767	739.039	1.16244	0.217153	0.297641	1	648.216	739.039	1.14011	0.189176	0.184478	1
Kcnj6	ENSRNOG00000001658	101.679	109.92	98.9319	0.900035	-0.151947	0.635683	1	94.7597	98.9319	1.04403	0.0621619	0.801353	1
DYRK1A	ENSRNOG00000001662	1160.39	1207.72	1144.61	0.947746	-0.0774281	0.672022	1	1214.69	1144.61	0.942308	-0.0857294	0.533582	1
NA	ENSRNOG00000001675	0	0	0					0	0
Gabrr3	ENSRNOG00000001679	97.2924	121.098	89.3571	0.737888	-0.438526	0.132369	1	109.067	89.3571	0.819285	-0.287562	0.181447	1
NA	ENSRNOG00000001680	52.634	59.6177	50.3061	0.843812	-0.245006	0.485525	1	60.8964	50.3061	0.826093	-0.275624	0.295206	1
Dscr3	ENSRNOG00000001681	446.018	431.762	450.769	1.04402	0.0621525	0.79485	1	410.481	450.769	1.09815	0.135074	0.379153	1
Ttc3	ENSRNOG00000001682	7191.05	7616.16	7049.34	0.925578	-0.111574	0.518043	1	7685.3	7049.34	0.917251	-0.124612	0.332111	1
Ripply3	ENSRNOG00000001684	10.2986	8.38373	10.9369	1.30454	0.383543	0.642408	1	11.9286	10.9369	0.916867	-0.125216	0.851373	1
Hlcs	ENSRNOG00000001686	101.141	94.0841	103.494	1.10001	0.13752	0.686525	1	95.2163	103.494	1.08693	0.120262	0.579558	1
Crybg3	ENSRNOG00000001687	275.49	300.417	267.181	0.889367	-0.169149	0.422622	1	297.962	267.181	0.896695	-0.15731	0.310955	1
Sim2	ENSRNOG00000001688	6.83346	7.91797	6.47196	0.817376	-0.290929	0.750508	1	9.9128	6.47196	0.652889	-0.615091	0.396678	1
ARL6	ENSRNOG00000001689	852.793	961.801	816.457	0.848884	-0.236361	0.251547	1	956.85	816.457	0.853276	-0.228916	0.132303	0.929982
Cldn14	ENSRNOG00000001691	0	0	0					0	0
Chaf1b	ENSRNOG00000001692	14.9441	17.2332	14.181	0.822889	-0.281231	0.648121	1	12.6815	14.181	1.11824	0.161234	0.763232	1
NA	ENSRNOG00000001694	16.5389	18.6305	15.8418	0.850312	-0.233936	0.65453	1	19.5463	15.8418	0.810474	-0.303162	0.452135	1
Setd4	ENSRNOG00000001699	302.512	305.075	301.658	0.988799	-0.0162505	0.93224	1	298.458	301.658	1.01072	0.0153857	0.926299	1
Dfnb31	ENSRNOG00000001700	2559.85	2543.53	2565.29	1.00855	0.0122887	0.965081	1	2683.36	2565.29	0.956	-0.0649173	0.628256	1
Cbr3	ENSRNOG00000001701	6.26628	5.12339	6.64724	1.29743	0.375655	0.765145	1	7.55314	6.64724	0.880063	-0.184322	0.831588	1
Runx1	ENSRNOG00000001704	8.54433	3.26034	10.3057	3.16091	1.66034	0.155509	1	7.71053	10.3057	1.33657	0.418534	0.532495	1
Kalrn	ENSRNOG00000001706	397.494	378.665	403.77	1.0663	0.0926098	0.684113	1	423.856	403.77	0.952611	-0.0700414	0.664749	1
Vwa5b2	ENSRNOG00000001707	361.925	401.022	348.892	0.870008	-0.200899	0.460316	1	366.792	348.892	0.9512	-0.0721792	0.711069	1
Dvl3	ENSRNOG00000001708	816.318	885.415	793.285	0.895947	-0.158515	0.421475	1	909.048	793.285	0.872655	-0.196517	0.17381	1
Ap2m1	ENSRNOG00000001709	6268.44	6206.29	6289.16	1.01335	0.0191348	0.933298	1	5755.29	6289.16	1.09276	0.127978	0.329772	1
Abcf3	ENSRNOG00000001710	1142.31	1133.2	1145.35	1.01072	0.0153857	0.95287	1	1108.86	1145.35	1.0329	0.046707	0.733625	1
Hrasls	ENSRNOG00000001711	10.5491	15.8359	8.78684	0.554867	-0.849786	0.275205	1	14.4981	8.78684	0.606068	-0.722449	0.246449	1
ALG3	ENSRNOG00000001712	271.122	265.951	272.845	1.02593	0.0369255	0.896054	1	274.576	272.845	0.993699	-0.00911988	0.969591	1
NA	ENSRNOG00000001713	0	0	0					0	0
Atp13a4	ENSRNOG00000001714	8.37848	5.12339	9.46351	1.84712	0.885276	0.444502	1	10.7166	9.46351	0.883074	-0.179394	0.789159	1
Ece2	ENSRNOG00000001715	380.25	439.68	360.44	0.819778	-0.286694	0.173619	1	409.684	360.44	0.879802	-0.184749	0.228987	1
Opa1	ENSRNOG00000001717	1322.62	1364.69	1308.6	0.958905	-0.0605408	0.74234	1	1346.31	1308.6	0.971992	-0.0409834	0.768694	1
Psmd2	ENSRNOG00000001719	2563.46	2587.31	2555.51	0.987708	-0.0178441	0.903058	1	2489.52	2555.51	1.02651	0.037746	0.785538	1
Hes1	ENSRNOG00000001720	179.94	171.401	182.786	1.06643	0.0927847	0.824287	1	206.532	182.786	0.885026	-0.176208	0.526682	1
Atp13a3	ENSRNOG00000001724	69.5763	80.1112	66.0646	0.824661	-0.278127	0.436463	1	83.0276	66.0646	0.795695	-0.329712	0.222263	1
Tmem44	ENSRNOG00000001726	34.6198	30.2746	36.0682	1.19137	0.252618	0.620867	1	36.4202	36.0682	0.990334	-0.0140132	0.981173	1
Lsg1	ENSRNOG00000001727	442.639	446.201	441.452	0.989356	-0.0154387	0.932435	1	457.606	441.452	0.964697	-0.0518518	0.743618	1
Fam43a	ENSRNOG00000001728	0	0	0					0	0
Xxylt1	ENSRNOG00000001729	106.481	97.3445	109.526	1.12514	0.170107	0.597951	1	85.2503	109.526	1.28476	0.361501	0.0959932	0.830457
Acap2	ENSRNOG00000001730	483.063	514.668	472.528	0.918122	-0.123242	0.553797	1	548.451	472.528	0.861568	-0.214963	0.165623	0.991034
NA	ENSRNOG00000001732	0.386321	0.465763	0.359841	0.772583	-0.372238	0.778757	1	0	0.359841			0.745717	1
Ppp1r2	ENSRNOG00000001733	414.997	407.077	417.637	1.02594	0.0369497	0.887279	1	448.899	417.637	0.930359	-0.104141	0.501334	1
Bdh1	ENSRNOG00000001736	301.811	289.239	306.002	1.05795	0.0812777	0.74295	1	286.627	306.002	1.0676	0.0943669	0.556777	1
Eif4g1	ENSRNOG00000001738	631.209	639.027	628.602	0.983687	-0.0237287	0.886894	1	676.317	628.602	0.929449	-0.105552	0.472784	1
Mfi2	ENSRNOG00000001739	10.4148	8.38373	11.0918	1.32301	0.403824	0.693748	1	16.1485	11.0918	0.686859	-0.541914	0.297933	1
Clcn2	ENSRNOG00000001742	56.2771	49.8366	58.4239	1.17231	0.229351	0.593744	1	66.3782	58.4239	0.880166	-0.184152	0.500714	1
Ncbp2	ENSRNOG00000001746	304.253	300.883	305.377	1.01493	0.0213871	0.954659	1	276.485	305.377	1.1045	0.143388	0.368089	1
Pak2	ENSRNOG00000001747	119.232	119.701	119.075	0.994773	-0.00756115	0.951727	1	125.266	119.075	0.950582	-0.073117	0.728544	1
Polr2h	ENSRNOG00000001748	1.99469	2.32882	1.88331	0.808699	-0.306325	0.800578	1	1.28844	1.88331	1.4617	0.547651	0.795433	1
Chrd	ENSRNOG00000001750	46.2989	57.2889	42.6356	0.744222	-0.426195	0.252626	1	49.5444	42.6356	0.860554	-0.216662	0.445113	1
Nrros	ENSRNOG00000001752	28.9736	19.0963	32.2661	1.68965	0.756726	0.114772	1	30.6007	32.2661	1.05442	0.0764544	0.784568	1
Fbxo45	ENSRNOG00000001753	180.105	189.566	176.951	0.933457	-0.0993452	0.688775	1	176.616	176.951	1.0019	0.00273428	0.996819	1
Wdr53	ENSRNOG00000001754	90.8993	86.6319	92.3217	1.06568	0.0917711	0.812496	1	88.8481	92.3217	1.0391	0.0553289	0.824437	1
NA	ENSRNOG00000001756	281.801	308.801	272.801	0.883421	-0.178828	0.449298	1	286.859	272.801	0.950993	-0.0724932	0.692378	1
Tm4sf19	ENSRNOG00000001757	8.90314	18.1648	5.81593	0.320177	-1.64306	0.0323703	1	13.9006	5.81593	0.418394	-1.25707	0.0426908	0.581784
Tctex1d2	ENSRNOG00000001758	173.571	151.839	180.815	1.19084	0.251978	0.347618	1	173.901	180.815	1.03976	0.0562552	0.764138	1
Pcyt1a	ENSRNOG00000001762	880.577	932.458	863.283	0.925815	-0.111204	0.547976	1	887.724	863.283	0.972467	-0.0402781	0.759215	1
Vps8	ENSRNOG00000001764	538.235	687	488.646	0.711275	-0.491522	0.0144796	0.836445	624.473	488.646	0.782493	-0.35385	0.0161667	0.365178
Slc51a	ENSRNOG00000001765	5.9771	6.98645	5.64065	0.807371	-0.308696	0.75639	1	4.39357	5.64065	1.28384	0.36047	0.722637	1
Tfrc	ENSRNOG00000001766	1453.96	1699.1	1372.24	0.807625	-0.308242	0.0976903	1	1514.68	1372.24	0.905962	-0.142477	0.298852	1
RGD1562339	ENSRNOG00000001767	362.768	357.706	364.456	1.01887	0.0269688	0.928734	1	351.016	364.456	1.03829	0.0542052	0.73521	1
Tnk2	ENSRNOG00000001769	3233.85	3345.11	3196.77	0.955654	-0.0654392	0.711048	1	3321.56	3196.77	0.962431	-0.055245	0.674708	1
Ehhadh	ENSRNOG00000001770	350.768	170.935	410.712	2.40274	1.26468	9.01391e-07	0.000487795	205.66	410.712	1.99705	0.997869	3.83752e-09	1.31772e-06
Senp2	ENSRNOG00000001773	960.397	990.212	950.459	0.959854	-0.0591137	0.740181	1	988.298	950.459	0.961713	-0.0563221	0.682261	1
Lrch3	ENSRNOG00000001774	677.282	751.742	652.462	0.867933	-0.204344	0.312888	1	766.215	652.462	0.851538	-0.231857	0.118232	0.893313
Muc20	ENSRNOG00000001776	13.3802	4.19187	16.443	3.9226	1.97181	0.126283	1	5.16823	16.443	3.18155	1.66973	0.0273386	0.471595
Muc4	ENSRNOG00000001777	155.271	11.1783	203.302	18.1872	4.18485	0.00627882	0.554153	59.7233	203.302	3.40407	1.76726	0.0282955	0.477743
Lmln	ENSRNOG00000001781	530.458	560.779	520.351	0.927908	-0.107946	0.614809	1	532.161	520.351	0.977808	-0.0323765	0.835245	1
Osbpl11	ENSRNOG00000001782	322.686	326.5	321.414	0.984423	-0.0226491	0.910965	1	343.558	321.414	0.935546	-0.0961191	0.556693	1
Tra2b	ENSRNOG00000001783	1868.26	2072.18	1800.29	0.868791	-0.202918	0.266995	1	2178.3	1800.29	0.826466	-0.274972	0.0405967	0.57108
Etv5	ENSRNOG00000001785	461.729	390.775	485.38	1.24209	0.312775	0.163142	1	438.503	485.38	1.1069	0.146526	0.33782	1
Snx4	ENSRNOG00000001786	534.12	555.655	526.941	0.948324	-0.076548	0.699401	1	572.973	526.941	0.919661	-0.120826	0.424555	1
Zfp148	ENSRNOG00000001789	975.763	1051.69	950.454	0.903737	-0.146025	0.453397	1	980.851	950.454	0.969009	-0.0454179	0.756532	1
Slc12a8	ENSRNOG00000001792	3.7289	3.7261	3.72983	1.001	0.00144093	1	1	6.82765	3.72983	0.546283	-0.872279	0.231593	1
Heg1	ENSRNOG00000001793	1364.37	1536.09	1307.13	0.850946	-0.23286	0.232278	1	1494.45	1307.13	0.874651	-0.19322	0.177953	1
Muc13	ENSRNOG00000001794	3.81699	1.39729	4.62355	3.30894	1.72637	0.406037	1	2.60058	4.62355	1.7779	0.83017	0.439111	1
Itgb5	ENSRNOG00000001795	540.142	446.667	571.301	1.27903	0.355051	0.0953214	1	515.081	571.301	1.10915	0.149451	0.292929	1
Dgkg	ENSRNOG00000001796	36.9647	30.7404	39.0395	1.26998	0.344802	0.419795	1	46.9207	39.0395	0.832033	-0.265288	0.418311	1
Umps	ENSRNOG00000001797	327.121	336.281	324.068	0.963682	-0.0533707	0.798327	1	327.085	324.068	0.990775	-0.0133704	0.93975	1
Dnajb11	ENSRNOG00000001803	1001.84	970.65	1012.23	1.04284	0.0605193	0.7862	1	1064.49	1012.23	0.950908	-0.0726226	0.601198	1
Itpr2	ENSRNOG00000001804	123.547	116.441	125.916	1.08138	0.112869	0.755576	1	112.449	125.916	1.11976	0.163196	0.463376	1
Fetub	ENSRNOG00000001806	1.47593	1.39729	1.50214	1.07504	0.104392	1	1	1.4894	1.50214	1.00856	0.0122912	1	1
Sspn	ENSRNOG00000001807	74.2137	27.48	89.7915	3.26752	1.7082	0.0381453	1	78.8527	89.7915	1.13873	0.18742	0.683644	1
Asun	ENSRNOG00000001808	654.405	752.673	621.649	0.825922	-0.275923	0.237487	1	728.008	621.649	0.853904	-0.227855	0.184481	1
Hrg	ENSRNOG00000001809	0	0	0					0	0
Fgfr1op2	ENSRNOG00000001811	561.216	577.08	555.928	0.963346	-0.0538737	0.767511	1	624.14	555.928	0.890711	-0.166971	0.253385	1
Dnm1l	ENSRNOG00000001813	1842.4	1867.71	1833.97	0.981934	-0.0263018	0.867803	1	1936.87	1833.97	0.946871	-0.0787608	0.553272	1
Eif4a2	ENSRNOG00000001815	3633.31	3892.38	3546.96	0.911257	-0.13407	0.449691	1	3773.11	3546.96	0.940064	-0.0891697	0.490799	1
Rfc4	ENSRNOG00000001816	134.604	180.25	119.389	0.66235	-0.594334	0.0134506	0.813523	163.874	119.389	0.728539	-0.456922	0.0105305	0.280626
Tm7sf3	ENSRNOG00000001817	490.931	425.242	512.828	1.20597	0.270191	0.207752	1	463.37	512.828	1.10673	0.146309	0.319713	1
Fgd4	ENSRNOG00000001818	854.391	878.895	846.223	0.962827	-0.0546518	0.771094	1	794.092	846.223	1.06565	0.091733	0.532405	1
MED21	ENSRNOG00000001820	82.9496	88.9607	80.9459	0.909906	-0.136211	0.631996	1	81.7202	80.9459	0.990525	-0.0137347	0.93463	1
Adipoq	ENSRNOG00000001821	0.719648	1.86305	0.338513	0.181698	-2.46039	0.277216	1	0.361869	0.338513	0.935456	-0.0962579	1	1
St6gal1	ENSRNOG00000001823	151.227	127.153	159.251	1.25243	0.324733	0.378289	1	149.481	159.251	1.06536	0.0913357	0.694669	1
PKP2	ENSRNOG00000001825	967.771	904.046	989.013	1.09399	0.129594	0.548241	1	922.961	989.013	1.07157	0.09972	0.498572	1
Masp1	ENSRNOG00000001827	15.1268	9.78102	16.9087	1.72872	0.789706	0.643823	1	19.4995	16.9087	0.867134	-0.205673	0.839486	1
Stk38l	ENSRNOG00000001828	475.951	537.025	455.593	0.848365	-0.237244	0.254099	1	495.753	455.593	0.918991	-0.121877	0.43385	1
Ube2v2	ENSRNOG00000001829	476.136	524.915	459.877	0.876098	-0.190836	0.477254	1	583.149	459.877	0.78861	-0.342616	0.0901832	0.810372
NA	ENSRNOG00000001830	1.14065	1.39729	1.0551	0.755105	-0.40525	0.833503	1	0.544615	1.0551	1.93733	0.954072	0.707303	1
Mcm4	ENSRNOG00000001833	469.617	539.354	446.371	0.827605	-0.272986	0.18256	1	477.028	446.371	0.935734	-0.0958289	0.523194	1
Mzt2b	ENSRNOG00000001834	172.206	131.345	185.826	1.41479	0.50059	0.0643829	1	161.282	185.826	1.15218	0.204364	0.270541	1
Sst	ENSRNOG00000001837	83.8474	69.3987	88.6636	1.2776	0.353434	0.293953	1	72.3194	88.6636	1.226	0.29396	0.198235	1
Vpreb2	ENSRNOG00000001839	0	0	0					0	0
Rep15	ENSRNOG00000001840	1.65574	0.465763	2.0524	4.40654	2.13965	0.567731	1	2.7414	2.0524	0.748671	-0.417597	0.800148	1
Mrps35	ENSRNOG00000001842	289.102	357.706	266.234	0.744283	-0.426077	0.0526137	1	355.925	266.234	0.748008	-0.418874	0.00952829	0.263994
Bcl6	ENSRNOG00000001843	292.347	277.129	297.42	1.07322	0.101942	0.662548	1	282.082	297.42	1.05437	0.0763838	0.623505	1
Klhl42	ENSRNOG00000001844	221.056	200.744	227.826	1.13491	0.182578	0.49506	1	201.98	227.826	1.12797	0.173723	0.334623	1
Top3b	ENSRNOG00000001845	618.002	564.505	635.835	1.12636	0.171667	0.427104	1	534.791	635.835	1.18894	0.249677	0.0913059	0.813481
Ccdc91	ENSRNOG00000001847	286.818	280.389	288.961	1.03057	0.043444	0.871252	1	294.809	288.961	0.980163	-0.0289067	0.875682	1
Mapk1	ENSRNOG00000001849	1840.05	2018.62	1780.53	0.882053	-0.181064	0.328764	1	1824.07	1780.53	0.976128	-0.0348575	0.792418	1
Far2	ENSRNOG00000001851	69.8846	72.659	68.9598	0.949088	-0.0753858	0.809688	1	60.6025	68.9598	1.1379	0.186379	0.45905	1
ERGIC2	ENSRNOG00000001852	114.411	118.77	112.958	0.951068	-0.0723793	0.76327	1	130.758	112.958	0.863868	-0.211118	0.287651	1
Tmtc1	ENSRNOG00000001854	205.145	198.881	207.234	1.042	0.0593533	0.840947	1	169.295	207.234	1.2241	0.291722	0.115434	0.884414
Ypel1	ENSRNOG00000001858	22.4688	28.4115	20.4879	0.721111	-0.471707	0.361461	1	31.3009	20.4879	0.654545	-0.611435	0.11967	0.896933
Sdf2l1	ENSRNOG00000001859	66.3271	64.7411	66.8558	1.03266	0.0463722	0.930368	1	74.3122	66.8558	0.899661	-0.152547	0.505043	1
Ccdc116	ENSRNOG00000001860	2.29155	0.931526	2.7449	2.94667	1.55908	0.699449	1	1.09472	2.7449	2.5074	1.32619	0.395567	1
Ydjc	ENSRNOG00000001861	48.3825	49.8366	47.8978	0.961097	-0.0572465	0.866966	1	45.3901	47.8978	1.05525	0.0775833	0.802944	1
Ube2l3	ENSRNOG00000001862	956.159	981.363	947.758	0.965757	-0.0502675	0.77128	1	957.48	947.758	0.989846	-0.0147236	0.904336	1
Hic2	ENSRNOG00000001863	237.174	220.306	242.796	1.10209	0.140237	0.582824	1	293.926	242.796	0.826044	-0.275709	0.110334	0.872834
Tmem191c	ENSRNOG00000001864	86.4576	75.9194	89.9703	1.18508	0.244982	0.498339	1	74.7408	89.9703	1.20376	0.267553	0.26393	1
Serpind1	ENSRNOG00000001865	2.739	5.12339	1.9442	0.379475	-1.39792	0.330084	1	2.40323	1.9442	0.808994	-0.3058	0.870065	1
Pi4ka	ENSRNOG00000001866	2275.93	2390.3	2237.8	0.936203	-0.0951069	0.600448	1	2061.68	2237.8	1.08543	0.118263	0.384106	1
Snap29	ENSRNOG00000001867	459.339	482.53	451.608	0.935917	-0.0955479	0.632668	1	485.335	451.608	0.930508	-0.10391	0.491255	1
Crkl	ENSRNOG00000001868	560.252	559.847	560.388	1.00097	0.00139209	1	1	507.111	560.388	1.10506	0.144125	0.347991	1
Rab44	ENSRNOG00000001869	0.1361	0	0.181467			1	1	0.370978	0.181467	0.489158	-1.03163	0.985518	1
Lztr1	ENSRNOG00000001870	595.224	616.67	588.076	0.953631	-0.068497	0.734807	1	529.503	588.076	1.11062	0.151364	0.301387	1
4930451C15Rik	ENSRNOG00000001872	1.91622	1.39729	2.0892	1.49518	0.58032	0.965986	1	4.08087	2.0892	0.51195	-0.965925	0.387022	1
P2rx6	ENSRNOG00000001873	44.8698	46.5763	44.301	0.951148	-0.0722583	0.836472	1	43.8289	44.301	1.01077	0.0154555	0.976234	1
Slc7a4	ENSRNOG00000001874	109.597	80.577	119.27	1.4802	0.565791	0.0607565	1	83.3137	119.27	1.43158	0.517604	0.0117	0.301687
Smpd4	ENSRNOG00000001875	563.607	659.986	531.48	0.80529	-0.312421	0.119901	1	569.024	531.48	0.93402	-0.0984743	0.499976	1
Ccdc74a	ENSRNOG00000001876	5.92794	4.65763	6.35138	1.36365	0.447474	0.775029	1	6.68155	6.35138	0.950585	-0.073112	0.99308	1
Med15	ENSRNOG00000001877	863.726	896.594	852.769	0.951121	-0.0722988	0.709304	1	989.212	852.769	0.86207	-0.214123	0.132517	0.930819
Klhl22	ENSRNOG00000001878	625.497	638.095	621.298	0.973676	-0.0384866	0.833286	1	521.587	621.298	1.19117	0.252378	0.0883194	0.805552
Dgcr6	ENSRNOG00000001880	503.393	459.242	518.11	1.12819	0.174004	0.424718	1	438.898	518.11	1.18048	0.239373	0.108119	0.867022
Ranbp1	ENSRNOG00000001884	616.472	638.561	609.109	0.953877	-0.0681242	0.725338	1	669.098	609.109	0.910344	-0.135517	0.354969	1
Trmt2a	ENSRNOG00000001885	452.938	432.228	459.841	1.06388	0.0893412	0.704585	1	408.634	459.841	1.12531	0.170324	0.275968	1
Dgcr8	ENSRNOG00000001886	844.584	938.978	813.119	0.865961	-0.207625	0.274665	1	913.106	813.119	0.890497	-0.167317	0.228439	1
Arvcf	ENSRNOG00000001888	725.574	713.083	729.738	1.02336	0.0333073	0.882476	1	799.268	729.738	0.913008	-0.131301	0.385435	1
Comt	ENSRNOG00000001889	543.201	527.244	548.52	1.04035	0.0570737	0.792053	1	533.279	548.52	1.02858	0.0406539	0.767877	1
Txnrd2	ENSRNOG00000001890	140.697	163.017	133.257	0.817439	-0.290817	0.240122	1	167.26	133.257	0.796703	-0.327886	0.0717725	0.740306
Gnb1l	ENSRNOG00000001891	56.5918	73.5906	50.9255	0.692012	-0.531132	0.117656	1	58.4299	50.9255	0.871566	-0.198318	0.421685	1
Tbx1	ENSRNOG00000001892	16.6208	13.0414	17.8139	1.36596	0.449911	0.612092	1	28.0437	17.8139	0.635221	-0.65467	0.230501	1
NA	ENSRNOG00000001893	0.116441	0.465763	0	0		0.509728	1	0	0
Klhl6	ENSRNOG00000001908	21.6255	9.78102	25.5736	2.61461	1.3866	0.0508538	1	9.3537	25.5736	2.73406	1.45105	0.00153886	0.0799826
Map6d1	ENSRNOG00000001911	135.769	136.003	135.692	0.997712	-0.00330398	0.984417	1	120.355	135.692	1.12743	0.173036	0.40995	1
Tecrl	ENSRNOG00000001912	0.876751	0.931526	0.858493	0.921598	-0.11779	0.952524	1	0.358247	0.858493	2.39637	1.26085	0.68394	1
Chodl	ENSRNOG00000001915	48.6397	45.6448	49.638	1.08749	0.120996	0.813173	1	55.9216	49.638	0.887636	-0.17196	0.572997	1
Tmprss15	ENSRNOG00000001916	1.15664	1.39729	1.07643	0.770369	-0.376378	0.812866	1	1.28481	1.07643	0.837809	-0.255306	0.956867	1
NA	ENSRNOG00000001918	0	0	0					0	0
Tprg1	ENSRNOG00000001923	3.90893	0.465763	5.05666	10.8567	3.44052	0.129899	1	0.559211	5.05666	9.04249	3.17672	0.00872547	0.249677
Tp63	ENSRNOG00000001924	15.5588	2.32882	19.9688	8.57466	3.10008	0.0540599	1	3.85982	19.9688	5.17351	2.37114	0.00781862	0.233622
Leprel1	ENSRNOG00000001925	74.4753	77.7824	73.3729	0.943309	-0.0841974	0.790015	1	78.4723	73.3729	0.935016	-0.096937	0.71026	1
Cldn1	ENSRNOG00000001926	74.9008	57.7546	80.6161	1.39584	0.481132	0.489589	1	97.8546	80.6161	0.823836	-0.279571	0.57595	1
Il1rap	ENSRNOG00000001928	120.717	103.865	126.334	1.21632	0.282528	0.338846	1	119.116	126.334	1.06059	0.0848717	0.647923	1
Ccdc50	ENSRNOG00000001930	228.9	245.457	223.381	0.910062	-0.135964	0.575913	1	255.018	223.381	0.875942	-0.191093	0.304086	1
Fgf12	ENSRNOG00000001931	267.308	283.184	262.016	0.925249	-0.112087	0.632024	1	261.43	262.016	1.00224	0.00322629	0.976641	1
NA	ENSRNOG00000001932	3.64677	3.26034	3.77558	1.15803	0.211674	1	1	1.09472	3.77558	3.44891	1.78614	0.199721	1
Vcsa1	ENSRNOG00000001942	0.13378	0	0.178374			1	1	0	0.178374			1	1
Retnlg	ENSRNOG00000001943	0	0	0					0	0
Vcsa2	ENSRNOG00000001945	0	0	0					0	0
NA	ENSRNOG00000001948	0	0	0					0.182746	0	0		0.992318	1
SMR3A	ENSRNOG00000001949	0	0	0					0	0
Cabs1	ENSRNOG00000001950	0	0	0					0	0
Csn3	ENSRNOG00000001951	0.120104	0	0.160139			1	1	0	0.160139			1	1
Bace2	ENSRNOG00000001953	183.506	89.8923	214.71	2.38853	1.25612	0.0644462	1	276.185	214.71	0.777414	-0.363244	0.414132	1
Retnla	ENSRNOG00000001955	0	0	0					0.188232	0	0		0.992464	1
Dzip3	ENSRNOG00000001956	321.618	323.24	321.078	0.993313	-0.0096794	0.953618	1	387.099	321.078	0.829447	-0.269779	0.102871	0.850873
ste2	ENSRNOG00000001957	0.1361	0	0.181467			1	1	0.544615	0.181467	0.333202	-1.58553	0.887248	1
Ift57	ENSRNOG00000001958	355.363	373.076	349.458	0.936695	-0.0943492	0.649067	1	445.141	349.458	0.785051	-0.349141	0.0248597	0.452324
Mx1	ENSRNOG00000001959	24.3758	19.0963	26.1356	1.36862	0.452724	1	1	14.1945	26.1356	1.84124	0.880681	0.614671	1
Sult1d1	ENSRNOG00000001960	22.7348	17.699	24.4134	1.37937	0.464007	0.452192	1	19.1144	24.4134	1.27723	0.353016	0.361647	1
Fam3b	ENSRNOG00000001962	0.664506	0	0.886007			0.466446	1	0.182746	0.886007	4.8483	2.27748	0.278048	1
Mx2	ENSRNOG00000001963	165.665	215.183	149.159	0.693177	-0.528705	0.297875	1	173.315	149.159	0.860627	-0.21654	0.576834	1
Cd47	ENSRNOG00000001964	351.325	326.966	359.445	1.09934	0.136633	0.548374	1	332.441	359.445	1.08123	0.112673	0.456752	1
Zbtb20	ENSRNOG00000001966	389.758	413.598	381.811	0.923147	-0.115368	0.622212	1	401.814	381.811	0.95022	-0.073667	0.695682	1
Sult1b1	ENSRNOG00000001967	0	0	0					0.188232	0	0		0.978318	1
Bbx	ENSRNOG00000001971	300.152	284.581	305.342	1.07295	0.101585	0.699476	1	299.151	305.342	1.02069	0.0295509	0.851225	1
Ugt2a1	ENSRNOG00000001973	0	0	0					0	0
Gramd1c	ENSRNOG00000001974	12.8388	12.5756	12.9266	1.02791	0.0397108	1	1	11.313	12.9266	1.14263	0.19236	0.722797	1
Ugt2a3	ENSRNOG00000001975	0	0	0					0	0
Tmprss2	ENSRNOG00000001976	9.74815	6.05492	10.9792	1.81327	0.858597	0.427197	1	9.98578	10.9792	1.09949	0.13683	0.874543	1
Rcan1	ENSRNOG00000001979	426.649	444.804	420.597	0.94558	-0.0807287	0.681249	1	450.58	420.597	0.933457	-0.0993442	0.502974	1
Ugt2b35	ENSRNOG00000001980	0.614198	0	0.81893			0.778173	1	0.917457	0.81893	0.892609	-0.1639	1	1
Cblb	ENSRNOG00000001982	265.115	284.581	258.626	0.908795	-0.137972	0.550668	1	297.721	258.626	0.868688	-0.203091	0.236911	1
Kcne1	ENSRNOG00000001984	0	0	0					0	0
4930563D23Rik	ENSRNOG00000001986	0	0	0					0	0
Alcam	ENSRNOG00000001989	334.527	336.281	333.943	0.993047	-0.0100661	0.956181	1	386.659	333.943	0.863663	-0.21146	0.194737	1
Ugt2b17	ENSRNOG00000001990	7.64394	2.79458	9.26039	3.3137	1.72844	0.190519	1	5.66565	9.26039	1.63448	0.708832	0.354474	1
Atp5o	ENSRNOG00000001991	1395.25	1267.34	1437.88	1.13457	0.182142	0.55187	1	1041.84	1437.88	1.38015	0.46482	0.0225696	0.432833
Atp6v1a	ENSRNOG00000001992	4023.65	4344.64	3916.66	0.901493	-0.149612	0.405085	1	4088.35	3916.66	0.958006	-0.0618938	0.633065	1
Ythdc1	ENSRNOG00000001996	1778.38	1884.01	1743.18	0.925247	-0.11209	0.528407	1	2218.75	1743.18	0.785655	-0.348031	0.00973643	0.267656
Itsn1	ENSRNOG00000002001	1228.25	1246.38	1222.2	0.980601	-0.0282618	0.867564	1	1294.07	1222.2	0.944463	-0.0824337	0.557862	1
Tmprss11bnl	ENSRNOG00000002002	14.2366	0.465763	18.8268	40.4215	5.33705	0.00477546	0.474408	1.47294	18.8268	12.7818	3.67602	7.6869e-05	0.00875054
Prdm8	ENSRNOG00000002004	1372.76	1237.53	1417.84	1.1457	0.196231	0.328421	1	1411.49	1417.84	1.0045	0.00647515	0.962228	1
Tmprss11f	ENSRNOG00000002005	0.1361	0	0.181467			1	1	0	0.181467			1	1
Tmprss11d	ENSRNOG00000002006	5.24026	0.465763	6.83176	14.6679	3.87459	0.0830599	1	1.09285	6.83176	6.25131	2.64416	0.016655	0.37073
Mrps6	ENSRNOG00000002010	92.2954	82.4401	95.5805	1.15939	0.21337	0.608085	1	86.066	95.5805	1.11055	0.151272	0.581447	1
Gnrhr	ENSRNOG00000002011	8.47726	3.26034	10.2162	3.13349	1.64777	0.0422771	1	5.88824	10.2162	1.73502	0.794955	0.107225	0.864493
Donson	ENSRNOG00000002012	187.635	195.62	184.974	0.945574	-0.080737	0.729443	1	199.896	184.974	0.925348	-0.111933	0.530886	1
Sidt1	ENSRNOG00000002013	134.586	145.318	131.009	0.90153	-0.149552	0.570882	1	123.701	131.009	1.05907	0.0827999	0.694784	1
Stap1	ENSRNOG00000002014	2.00336	3.26034	1.58436	0.485949	-1.04112	0.417164	1	2.7651	1.58436	0.572984	-0.803432	0.471007	1
Son	ENSRNOG00000002021	8823.42	9784.75	8502.98	0.869003	-0.202567	0.257146	1	9328.81	8502.98	0.911475	-0.133725	0.308337	1
Epha5	ENSRNOG00000002024	437.788	462.968	429.394	0.92748	-0.108612	0.620546	1	440.943	429.394	0.973808	-0.0382901	0.823458	1
Dnajc28	ENSRNOG00000002026	109.001	109.454	108.85	0.994475	-0.00799347	0.958053	1	113.012	108.85	0.963169	-0.0541387	0.808268	1
Tmem50b	ENSRNOG00000002028	1001.4	965.527	1013.36	1.04954	0.0697605	0.738591	1	931.124	1013.36	1.08832	0.122103	0.378477	1
NA	ENSRNOG00000002029	2.35769	3.7261	1.90155	0.510331	-0.970495	0.500776	1	0.917457	1.90155	2.07263	1.05146	0.513237	1
Naa11	ENSRNOG00000002031	26.0765	23.2882	27.0059	1.15964	0.213679	0.738417	1	23.0458	27.0059	1.17184	0.228772	0.547268	1
Ifngr2	ENSRNOG00000002032	259.521	212.854	275.077	1.29233	0.369975	0.121186	1	212.717	275.077	1.29316	0.3709	0.0234743	0.440624
NA	ENSRNOG00000002034	0	0	0					0	0
Paqr3	ENSRNOG00000002035	212.653	219.374	210.413	0.95915	-0.0601716	0.789239	1	211.336	210.413	0.995634	-0.00631292	0.979079	1
Paxbp1	ENSRNOG00000002036	791.614	900.786	755.224	0.838406	-0.25428	0.320965	1	974.833	755.224	0.774721	-0.368251	0.0536392	0.65754
Evi5	ENSRNOG00000002039	308.575	316.253	306.016	0.967631	-0.0474716	0.81611	1	332.847	306.016	0.919391	-0.121249	0.468983	1
Bmp2k	ENSRNOG00000002040	272.539	270.143	273.338	1.01183	0.0169662	0.952204	1	277.825	273.338	0.983849	-0.0234909	0.91796	1
Boc	ENSRNOG00000002041	137.015	85.2346	154.276	1.81001	0.855999	0.154987	1	131.466	154.276	1.17351	0.230824	0.530895	1
Gfi1	ENSRNOG00000002042	2.27458	2.79458	2.10125	0.751901	-0.411385	0.753222	1	1.63209	2.10125	1.28746	0.364528	0.869857	1
Gtpbp8	ENSRNOG00000002044	124.613	115.043	127.803	1.11091	0.151746	0.600024	1	140.738	127.803	0.908091	-0.139091	0.498535	1
Anxa3	ENSRNOG00000002045	98.3704	93.6184	99.9544	1.06768	0.094478	0.885398	1	88.1859	99.9544	1.13345	0.180721	0.580676	1
Cd200r1l	ENSRNOG00000002046	0	0	0					0	0
Igfbp7	ENSRNOG00000002050	1231.44	815.551	1370.08	1.67994	0.748409	0.176802	1	1422.14	1370.08	0.96339	-0.0538086	0.920016	1
Synj1	ENSRNOG00000002051	5771.36	6455.01	5543.47	0.858786	-0.219629	0.220655	1	5739.6	5543.47	0.965829	-0.0501609	0.692612	1
Ccdc80	ENSRNOG00000002052	202.446	137.4	224.128	1.6312	0.705937	0.202297	1	298.446	224.128	0.750983	-0.413148	0.270982	1
Fras1	ENSRNOG00000002053	148.978	139.263	152.216	1.09301	0.12831	0.687253	1	155.591	152.216	0.978313	-0.0316315	0.882585	1
GLMN	ENSRNOG00000002054	682.501	697.713	677.43	0.97093	-0.0425608	0.843005	1	758.811	677.43	0.892753	-0.163668	0.38683	1
Noa1	ENSRNOG00000002055	234.009	242.663	231.125	0.952454	-0.0702784	0.748699	1	197.389	231.125	1.17091	0.227632	0.194799	1
Slc10a6	ENSRNOG00000002057	4.80231	2.79458	5.47156	1.95792	0.969322	0.508459	1	3.13608	5.47156	1.74471	0.802989	0.314434	1
Ptpn13	ENSRNOG00000002061	360.387	333.952	369.199	1.10554	0.144757	0.683288	1	387.711	369.199	0.952252	-0.0705845	0.784748	1
Slc35a5	ENSRNOG00000002069	208.437	201.21	210.846	1.04789	0.0674872	0.799024	1	197.4	210.846	1.06811	0.0950667	0.574109	1
NA	ENSRNOG00000002070	0.500442	0.931526	0.356747	0.382971	-1.38469	0.604842	1	0.358247	0.356747	0.995815	-0.00605101	1	1
Eva1c	ENSRNOG00000002072	12.7793	8.38373	14.2445	1.69906	0.764737	0.287193	1	8.46708	14.2445	1.68233	0.750465	0.0992433	0.840924
BRDT	ENSRNOG00000002073	0.386321	0.465763	0.359841	0.772583	-0.372238	0.657657	1	0	0.359841			0.840296	1
Rest	ENSRNOG00000002074	209.755	190.031	216.33	1.13839	0.186994	0.479276	1	214.002	216.33	1.01088	0.0156074	0.915365	1
Cnot6l	ENSRNOG00000002075	448.861	490.914	434.844	0.885784	-0.174974	0.398359	1	491.283	434.844	0.885119	-0.176057	0.253987	1
MAPK10	ENSRNOG00000002079	719.24	793.194	694.589	0.875686	-0.191515	0.335413	1	683.707	694.589	1.01592	0.0227804	0.887347	1
Urb1	ENSRNOG00000002080	547.707	610.615	526.737	0.862633	-0.213181	0.295802	1	497.201	526.737	1.0594	0.0832522	0.598324	1
NA	ENSRNOG00000002084	0	0	0					0	0
THEGL	ENSRNOG00000002085	8.68153	2.79458	10.6438	3.80875	1.92932	0.0731892	1	3.66972	10.6438	2.90045	1.53628	0.0169202	0.375038
Ccng2	ENSRNOG00000002089	404.674	394.036	408.22	1.036	0.0510212	0.854455	1	375.276	408.22	1.08779	0.121394	0.453249	1
Gtf3c3	ENSRNOG00000002091	409.311	456.914	393.443	0.861089	-0.215767	0.29883	1	410.387	393.443	0.958712	-0.0608313	0.679328	1
Hunk	ENSRNOG00000002092	316.753	335.349	310.554	0.926062	-0.110819	0.630955	1	362.061	310.554	0.85774	-0.221388	0.189781	1
Tgfbr3	ENSRNOG00000002093	116.698	70.3302	132.155	1.87906	0.91001	0.0653049	1	104.593	132.155	1.26352	0.337444	0.283863	1
Atg3	ENSRNOG00000002094	596.084	559.847	608.163	1.0863	0.119426	0.585508	1	619.408	608.163	0.981845	-0.0264323	0.860308	1
Arhgap24	ENSRNOG00000002095	1719.56	1680.47	1732.59	1.03101	0.0440602	0.83962	1	1702.98	1732.59	1.01738	0.0248628	0.855818	1
Rasl11b	ENSRNOG00000002097	109.151	105.262	110.447	1.04925	0.0693629	0.841787	1	103.19	110.447	1.07032	0.0980442	0.628258	1
Wdfy3	ENSRNOG00000002099	4551.76	5048.41	4386.21	0.868831	-0.202852	0.260429	1	4816.64	4386.21	0.910637	-0.135052	0.303619	1
Srp72	ENSRNOG00000002100	1022.16	1170.93	972.575	0.830602	-0.267771	0.157279	1	1159.34	972.575	0.838902	-0.253425	0.0653341	0.713125
Paics	ENSRNOG00000002101	510.508	514.202	509.276	0.990419	-0.0138885	0.931084	1	452.617	509.276	1.12518	0.170156	0.248312	1
Scaf4	ENSRNOG00000002104	1059.86	1138.79	1033.55	0.907585	-0.139895	0.469037	1	1283.29	1033.55	0.805393	-0.312236	0.0272895	0.471595
Cdc7	ENSRNOG00000002105	76.3627	99.6733	68.5925	0.688173	-0.539157	0.0742207	1	105.032	68.5925	0.653065	-0.614702	0.00607039	0.199295
Usp46	ENSRNOG00000002106	800.445	829.99	790.597	0.952538	-0.070151	0.713243	1	797.675	790.597	0.991126	-0.012859	0.93407	1
Fam114a1l1	ENSRNOG00000002110	1.11794	1.39729	1.02482	0.733434	-0.447262	0.831418	1	1.65579	1.02482	0.61893	-0.692152	0.731296	1
Zfp644	ENSRNOG00000002112	967.4	1038.19	943.805	0.909091	-0.137504	0.471897	1	1051.25	943.805	0.89779	-0.15555	0.26851	1
Sod1	ENSRNOG00000002115	1583.13	1122.49	1736.68	1.54717	0.629632	0.0485916	1	1263.38	1736.68	1.37464	0.45905	0.0309578	0.499221
Rplp2	ENSRNOG00000002116	442.963	382.391	463.154	1.2112	0.276442	0.213473	1	407.097	463.154	1.1377	0.186119	0.219249	1
Barhl2	ENSRNOG00000002117	294.112	306.938	289.836	0.944283	-0.0827093	0.71182	1	284.436	289.836	1.01898	0.0271318	0.878143	1
Spata18	ENSRNOG00000002120	1.6174	1.86305	1.53552	0.824195	-0.278942	0.828362	1	2.21127	1.53552	0.694404	-0.526152	0.814763	1
Lrrc8d	ENSRNOG00000002121	759.055	680.014	785.402	1.15498	0.207867	0.310677	1	691.823	785.402	1.13526	0.183028	0.193023	1
Lrrc8c	ENSRNOG00000002122	73.7262	55.8916	79.6711	1.42546	0.511426	0.155583	1	69.8699	79.6711	1.14028	0.189385	0.423983	1
Ccni	ENSRNOG00000002125	3194.36	3298.07	3159.79	0.958074	-0.061791	0.719008	1	3459.7	3159.79	0.913313	-0.130819	0.320197	1
Ncam2	ENSRNOG00000002126	413.826	417.789	412.505	0.987352	-0.0183636	0.933859	1	408.895	412.505	1.00883	0.0126829	0.943364	1
NA	ENSRNOG00000002127	2.34767	3.26034	2.04345	0.62676	-0.674016	0.630467	1	3.12335	2.04345	0.65425	-0.612087	0.642804	1
Ppat	ENSRNOG00000002128	279.496	301.814	272.057	0.901403	-0.149755	0.486555	1	301.71	272.057	0.901715	-0.149257	0.352083	1
Lrrc8b	ENSRNOG00000002129	1465.74	1452.71	1470.09	1.01196	0.017151	0.94422	1	1462.85	1470.09	1.00495	0.00711947	0.958039	1
NA	ENSRNOG00000002130	0.120104	0	0.160139			1	1	0.179123	0.160139	0.894017	-0.161627	1	1
Mpa2l	ENSRNOG00000002134	1.94626	0.465763	2.43976	5.2382	2.38907	0.504466	1	0.559211	2.43976	4.36286	2.12528	0.174719	1
Sgcb	ENSRNOG00000002135	731.715	763.386	721.158	0.944684	-0.0820969	0.669447	1	808.673	721.158	0.891779	-0.165242	0.247852	1
Aasdh	ENSRNOG00000002137	447.666	401.953	462.904	1.15163	0.203683	0.496233	1	416.799	462.904	1.11062	0.15136	0.449166	1
C530008M17Rik	ENSRNOG00000002139	973.506	1171.86	907.388	0.774315	-0.369008	0.100383	1	1328.28	907.388	0.683129	-0.54977	0.000865482	0.0529288
Cd200	ENSRNOG00000002141	499.207	533.299	487.843	0.914764	-0.128528	0.518401	1	521.202	487.843	0.935995	-0.0954276	0.518141	1
Cds1	ENSRNOG00000002142	10777.2	11231.4	10625.8	0.94608	-0.0799656	0.660781	1	10144.9	10625.8	1.04741	0.0668232	0.658885	1
Exoc1	ENSRNOG00000002144	414.066	444.804	403.82	0.907861	-0.139457	0.508124	1	387.654	403.82	1.0417	0.0589426	0.706918	1
Tmprss7	ENSRNOG00000002145	16.6763	13.0414	17.888	1.37163	0.455895	0.577835	1	14.0762	17.888	1.27079	0.34573	0.492074	1
Pkd2	ENSRNOG00000002146	448.329	438.283	451.677	1.03056	0.0434294	0.846354	1	539.965	451.677	0.836493	-0.257574	0.0923231	0.817665
Nkx6-1	ENSRNOG00000002149	0	0	0					0.555588	0	0		0.499239	1
Tagln3	ENSRNOG00000002151	2282.73	1933.38	2399.18	1.24092	0.311416	0.300397	1	1924.21	2399.18	1.24684	0.318277	0.11584	0.884768
Dcun1d4	ENSRNOG00000002152	564.966	556.121	567.914	1.02121	0.0302737	0.924541	1	601.95	567.914	0.943458	-0.08397	0.56057	1
Cep135	ENSRNOG00000002153	206.775	219.84	202.421	0.920763	-0.119099	0.617143	1	238.5	202.421	0.848722	-0.236635	0.187245	1
Mepe	ENSRNOG00000002154	1.21606	1.86305	1.0004	0.536967	-0.897095	0.630836	1	1.47118	1.0004	0.679996	-0.556402	0.807588	1
NA	ENSRNOG00000002156	0.370325	0.465763	0.338513	0.726792	-0.460386	0.780402	1	0.540992	0.338513	0.625726	-0.676398	0.981447	1
Ibsp	ENSRNOG00000002158	0.253885	0	0.338513			1	1	0.564697	0.338513	0.599459	-0.738267	0.970733	1
Agpat9	ENSRNOG00000002159	13.1995	16.3017	12.1654	0.746267	-0.422236	0.429576	1	14.0525	12.1654	0.865712	-0.208041	0.613261	1
Tlr6	ENSRNOG00000002161	9.37981	6.52068	10.3328	1.58463	0.664143	0.471693	1	3.86355	10.3328	2.67444	1.41924	0.014709	0.346183
Klf3	ENSRNOG00000002163	368.26	319.979	384.353	1.20118	0.264454	0.404919	1	396.978	384.353	0.968196	-0.0466289	0.825828	1
Nmu	ENSRNOG00000002164	17.5894	13.0414	19.1054	1.46498	0.550885	0.562535	1	15.9401	19.1054	1.19857	0.261318	0.663185	1
Fam175a	ENSRNOG00000002165	122.37	129.016	120.154	0.931312	-0.102664	0.708107	1	141.451	120.154	0.849441	-0.235414	0.238791	1
Dmp1	ENSRNOG00000002167	2.02937	1.39729	2.24006	1.60315	0.680906	0.901247	1	1.64482	2.24006	1.36189	0.445608	0.769447	1
Dspp	ENSRNOG00000002168	0	0	0					0	0
Pdcl2	ENSRNOG00000002169	37.6944	32.6034	39.3914	1.2082	0.272857	0.564451	1	39.3128	39.3914	1.002	0.00287966	1	1
Phldb2	ENSRNOG00000002171	60.9181	39.1241	68.1828	1.74273	0.80135	0.0602533	1	65.1905	68.1828	1.0459	0.064745	0.792411	1
Cwh43	ENSRNOG00000002174	14.4868	0.931526	19.0052	20.4022	4.35065	0.0120425	0.771472	3.50695	19.0052	5.41929	2.4381	0.00477248	0.168574
Clock	ENSRNOG00000002175	574.778	643.219	551.964	0.858128	-0.220735	0.278513	1	669.921	551.964	0.823923	-0.279418	0.0629835	0.700612
Pvrl3	ENSRNOG00000002176	381.681	395.433	377.097	0.953631	-0.0684973	0.830227	1	455.438	377.097	0.827988	-0.272319	0.31693	1
Gnpda2	ENSRNOG00000002177	137.443	156.496	131.092	0.837669	-0.255549	0.312561	1	157.969	131.092	0.829859	-0.269062	0.149522	0.964546
Mrps18c	ENSRNOG00000002178	154.912	167.675	150.657	0.898509	-0.154396	0.586685	1	167.805	150.657	0.897811	-0.155516	0.473763	1
Tbc1d1	ENSRNOG00000002180	207.791	196.552	211.537	1.07624	0.106001	0.671936	1	221.792	211.537	0.953765	-0.0682943	0.733307	1
Helq	ENSRNOG00000002181	178.266	172.332	180.244	1.04591	0.0647607	0.855652	1	166.456	180.244	1.08283	0.114812	0.568605	1
Sept11	ENSRNOG00000002182	483.922	462.037	491.217	1.06316	0.0883534	0.690358	1	511.561	491.217	0.960232	-0.0585448	0.731084	1
PGM2	ENSRNOG00000002185	145.337	125.756	151.864	1.20761	0.272154	0.402549	1	136.617	151.864	1.11161	0.152646	0.489839	1
Nudt9	ENSRNOG00000002186	458.112	436.886	465.188	1.06478	0.0905582	0.692107	1	490.337	465.188	0.948711	-0.0759594	0.614349	1
Ropn1	ENSRNOG00000002187	0.116441	0.465763	0	0		0.506816	1	0	0
Hpse	ENSRNOG00000002188	150.811	99.2075	168.012	1.69354	0.760039	0.242779	1	181.259	168.012	0.926913	-0.109494	0.833696	1
RGD1563065	ENSRNOG00000002190	293.156	330.226	280.8	0.850326	-0.233912	0.300437	1	263.822	280.8	1.06435	0.0899778	0.614102	1
0610040J01Rik	ENSRNOG00000002191	32.6523	28.4115	34.0658	1.19901	0.261848	0.606242	1	26.9767	34.0658	1.26279	0.336611	0.293216	1
Rell1	ENSRNOG00000002192	69.6095	50.3024	76.0452	1.51176	0.59623	0.0963478	1	71.5075	76.0452	1.06346	0.0887624	0.691272	1
Coq2	ENSRNOG00000002194	327.76	308.801	334.08	1.08186	0.113517	0.637063	1	335.717	334.08	0.995125	-0.0070504	0.953578	1
NA	ENSRNOG00000002195	2.31702	2.79458	2.15784	0.772153	-0.373042	0.811312	1	1.44748	2.15784	1.49076	0.576048	0.681333	1
Ociad2	ENSRNOG00000002196	26.7645	26.5485	26.8365	1.01085	0.0155657	1	1	30.1147	26.8365	0.891144	-0.16627	0.630999	1
NA	ENSRNOG00000002198	52.2601	54.0285	51.6706	0.956359	-0.0643761	0.854067	1	47.2982	51.6706	1.09244	0.127559	0.67875	1
Tmem165	ENSRNOG00000002199	50.2169	64.7411	45.3755	0.700877	-0.512767	0.0871142	1	75.9393	45.3755	0.597524	-0.742932	0.000736985	0.0478468
NA	ENSRNOG00000002200	0	0	0					0	0
NA	ENSRNOG00000002201	0.75799	0.465763	0.855399	1.83655	0.877002	1	1	0	0.855399			0.293298	1
Sowahb	ENSRNOG00000002202	61.6486	59.6177	62.3255	1.04542	0.0640831	0.922599	1	53.1228	62.3255	1.17324	0.230493	0.400675	1
Lin54	ENSRNOG00000002203	282.671	322.308	269.458	0.836027	-0.258378	0.246404	1	275.281	269.458	0.978848	-0.0308425	0.854051	1
Ccdc158	ENSRNOG00000002204	44.8133	42.3844	45.6229	1.07641	0.106223	0.816776	1	52.3861	45.6229	0.870897	-0.199427	0.471129	1
Ociad1	ENSRNOG00000002205	1667.91	1682.8	1662.94	0.988198	-0.0171279	0.917869	1	1637.59	1662.94	1.01548	0.0221673	0.863119	1
Guf1	ENSRNOG00000002207	399.049	566.834	343.12	0.605328	-0.72421	0.000404205	0.0944554	546.482	343.12	0.627872	-0.671458	1.09078e-05	0.00184974
Shroom3	ENSRNOG00000002208	2421.13	2061.47	2541.02	1.23263	0.301735	0.138595	1	2175.09	2541.02	1.16824	0.224331	0.110071	0.872797
Arap2	ENSRNOG00000002209	93.9793	99.6733	92.0813	0.923831	-0.114299	0.729856	1	102.953	92.0813	0.894402	-0.161005	0.55575	1
Hsd17b11	ENSRNOG00000002210	1050.48	1003.72	1066.07	1.06212	0.0869476	0.71041	1	996.612	1066.07	1.0697	0.0971999	0.529223	1
NA	ENSRNOG00000002211	14.7303	8.38373	16.8458	2.00934	1.00672	0.231514	1	12.1914	16.8458	1.38178	0.46653	0.37285	1
Hsd17b13	ENSRNOG00000002212	50.07	47.5078	50.924	1.07191	0.10018	0.850235	1	49.6411	50.924	1.02584	0.0368116	0.919137	1
Klhl8	ENSRNOG00000002214	751.127	765.249	746.42	0.975395	-0.0359414	0.834582	1	783.688	746.42	0.952445	-0.0702916	0.617188	1
Mylk	ENSRNOG00000002215	1141.03	539.819	1341.43	2.48496	1.31322	0.0327211	1	1169.55	1341.43	1.14696	0.197817	0.569621	1
Srd5a3	ENSRNOG00000002216	72.6348	63.3438	75.7318	1.19557	0.257696	0.427115	1	73.1047	75.7318	1.03594	0.0509349	0.787702	1
Plac8	ENSRNOG00000002217	31.0715	15.8359	36.15	2.28278	1.19079	0.204754	1	16.1169	36.15	2.24299	1.16542	0.0418699	0.577243
Stbd1	ENSRNOG00000002218	20.8459	13.0414	23.4474	1.79792	0.846332	0.261993	1	22.3072	23.4474	1.05111	0.0719179	0.874118	1
NA	ENSRNOG00000002223	1.39685	1.39729	1.39671	0.999583	-0.000601235	0.909619	1	0.729225	1.39671	1.91533	0.937594	0.716111	1
Yipf7	ENSRNOG00000002224	0.814282	0	1.08571			0.651443	1	0.564697	1.08571	1.92264	0.943088	0.733925	1
Scarb2	ENSRNOG00000002225	1438.29	1173.72	1526.48	1.30054	0.379114	0.0600565	1	1148.55	1526.48	1.32905	0.410396	0.0030524	0.125224
Kit	ENSRNOG00000002227	228.539	224.032	230.041	1.02682	0.0381845	0.88115	1	250.857	230.041	0.91702	-0.124975	0.490996	1
Adcy5	ENSRNOG00000002229	813.681	785.742	822.994	1.04741	0.0668264	0.753188	1	725.119	822.994	1.13498	0.182664	0.202156	1
Aff1	ENSRNOG00000002232	1045.22	1107.12	1024.59	0.925459	-0.111758	0.555242	1	1102.96	1024.59	0.928949	-0.106328	0.449936	1
NA	ENSRNOG00000002233	0.120104	0	0.160139			1	1	0	0.160139			1	1
Sema5b	ENSRNOG00000002238	143.88	130.414	148.369	1.13768	0.186096	0.530289	1	158.532	148.369	0.935895	-0.0955818	0.658941	1
Dirc2	ENSRNOG00000002240	499.163	482.53	504.707	1.04596	0.0648248	0.780481	1	479.942	504.707	1.0516	0.0725859	0.62792	1
Hspbap1	ENSRNOG00000002241	118.03	139.263	110.952	0.79671	-0.327874	0.21502	1	141.923	110.952	0.781776	-0.355172	0.0699753	0.734461
NA	ENSRNOG00000002243	0.528405	0	0.70454			0.883553	1	0.179123	0.70454	3.93327	1.97573	0.59626	1
Pdgfra	ENSRNOG00000002244	342.166	295.294	357.79	1.21164	0.276963	0.207453	1	376.819	357.79	0.9495	-0.0747596	0.698002	1
Slc30a9	ENSRNOG00000002246	1932.53	2116.43	1871.23	0.884146	-0.177643	0.328973	1	2004.08	1871.23	0.933712	-0.0989499	0.454459	1
Nup54	ENSRNOG00000002247	325.241	353.514	315.817	0.893365	-0.162679	0.442704	1	341.699	315.817	0.924254	-0.113639	0.464171	1
Fryl	ENSRNOG00000002248	2748.16	2852.8	2713.28	0.951094	-0.0723401	0.686545	1	2825.29	2713.28	0.960353	-0.0583628	0.666043	1
Sec31a	ENSRNOG00000002251	1421.6	1436.41	1416.66	0.98625	-0.0199749	0.915024	1	1464.81	1416.66	0.967128	-0.0482211	0.742085	1
Wdr5b	ENSRNOG00000002253	84.5785	101.536	78.9259	0.777316	-0.363426	0.217741	1	92.5596	78.9259	0.852703	-0.229885	0.292128	1
Tmem33	ENSRNOG00000002254	493.1	523.052	483.115	0.923647	-0.114586	0.581894	1	578.839	483.115	0.834628	-0.260794	0.0830455	0.78496
Fam162a	ENSRNOG00000002255	521.539	508.613	525.848	1.03389	0.0480761	0.837856	1	521.235	525.848	1.00885	0.0127104	0.926974	1
Art3	ENSRNOG00000002256	31.6386	17.699	36.2852	2.05013	1.03571	0.539467	1	27.4519	36.2852	1.32177	0.402476	0.659625	1
Tmem150c	ENSRNOG00000002258	1468.23	1452.25	1473.56	1.01468	0.0210188	0.937062	1	1492.44	1473.56	0.98735	-0.0183668	0.889812	1
Enoph1	ENSRNOG00000002262	384.789	374.473	388.227	1.03673	0.0520385	0.822504	1	377.657	388.227	1.02799	0.0398236	0.786192	1
Casr	ENSRNOG00000002265	0.750298	0	1.0004			0.778354	1	1.10931	1.0004	0.901818	-0.149092	1	1
Gsx2	ENSRNOG00000002266	20.4932	3.26034	26.2375	8.04748	3.00854	0.00641528	0.558232	15.7972	26.2375	1.6609	0.731961	0.200739	1
Chic2	ENSRNOG00000002267	129.812	129.482	129.922	1.0034	0.00489675	1	1	148.069	129.922	0.877444	-0.18862	0.326773	1
Hnrnpdl	ENSRNOG00000002270	2105.05	2279.91	2046.76	0.897738	-0.155633	0.448787	1	2371.28	2046.76	0.863145	-0.212324	0.163285	0.988595
Slain2	ENSRNOG00000002271	522.911	544.011	515.878	0.948286	-0.0766065	0.695526	1	617.597	515.878	0.835298	-0.259636	0.0787918	0.769404
Lnx1	ENSRNOG00000002272	596.094	360.501	674.625	1.87136	0.904084	0.0082212	0.633186	310.719	674.625	2.17117	1.11847	1.04012e-06	0.000229329
Naaa	ENSRNOG00000002273	178.111	163.949	182.831	1.11517	0.157269	0.539428	1	174.214	182.831	1.04946	0.0696507	0.689753	1
Fip1l1	ENSRNOG00000002275	988.274	1005.12	982.66	0.977658	-0.0325988	0.848397	1	1149.77	982.66	0.854661	-0.226575	0.108535	0.868029
PHF6	ENSRNOG00000002276	41.0241	40.9871	41.0364	1.0012	0.00173402	1	1	47.718	41.0364	0.859978	-0.217628	0.524336	1
Ncor1	ENSRNOG00000002277	4612.92	4900.29	4517.13	0.921808	-0.117462	0.509703	1	4929.75	4517.13	0.9163	-0.126108	0.338789	1
Tec	ENSRNOG00000002278	34.1376	27.0143	36.5121	1.35159	0.434654	0.271089	1	40.7149	36.5121	0.896776	-0.157181	0.568891	1
Sh3bgrl	ENSRNOG00000002280	345.548	349.322	344.29	0.985596	-0.0209322	0.926459	1	475.045	344.29	0.724754	-0.464437	0.0185565	0.394774
Ppef2	ENSRNOG00000002282	5708.01	5552.36	5759.89	1.03738	0.0529393	0.885916	1	4945.57	5759.89	1.16466	0.219903	0.283332	1
Fam122b	ENSRNOG00000002285	0	0	0					0	0
NA	ENSRNOG00000002286	15.3866	18.1648	14.4605	0.796077	-0.32902	0.63465	1	20.0395	14.4605	0.721602	-0.470725	0.388396	1
Ildr1	ENSRNOG00000002289	7.59116	1.39729	9.65579	6.91037	2.78876	0.0620679	1	2.95147	9.65579	3.27152	1.70996	0.035269	0.531854
Brwd3	ENSRNOG00000002291	394.103	448.53	375.961	0.838207	-0.254622	0.2518	1	434.885	375.961	0.864505	-0.210053	0.201793	1
Hnrpd	ENSRNOG00000002292	3005.03	2905.43	3038.23	1.04571	0.0644784	0.80042	1	3642.91	3038.23	0.834012	-0.26186	0.112889	0.879995
Snx29	ENSRNOG00000002294	327.893	338.144	324.476	0.959579	-0.0595262	0.780104	1	332.362	324.476	0.976272	-0.0346451	0.836087	1
Nfxl1	ENSRNOG00000002296	553.469	613.41	533.489	0.869711	-0.201392	0.374294	1	617.126	533.489	0.864474	-0.210105	0.206597	1
PHOX2B	ENSRNOG00000002299	0.120104	0	0.160139			1	1	0.188232	0.160139	0.850753	-0.233189	1	1
Uso1	ENSRNOG00000002301	1381.62	1516.06	1336.8	0.881761	-0.18154	0.329143	1	1447.68	1336.8	0.923411	-0.114955	0.40243	1
Corin	ENSRNOG00000002302	1.00186	0	1.33582			0.654576	1	0.729225	1.33582	1.83183	0.873286	0.730311	1
Kcnj12	ENSRNOG00000002303	123.124	119.701	124.265	1.03813	0.0539843	0.879026	1	144.782	124.265	0.858288	-0.220466	0.288302	1
Tnfrsf13b	ENSRNOG00000002304	0.120104	0	0.160139			1	1	0	0.160139			1	1
Slc15a2	ENSRNOG00000002305	125.112	115.975	128.158	1.10505	0.144111	0.664237	1	142.625	128.158	0.898564	-0.154307	0.502897	1
Hlx	ENSRNOG00000002309	17.2795	6.98645	20.7106	2.96439	1.56774	0.176939	1	21.0773	20.7106	0.982601	-0.0253222	1	1
NA	ENSRNOG00000002312	38.7739	33.5349	40.5202	1.2083	0.272975	0.537253	1	48.4849	40.5202	0.835728	-0.258895	0.349331	1
Marf1	ENSRNOG00000002314	730.865	836.51	695.65	0.831609	-0.266022	0.162007	1	940.521	695.65	0.739643	-0.435099	0.001901	0.090741
C1ql4	ENSRNOG00000002316	0.13378	0	0.178374			1	1	0.917457	0.178374	0.194422	-2.36274	0.528002	1
Limch1	ENSRNOG00000002318	1106.92	1200.27	1075.8	0.896301	-0.157944	0.418167	1	1233.13	1075.8	0.872419	-0.196907	0.167832	0.994081
Tsn	ENSRNOG00000002319	417.553	390.775	426.479	1.09137	0.126135	0.595312	1	403.944	426.479	1.05579	0.0783179	0.62971	1
Commd8	ENSRNOG00000002320	382.241	391.707	379.085	0.967778	-0.0472516	0.810308	1	411.246	379.085	0.921796	-0.117481	0.451479	1
NA	ENSRNOG00000002321	0	0	0					0	0
RGD1310587	ENSRNOG00000002322	115.642	97.3445	121.741	1.25062	0.322642	0.573144	1	146.775	121.741	0.829438	-0.269794	0.452587	1
RGD1566265	ENSRNOG00000002323	141.899	175.127	130.823	0.74702	-0.420782	0.111128	1	166.02	130.823	0.787997	-0.343738	0.0786311	0.769404
Gabrb1	ENSRNOG00000002327	32.4159	37.261	30.8009	0.826625	-0.274695	0.546246	1	32.3721	30.8009	0.951464	-0.0717797	0.830905	1
Aldh3a1	ENSRNOG00000002331	622.394	36.7953	817.593	22.2201	4.47379	0.00519521	0.490551	54.718	817.593	14.9419	3.90129	1.48939e-05	0.00238144
Mospd1	ENSRNOG00000002332	16.135	17.699	15.6137	0.882178	-0.180859	0.752235	1	20.4341	15.6137	0.764099	-0.388169	0.36164	1
Olr982	ENSRNOG00000002333	0	0	0					0	0
Gspt1	ENSRNOG00000002335	240.376	276.663	228.28	0.82512	-0.277323	0.215898	1	262.911	228.28	0.868281	-0.203766	0.215403	1
Gabra4	ENSRNOG00000002336	135.051	144.387	131.94	0.913795	-0.130057	0.626712	1	110.723	131.94	1.19162	0.252927	0.233782	1
Dgke	ENSRNOG00000002338	2185.1	2572.87	2055.85	0.799047	-0.323648	0.114109	1	2367.3	2055.85	0.868434	-0.203511	0.173686	1
Mark1	ENSRNOG00000002339	528.969	564.971	516.969	0.915036	-0.128099	0.536919	1	530.194	516.969	0.975055	-0.0364445	0.813559	1
NA	ENSRNOG00000002340	0.13378	0	0.178374			1	1	0	0.178374			1	1
Trim25	ENSRNOG00000002341	50.9585	26.5485	59.0951	2.22593	1.15441	0.00559019	0.515501	37.8162	59.0951	1.56269	0.644036	0.0165677	0.369572
Aldh3a2	ENSRNOG00000002342	868.162	735.906	912.247	1.23963	0.309904	0.133573	1	712.041	912.247	1.28117	0.357464	0.0117836	0.303219
Uchl1	ENSRNOG00000002343	2446.28	2450.38	2444.92	0.99777	-0.00322018	0.969878	1	2198.85	2444.92	1.11191	0.153038	0.314769	1
Rasgef1b	ENSRNOG00000002345	292.955	302.746	289.691	0.956879	-0.0635914	0.768981	1	275.179	289.691	1.05274	0.0741448	0.664871	1
Tbx22	ENSRNOG00000002346	1.91854	1.39729	2.09229	1.49739	0.582455	0.966249	1	2.42694	2.09229	0.862112	-0.214053	0.935284	1
Rgl1	ENSRNOG00000002347	483.389	526.778	468.926	0.890177	-0.167836	0.413014	1	539.521	468.926	0.869152	-0.20232	0.179043	1
Gabra2	ENSRNOG00000002349	345.46	392.638	329.734	0.83979	-0.251899	0.269516	1	349.122	329.734	0.944465	-0.0824308	0.620034	1
Eaf2	ENSRNOG00000002350	2.15411	1.39729	2.40638	1.72218	0.784237	0.826354	1	2.94423	2.40638	0.817323	-0.291021	0.850545	1
Tsen15	ENSRNOG00000002352	280.946	236.608	295.726	1.24986	0.321765	0.177531	1	269.55	295.726	1.09711	0.13371	0.405547	1
Rab3gap2	ENSRNOG00000002353	1120.53	1187.23	1098.29	0.925087	-0.112338	0.54383	1	1070.71	1098.29	1.02576	0.0366885	0.811008	1
Slc47a1	ENSRNOG00000002355	3.90429	0.465763	5.05047	10.8434	3.43875	0.302294	1	0	5.05047			0.00303747	0.125042
Scpep1	ENSRNOG00000002358	339.312	234.279	374.323	1.59777	0.676057	0.0300189	1	310.876	374.323	1.20409	0.267944	0.196135	1
Gabrg1	ENSRNOG00000002360	38.9846	42.8502	37.6961	0.879718	-0.184887	0.653751	1	40.2433	37.6961	0.936705	-0.0943329	0.775498	1
Prkg2	ENSRNOG00000002361	33.2561	34.0007	33.008	0.970802	-0.0427504	0.925008	1	35.4459	33.008	0.931222	-0.102804	0.795565	1
Rnf112	ENSRNOG00000002364	263.918	276.197	259.825	0.940721	-0.0881609	0.706982	1	290.354	259.825	0.894855	-0.160274	0.35264	1
Itm2a	ENSRNOG00000002365	274.677	285.513	271.064	0.949395	-0.0749193	0.834554	1	293.166	271.064	0.924609	-0.113084	0.730883	1
Iars2	ENSRNOG00000002368	275.463	248.717	284.378	1.14338	0.193302	0.433989	1	229.791	284.378	1.23755	0.307487	0.0690612	0.731322
Rgs8	ENSRNOG00000002369	2387.85	2393.56	2385.95	0.996824	-0.00458919	0.969949	1	2139.7	2385.95	1.11509	0.157161	0.24365	1
Sgcd	ENSRNOG00000002372	10.7919	7.45221	11.9052	1.59753	0.675847	0.480494	1	11.0238	11.9052	1.07995	0.11097	0.860881	1
Akap1	ENSRNOG00000002373	1290	1268.27	1297.24	1.02284	0.032586	0.891892	1	1275.05	1297.24	1.0174	0.0248929	0.861832	1
CLASP1	ENSRNOG00000002376	3650.73	4029.78	3524.38	0.874583	-0.193334	0.285084	1	3650.71	3524.38	0.965396	-0.0508078	0.689256	1
Bpnt1	ENSRNOG00000002378	740.581	768.509	731.272	0.951546	-0.0716542	0.700099	1	678.34	731.272	1.07803	0.108399	0.464274	1
Plac1	ENSRNOG00000002379	0	0	0					0.179123	0	0		0.995207	1
Bmp3	ENSRNOG00000002381	40.8833	20.0278	47.8352	2.38844	1.25607	0.010206	0.700979	39.9888	47.8352	1.19621	0.258475	0.389108	1
Mfap4	ENSRNOG00000002382	173.364	119.235	191.407	1.60529	0.68283	0.468869	1	246.949	191.407	0.775086	-0.367573	0.573563	1
Prg4	ENSRNOG00000002385	9.3185	10.2468	9.00908	0.87921	-0.18572	0.769165	1	11.0531	9.00908	0.815075	-0.294995	0.538285	1
Tceal1	ENSRNOG00000002387	222.419	224.032	221.881	0.990399	-0.0139181	0.9595	1	217.805	221.881	1.01871	0.0267496	0.848833	1
Trim41	ENSRNOG00000002388	1013.97	983.691	1024.07	1.04104	0.0580316	0.788523	1	1080.75	1024.07	0.947554	-0.0777195	0.584648	1
Morf4l2	ENSRNOG00000002389	2167.52	2174.18	2165.3	0.995917	-0.00590298	0.966631	1	2378.99	2165.3	0.910179	-0.135777	0.322312	1
Gnb2l1	ENSRNOG00000002390	2183.72	2069.85	2221.67	1.07335	0.102118	0.713103	1	1742.45	2221.67	1.27502	0.350524	0.0524588	0.64936
Glra4	ENSRNOG00000002391	20.5984	23.2882	19.7018	0.845999	-0.241271	0.672693	1	16.6529	19.7018	1.18308	0.242554	0.617771	1
Eprs	ENSRNOG00000002393	2144.43	2174.65	2134.36	0.981472	-0.026981	0.860104	1	2182.32	2134.36	0.978022	-0.0320614	0.800559	1
Tpr	ENSRNOG00000002394	2659.62	3004.17	2544.76	0.847077	-0.239435	0.186422	1	3238.07	2544.76	0.785888	-0.347603	0.00917326	0.256876
Serpinb8	ENSRNOG00000002396	2.65436	0.465763	3.38389	7.26526	2.86101	0.124911	1	0.732847	3.38389	4.61746	2.2071	0.027349	0.471595
Slc30a10	ENSRNOG00000002397	141.598	129.016	145.792	1.13003	0.176361	0.566485	1	119.233	145.792	1.22275	0.290126	0.161463	0.986915
NA	ENSRNOG00000002402	0.236545	0.465763	0.160139	0.343821	-1.54027	0.687511	1	0.361869	0.160139	0.442533	-1.17614	0.982082	1
Fam129a	ENSRNOG00000002403	254.038	134.606	293.848	2.18303	1.12633	0.134631	1	499.211	293.848	0.588625	-0.76458	0.114089	0.882461
PDXDC1	ENSRNOG00000002407	319.623	333.486	315.002	0.944573	-0.0822659	0.695708	1	344.708	315.002	0.913824	-0.130011	0.42282	1
Rbm47	ENSRNOG00000002408	26.5996	21.4251	28.3245	1.32202	0.402747	0.658288	1	37.8505	28.3245	0.748324	-0.418265	0.420319	1
Mapk7	ENSRNOG00000002412	22.1552	24.6854	21.3118	0.863334	-0.212009	0.679682	1	25.2264	21.3118	0.84482	-0.243284	0.534731	1
Gpc4	ENSRNOG00000002413	65.6454	58.6861	67.9652	1.15811	0.211776	0.78413	1	87.8772	67.9652	0.773411	-0.370693	0.409168	1
Tfcp2l1	ENSRNOG00000002414	21.8473	17.2332	23.3853	1.35699	0.440406	0.521379	1	22.0696	23.3853	1.05961	0.0835398	0.855597	1
Ankfn1	ENSRNOG00000002415	2.91247	3.26034	2.79651	0.857735	-0.221397	0.830404	1	2.73591	2.79651	1.02215	0.0316041	1	1
Serpinb10	ENSRNOG00000002417	12.4613	0.931526	16.3045	17.503	4.12953	0.0389522	1	1.66304	16.3045	9.80407	3.29338	0.00176034	0.0867576
Tgfb2	ENSRNOG00000002418	1315.91	1201.2	1354.15	1.12733	0.172905	0.377686	1	1360.27	1354.15	0.995498	-0.00650932	1	1
Plp1	ENSRNOG00000002419	160.15	164.414	158.728	0.965415	-0.0507782	0.840871	1	193.438	158.728	0.820563	-0.285314	0.164531	0.989807
Zc3h7a	ENSRNOG00000002420	680.262	783.413	645.879	0.824442	-0.278511	0.222053	1	847.516	645.879	0.762084	-0.391978	0.0202014	0.409422
Fam114a2	ENSRNOG00000002423	339.682	341.404	339.107	0.993272	-0.00973911	0.943603	1	327.286	339.107	1.03612	0.0511902	0.759977	1
Pctp	ENSRNOG00000002425	27.5042	25.1512	28.2886	1.12474	0.169592	0.732539	1	27.3315	28.2886	1.03502	0.0496527	0.861707	1
Lpar4	ENSRNOG00000002428	5.71955	7.45221	5.142	0.689997	-0.535338	0.536878	1	8.60604	5.142	0.597487	-0.74302	0.258964	1
Zcchc5	ENSRNOG00000002429	0.1361	0	0.181467			1	1	0	0.181467			1	1
G3bp2	ENSRNOG00000002433	1057.69	1047.5	1061.09	1.01297	0.0185933	0.943408	1	1084.91	1061.09	0.978044	-0.0320281	0.823472	1
Tmem100	ENSRNOG00000002434	18.4603	7.45221	22.1296	2.96954	1.57024	0.0684796	1	16.7181	22.1296	1.32369	0.404569	0.407957	1
Mmd	ENSRNOG00000002436	1557.35	1504.88	1574.84	1.04649	0.0655575	0.746848	1	1387.68	1574.84	1.13488	0.182536	0.175815	1
Ralb	ENSRNOG00000002440	267.322	229.621	279.889	1.21892	0.285599	0.296553	1	240.357	279.889	1.16447	0.219678	0.230203	1
Mfap3	ENSRNOG00000002443	232.16	263.622	221.672	0.840873	-0.250041	0.311448	1	212.442	221.672	1.04345	0.0613611	0.728203	1
Maged2	ENSRNOG00000002449	778.53	747.084	789.011	1.05612	0.0787759	0.701699	1	730.337	789.011	1.08034	0.111483	0.417977	1
Rrp15	ENSRNOG00000002450	194.854	197.949	193.822	0.979152	-0.0303958	0.888598	1	225.604	193.822	0.859126	-0.219058	0.211935	1
Fndc3c1	ENSRNOG00000002451	0.388641	0.465763	0.362934	0.779225	-0.359888	0.998494	1	0.182746	0.362934	1.986	0.989869	1	1
Txndc11	ENSRNOG00000002452	458.131	436.886	465.213	1.06484	0.0906352	0.689015	1	403.928	465.213	1.15172	0.203793	0.17863	1
Taf9b	ENSRNOG00000002453	203.188	211.456	200.431	0.947861	-0.0772521	0.732793	1	256.123	200.431	0.782558	-0.353731	0.0356552	0.535749
Rnf2	ENSRNOG00000002454	691.695	738.234	676.182	0.915945	-0.126667	0.513089	1	722.572	676.182	0.9358	-0.095728	0.501312	1
Hlf	ENSRNOG00000002456	563.315	543.545	569.905	1.0485	0.0683218	0.767159	1	596.197	569.905	0.955902	-0.0650656	0.679658	1
Cox11	ENSRNOG00000002458	107.213	121.564	102.43	0.842596	-0.247086	0.355581	1	106.51	102.43	0.961692	-0.0563529	0.763831	1
Fbxo40	ENSRNOG00000002459	4.71225	4.19187	4.88571	1.16552	0.220974	1	1	2.93325	4.88571	1.66563	0.736065	0.641366	1
Serpinb2	ENSRNOG00000002460	0.272201	0	0.362934			1	1	0	0.362934			0.599862	1
Nid1	ENSRNOG00000002461	413.467	301.349	450.839	1.49607	0.581179	0.540675	1	538.818	450.839	0.836719	-0.257185	0.689026	1
B9d1	ENSRNOG00000002462	27.7411	26.5485	28.1386	1.05989	0.0839206	0.918435	1	31.1187	28.1386	0.904234	-0.145232	0.672288	1
Snn	ENSRNOG00000002463	112.811	102.934	116.103	1.12794	0.17369	0.578815	1	86.1338	116.103	1.34794	0.430753	0.0452404	0.603955
Pgk1	ENSRNOG00000002467	7138.65	6349.75	7401.61	1.16565	0.221141	0.419693	1	5744.01	7401.61	1.28858	0.365781	0.046837	0.612772
Tnr	ENSRNOG00000002468	1102.72	1274.79	1045.37	0.820029	-0.286253	0.142243	1	1124.69	1045.37	0.929473	-0.105515	0.459179	1
Trim7	ENSRNOG00000002469	9.97336	8.8495	10.348	1.16933	0.225683	0.915827	1	6.2849	10.348	1.64649	0.71939	0.279456	1
Ifi47	ENSRNOG00000002470	23.0205	11.6441	26.8127	2.30269	1.20332	0.142371	1	11.9558	26.8127	2.24265	1.1652	0.0236236	0.440624
Polq	ENSRNOG00000002471	22.0374	27.0143	20.3785	0.75436	-0.406676	0.479474	1	21.2258	20.3785	0.960081	-0.058772	0.913227	1
RGD1307830	ENSRNOG00000002473	160.504	130.879	170.379	1.3018	0.380511	0.188287	1	132.15	170.379	1.28928	0.36657	0.0606293	0.690184
Tom1l1	ENSRNOG00000002474	55.5648	51.2339	57.0084	1.11271	0.154074	0.698884	1	61.4122	57.0084	0.928291	-0.107351	0.693924	1
NA	ENSRNOG00000002475	1.09596	1.86305	0.840258	0.451012	-1.14876	0.526224	1	1.28481	0.840258	0.653993	-0.612654	0.787168	1
Insig2	ENSRNOG00000002478	458.044	462.968	456.403	0.985818	-0.0206067	0.895298	1	456.893	456.403	0.998927	-0.00154916	0.978889	1
Gpr137b	ENSRNOG00000002480	40.8033	36.3295	42.2946	1.16419	0.219332	0.655282	1	39.9927	42.2946	1.05756	0.0807386	0.806326	1
Chrna9	ENSRNOG00000002484	0	0	0					0	0
NA	ENSRNOG00000002486	0.403661	0	0.538214			1	1	0.365492	0.538214	1.47258	0.558342	1	1
Mbnl3	ENSRNOG00000002487	1.71167	0.931526	1.97172	2.11665	1.08178	0.765375	1	0.908348	1.97172	2.17066	1.11813	0.426531	1
Galnt10	ENSRNOG00000002488	863.729	821.14	877.925	1.06915	0.0964687	0.643393	1	926.278	877.925	0.947798	-0.0773481	0.611943	1
NA	ENSRNOG00000002491	9.65774	8.38373	10.0824	1.20262	0.266176	0.830713	1	8.97153	10.0824	1.12382	0.168414	0.796795	1
NA	ENSRNOG00000002495	0	0	0					0	0
Stxbp5l	ENSRNOG00000002496	326.579	366.555	313.254	0.854587	-0.2267	0.328725	1	356.475	313.254	0.878754	-0.186469	0.277761	1
Wfdc17	ENSRNOG00000002497	0	0	0					0	0
RGD1309586	ENSRNOG00000002501	1.04753	0	1.39671			0.515046	1	0.540992	1.39671	2.58175	1.36835	0.522595	1
Spata17	ENSRNOG00000002504	6.94824	6.05492	7.24602	1.19672	0.25908	0.935309	1	6.64128	7.24602	1.09106	0.125727	0.888588	1
Itih6	ENSRNOG00000002505	0.253885	0	0.338513			1	1	0.179123	0.338513	1.88983	0.918257	1	1
Cdkl2	ENSRNOG00000002506	145.507	193.292	129.579	0.670378	-0.576952	0.0226148	1	176.746	129.579	0.733136	-0.447847	0.017816	0.384318
Gnl3l	ENSRNOG00000002509	952.755	980.897	943.374	0.961746	-0.0562719	0.76055	1	907.686	943.374	1.03932	0.0556357	0.702017	1
Flt4	ENSRNOG00000002511	29.1559	19.562	32.3538	1.65391	0.725878	0.234599	1	26.9839	32.3538	1.19901	0.261839	0.506483	1
Gpatch2	ENSRNOG00000002512	164.252	133.208	174.6	1.31073	0.390368	0.186523	1	162.398	174.6	1.07513	0.104513	0.62523	1
Ccdc93	ENSRNOG00000002514	154.193	163.483	151.097	0.924235	-0.113668	0.653718	1	166.278	151.097	0.908701	-0.138122	0.471404	1
Atp7a	ENSRNOG00000002515	202.475	216.114	197.929	0.915854	-0.126811	0.610785	1	210.506	197.929	0.940251	-0.0888823	0.639909	1
Mtm1	ENSRNOG00000002516	767.266	762.454	768.87	1.00841	0.0120893	0.981002	1	704.604	768.87	1.09121	0.125926	0.399963	1
Pdc	ENSRNOG00000002517	24471.4	26149.8	23911.9	0.914421	-0.129069	0.703489	1	27372.9	23911.9	0.873563	-0.195016	0.484367	1
Magt1	ENSRNOG00000002519	100.716	103.399	99.8215	0.965397	-0.0508059	0.861319	1	108.089	99.8215	0.923514	-0.114794	0.607566	1
Litaf	ENSRNOG00000002520	157.281	107.125	173.999	1.62426	0.699779	0.222775	1	149.995	173.999	1.16003	0.214168	0.54717	1
Epn2	ENSRNOG00000002523	1225.06	1178.85	1240.46	1.05226	0.0734979	0.720244	1	1151.27	1240.46	1.07747	0.107653	0.435798	1
Gpr37	ENSRNOG00000002524	2279.6	2166.26	2317.38	1.06976	0.0972881	0.628138	1	2042.26	2317.38	1.13471	0.18233	0.179444	1
Ptgs2	ENSRNOG00000002525	54.6782	47.0421	57.2235	1.21643	0.282657	0.498498	1	38.0996	57.2235	1.50195	0.586833	0.0342751	0.525145
Rap2c	ENSRNOG00000002529	190.207	230.087	176.913	0.768898	-0.379136	0.103556	1	233.389	176.913	0.758018	-0.399696	0.0198781	0.407696
NA	ENSRNOG00000002531	1.22839	2.32882	0.861586	0.369968	-1.43453	0.474376	1	0.899239	0.861586	0.958128	-0.0617097	1	1
Prm1	ENSRNOG00000002532	0	0	0					0	0
Kif2b	ENSRNOG00000002535	0.116441	0.465763	0	0		0.505574	1	0.188232	0	0		0.996901	1
C1galt1c1	ENSRNOG00000002536	228.194	234.745	226.01	0.962791	-0.0547052	0.801645	1	229.489	226.01	0.984839	-0.0220403	0.889342	1
Wnk3	ENSRNOG00000002537	121.648	137.866	116.242	0.843156	-0.246128	0.410658	1	126.879	116.242	0.916167	-0.126317	0.571434	1
Epb4.1l5	ENSRNOG00000002538	606.014	713.549	570.169	0.799061	-0.323623	0.112744	1	580.372	570.169	0.98242	-0.0255876	0.849109	1
Prm2	ENSRNOG00000002539	0.116441	0.465763	0	0		0.505235	1	0	0
Rhoh	ENSRNOG00000002540	9.30959	9.31526	9.3077	0.999189	-0.00117122	1	1	6.25208	9.3077	1.48874	0.574088	0.362813	1
Pds5a	ENSRNOG00000002541	628.869	691.658	607.939	0.878959	-0.186133	0.349519	1	713.162	607.939	0.852456	-0.230303	0.115948	0.884768
Heatr6	ENSRNOG00000002542	364.495	361.432	365.516	1.0113	0.0162081	0.982454	1	351.317	365.516	1.04042	0.0571602	0.751784	1
Thap6	ENSRNOG00000002543	93.0026	112.249	86.5871	0.771385	-0.374477	0.21221	1	106.214	86.5871	0.815214	-0.294749	0.188955	1
Kifap3	ENSRNOG00000002544	1321.67	1473.67	1271	0.86247	-0.213453	0.25577	1	1399.52	1271	0.908169	-0.138967	0.310285	1
RGD1309748	ENSRNOG00000002545	760.087	800.181	746.722	0.933192	-0.0997546	0.605707	1	932.254	746.722	0.800985	-0.320152	0.0254037	0.456351
Rchy1	ENSRNOG00000002546	429.874	471.352	416.048	0.882669	-0.180056	0.359619	1	451.048	416.048	0.922403	-0.116531	0.413007	1
Tnn	ENSRNOG00000002548	9.60912	2.32882	12.0359	5.16825	2.36968	0.0486492	1	3.30247	12.0359	3.64451	1.86572	0.0078645	0.233659
Htr5b	ENSRNOG00000002549	29.2983	17.2332	33.32	1.93348	0.951196	0.108819	1	27.7131	33.32	1.20232	0.265823	0.510459	1
Atrx	ENSRNOG00000002550	2532.41	2793.65	2445.33	0.875317	-0.192123	0.447021	1	3151.48	2445.33	0.77593	-0.366001	0.0540524	0.658256
Smim14	ENSRNOG00000002553	426.486	388.912	439.011	1.12882	0.174813	0.42994	1	401.563	439.011	1.09326	0.128632	0.392929	1
Serpinb7	ENSRNOG00000002555	0.1361	0	0.181467			1	1	0	0.181467			1	1
Tsr2	ENSRNOG00000002556	391.364	425.707	379.916	0.892436	-0.16418	0.416834	1	402.993	379.916	0.942738	-0.0850717	0.566621	1
Fgf16	ENSRNOG00000002560	0.116441	0.465763	0	0		0.525085	1	0.182746	0	0		0.980465	1
Mcts1	ENSRNOG00000002563	149.632	167.675	143.618	0.856528	-0.223428	0.336783	1	184.809	143.618	0.777117	-0.363796	0.0357306	0.536385
Prm3	ENSRNOG00000002564	0	0	0					0	0
Taf1	ENSRNOG00000002565	2094.29	2378.19	1999.66	0.840834	-0.250108	0.176401	1	2363.81	1999.66	0.845946	-0.241362	0.075018	0.755348
Tnp2	ENSRNOG00000002566	1.87593	1.86305	1.88022	1.00921	0.0132319	1	1	0.725602	1.88022	2.59125	1.37365	0.397721	1
Socs1	ENSRNOG00000002568	21.5238	17.2332	22.9539	1.33196	0.413549	0.589724	1	15.061	22.9539	1.52407	0.607929	0.187501	1
Mrps14	ENSRNOG00000002569	255.69	262.69	253.357	0.964469	-0.0521932	0.826446	1	276.041	253.357	0.917824	-0.123711	0.517618	1
Tekt5	ENSRNOG00000002571	2.34401	3.7261	1.88331	0.505437	-0.984396	0.485493	1	2.57874	1.88331	0.730324	-0.453392	0.776984	1
Cacybp	ENSRNOG00000002572	540.778	609.218	517.964	0.850212	-0.234106	0.275795	1	642.71	517.964	0.805907	-0.311315	0.051062	0.640409
Nubp1	ENSRNOG00000002574	199.047	186.305	203.295	1.09119	0.125906	0.638144	1	202.105	203.295	1.00589	0.00846762	0.960661	1
Sap30l	ENSRNOG00000002575	316.688	312.061	318.23	1.01977	0.0282404	0.9332	1	291.642	318.23	1.09117	0.12587	0.442459	1
Serpinb3a	ENSRNOG00000002578	0.392305	0	0.523073			0.96872	1	0	0.523073			0.38841	1
Parm1	ENSRNOG00000002579	54.4468	45.179	57.5361	1.27351	0.348815	0.42045	1	69.4709	57.5361	0.828204	-0.271942	0.373767	1
Trmt1l	ENSRNOG00000002580	372.902	367.487	374.708	1.01965	0.0280719	0.933061	1	392.248	374.708	0.955283	-0.0660006	0.652382	1
Hand1	ENSRNOG00000002582	0.489086	0.931526	0.341606	0.366717	-1.44726	0.592352	1	0.188232	0.341606	1.81481	0.859819	1	1
Serpinb11	ENSRNOG00000002583	1.98155	0.931526	2.33156	2.50294	1.32363	0.617918	1	0.555588	2.33156	4.19656	2.06921	0.10967	0.87256
Cul4b	ENSRNOG00000002585	715.109	880.758	659.893	0.749234	-0.416513	0.0339575	1	854.647	659.893	0.772123	-0.373097	0.0098578	0.269207
BC055324	ENSRNOG00000002587	77.2411	88.9607	73.3345	0.824347	-0.278676	0.356117	1	80.9741	73.3345	0.905654	-0.142969	0.537128	1
Clec16a	ENSRNOG00000002588	650.859	674.425	643.003	0.95341	-0.0688321	0.727722	1	626.077	643.003	1.02703	0.0384846	0.792396	1
Rps6ka6	ENSRNOG00000002592	44.3879	43.7817	44.59	1.01846	0.0263906	0.999155	1	49.8818	44.59	0.893913	-0.161793	0.567278	1
Esrrg	ENSRNOG00000002593	1178.27	1172.33	1180.26	1.00677	0.00972804	0.983652	1	1160.18	1180.26	1.0173	0.0247521	0.872341	1
Dpp10	ENSRNOG00000002595	94.0717	96.4129	93.2913	0.967622	-0.0474848	0.866076	1	99.2229	93.2913	0.940219	-0.0889306	0.703619	1
Hsd17b6	ENSRNOG00000002597	0.116441	0.465763	0	0		0.509734	1	0	0
Hnf1b	ENSRNOG00000002598	0	0	0					0	0
Grap	ENSRNOG00000002599	11.259	8.8495	12.0622	1.36304	0.446826	0.639608	1	11.733	12.0622	1.02806	0.0399199	0.964834	1
Serpinb12	ENSRNOG00000002602	0	0	0					0	0
Sox9	ENSRNOG00000002607	311.453	327.897	305.972	0.933134	-0.0998436	0.664538	1	297.067	305.972	1.02998	0.0426097	0.808681	1
Ero1lb	ENSRNOG00000002609	185.367	231.484	169.995	0.734369	-0.445424	0.0790498	1	215.211	169.995	0.789898	-0.340262	0.0687703	0.73027
Carhsp1	ENSRNOG00000002610	223.8	191.429	234.59	1.22547	0.293338	0.406903	1	206.8	234.59	1.13438	0.181907	0.427735	1
Ddx52	ENSRNOG00000002612	266.941	312.061	251.901	0.807218	-0.30897	0.162758	1	268.753	251.901	0.937297	-0.0934218	0.55551	1
Pmm2	ENSRNOG00000002615	343.338	361.432	337.307	0.933251	-0.0996626	0.631909	1	331.612	337.307	1.01717	0.0245675	0.885757	1
Slc5a10	ENSRNOG00000002616	4.01727	0.931526	5.04585	5.41675	2.43743	0.172408	1	2.55317	5.04585	1.97631	0.982809	0.289872	1
Ivns1abp	ENSRNOG00000002618	1194.15	1168.13	1202.82	1.02969	0.0422124	0.870685	1	1269.82	1202.82	0.947238	-0.0782014	0.560868	1
Edaradd	ENSRNOG00000002624	1.7778	1.39729	1.90464	1.3631	0.446887	1	1	2.37756	1.90464	0.80109	-0.319964	0.856814	1
Ptpn4	ENSRNOG00000002625	888.269	1057.75	831.776	0.786365	-0.346729	0.123952	1	1045.01	831.776	0.795952	-0.329246	0.0469831	0.613916
Ca10	ENSRNOG00000002626	407.601	456.448	391.318	0.857313	-0.222107	0.293952	1	418.459	391.318	0.935141	-0.0967448	0.534493	1
Kctd3	ENSRNOG00000002627	1310.43	1391.7	1283.35	0.922142	-0.116939	0.530689	1	1354.89	1283.35	0.947193	-0.0782704	0.570414	1
Vom2r32	ENSRNOG00000002628	0	0	0					0	0
Cnot8	ENSRNOG00000002630	660.882	704.234	646.431	0.917921	-0.123557	0.518789	1	661.67	646.431	0.976969	-0.0336154	0.806519	1
Naca	ENSRNOG00000002632	2312.4	2207.72	2347.3	1.06322	0.0884468	0.706929	1	2451.15	2347.3	0.957631	-0.0624585	0.705603	1
Dexi	ENSRNOG00000002635	275.522	274.334	275.918	1.00577	0.00830259	0.996812	1	275.331	275.918	1.00213	0.00306902	0.987914	1
Abat	ENSRNOG00000002636	725.052	698.179	734.01	1.05132	0.0722027	0.739742	1	629.319	734.01	1.16636	0.222008	0.131096	0.929728
Serpinb5	ENSRNOG00000002640	26.6377	0.465763	35.3617	75.922	6.24645	0.000228513	0.0587393	2.20941	35.3617	16.005	4.00045	7.02511e-07	0.000165109
Vom2r28	ENSRNOG00000002641	0.253885	0	0.338513			1	1	0.179123	0.338513	1.88983	0.918257	1	1
Ptges3	ENSRNOG00000002642	1454.14	1685.6	1376.98	0.816912	-0.291747	0.112082	1	1829.42	1376.98	0.752689	-0.409874	0.00237363	0.105761
Ugdh	ENSRNOG00000002643	1815.25	1942.23	1772.92	0.912825	-0.131589	0.476127	1	1828.57	1772.92	0.969564	-0.0445922	0.74135	1
Utp18	ENSRNOG00000002644	435.708	460.64	427.397	0.927834	-0.108062	0.592975	1	434.861	427.397	0.982837	-0.0249763	0.873591	1
Gemin5	ENSRNOG00000002645	429.449	461.571	418.742	0.907211	-0.140491	0.503119	1	389.681	418.742	1.07458	0.10377	0.525818	1
Rap1gap2	ENSRNOG00000002652	1167.46	1175.59	1164.75	0.990785	-0.0133554	0.936401	1	1081.64	1164.75	1.07684	0.106801	0.442743	1
Kcnk2	ENSRNOG00000002653	125.014	106.194	131.287	1.2363	0.306024	0.295828	1	101.619	131.287	1.29195	0.369552	0.0622617	0.696281
FAM120C	ENSRNOG00000002654	1259.86	1158.35	1293.7	1.11685	0.15943	0.479165	1	1140.34	1293.7	1.13449	0.182044	0.229379	1
Pla2g4a	ENSRNOG00000002657	71.1638	61.015	74.5468	1.22178	0.288983	0.384299	1	68.2683	74.5468	1.09197	0.126929	0.552214	1
Ciita	ENSRNOG00000002659	111.847	118.304	109.695	0.927228	-0.109003	0.663966	1	100.283	109.695	1.09385	0.129417	0.552903	1
Magee1	ENSRNOG00000002660	680.136	697.713	674.278	0.966411	-0.0492911	0.803432	1	668.329	674.278	1.0089	0.0127847	0.924085	1
NA	ENSRNOG00000002661	0.972189	2.32882	0.51998	0.223281	-2.16307	0.304056	1	1.64844	0.51998	0.315437	-1.66457	0.421908	1
Pbdc1	ENSRNOG00000002662	176.986	159.291	182.884	1.14811	0.199262	0.473254	1	171.025	182.884	1.06934	0.0967192	0.611266	1
Emp2	ENSRNOG00000002664	56.8729	21.4251	68.6888	3.206	1.68077	0.0288451	1	40.2533	68.6888	1.70642	0.77097	0.10314	0.850873
Lamc2	ENSRNOG00000002667	39.3354	34.0007	41.1137	1.2092	0.274054	0.506703	1	26.8199	41.1137	1.53296	0.616317	0.0234186	0.440624
Cluh	ENSRNOG00000002669	801.825	835.579	790.574	0.946139	-0.0798757	0.675506	1	727.298	790.574	1.087	0.120353	0.407063	1
Nme2	ENSRNOG00000002671	372.06	346.528	380.571	1.09824	0.135194	0.707197	1	351.653	380.571	1.08223	0.114011	0.614455	1
Lamc1	ENSRNOG00000002680	868.968	666.507	936.455	1.40502	0.49059	0.205703	1	941.274	936.455	0.994881	-0.00740469	0.979056	1
ZFP692	ENSRNOG00000002682	806.091	870.977	784.462	0.90067	-0.15093	0.62615	1	879.838	784.462	0.891599	-0.165533	0.488891	1
Shcbp1l	ENSRNOG00000002691	0.959856	1.86305	0.658791	0.353609	-1.49977	0.433293	1	3.82887	0.658791	0.172059	-2.53903	0.0581324	0.678729
Nme1	ENSRNOG00000002693	687.418	663.247	695.476	1.04859	0.0684546	0.806568	1	722.699	695.476	0.962331	-0.0553955	0.742835	1
TFB2M	ENSRNOG00000002695	226.212	262.225	214.208	0.816887	-0.291791	0.184777	1	277.912	214.208	0.770775	-0.375618	0.0204446	0.411155
Mtmr1	ENSRNOG00000002697	720.323	715.878	721.804	1.00828	0.0118946	0.971633	1	693.895	721.804	1.04022	0.0568908	0.696677	1
NA	ENSRNOG00000002699	0.49043	0.465763	0.498652	1.07061	0.0984372	1	1	0.179123	0.498652	2.78385	1.47708	0.819735	1
Hgd	ENSRNOG00000002701	0.741627	1.39729	0.523073	0.374349	-1.41755	0.540797	1	0.926566	0.523073	0.564529	-0.824881	0.815521	1
Vps4b	ENSRNOG00000002705	614.292	556.121	633.682	1.13947	0.18836	0.369008	1	579.73	633.682	1.09306	0.128378	0.364472	1
Phf8	ENSRNOG00000002708	1533.5	1623.65	1503.45	0.925969	-0.110964	0.545631	1	1619.41	1503.45	0.928395	-0.107189	0.431052	1
Cnst	ENSRNOG00000002710	643.903	729.385	615.409	0.843737	-0.245135	0.223574	1	697.582	615.409	0.882203	-0.180817	0.21668	1
Nuf2	ENSRNOG00000002711	15.8827	13.0414	16.8298	1.29049	0.367921	0.641455	1	14.191	16.8298	1.18595	0.246039	0.595435	1
NA	ENSRNOG00000002712	0.755303	1.39729	0.541308	0.387399	-1.36811	0.554004	1	0.555588	0.541308	0.974297	-0.0375668	1	1
Zfp672	ENSRNOG00000002713	435.534	419.187	440.983	1.052	0.0731306	0.770046	1	394.637	440.983	1.11744	0.160197	0.313227	1
Mettl22	ENSRNOG00000002714	252.844	262.225	249.717	0.952302	-0.0705093	0.75265	1	235.723	249.717	1.05937	0.0832009	0.630004	1
Scgb3a1	ENSRNOG00000002718	0.26756	0	0.356747			1	1	0.911971	0.356747	0.391183	-1.35409	0.757418	1
Ndufb4	ENSRNOG00000002721	686.827	634.835	704.158	1.1092	0.149517	0.638873	1	617.479	704.158	1.14038	0.189508	0.363745	1
Sec14l1	ENSRNOG00000002722	1726.55	1610.14	1765.35	1.0964	0.132769	0.499881	1	1666.92	1765.35	1.05905	0.0827709	0.53276	1
Sele	ENSRNOG00000002723	6.2209	3.7261	7.0525	1.89273	0.920467	0.483775	1	5.47007	7.0525	1.28929	0.366577	0.637775	1
Prpsap2	ENSRNOG00000002724	802.739	800.647	803.436	1.00348	0.00501784	0.99841	1	765.184	803.436	1.04999	0.0703766	0.622823	1
NA	ENSRNOG00000002726	0	0	0					0	0
Btc	ENSRNOG00000002728	8.69173	7.45221	9.10491	1.22177	0.288976	0.866815	1	7.32682	9.10491	1.24268	0.313457	0.654488	1
Rgs5	ENSRNOG00000002730	291.994	246.854	307.04	1.24381	0.314766	0.484889	1	270.162	307.04	1.1365	0.1846	0.522721	1
NA	ENSRNOG00000002731	14.9593	11.6441	16.0643	1.37962	0.464266	0.700202	1	12.1077	16.0643	1.32679	0.407935	0.527404	1
NA	ENSRNOG00000002733	0	0	0					0.179123	0	0		0.993691	1
NA	ENSRNOG00000002734	42.8994	47.9736	41.2079	0.858971	-0.219318	0.580676	1	54.9223	41.2079	0.750296	-0.414469	0.167464	0.994081
Dhx9	ENSRNOG00000002735	2246.52	2471.8	2171.42	0.878476	-0.186925	0.30489	1	2366.42	2171.42	0.917596	-0.124068	0.354089	1
Rabgap1l	ENSRNOG00000002736	166.633	178.853	162.559	0.908899	-0.137808	0.584194	1	185.929	162.559	0.874311	-0.193782	0.315367	1
Sh3bp5l	ENSRNOG00000002737	743.685	686.069	762.89	1.11197	0.153121	0.474006	1	742.234	762.89	1.02783	0.0396002	0.789619	1
Fstl1	ENSRNOG00000002746	360.575	290.636	383.888	1.32085	0.40147	0.474856	1	378.54	383.888	1.01413	0.0202368	0.91464	1
Ccdc43	ENSRNOG00000002748	191.351	192.826	190.859	0.989801	-0.0147897	0.926784	1	238.885	190.859	0.79896	-0.323805	0.0595853	0.687352
Spag9	ENSRNOG00000002749	3500.32	3680.46	3440.27	0.934739	-0.0973646	0.5827	1	3567.74	3440.27	0.964272	-0.0524882	0.688607	1
Rc3h1	ENSRNOG00000002750	401.911	395.433	404.071	1.02184	0.0311758	0.910603	1	356.655	404.071	1.13295	0.18008	0.272442	1
Zdhhc15	ENSRNOG00000002751	53.5223	51.6997	54.1299	1.04701	0.0662693	0.910059	1	52.0314	54.1299	1.04033	0.0570437	0.844985	1
Adam11	ENSRNOG00000002753	909.258	855.607	927.141	1.08361	0.115841	0.656969	1	976.562	927.141	0.949393	-0.074922	0.654547	1
Areg	ENSRNOG00000002754	0.1361	0	0.181467			1	1	0	0.181467			1	1
Pafah1b1	ENSRNOG00000002755	4205.69	4661.36	4053.8	0.869661	-0.201475	0.262892	1	4707.8	4053.8	0.861081	-0.215779	0.100912	0.846377
Tada2a	ENSRNOG00000002757	425.607	440.612	420.605	0.954593	-0.0670421	0.747573	1	433.462	420.605	0.970338	-0.0434409	0.791907	1
Lias	ENSRNOG00000002759	201.757	217.046	196.661	0.90608	-0.14229	0.534647	1	206.678	196.661	0.951531	-0.0716774	0.666503	1
NA	ENSRNOG00000002760	0.373989	0	0.498652			0.988455	1	1.25749	0.498652	0.396547	-1.33444	0.573582	1
Ulk2	ENSRNOG00000002763	609.41	625.52	604.04	0.96566	-0.0504123	0.799619	1	607.605	604.04	0.994133	-0.00848987	0.963891	1
Mettl16	ENSRNOG00000002764	385.687	407.543	378.401	0.928495	-0.107034	0.597894	1	408.416	378.401	0.92651	-0.110122	0.465353	1
Dlg3	ENSRNOG00000002767	604.088	625.52	596.944	0.954317	-0.067459	0.734419	1	643.984	596.944	0.926955	-0.109429	0.462054	1
Tmem114	ENSRNOG00000002768	3.45999	4.19187	3.21603	0.767208	-0.38231	0.7568	1	4.21807	3.21603	0.762443	-0.391299	0.755149	1
Ereg	ENSRNOG00000002771	1.61721	0	2.15628			0.155685	1	0.370978	2.15628	5.81241	2.53914	0.0684587	0.728389
Rgs4	ENSRNOG00000002773	411.357	443.406	400.674	0.903628	-0.146199	0.513953	1	395.394	400.674	1.01336	0.0191411	0.906302	1
Npl	ENSRNOG00000002775	55.8823	56.8231	55.5687	0.977924	-0.0322051	0.93132	1	59.2187	55.5687	0.938364	-0.0917805	0.734696	1
Sell	ENSRNOG00000002776	0.539761	0	0.719681			0.871162	1	0.376465	0.719681	1.91168	0.934843	0.837443	1
Aatf	ENSRNOG00000002778	115.568	109.454	117.605	1.07447	0.103626	0.745309	1	129.709	117.605	0.906685	-0.141327	0.460131	1
Kdsr	ENSRNOG00000002781	522.507	447.132	547.632	1.22476	0.292504	0.178689	1	461.561	547.632	1.18648	0.246685	0.0943119	0.821737
Epgn	ENSRNOG00000002782	0.272201	0	0.362934			1	1	0	0.362934			0.661158	1
Serpinc1	ENSRNOG00000002783	69.3586	74.9878	67.4821	0.899908	-0.152151	0.65975	1	72.5906	67.4821	0.929627	-0.105277	0.688958	1
Pou3f4	ENSRNOG00000002784	1.12331	1.86305	0.876727	0.470586	-1.08747	0.568987	1	1.08747	0.876727	0.806207	-0.310778	0.959064	1
NA	ENSRNOG00000002789	0.370325	0.465763	0.338513	0.726792	-0.460386	0.740711	1	0	0.338513			0.774314	1
Abcb7	ENSRNOG00000002790	250.417	272.006	243.221	0.894178	-0.161366	0.480868	1	261.298	243.221	0.93082	-0.103426	0.539407	1
Bcl2	ENSRNOG00000002791	33.5504	25.1512	36.3501	1.44526	0.531331	0.297353	1	36.6487	36.3501	0.991852	-0.0118038	0.981177	1
Cxcl2	ENSRNOG00000002792	0.1361	0	0.181467			1	1	0.188232	0.181467	0.964059	-0.0528073	1	1
Sstr2	ENSRNOG00000002793	58.5945	67.5356	55.6141	0.823478	-0.280198	0.441609	1	58.3548	55.6141	0.953034	-0.0694004	0.813594	1
Selp	ENSRNOG00000002794	6.17682	5.58916	6.37271	1.14019	0.189276	0.965037	1	5.29084	6.37271	1.20448	0.268411	0.726762	1
Cog1	ENSRNOG00000002795	1695.11	1717.27	1687.73	0.982799	-0.0250321	0.878601	1	1662.26	1687.73	1.01532	0.0219359	0.881151	1
Gpr156	ENSRNOG00000002797	22.9948	15.8359	25.3811	1.60275	0.680552	0.272707	1	20.9547	25.3811	1.21124	0.276482	0.475031	1
Gdpd2	ENSRNOG00000002800	220.018	208.196	223.959	1.07571	0.105293	0.726596	1	207.229	223.959	1.08073	0.112009	0.569479	1
Cxcl1	ENSRNOG00000002802	3.5515	1.39729	4.26957	3.05561	1.61146	0.417471	1	1.85313	4.26957	2.30398	1.20413	0.245482	1
Cnot6	ENSRNOG00000002803	1676.91	1875.63	1610.67	0.858739	-0.219709	0.239776	1	1679.7	1610.67	0.958904	-0.0605419	0.658173	1
Sept9	ENSRNOG00000002807	566.579	451.79	604.841	1.33877	0.420904	0.11211	1	491.493	604.841	1.23062	0.299385	0.0945841	0.822584
Gfpt2	ENSRNOG00000002810	42.9584	28.4115	47.8074	1.68268	0.750757	0.312913	1	57.2858	47.8074	0.834542	-0.260944	0.606122	1
Fam5c	ENSRNOG00000002811	27.1317	21.4251	29.0339	1.35513	0.438436	0.434772	1	27.2274	29.0339	1.06635	0.092678	0.820218	1
Lhx1	ENSRNOG00000002812	66.8331	61.4807	68.6172	1.11608	0.158437	0.723848	1	46.6821	68.6172	1.46988	0.5557	0.0387659	0.559607
Dars2	ENSRNOG00000002813	228.978	232.882	227.677	0.977652	-0.0326071	0.875503	1	232.624	227.677	0.978733	-0.0310127	0.853821	1
Higd1b	ENSRNOG00000002814	20.4552	18.1648	21.2187	1.16813	0.224196	0.763493	1	19.3339	21.2187	1.09749	0.134206	0.743061	1
F5	ENSRNOG00000002815	211.956	227.292	206.843	0.910032	-0.136011	0.78648	1	277.754	206.843	0.7447	-0.425269	0.372329	1
Eftud2	ENSRNOG00000002818	1469.3	1528.63	1449.52	0.948244	-0.0766691	0.6758	1	1348.67	1449.52	1.07478	0.104041	0.449457	1
Gm12253	ENSRNOG00000002820	80.1571	40.9871	93.2138	2.27422	1.18537	0.00107775	0.177725	84.9146	93.2138	1.09774	0.13453	0.547475	1
Phlpp1	ENSRNOG00000002821	1299.08	1333.48	1287.62	0.965606	-0.0504942	0.784712	1	1242.09	1287.62	1.03665	0.0519319	0.706698	1
Mapk9	ENSRNOG00000002823	1018.86	1181.18	964.761	0.816781	-0.291979	0.124878	1	1102.84	964.761	0.874795	-0.192983	0.164497	0.989807
Rlim	ENSRNOG00000002824	47.7738	44.7132	48.794	1.09127	0.126002	0.810756	1	48.8369	48.794	0.999123	-0.00126566	1	1
Hsd17b7	ENSRNOG00000002826	27.9001	26.0827	28.5058	1.0929	0.128162	0.889062	1	27.5542	28.5058	1.03453	0.0489823	0.925356	1
Rbfox1	ENSRNOG00000002827	1267.81	1433.62	1212.55	0.845794	-0.241622	0.206697	1	1406.75	1212.55	0.861949	-0.214326	0.126067	0.915605
Tob1	ENSRNOG00000002828	1676.83	1651.6	1685.24	1.02037	0.0290947	0.895972	1	1748.5	1685.24	0.963822	-0.053162	0.702489	1
Ppbp	ENSRNOG00000002829	0	0	0					0.179123	0	0		0.998751	1
Wfikkn2	ENSRNOG00000002831	47.134	27.0143	53.8406	1.99305	0.994974	0.237352	1	53.9566	53.8406	0.997851	-0.00310377	0.99145	1
Slc16a2	ENSRNOG00000002832	93.1265	60.0834	104.141	1.73327	0.793497	0.0484131	1	92.1349	104.141	1.13031	0.176717	0.491855	1
Gsk3b	ENSRNOG00000002833	894.595	909.635	889.582	0.977955	-0.0321605	0.851816	1	937.544	889.582	0.948843	-0.0757588	0.595738	1
Klb	ENSRNOG00000002834	0.376309	0	0.501745			1	1	0.550102	0.501745	0.912096	-0.132742	1	1
Luc7l3	ENSRNOG00000002835	3809.72	4464.8	3591.35	0.804369	-0.31407	0.268033	1	5238.86	3591.35	0.685522	-0.544726	0.0105032	0.280612
Pdzd11	ENSRNOG00000002838	222.388	217.511	224.014	1.0299	0.0424992	0.881047	1	206.192	224.014	1.08643	0.119602	0.482318	1
Slc19a2	ENSRNOG00000002839	249.348	258.033	246.453	0.955123	-0.0662416	0.761691	1	252.911	246.453	0.974466	-0.0373168	0.828255	1
Atp5b	ENSRNOG00000002840	14017	13542.1	14175.4	1.04677	0.0659396	0.766111	1	13006.6	14175.4	1.08986	0.124144	0.392904	1
Cdc42bpa	ENSRNOG00000002841	1720.48	1901.24	1660.22	0.87323	-0.195567	0.293981	1	1923.71	1660.22	0.863031	-0.212516	0.12189	0.905358
Cxcl5	ENSRNOG00000002843	0.619203	1.39729	0.359841	0.257528	-1.9572	0.346673	1	1.09296	0.359841	0.329236	-1.60281	0.380776	1
Usp27x	ENSRNOG00000002844	29.5455	36.7953	27.1289	0.737294	-0.439689	0.315255	1	21.9821	27.1289	1.23414	0.303501	0.383167	1
4930504O13Rik	ENSRNOG00000002845	0	0	0					0	0
Maoa	ENSRNOG00000002848	312.023	312.061	312.01	0.999835	-0.000237437	1	1	354.018	312.01	0.881339	-0.182231	0.255419	1
Fam104a	ENSRNOG00000002851	751.882	768.043	746.495	0.971945	-0.0410541	0.808599	1	738.783	746.495	1.01044	0.0149832	0.94332	1
Myo19	ENSRNOG00000002852	114.919	139.263	106.804	0.76692	-0.382853	0.187057	1	115.438	106.804	0.925205	-0.112155	0.602747	1
Rfc1	ENSRNOG00000002855	1082.49	1162.54	1055.81	0.908189	-0.138935	0.459808	1	1145.62	1055.81	0.92161	-0.117771	0.396944	1
Olr1432	ENSRNOG00000002858	0	0	0					0	0
Ccdc181	ENSRNOG00000002860	674.624	657.192	680.434	1.03537	0.0501418	0.826967	1	782.696	680.434	0.869347	-0.201996	0.161955	0.986915
Clcn5	ENSRNOG00000002862	119.833	124.359	118.324	0.951472	-0.0717663	0.802525	1	112.603	118.324	1.0508	0.0714945	0.776046	1
Cacna1e	ENSRNOG00000002863	117.331	133.208	112.039	0.841082	-0.249681	0.422926	1	129.139	112.039	0.867583	-0.204926	0.384247	1
Nacc1	ENSRNOG00000002864	837.004	851.881	832.046	0.976716	-0.0339885	0.852573	1	750.674	832.046	1.1084	0.148477	0.302181	1
Rassf6	ENSRNOG00000002866	10.5492	10.2468	10.65	1.03935	0.0556861	1	1	11.1865	10.65	0.95204	-0.0709057	0.935952	1
Rbm25	ENSRNOG00000002871	910.323	1016.76	874.844	0.860423	-0.216882	0.431401	1	1263.12	874.844	0.692608	-0.529889	0.0110636	0.290399
Fam183b	ENSRNOG00000002873	2.56144	0.931526	3.10474	3.33296	1.7368	0.567324	1	2.19492	3.10474	1.41451	0.500303	0.730752	1
NA	ENSRNOG00000002874	745.467	1004.19	659.227	0.65648	-0.607177	0.0113349	0.749488	1148.33	659.227	0.574074	-0.80069	7.32438e-06	0.00131125
Klhl20	ENSRNOG00000002875	317.449	315.787	318.003	1.00702	0.0100878	0.98775	1	331.277	318.003	0.95993	-0.0589981	0.717791	1
Fam86a	ENSRNOG00000002876	29.2731	34.9322	27.3867	0.783997	-0.351081	0.402329	1	29.128	27.3867	0.940222	-0.0889264	0.788396	1
Huwe1	ENSRNOG00000002877	5410.49	6121.99	5173.33	0.84504	-0.242908	0.178126	1	5764.53	5173.33	0.89744	-0.156112	0.237353	1
Afm	ENSRNOG00000002878	1.9476	0	2.59681			0.347721	1	0	2.59681			0.0264042	0.464199
Psen2	ENSRNOG00000002879	368.239	350.254	374.234	1.06846	0.0955389	0.686462	1	341.68	374.234	1.09528	0.131296	0.408812	1
Ddr2	ENSRNOG00000002881	111.435	63.8095	127.31	1.99515	0.996498	0.0713623	1	134.341	127.31	0.947658	-0.0775616	0.866581	1
Zcchc2	ENSRNOG00000002882	542.982	580.341	530.529	0.914168	-0.129468	0.518973	1	566.298	530.529	0.936837	-0.0941308	0.529739	1
Alg1	ENSRNOG00000002883	173.578	184.442	169.956	0.921462	-0.118004	0.642922	1	163.268	169.956	1.04096	0.0579181	0.737008	1
Blzf1	ENSRNOG00000002884	390.538	414.995	382.386	0.921424	-0.118063	0.564368	1	381.511	382.386	1.00229	0.00330658	0.997574	1
Myh10	ENSRNOG00000002886	3097.98	3312.04	3026.63	0.913825	-0.13001	0.474033	1	3519.55	3026.63	0.859947	-0.21768	0.103611	0.852472
Afp	ENSRNOG00000002889	0.253885	0	0.338513			1	1	0	0.338513			0.826877	1
Ankrd45	ENSRNOG00000002890	40.0349	46.5763	37.8544	0.81274	-0.299134	0.466349	1	47.5026	37.8544	0.796892	-0.327543	0.290929	1
Mnt	ENSRNOG00000002894	1189.76	1156.96	1200.7	1.03781	0.053541	0.795785	1	1229.53	1200.7	0.976552	-0.0342307	0.823053	1
Nagpa	ENSRNOG00000002895	102.928	102.468	103.082	1.00599	0.00861489	1	1	96.3012	103.082	1.07041	0.0981615	0.65543	1
Prdx6	ENSRNOG00000002896	440.981	493.243	423.561	0.858727	-0.219729	0.27967	1	529.228	423.561	0.800337	-0.321321	0.0303233	0.495472
Nme7	ENSRNOG00000002898	166.062	168.606	165.214	0.979879	-0.0293252	0.89518	1	160.985	165.214	1.02626	0.0374026	0.844081	1
Akap10	ENSRNOG00000002899	570.269	620.862	553.404	0.891348	-0.165939	0.40669	1	576.952	553.404	0.959185	-0.0601184	0.675476	1
Specc1	ENSRNOG00000002903	205.487	181.648	213.434	1.17499	0.232648	0.371511	1	216.565	213.434	0.985544	-0.0210078	0.900457	1
Arr3	ENSRNOG00000002904	1295.89	1162.08	1340.49	1.15353	0.206054	0.682344	1	1136.84	1340.49	1.17914	0.237738	0.448497	1
Ccdc103	ENSRNOG00000002905	17.4058	20.4936	16.3765	0.799106	-0.32354	0.582632	1	19.0197	16.3765	0.861032	-0.215861	0.646082	1
Nr1i2	ENSRNOG00000002906	1.50829	0.465763	1.8558	3.98442	1.99437	0.627312	1	1.84765	1.8558	1.00441	0.00635004	1	1
Plekha6	ENSRNOG00000002907	759.091	812.291	741.358	0.912676	-0.131826	0.495507	1	863.956	741.358	0.858097	-0.220787	0.122726	0.907062
Slc35a4	ENSRNOG00000002908	507.046	485.325	514.287	1.05968	0.083622	0.71782	1	470.657	514.287	1.0927	0.127897	0.402037	1
NA	ENSRNOG00000002909	0	0	0					0	0
Alb	ENSRNOG00000002911	0.120104	0	0.160139			1	1	0	0.160139			1	1
Parn	ENSRNOG00000002912	216.449	229.155	212.214	0.926069	-0.110809	0.629386	1	223.08	212.214	0.951288	-0.0720466	0.670591	1
Trmt1	ENSRNOG00000002914	541.627	568.231	532.759	0.937574	-0.0929954	0.639827	1	508.171	532.759	1.04838	0.0681682	0.659794	1
Trim11	ENSRNOG00000002915	443.151	437.351	445.084	1.01768	0.0252855	0.941199	1	428.155	445.084	1.03954	0.0559471	0.73582	1
Car4	ENSRNOG00000002916	3.73219	4.19187	3.57897	0.853789	-0.228049	0.855569	1	4.77365	3.57897	0.749733	-0.41555	0.61038	1
Sec14l5	ENSRNOG00000002917	5.34806	4.65763	5.5782	1.19765	0.260204	0.952344	1	6.62679	5.5782	0.841765	-0.24851	0.755697	1
FAM187A	ENSRNOG00000002918	1.13064	0.931526	1.19701	1.28499	0.361762	1	1	1.27022	1.19701	0.942363	-0.0856457	1	1
Gfap	ENSRNOG00000002919	368.227	366.555	368.784	1.00608	0.00874354	1	1	254.91	368.784	1.44672	0.532786	0.458436	1
Akap4	ENSRNOG00000002921	0.120104	0	0.160139			1	1	0	0.160139			1	1
Adora2b	ENSRNOG00000002922	47.3504	36.7953	50.8687	1.38248	0.467259	0.243737	1	41.0382	50.8687	1.23955	0.309811	0.247221	1
Zcchc13	ENSRNOG00000002923	0	0	0					0	0
Tsx	ENSRNOG00000002925	4.8831	3.7261	5.26877	1.41401	0.499797	0.744823	1	4.39357	5.26877	1.1992	0.262072	0.737174	1
Uap1	ENSRNOG00000002926	169.368	164.88	170.864	1.03629	0.05143	0.866147	1	163.117	170.864	1.04749	0.0669403	0.712349	1
Guk1	ENSRNOG00000002928	1986.14	2187.22	1919.11	0.87742	-0.18866	0.303104	1	2014.45	1919.11	0.952676	-0.0699431	0.597357	1
Ppl	ENSRNOG00000002930	244.466	21.8909	318.657	14.5566	3.8636	0.0092659	0.668576	119.978	318.657	2.65596	1.40923	0.0751069	0.755348
Wdr19	ENSRNOG00000002932	754.799	811.825	735.791	0.906342	-0.141873	0.466692	1	772.89	735.791	0.951999	-0.0709684	0.609703	1
Atp1b1	ENSRNOG00000002934	5330.06	5083.34	5412.31	1.06472	0.0904677	0.634164	1	5506.89	5412.31	0.982825	-0.0249942	0.863572	1
Ankrd40	ENSRNOG00000002935	2722.14	2743.81	2714.92	0.989471	-0.0152712	0.910173	1	2921.33	2714.92	0.929343	-0.105716	0.421547	1
Golt1a	ENSRNOG00000002936	0.1361	0	0.181467			1	1	0.358247	0.181467	0.506542	-0.981245	0.987784	1
Ren	ENSRNOG00000002937	1.88789	0.931526	2.20668	2.36889	1.24421	0.662059	1	2.39402	2.20668	0.921748	-0.117556	1	1
Ankrd17	ENSRNOG00000002940	3086.7	3468.07	2959.58	0.85338	-0.22874	0.210288	1	3459.95	2959.58	0.855382	-0.22536	0.0918685	0.817103
Uhmk1	ENSRNOG00000002941	923.123	1097.8	864.896	0.787842	-0.344021	0.0765337	1	1005.23	864.896	0.860393	-0.216933	0.127336	0.92035
Mrpl55	ENSRNOG00000002943	181.676	174.661	184.014	1.05355	0.0752579	0.798514	1	185.624	184.014	0.991327	-0.0125664	0.942957	1
RGD1304587	ENSRNOG00000002944	242.733	249.649	240.428	0.963063	-0.0542973	0.80668	1	269.689	240.428	0.891499	-0.165695	0.336796	1
Socs3	ENSRNOG00000002946	5.02494	3.26034	5.61314	1.72164	0.783785	0.741631	1	4.04795	5.61314	1.38666	0.471617	0.647939	1
Dpt	ENSRNOG00000002947	10.2665	0.931526	13.3782	14.3616	3.84414	0.00220863	0.28565	2.95696	13.3782	4.52431	2.1777	0.000749306	0.0479789
Abcc3	ENSRNOG00000002948	219.075	208.662	222.547	1.06654	0.0929405	0.755866	1	220.997	222.547	1.00701	0.010081	0.968455	1
Pgs1	ENSRNOG00000002949	259.449	261.293	258.834	0.990589	-0.0136417	0.946359	1	245.326	258.834	1.05506	0.077328	0.645007	1
Lyl1	ENSRNOG00000002950	20.0215	18.6305	20.4851	1.09955	0.136907	0.897091	1	18.8334	20.4851	1.0877	0.121281	0.807003	1
Ccnb3	ENSRNOG00000002951	0.879071	0.931526	0.861586	0.924919	-0.112601	0.760427	1	0.734711	0.861586	1.17269	0.229817	1	1
P2ry4	ENSRNOG00000002953	88.0591	87.0977	88.3796	1.01472	0.0210787	0.994256	1	82.4246	88.3796	1.07225	0.100639	0.689161	1
Stim2	ENSRNOG00000002956	630.332	679.082	614.081	0.904281	-0.145157	0.460529	1	709.169	614.081	0.865917	-0.207699	0.154268	0.973314
Shroom4	ENSRNOG00000002959	66.1598	62.878	67.2537	1.06959	0.097058	0.792638	1	76.8804	67.2537	0.874783	-0.193003	0.404114	1
Ndp	ENSRNOG00000002960	163.267	178.853	158.071	0.883807	-0.178197	0.480774	1	149.471	158.071	1.05754	0.080716	0.658505	1
C1ql1	ENSRNOG00000002963	1179.01	1095.01	1207.01	1.10228	0.140494	0.503431	1	1064.05	1207.01	1.13435	0.181871	0.205668	1
Xcl1	ENSRNOG00000002964	0.366662	0.931526	0.178374	0.191485	-2.38469	0.470444	1	0.550102	0.178374	0.324256	-1.6248	0.742534	1
Tnfsf4	ENSRNOG00000002968	0.47309	0.931526	0.320278	0.343821	-1.54027	0.618594	1	0.911971	0.320278	0.351194	-1.50966	0.637765	1
Itpkb	ENSRNOG00000002969	188.666	159.757	198.302	1.24127	0.311822	0.405981	1	184.707	198.302	1.0736	0.102459	0.677474	1
Zswim7	ENSRNOG00000002970	25.4434	24.6854	25.6961	1.04094	0.0578874	0.962462	1	24.7889	25.6961	1.03659	0.0518517	0.885476	1
RGD1565283	ENSRNOG00000002972	9.79801	14.9044	8.09588	0.543187	-0.88048	0.29127	1	13.5534	8.09588	0.59733	-0.743399	0.269472	1
Cdx4	ENSRNOG00000002974	0	0	0					0	0
RGD1563606	ENSRNOG00000002975	0.116441	0.465763	0	0		0.505049	1	0	0
Maats1	ENSRNOG00000002976	8.10307	14.4387	5.99121	0.414943	-1.26902	0.051507	1	16.8067	5.99121	0.356477	-1.48812	0.00272727	0.115196
Ttc19	ENSRNOG00000002977	448.991	504.887	430.359	0.852387	-0.230419	0.266411	1	473.575	430.359	0.908745	-0.138052	0.371954	1
Faslg	ENSRNOG00000002978	7.37664	9.78102	6.57518	0.672238	-0.572956	0.519196	1	6.71296	6.57518	0.979476	-0.0299183	0.990651	1
Tbx19	ENSRNOG00000002979	34.6805	41.4529	32.423	0.782164	-0.354456	0.596816	1	40.8884	32.423	0.792963	-0.334675	0.559841	1
Tsr1	ENSRNOG00000002980	582.255	624.122	568.3	0.910558	-0.135178	0.494369	1	638.834	568.3	0.889589	-0.168789	0.249273	1
CACNA1G	ENSRNOG00000002981	2512.78	2879.35	2390.6	0.830256	-0.268371	0.149284	1	2793.08	2390.6	0.8559	-0.224486	0.0963137	0.831372
Nfix	ENSRNOG00000002983	511.339	537.956	502.467	0.934029	-0.0984607	0.640137	1	498.08	502.467	1.00881	0.0126513	0.925284	1
Bmp15	ENSRNOG00000002984	80.2864	99.2075	73.9794	0.745703	-0.423327	0.183389	1	87.3585	73.9794	0.846848	-0.239826	0.30473	1
Nos1ap	ENSRNOG00000002985	91.3158	79.6455	95.2059	1.19537	0.257459	0.45963	1	116.08	95.2059	0.820176	-0.285994	0.227386	1
Efhc2	ENSRNOG00000002986	27.7519	27.9458	27.6873	0.990749	-0.0134082	0.980146	1	25.4237	27.6873	1.08904	0.123051	0.726161	1
Nmt1	ENSRNOG00000002989	1137.2	1122.95	1141.94	1.01691	0.0241908	0.921841	1	1032.39	1141.94	1.10611	0.145496	0.299336	1
Srr	ENSRNOG00000002991	195.018	211.922	189.383	0.893646	-0.162224	0.520858	1	179.359	189.383	1.05589	0.0784581	0.674371	1
Zc3h11a	ENSRNOG00000002993	2080.49	2287.83	2011.37	0.879163	-0.185798	0.309292	1	2421.89	2011.37	0.830496	-0.267955	0.045718	0.606081
Popdc2	ENSRNOG00000002994	29.1149	27.0143	29.8151	1.10368	0.142324	0.836062	1	32.4851	29.8151	0.91781	-0.123732	0.783982	1
Slc9a3r2	ENSRNOG00000002997	338.787	307.869	349.093	1.1339	0.181294	0.716785	1	363.16	349.093	0.961266	-0.056992	0.865484	1
Timmdc1	ENSRNOG00000002999	248.771	231.484	254.533	1.09957	0.136938	0.584564	1	244.692	254.533	1.04022	0.0568846	0.734318	1
Tbc1d19	ENSRNOG00000003003	259.783	299.486	246.548	0.823239	-0.280616	0.21259	1	263.76	246.548	0.934745	-0.0973553	0.557971	1
Rasgef1c	ENSRNOG00000003005	12.8484	19.562	10.6105	0.542401	-0.882569	0.147978	1	13.7362	10.6105	0.772447	-0.372493	0.461854	1
NA	ENSRNOG00000003008	1.89693	0.931526	2.21873	2.38182	1.25207	0.863199	1	2.0158	2.21873	1.10067	0.138385	0.981062	1
RGD1562521	ENSRNOG00000003009	0	0	0					0.188232	0	0		0.992738	1
Gadd45gip1	ENSRNOG00000003011	421.045	402.419	427.254	1.06171	0.0863935	0.740947	1	432.824	427.254	0.987129	-0.0186893	0.90639	1
RPGR	ENSRNOG00000003013	130.503	151.373	123.546	0.81617	-0.293059	0.268307	1	146.388	123.546	0.843965	-0.244744	0.214658	1
Poglut1	ENSRNOG00000003014	314.274	311.13	315.322	1.01347	0.0193079	0.954683	1	306.336	315.322	1.02933	0.0417083	0.792712	1
Olfml2b	ENSRNOG00000003018	70.5793	52.6312	76.562	1.45469	0.540709	0.277365	1	77.8324	76.562	0.983677	-0.0237429	0.985056	1
Ubn1	ENSRNOG00000003019	1600.85	1630.64	1590.92	0.975642	-0.0355763	0.838556	1	1623.17	1590.92	0.980128	-0.028958	0.836146	1
Slc25a47	ENSRNOG00000003020	2.39933	0.465763	3.04385	6.53519	2.70823	0.495473	1	1.46394	3.04385	2.07922	1.05604	0.500462	1
PPP1R2-PS1	ENSRNOG00000003021	0	0	0					0	0
Nap1l2	ENSRNOG00000003025	365.348	374.939	362.151	0.965892	-0.0500668	0.805748	1	404.747	362.151	0.894759	-0.160429	0.309417	1
Rad23a	ENSRNOG00000003026	951.024	950.622	951.158	1.00056	0.000812481	0.983364	1	927.998	951.158	1.02496	0.0355636	0.811105	1
NA	ENSRNOG00000003027	0	0	0					0	0
DNAH17	ENSRNOG00000003028	26.6506	28.4115	26.0637	0.917362	-0.124437	0.800529	1	30.8073	26.0637	0.846021	-0.241234	0.510961	1
Calr	ENSRNOG00000003029	6063.68	5364.66	6296.68	1.17373	0.231106	0.22543	1	5977.69	6296.68	1.05336	0.0750035	0.56305	1
Awat2	ENSRNOG00000003030	1.57906	3.26034	1.01863	0.312431	-1.67839	0.390018	1	0.544615	1.01863	1.87037	0.903324	0.762027	1
Atp2b4	ENSRNOG00000003031	251.373	259.896	248.532	0.956275	-0.0645024	0.784058	1	270.008	248.532	0.920462	-0.11957	0.500986	1
Plcd3	ENSRNOG00000003033	3874.23	3450.37	4015.51	1.16379	0.218832	0.258006	1	3099.74	4015.51	1.29543	0.373435	0.00515226	0.178085
NA	ENSRNOG00000003035	0.972189	2.32882	0.51998	0.223281	-2.16307	0.378334	1	0.182746	0.51998	2.84537	1.50862	0.807675	1
Sft2d2	ENSRNOG00000003038	38.58	31.2061	41.0379	1.31506	0.395129	0.561497	1	35.051	41.0379	1.17081	0.227503	0.594259	1
Wnt3a	ENSRNOG00000003039	0.1361	0	0.181467			1	1	0	0.181467			1	1
Smg6	ENSRNOG00000003041	21.7274	24.6854	20.7414	0.840228	-0.251147	0.604214	1	19.7981	20.7414	1.04765	0.0671537	0.88142	1
Mettl13	ENSRNOG00000003042	342.691	337.212	344.518	1.02166	0.0309209	0.924282	1	322.337	344.518	1.06881	0.0960105	0.562619	1
Tiprl	ENSRNOG00000003048	371.569	421.981	354.765	0.840712	-0.250317	0.232776	1	374.855	354.765	0.946405	-0.0794709	0.607169	1
Hsd17b10	ENSRNOG00000003049	154.776	140.66	159.481	1.1338	0.181165	0.646567	1	132.563	159.481	1.20305	0.266701	0.291227	1
Tbc1d9b	ENSRNOG00000003050	1264.16	1098.73	1319.3	1.20074	0.263928	0.194056	1	1119.06	1319.3	1.17894	0.237489	0.0894103	0.808506
Cox18	ENSRNOG00000003052	130.716	149.976	124.296	0.828774	-0.270949	0.294534	1	137.137	124.296	0.906363	-0.141839	0.453632	1
Cask	ENSRNOG00000003054	218.325	227.758	215.18	0.944776	-0.0819563	0.733474	1	217.484	215.18	0.989407	-0.0153643	0.942507	1
Optc	ENSRNOG00000003059	246.327	188.634	265.557	1.40779	0.493434	0.829772	1	360.453	265.557	0.736733	-0.440786	0.686091	1
Klhdc2	ENSRNOG00000003062	167.345	182.579	162.267	0.888748	-0.170153	0.481532	1	185.938	162.267	0.872693	-0.196453	0.273985	1
Phka1	ENSRNOG00000003063	194.538	221.703	185.483	0.836627	-0.257343	0.292376	1	199.394	185.483	0.930232	-0.104337	0.552106	1
Bst1	ENSRNOG00000003064	39.7423	34.0007	41.6562	1.22516	0.292966	0.622432	1	39.2541	41.6562	1.06119	0.0856875	0.816468	1
Glyr1	ENSRNOG00000003065	1894.87	1901.24	1892.75	0.995532	-0.00646062	0.962177	1	1866.78	1892.75	1.01391	0.0199337	0.877074	1
Wnt9a	ENSRNOG00000003066	13.506	6.98645	15.6792	2.24423	1.16622	0.101274	1	15.9691	15.6792	0.981845	-0.0264326	0.96222	1
Npffr2	ENSRNOG00000003067	1.74178	0.465763	2.16712	4.65284	2.21811	0.454831	1	4.21434	2.16712	0.514226	-0.959527	0.419806	1
RGD1564036	ENSRNOG00000003068	53.9419	41.4529	58.1049	1.40171	0.487187	0.206873	1	52.404	58.1049	1.10879	0.148984	0.556072	1
Cd38	ENSRNOG00000003069	19.7934	12.1098	22.3546	1.84599	0.884393	0.162366	1	20.951	22.3546	1.067	0.0935567	0.794006	1
PIGL	ENSRNOG00000003070	165.417	176.058	161.87	0.919413	-0.121214	0.618236	1	181.94	161.87	0.889693	-0.168621	0.353758	1
Vamp4	ENSRNOG00000003071	472.454	522.12	455.899	0.873168	-0.195669	0.327379	1	513.008	455.899	0.888677	-0.170269	0.24925	1
Gpr161	ENSRNOG00000003073	44.867	44.2475	45.0735	1.01867	0.0266835	1	1	40.7385	45.0735	1.10641	0.145887	0.625553	1
Tmem39a	ENSRNOG00000003075	184.869	179.785	186.563	1.0377	0.0533953	0.860661	1	172.2	186.563	1.08341	0.115576	0.526538	1
Rbms2	ENSRNOG00000003076	812.439	845.36	801.466	0.948077	-0.0769243	0.667001	1	906.335	801.466	0.884293	-0.177403	0.199774	1
DCAF6	ENSRNOG00000003078	653.991	696.316	639.883	0.918955	-0.121934	0.526201	1	665.303	639.883	0.961792	-0.0562032	0.686591	1
NA	ENSRNOG00000003080	0.372645	0.465763	0.341606	0.733434	-0.447262	0.612918	1	0	0.341606			0.881455	1
Ribc1	ENSRNOG00000003081	72.1471	74.5221	71.3554	0.957507	-0.0626452	0.844296	1	80.2951	71.3554	0.888665	-0.170288	0.478946	1
Parp1	ENSRNOG00000003084	1376.93	1373.07	1378.22	1.00375	0.00539975	1	1	1405.31	1378.22	0.980721	-0.028086	0.817062	1
Mycs	ENSRNOG00000003085	0	0	0					0	0
Cenpv	ENSRNOG00000003086	102.995	108.989	100.997	0.926676	-0.109864	0.693908	1	113.44	100.997	0.890311	-0.167618	0.424022	1
Arhgap31	ENSRNOG00000003088	232.795	189.566	247.204	1.30406	0.383008	0.13164	1	208.602	247.204	1.18505	0.244952	0.156208	0.98001
NA	ENSRNOG00000003089	0.1361	0	0.181467			1	1	0.188232	0.181467	0.964059	-0.0528073	1	1
Cmah	ENSRNOG00000003094	0.644846	0.465763	0.70454	1.51266	0.597086	1	1	1.47853	0.70454	0.476513	-1.06941	0.667418	1
Fgfbp1	ENSRNOG00000003095	13.4857	4.19187	16.5837	3.95616	1.9841	0.199752	1	2.21138	16.5837	7.49926	2.90675	0.00198089	0.0932397
Hic1	ENSRNOG00000003096	4.86747	5.12339	4.78216	0.933397	-0.0994369	0.915243	1	4.03708	4.78216	1.18456	0.244351	0.803815	1
Prom1	ENSRNOG00000003098	5865.21	5811.79	5883.02	1.01226	0.0175736	0.955932	1	5366.36	5883.02	1.09628	0.132612	0.327092	1
Ubqln2	ENSRNOG00000003099	2053.11	2208.18	2001.42	0.906365	-0.141836	0.445752	1	1993.3	2001.42	1.00407	0.00586274	0.958879	1
Dusp12	ENSRNOG00000003100	168.802	175.127	166.693	0.951843	-0.0712052	0.771391	1	142.414	166.693	1.17048	0.227101	0.214541	1
Lbr	ENSRNOG00000003103	234.454	213.319	241.499	1.1321	0.179002	0.479943	1	190.488	241.499	1.26779	0.342318	0.047042	0.61392
Trpv2	ENSRNOG00000003104	63.2941	61.9465	63.7433	1.02901	0.0412521	0.959578	1	47.7877	63.7433	1.33389	0.415634	0.105312	0.85598
Kif19a	ENSRNOG00000003105	2191.63	2210.51	2185.34	0.988611	-0.0165252	0.923693	1	2212.7	2185.34	0.987634	-0.0179517	0.90053	1
Acbd4	ENSRNOG00000003108	550.801	534.23	556.325	1.04136	0.0584655	0.802806	1	509.575	556.325	1.09174	0.126631	0.400167	1
Btbd17	ENSRNOG00000003109	430.345	416.392	434.996	1.04468	0.0630608	0.794237	1	416.61	434.996	1.04413	0.0623051	0.68822	1
Mageb17	ENSRNOG00000003110	0	0	0					0	0
[truncated: 24,638 more rows]

## Sheet: DEGs QTL1 paj<0.1 log2FC=1
Gene symbol	ENTREZ Gene ID	QTL1vsOXYS_baseMeanA	QTL1vsOXYS_baseMeanB	QTL1vsOXYS_foldChange	QTL1vsOXYS_log2FoldChange	QTL1vsOXYS_pval	QTL1vsOXYS_padj
[truncated: 81 more rows]

[truncated: 1 more sheets: DEGs QTL2 paj<0.1 log2FC=1]
